# Supplementary material for: Hierarchical association of COPD to principal genetic components of biological systems
Source: PLoS One. 2023 May 25;18(5):e0286064. doi: 10.1371/journal.pone.0286064 (PMC10212185; doi:10.1371/journal.pone.0286064)
Supplement: S1 Data — (XLSX) [file pone.0286064.s009.xlsx]

## Sheet: Sheet 1
term	aspect	#genes	p-value	FWER	description	genes
GO:0047496	BP	37	1.36436e-07	0.0012705	vesicle transport along microtubule	DYNC1I1, KIF5B, HTT, PAFAH1B1, RAB1A, CLN3, BICDL2, TRAK2, NDEL1, HAP1, NDE1, BICDL1, TRAK1, DYNC1H1, KIF3B, KIFAP3, FYCO1, KIF13A, KIF3A, AP3B1, AP3D1, SNAPIN, AP3M2, AP3S2, BLOC1S1, AP3B2, BLOC1S3, BLOC1S2, BLOC1S5, AP3S1, DTNBP1, BLOC1S4, BLOC1S6, AP3M1, KIF1C, KIF1A, KIF5A
GO:0072384	BP	58	1.02438e-06	0.00953898	organelle transport along microtubule	CDC42, ARHGAP21, BORCS5, COPG1, COPG2, TMEM201, PEX14, DYNC1I1, KIF5B, HTT, PAFAH1B1, RAB1A, CLN3, BICDL2, TRAK2, NDEL1, HAP1, NDE1, BICDL1, TRAK1, DYNC1H1, KIF3B, KIFAP3, FYCO1, KIF13A, KIF3A, AP3B1, AP3D1, SNAPIN, AP3M2, AP3S2, BLOC1S1, AP3B2, BLOC1S3, BLOC1S2, BLOC1S5, AP3S1, DTNBP1, BLOC1S4, BLOC1S6, AP3M1, KIF1C, KIF1A, KIF5A, UBB, LRPPRC, MAP1S, RHOT2, RHOT1, OPA1, NEFL, MAPT, HIF1A, MGARP,…
GO:0014732	BP	3	1.12424e-06	0.0104689	skeletal muscle atrophy	CFLAR, ACTN3, IREB2
GO:0060084	BP	3	1.17948e-06	0.0109833	synaptic transmission involved in micturition	CHRNB2, CHRNB4, CHRNA3
GO:0014891	BP	5	2.88618e-05	0.268761	striated muscle atrophy	GSN, MYOG, CFLAR, ACTN3, IREB2
GO:0014889	BP	6	4.69247e-05	0.436963	muscle atrophy	GATM, GSN, MYOG, CFLAR, ACTN3, IREB2
GO:0045646	BP	33	6.64846e-05	0.619104	regulation of erythrocyte differentiation	LYN, SPI1, HSPA9, CDK6, ZFPM1, HOXA5, ZFP36, ZFP36L1, LDB1, MAFB, FOXO3, INHBA, HSPA1A, HSPA1B, ETS1, ZNF16, TAL1, HMGB2, ACVR2A, ARNT, ACVR1B, STAT3, STAT1, STAT5B, NCKAP1L, MED1, MAPK11, MAPK14, HIF1A, ANKRD54, RHEX, FAM210B, PRMT1
GO:0033270	CC	6	0.000100007	0.931262	paranode region of axon	CNTNAP1, KCNA1, NCMAP, SIRT2, ERMN, EPB41L3
GO:0045499	MF	22	0.000115993	1	chemorepellent activity	APOA1, SEMA3B, SEMA3F, SEMA3A, EPHA7, SEMA4F, SEMA7A, SEMA4C, SEMA3G, SEMA4B, SEMA6C, SEMA5B, SEMA4A, SEMA4D, SEMA3D, SEMA5A, SEMA3C, SEMA6A, SEMA3E, SEMA6B, SEMA4G, SEMA6D
GO:0043501	BP	6	0.000123645	1	skeletal muscle adaptation	CFLAR, ACTN3, IREB2, MYOC, MYOZ1, MYOZ2
GO:0046826	BP	4	0.000125869	1	negative regulation of protein export from nucleus	SP100, RANGAP1, PARK7, BARD1
GO:0030215	MF	23	0.000138005	1	semaphorin receptor binding	PLXNB1, SEMA5A, SEMA4D, RIT2, SH3BP1, SEMA3A, SEMA6C, SEMA3B, SEMA7A, SEMA4F, SEMA3E, SEMA4B, SEMA4A, SEMA3F, SEMA6D, SEMA6A, SEMA5B, SEMA6B, SEMA4G, SEMA3C, SEMA3G, SEMA3D, SEMA4C
GO:0035095	BP	5	0.000162624	1	behavioral response to nicotine	CHRNB1, CHRNB2, CHRNA5, CHRNA3, CHRNA4
GO:1904315	MF	27	0.000163489	1	transmitter-gated ion channel activity involved in regulation of postsynaptic membrane potential	CHRNA1, CHRNB1, CHRNE, CHRND, GABRA1, GABRA6, GABRG1, GABRA2, GABRG2, GRID1, GABRG3, GABRA5, GRIK4, GABRA4, GRIK3, GRIK2, GRID2, GRIK5, GRIK1, CHRNB2, CHRNA5, CHRNB4, CHRNA3, CHRNA7, CHRNA4, CHRNA2, CHRNA9
GO:0048841	BP	24	0.000204853	1	regulation of axon extension involved in axon guidance	SEMA3A, NRP1, DSCAM, VEGFA, SEMA5A, MEGF8, SEMA3G, SEMA4D, SEMA6C, SEMA6A, SEMA3E, SEMA3F, SEMA6D, SEMA3B, SEMA4B, SEMA4C, SEMA7A, SEMA3D, SEMA6B, SEMA4A, SEMA3C, SEMA5B, SEMA4F, SEMA4G
GO:0048843	BP	20	0.000210374	1	negative regulation of axon extension involved in axon guidance	SEMA5A, SEMA3G, SEMA4D, SEMA3A, SEMA6C, SEMA6A, SEMA3E, SEMA3F, SEMA6D, SEMA3B, SEMA4B, SEMA4C, SEMA7A, SEMA3D, SEMA6B, SEMA4A, SEMA3C, SEMA5B, SEMA4F, SEMA4G
GO:0007588	BP	32	0.000231186	1	excretion	AQP7, NPHP1, AQP9, NPHS1, NFAT5, KCNK5, HMOX1, ATP6V1B1, TACR2, ADORA2B, SLC26A3, AQP2, KCNJ1, SCNN1B, SCNN1G, CLCNKA, CLCNKB, AQP5, AQP6, AQP3, SLC22A18, NEDD4L, ABCG8, ABCG5, UGT1A7, ATP6V0A4, GRHPR, CLDN16, KCNMA1, CHRNB2, CHRNB4, CHRNA3
GO:0010040	BP	3	0.000241086	1	response to iron(II) ion	ACO1, SNCA, IREB2
GO:0030517	BP	29	0.000243701	1	negative regulation of axon extension	MAP2, MAG, MT3, PTPRS, TRIM46, RTN4R, RTN4, SEMA3G, RNF6, CDKL3, SEMA5A, SEMA4D, SEMA3A, SEMA6C, SEMA6A, SEMA3E, SEMA3F, SEMA6D, SEMA3B, SEMA4B, SEMA4C, SEMA7A, SEMA3D, SEMA6B, SEMA4A, SEMA3C, SEMA5B, SEMA4F, SEMA4G
GO:0030870	CC	7	0.000249082	1	Mre11 complex	NBN, SP100, MRE11, TERF2, MRNIP, RAD50, TERF2IP
GO:0008306	BP	16	0.000261137	1	associative learning	DRD2, CHRNB2, MAP1A, CLN3, BRSK1, LGMN, SHANK1, ADCY3, RGS14, APP, NF1, DRD1, DRD3, GRIN1, NETO1, FOXB1
GO:1902893	BP	31	0.000262005	1	regulation of pri-miRNA transcription by RNA polymerase II	TGFB1, BMP4, DDX5, NFIB, PDGFB, SRF, SOX9, PPARD, RELA, PPARA, NFATC3, NFATC4, LILRB4, TERT, FOS, PRL, TP53, JUN, NGFR, SPI1, WT1, GATA2, TEAD1, STAT3, SMARCA4, TGFB2, SMAD3, KLF5, HIF1A, ATOH8, GNL3
GO:0051536	MF	26	0.0002692	1	iron-sulfur cluster binding	RPS3, NUBP1, DPYD, NUBP2, CISD3, FDX1, SDHB, XDH, AOX1, FXN, CIAPIN1, CISD2, RFESD, ISCA1, ISCA2, ISCU, ACO1, ETFDH, NUBPL, RSAD2, EXO5, NFU1, IREB2, CIAO3, ACO2, NDUFS1
GO:0010039	BP	14	0.000321441	1	response to iron ion	BCL2, SLC11A2, HAMP, FXN, HIF1A, HFE, TFR2, ACO1, SNCA, IREB2, TF, TFAP2A, BMP6, B2M
GO:1901020	BP	24	0.000325171	1	negative regulation of calcium ion transmembrane transporter activity	SLN, ADRA2A, PLN, YWHAE, CASQ2, CALM1, CALM2, CALM3, GSTM2, SRI, FKBP1A, FKBP1B, GSTO1, TRDN, PKD2, UBQLN1, GNB5, DRD4, CRHR1, CBARP, GPR35, THADA, TLR9, ATP1A2
GO:0007271	BP	21	0.000334008	1	synaptic transmission, cholinergic	APOE, CHRNB1, NQO1, CHRNB2, CHRNA3, CHRNA4, RAPSN, CHRNA10, CHRNA1, CHRNA7, CHRNB3, CHRNA6, CHRNB4, CHRNG, RIC3, CHRNA5, SLC5A7, CHRND, CHRNE, ACHE, COLQ
GO:0009068	BP	18	0.000414796	1	aspartate family amino acid catabolic process	ASRGL1, GOT2, GOT1, ASPA, DDO, HYKK, ALDH7A1, CRYM, PHYKPL, AADAT, GCDH, SLC25A21, PIPOX, AASS, SDS, SDSL, RIDA, MAT1A
GO:0051454	BP	5	0.000433231	1	intracellular pH elevation	CFTR, SLC26A3, SLC26A6, BCL2, CLN3
GO:0003994	MF	3	0.000459598	1	aconitate hydratase activity	ACO1, ACO2, IREB2
GO:0030326	BP	37	0.000518473	1	embryonic limb morphogenesis	MYH3, SKI, HOXA11, FBXW4, TGFB2, PTCH1, SHH, MEGF8, TBX5, MBNL1, CYP26B1, LEF1, ACD, LRP6, WNT7A, TBX3, TFAP2A, CACNA1C, NIPBL, OSR2, OSR1, ZNF358, RARG, AFF3, CTNNB1, GLI3, ECE1, TBX2, NOG, HDAC1, TWIST1, HDAC2, CREBBP, SALL1, MAP3K20, CPLANE1, MSX1
GO:0002082	BP	18	0.000550838	1	regulation of oxidative phosphorylation	SHMT2, UQCC2, SLC25A33, PINK1, COX7A1, COX7A2, COX7A2L, PPIF, ACTN3, PDE12, MLXIPL, SNCA, VCP, PGK2, CDK1, CCNB1, PARK7, DNAJC30
GO:0014823	BP	10	0.000639357	1	response to activity	PEBP1, IREB2, CAPN3, PERM1, METRNL, FNDC5, RYR2, PPARGC1A, AGT, MYOG
GO:0001772	CC	25	0.000658108	1	immunological synapse	SOCS6, STX7, LAT, LCK, GZMB, PRKAR1A, CD37, GZMA, EZR, LGALS3, CD53, CD6, CORO1A, MYH9, DUSP3, CD81, PTPRJ, DLG1, ALCAM, FYB2, SCIMP, SKAP1, PDCD6IP, SNX27, STOML2
GO:0043500	BP	17	0.000662822	1	muscle adaptation	TCAP, CAMTA2, HDAC4, INPP5F, IL1B, HMOX1, NOS3, CYBA, GSN, MYOG, CFLAR, ACTN3, IREB2, MYOC, MYOZ1, MYOZ2, GATM
GO:0043220	CC	3	0.00067855	1	Schmidt-Lanterman incisure	PTEN, NCMAP, SIRT2
GO:2001222	BP	21	0.000679144	1	regulation of neuron migration	PLXNB2, CAMK2B, IGSF10, ULK4, CAMK2A, SRGAP2, COL3A1, CX3CL1, TNN, ADGRG1, SHTN1, ZNF609, DAB2IP, NIPBL, NSMF, ARHGEF2, KIF20B, PLAA, RAPGEF2, SEMA6A, SEMA3A
GO:0071526	BP	34	0.000688951	1	semaphorin-plexin signaling pathway	NRP1, PLXNB2, SEMA3E, PLXNB1, PLXNA2, FARP2, MET, ARHGDIA, RAC1, SEMA3A, SEMA4D, SEMA4C, PLXNA4, SH3BP1, PLXND1, SEMA6B, SEMA3C, SEMA7A, SEMA5B, SEMA4A, SEMA3D, SEMA4B, SEMA3G, SEMA4G, SEMA6D, SEMA6C, SEMA6A, SEMA5A, SEMA4F, SEMA3B, SEMA3F, NRP2, PLXNA1, PLXNC1
GO:0060073	BP	4	0.000702659	1	micturition	KCNMA1, CHRNB2, CHRNB4, CHRNA3
GO:0036021	CC	5	0.000749576	1	endolysosome lumen	CTSL, CTSB, CTSS, CTSK, LGMN
GO:0050510	MF	4	0.000758596	1	N-acetylgalactosaminyl-proteoglycan 3-beta-glucuronosyltransferase activity	CHSY3, CHSY1, CHPF, CHPF2
GO:0035094	BP	20	0.000767352	1	response to nicotine	HMOX1, BCL2, CHRNB2, MAPK1, CHRNA7, CHRNA4, CHRNG, CHRNB3, CHRNB1, CHRNB4, CHRNA5, CHRND, CHRNA1, CHRNA6, CHRNE, CHRNA3, TNF, NFKB1, RELA, BAD
GO:0060079	BP	40	0.000774624	1	excitatory postsynaptic potential	GRID2, DRD2, AKT1, ARRB2, CHRNA3, GSK3A, GSK3B, GRIN1, MEF2C, MAPK8IP2, MPP2, RAB3GAP1, LRRK2, NPAS4, NPFF, GRIN2B, GRIN2A, GRIN2C, GRIN2D, TRPV1, P2RX6, P2RX3, P2RX5, P2RX4, P2RX7, P2RX2, P2RX1, GRIK2, GLRB, GLRA3, GLRA1, CHRNA1, CHRNB1, CHRNB2, CHRNA5, CHRNB4, CHRNA7, CHRNA4, CHRNA2, CHRNA9
GO:0080111	BP	19	0.000850757	1	DNA demethylation	TET3, APEX1, APOBEC3A, APOBEC1, TDG, ALKBH1, TET2, ALKBH2, APOBEC3F, TET1, FTO, AICDA, APOBEC3C, APOBEC2, APOBEC3H, APOBEC3G, APOBEC3B, APOBEC3D, ALKBH3
GO:0042100	BP	30	0.000893078	1	B cell proliferation	IFNB1, PTPRC, BCL2, HSPD1, MS4A1, CD79A, CTPS1, CR2, IL10, CD40, MEF2C, IFNA6, IFNA7, IFNA21, IFNK, IFNA8, IFNA14, LEF1, IFNA17, IFNW1, IFNA2, IFNE, IFNA10, IFNA16, IFNA4, IFNA5, IFNA1, CD19, CD180, GAPT
GO:0004062	MF	9	0.000915625	1	aryl sulfotransferase activity	SULT1C2, SULT1B1, SULT1C4, SULT1E1, SULT1A1, SULT1A2, SULT2A1, SULT6B1, SULT4A1
GO:0014888	BP	12	0.000931457	1	striated muscle adaptation	TCAP, CAMTA2, HDAC4, INPP5F, GSN, MYOG, CFLAR, ACTN3, IREB2, MYOC, MYOZ1, MYOZ2
GO:1904385	BP	12	0.000937998	1	cellular response to angiotensin	NFKB1, RELA, PRKCD, SLC30A10, AHCYL1, CA2, AGTR1, CAMK2A, MAS1, ACTN2, SRC, CAV1
GO:0035269	BP	18	0.000987379	1	protein O-linked mannosylation	ISPD, B4GAT1, DPM1, FKTN, DPM2, LARGE1, TMTC4, TMTC3, TMTC1, TMTC2, LARGE2, POMGNT2, FKRP, DPM3, POMT2, RXYLT1, POMT1, SDF2
GO:0035108	BP	47	0.00109402	1	limb morphogenesis	BMPR1B, GLI3, TBX4, PTCH1, ZNF141, IQCE, MEGF8, PCSK5, MYH3, SKI, HOXA11, FBXW4, TGFB2, SHH, TBX5, MBNL1, CYP26B1, LEF1, ACD, LRP6, WNT7A, TBX3, TFAP2A, CACNA1C, NIPBL, OSR2, OSR1, ZNF358, RARG, AFF3, CTNNB1, ECE1, TBX2, NOG, HDAC1, TWIST1, HDAC2, CREBBP, SALL1, MAP3K20, CPLANE1, MSX1, TFAP2B, FGFR2, SOX11, WNT3, SOX4
GO:0030049	BP	37	0.00111237	1	muscle filament sliding	TCAP, TNNC2, MYL1, TPM3, TPM2, MYL3, VIM, TPM1, MYL2, MYH3, MYL4, MYH7, MYH6, MYH8, TNNT1, MYL6B, DES, TNNI1, TNNI3, NEB, TMOD1, ACTN2, TNNT3, TNNT2, TNNI2, MYL6, TNNC1, TPM4, ACTC1, ACTA1, MYBPC1, ACTN3, MYBPC2, MYBPC3, TTN, MYH2, MYH4
GO:0048365	MF	50	0.00118897	1	Rac GTPase binding	SRGAP2, FMNL1, SOD1, ARHGDIB, ARFIP2, CAV1, EPS8, PAK1, PAK2, IQGAP2, RALBP1, PKN1, MTSS1L, CYFIP1, NOXA1, HACE1, DOCK4, BRK1, WASF1, ARHGEF2, DVL3, DOCK7, ABI2, RCC2, NCKAP1, SRGAP1, NCKAP1L, ARHGDIG, SRGAP3, ARHGAP44, ARHGAP17, ARHGDIA, SBK2, PAK6, SH3BP1, PAK4, PAK5, FARP2, TIAM1, PREX2, DOCK3, EPS8L3, EPS8L1, DOCK2, SPATA13, ALS2, EPS8L2, ARHGEF4, FARP1, PREX1
GO:0046688	BP	27	0.0013448	1	response to copper ion	IL1A, ATP5F1D, ATP7B, LOXL2, IREB2, PRNP, MT1G, AOC1, AQP1, SNCA, AQP2, HSF1, DAXX, MT1X, MT3, MT2A, MT1B, MT1L, MT1A, MT1M, MT1H, MT1DP, MT4, MT1F, MT1E, MT1HL1, PARK7
GO:0007565	BP	60	0.00135167	1	female pregnancy	LGALS9, NPPA, FSHB, AMBP, RLN2, RLN1, CRH, BCL2, PSG1, PSG2, SCGB1A1, PTHLH, IDO1, HPGD, ADCYAP1, PZP, ENDOU, CRHBP, CRHR1, PRLHR, PSG9, PSG4, PSG6, COL16A1, OVGP1, PSG7, PAPPA, BYSL, INSL4, PSG5, TEAD3, EPYC, CLIC5, TFCP2L1, TAC3, LNPEP, PSG11, CORIN, OXTR, PRL, ACOD1, SOD1, CALCA, IL1B, SPP1, PRLR, RPL29, EMP2, PPARD, PCSK5, GGN, HAVCR2, APOL2, STOX2, CYP27B1, VDR, TCF23, GHSR, GHRL, TLE6
GO:0060333	BP	65	0.00141527	1	interferon-gamma-mediated signaling pathway	TRIM38, IRF6, JAK2, OAS1, IFNG, HLA-A, HLA-H, HLA-DRA, HLA-DQA2, HLA-DQA1, HLA-DRB1, HLA-DQB1, MT2A, HLA-DPB1, ICAM1, HLA-DQB2, HCK, IRF1, IFI30, NCAM1, HLA-E, IRF2, IFNGR1, CD44, HLA-G, VCAM1, TRIM21, HLA-DPA1, JAK1, SP100, PTAFR, PML, OAS2, HLA-F, GBP1, GBP2, CIITA, IFNGR2, STAT1, B2M, IRF9, IRF8, PRKCD, TRIM26, CAMK2B, CAMK2G, CAMK2D, IRF5, TRIM25, IRF3, IRF4, OASL, HLA-DRB5, HLA-B, TRIM68, TR…
GO:0051434	MF	5	0.00147171	1	BH3 domain binding	IRGM, BCL2, BAX, BCL2L1, MCL1
GO:0038065	BP	8	0.00150403	1	collagen-activated signaling pathway	ITGA2, ITGA11, UBASH3B, DDR1, DDR2, COL1A1, COL4A2, OSCAR
GO:0036037	BP	4	0.00151911	1	CD8-positive, alpha-beta T cell activation	HLA-E, CLEC4A, TNFSF8, EOMES
GO:0060396	BP	19	0.00152793	1	growth hormone receptor signaling pathway	SOCS2, JAK2, GH1, GHR, PIK3R1, STAT3, PXN, PTK2, CSH1, CSH2, CSHL1, GH2, PRL, LYN, PRLR, PTPN1, STAT5A, STAT5B, JAK3
GO:0019843	MF	42	0.00153311	1	rRNA binding	ERAL1, ANG, FASTKD5, MTERF4, ERI1, MRPS27, PTCD3, RCC1L, NGRN, DDX21, DDX28, FASTKD2, SBDS, EMG1, NOL12, RPS9, MRPS7, MRPL16, RPS5, RPL12, MRPL11, RPL5, RPL11, MDM2, RRS1, TST, GTF3A, MRPL18, RPF2, NOP53, CAVIN1, RPLP0, RPL23, RPS3, CIRBP, MRPS18C, RPS14, MRPS18A, UTP23, MRPS11, MRPS6, RPS13
GO:0051036	BP	5	0.00166269	1	regulation of endosome size	RAB5A, ALS2, RAB11A, RILP, SNF8
GO:0010042	BP	7	0.00186168	1	response to manganese ion	ADAM9, D2HGDH, PRKN, SLFN14, LRRK2, ATP13A2, IREB2
GO:0045072	BP	12	0.00189805	1	regulation of interferon-gamma biosynthetic process	INHA, INHBA, LILRB1, TLR3, IL12B, CEBPG, EBI3, CD276, ZFPM1, IL27, IL21, TLR9
GO:0000186	BP	36	0.00189861	1	activation of MAPKK activity	MAP3K13, MAP3K7, MOS, NGF, RAF1, NTRK1, BMP4, EIF2AK2, F2R, TGFBR1, CRK, CRKL, ADAM9, RAPGEF1, CARTPT, LRRK2, FRS2, MAP3K5, MAP3K20, TAOK2, KIDINS220, MAP3K4, TAOK1, MAP3K6, TAOK3, EGFR, MAP3K8, MAP3K1, MAP3K9, MAP3K10, MAP3K12, MAP3K11, RIPK2, MLKL, RIPK1, TNIK
GO:0047894	MF	3	0.00190877	1	flavonol 3-sulfotransferase activity	SULT1E1, SULT1A1, SULT1A2
GO:0071287	BP	5	0.00198228	1	cellular response to manganese ion	PRKN, SLFN14, LRRK2, ATP13A2, IREB2
GO:0006879	BP	53	0.00199351	1	cellular iron ion homeostasis	ATP6V1G1, SOD1, CP, MYC, TFRC, TF, FTL, FTH1, HMOX1, ACO1, BMP6, HMOX2, ATP6V1A, IREB2, SLC11A1, SLC11A2, NUBP1, ATP6V0D1, SKP1, LCN2, HAMP, SMAD4, CUL1, NEDD8, FXN, HFE, ERFE, CYBRD1, SCARA5, HJV, CAND1, TMPRSS6, FTMT, TMEM199, SLC22A17, CCDC115, SLC46A1, NDFIP1, ABCB6, SLC40A1, ATP13A2, GDF2, FBXL5, ABCG2, TFR2, ATP6V0A2, FLVCR1, GLRX3, ISCU, CUBN, LTF, PICALM, SRI
GO:0008417	MF	13	0.0020157	1	fucosyltransferase activity	FUT1, FUT3, FUT4, FUT6, FUT2, FUT5, FUT7, POFUT1, FUT9, FUT10, FUT11, FUT8, POFUT2
GO:0046794	BP	14	0.0021269	1	transport of virus	EPS15, CAV2, CAV1, XPO1, NMT2, UBB, UBC, KPNA1, RAN, RPS27A, UBA52, KPNB1, CLEC4M, CD209
GO:0043197	CC	71	0.00213261	1	dendritic spine	GIPC1, SIPA1L1, GRID2, RGS14, STRN, HIP1R, DGKI, NEURL1, APP, MAPT, ARF4, NR1D1, DRD1, PRKAR2B, FCGR2B, ACTN2, GRIA1, GRIA2, GRIA4, PDLIM4, EPHA4, CDC42, RHOA, RAC1, DLG4, GRIN1, PPP3CA, STX4, MTMR2, MPP2, CDK5R1, PTPRO, CNIH2, ZNF804A, NLGN1, SYNPO, DOCK10, DTNBP1, SYT11, SYNDIG1, TENM2, KCND2, CRIPT, SHANK2, DNM3, CAMK2A, SHANK1, ARFGEF2, SHANK3, NTRK2, KCNN2, PSMC2, KCNA4, APBA1, RAB8A, FXR1, …
GO:0051382	BP	8	0.00213499	1	kinetochore assembly	CENPA, CENPF, CENPE, CENPC, CENPW, POGZ, CENPT, MIS12
GO:0045078	BP	9	0.00232267	1	positive regulation of interferon-gamma biosynthetic process	TLR3, IL12B, CEBPG, EBI3, CD276, ZFPM1, IL27, IL21, TLR9
GO:0034310	BP	9	0.00232321	1	primary alcohol catabolic process	SULT1B1, SULT1C4, SULT1E1, SULT1A1, SULT1A2, SULT2A1, AKR1B10, AKR1C3, HAO1
GO:0003841	MF	18	0.00237048	1	1-acylglycerol-3-phosphate O-acyltransferase activity	AGPAT2, GPAT3, LPCAT4, LPCAT3, LCLAT1, MBOAT1, MBOAT2, LPCAT2, GPAT4, LPCAT1, LPGAT1, MBOAT7, AGPAT1, AGPAT4, AGPAT3, PNPLA3, AGPAT5, CRLS1
GO:0071005	CC	40	0.00245221	1	U2-type precatalytic spliceosome	PRPF4, SART1, PRPF3, SF3B1, WBP4, PRPF6, LSM8, SNRPB2, SNRPA1, SNRPB, MFAP1, SNU13, SNRPE, SNRPF, SNRPG, LSM3, LSM6, SNRPD1, SNRPD2, SNRPD3, TXNL4A, SF3A3, IK, SF3B2, SF3B3, SF3B4, SF3A2, SF3A1, SMU1, PRPF8, PHF5A, PRPF38A, PRPF31, ZMAT2, BUD13, SF3B5, LSM7, LSM2, LSM5, LSM4
GO:0036158	BP	17	0.00257286	1	outer dynein arm assembly	CCDC151, ZMYND10, DNAL1, ARMC4, LRRC6, DNAAF5, CCDC103, DNAAF1, DNAH5, DNAAF4, CCDC114, DNAI2, DNAI1, LRRC49, DNAH8, CCDC63, LRRC61
GO:1904428	BP	3	0.00257724	1	negative regulation of tubulin deacetylation	MAPT, PRKAA2, PRKAA1
GO:0003746	MF	12	0.0026374	1	translation elongation factor activity	EEF1B2, TUFM, EIF5A, EEF1A1, GFM2, GFM1, GTPBP2, GTPBP1, EEF1A2, EEFSEC, TSFM, EEF2
GO:0005776	CC	59	0.00269373	1	autophagosome	ULK1, ATG12, GABARAP, SNAP29, HTT, PIP4K2A, STX17, GABARAPL2, PIP4K2B, CALCOCO2, CLN3, SQSTM1, NBR1, ATG16L1, ATG14, RUFY4, TP53INP2, WDFY3, PIP4K2C, MAPK15, TBC1D5, TP53INP1, VTI1A, VPS33A, C9orf72, FYCO1, MAP1LC3C, OSBPL7, MAP1LC3B, GABARAPL1, ATG5, MAP1LC3A, ZFYVE1, ATP13A2, UBQLN4, TBC1D14, RAB23, UBQLN1, WIPI2, HSPA8, ATG9A, C6orf106, RAB24, ATG9B, PRKD1, WDR81, WIPI1, TECPR1, VMP1, SH3GLB1,…
GO:0051539	MF	13	0.00272998	1	4 iron, 4 sulfur cluster binding	ACO1, SDHB, ETFDH, NUBPL, RSAD2, EXO5, NFU1, ISCU, IREB2, CIAO3, ACO2, NDUFS1, ISCA2
GO:0009120	BP	5	0.00291326	1	deoxyribonucleoside metabolic process	DHFR2, DERA, DPYD, DGUOK, TK1
GO:0060397	BP	13	0.0029759	1	growth hormone receptor signaling pathway via JAK-STAT	JAK2, PRL, GH1, GH2, LYN, CSH1, GHR, PRLR, PTPN1, STAT3, STAT5A, STAT5B, JAK3
GO:0046501	BP	3	0.00301998	1	protoporphyrinogen IX metabolic process	FECH, IREB2, CPOX
GO:0045648	BP	23	0.00305065	1	positive regulation of erythrocyte differentiation	FOXO3, INHBA, HSPA1A, HSPA1B, ETS1, ZNF16, TAL1, HMGB2, ACVR2A, ARNT, ACVR1B, STAT3, STAT1, STAT5B, NCKAP1L, MED1, MAPK11, MAPK14, HIF1A, ANKRD54, RHEX, FAM210B, PRMT1
GO:0008171	MF	18	0.0031084	1	O-methyltransferase activity	COMT, HENMT1, BCDIN3D, COQ3, MEPCE, CMTR2, CMTR1, MRM2, FTSJ3, ARMT1, ICMT, LCMT1, PCMT1, PCMTD2, PCMTD1, LRTOMT, MRM1, MRM3
GO:0022848	MF	10	0.00312334	1	acetylcholine-gated cation-selective channel activity	CHRNA1, CHRNB1, CHRNB2, CHRNA5, CHRNB4, CHRNA3, CHRNA7, CHRNA4, CHRNA2, CHRNA9
GO:1901098	BP	6	0.00312954	1	positive regulation of autophagosome maturation	IRGM, ADRB2, CALCOCO2, SMCR8, FYCO1, UVRAG
GO:0035329	BP	25	0.00337438	1	hippo signaling	DVL2, NPHP4, LATS1, TEAD1, YWHAB, CASP3, YAP1, YWHAE, TJP1, STK4, STK3, TEAD4, TEAD2, FAT4, MOB1B, WWC1, AMOTL1, DCHS1, TEAD3, WWTR1, SAV1, MOB1A, LATS2, TJP2, AMOTL2
GO:0019518	BP	3	0.00345193	1	L-threonine catabolic process to glycine	SDS, RIDA, SDSL
GO:0097250	BP	3	0.00347205	1	mitochondrial respirasome assembly	COX7A2, COX7A1, COX7A2L
GO:0021953	BP	73	0.00360092	1	central nervous system neuron differentiation	SPOCK1, NR4A2, ASCL1, FOXN4, DLL4, GLI2, ISL1, SOX4, MDGA2, MNX1, TBX20, LHX1, MDGA1, GSX2, DRAXIN, FAIM2, AGTPBP1, CEND1, GRID2, CBLN1, KNDC1, PROX1, FGFR2, INHBA, SHANK3, RAPGEF2, AUTS2, LHX6, LHX8, WNT5A, ROBO2, SLIT2, ROBO1, SLIT1, SLIT3, DRD2, DRD1, ERBB4, SALL1, CHD5, NPY, MAPT, MAP2, NTRK2, GBA2, B4GALT5, HSP90AA1, HSP90AB1, PTEN, ARHGAP35, B4GALT6, MYCBP2, CHRNB2, EPHB1, SPTBN4, EPHB2, PA…
GO:0004691	MF	5	0.00373093	1	cAMP-dependent protein kinase activity	PRKACA, PRKACG, PRKACB, PRKAG1, PRKAA1
GO:0031936	BP	19	0.00377957	1	negative regulation of chromatin silencing	HMGA1, ASF1A, H1FX, H1FOO, H1FNT, ATAD2, HIST1H1B, HIST1H1E, HIST1H1C, HILS1, HIST1H1T, ATAD2B, HIST1H1A, HIST1H1D, H1F0, PHF2, APOBEC1, TET1, AICDA
GO:0035553	BP	3	0.00387804	1	oxidative single-stranded RNA demethylation	ALKBH5, ALKBH3, FTO
GO:0008574	MF	26	0.00392253	1	ATP-dependent microtubule motor activity, plus-end-directed	KIF3B, KIF14, KIF19, KIF18A, KIF16B, KIF20B, KIF3A, KIF5C, KIF5A, DNAL4, DYNLL1, KIF17, KIF1A, WDR34, KIF1B, DYNC1I2, DNAI1, DYNC1I1, KIF18B, WDR63, WDR60, KIF1C, DNAI2, DYNLL2, WDR78, KIF11
GO:0070087	MF	5	0.00397059	1	chromo shadow domain binding	SP100, CHAF1A, TRIM28, LBR, NIPBL
GO:1902932	BP	16	0.00407683	1	positive regulation of alcohol biosynthetic process	BMP6, WNT4, FGF1, ABCG1, PRKAA1, TNF, IFNG, IL1B, PTH, SNCA, PTH1R, CD244, LHCGR, HRH1, P2RY6, GPER1
GO:0008443	MF	6	0.00409908	1	phosphofructokinase activity	PFKM, PFKL, PFKP, PFKFB2, PFKFB3, PFKFB4
GO:0120114	CC	68	0.00410127	1	Sm-like protein family complex	SLU7, SNRPA1, SNRPB, GEMIN4, SNRPE, SNRPF, SNRPG, LSM6, SNRPD1, SNRPD2, SNRPD3, SNRPN, SF3A2, TGS1, ARFGEF1, LSM11, LSM10, PRPF4, SNRNP200, PRPF6, CD2BP2, SNRNP40, DDX23, PRPF8, TXNL4B, TXNL4A, PRPF18, SNRNP70, SNRPA, SNRPC, PRPF39, LUC7L3, PRPF40A, LUC7L2, LUC7L, SNRPB2, PRPF40B, SF3B1, SF3A3, SF3A1, PHF5A, SF3B6, SF3B2, SF3B5, DDX39B, PRPF31, LSM5, LSM8, LSM4, LSM3, LSM7, LSM2, SNU13, SART3, PP…
GO:0031343	BP	54	0.00419618	1	positive regulation of cell killing	NOS2, HLA-E, STX7, IL12A, IL12B, IL12RB1, XCL1, FADD, IL23R, IL23A, FAM49B, HLA-G, CD1B, CD1D, CD1C, CD1E, HLA-F, HLA-A, HLA-C, HLA-B, CD1A, HLA-H, PVR, NECTIN2, NCR3, AP1G1, RASGRP1, CRTAM, LAMP1, KLRK1, CD226, RAET1E, SLAMF6, CADM1, IL21, ULBP3, ULBP1, ULBP2, RAET1L, RAET1G, MICB, MICA, F2RL1, ARG1, TYROBP, ITGAM, STAP1, IFNG, FCER2, PRF1, PGLYRP1, PGLYRP4, PGLYRP3, GAPDH
GO:0044706	BP	73	0.00440215	1	multi-multicellular organism process	SEMG1, TAC1, EDDM3A, KLK14, HYAL3, SMCP, DKKL1, TNP2, LGALS9, NPPA, FSHB, AMBP, RLN2, RLN1, CRH, BCL2, PSG1, PSG2, SCGB1A1, PTHLH, IDO1, HPGD, ADCYAP1, PZP, ENDOU, CRHBP, CRHR1, PRLHR, PSG9, PSG4, PSG6, COL16A1, OVGP1, PSG7, PAPPA, BYSL, INSL4, PSG5, TEAD3, EPYC, CLIC5, TFCP2L1, TAC3, LNPEP, PSG11, CORIN, OXTR, PRL, ACOD1, SOD1, CALCA, IL1B, SPP1, PRLR, RPL29, EMP2, PPARD, PCSK5, GGN, HAVCR2, APO…
GO:0005506	MF	50	0.00442543	1	iron ion binding	TYW5, SCD, ALOX15B, PHF2, ETHE1, LTF, FTL, MELTF, CYP3A4, ALOX5, FDX1, ALOX15, LCN2, AOX1, JMJD6, KDM7A, AGMO, TET1, ALKBH8, ACO2, DOHH, ISCU, RIOX1, HIF1AN, FBXL5, NFU1, KDM3A, TET2, SCD5, TET3, FTH1, ABCE1, ISCA2, SLC11A2, FTMT, PHYH, TF, ACP5, FECH, SNCA, HAAO, ALKBH1, FXN, ALKBH2, DNAJC24, EGLN2, ALKBH3, FTO, EGLN1, MIOX
GO:0055017	BP	7	0.00445659	1	cardiac muscle tissue growth	S1PR1, SORBS2, PDLIM5, BMP10, TGFB2, TGFBR3, NDRG4
GO:0036157	CC	9	0.00448575	1	outer dynein arm	DNAL1, NME8, DNAH5, CCDC114, DNAI2, DNAI1, DNAH8, DYNLRB2, DYNLRB1
GO:0070531	CC	6	0.00469286	1	BRCA1-A complex	BRCA1, ABRAXAS1, UIMC1, BARD1, BABAM1, BABAM2
GO:2001258	BP	30	0.0047396	1	negative regulation of cation channel activity	EPO, MMP9, CASQ2, CALM1, CALM2, CALM3, GSTM2, SRI, FKBP1A, FKBP1B, GSTO1, TRDN, PKD2, UBQLN1, GNB5, DRD4, CRHR1, CBARP, GPR35, KCNAB1, KCNE3, KCNE1, SUMO1, ANK3, KCNRG, KCNE2, KCNE4, KCNE1B, CAV1, EPHB2
GO:0042440	BP	45	0.00476417	1	pigment metabolic process	TYRP1, TYR, DCT, TRPC1, BDH2, HPX, UROD, HMBS, UROS, ALAS1, ALAD, FECH, TSPO, CPOX, PPOX, COX10, NFE2L1, FXN, COX15, SLC25A38, ATP5IF1, IREB2, HMOX1, HMOX2, AMBP, UGT1A1, UGT1A4, BLVRB, BLVRA, AP3D1, OCA2, PAICS, SHMT1, GMPS, MTHFD1, MTHFD1L, APRT, PRTFDC1, ADA, GART, RPE65, UGT1A9, UGT1A7, UGT1A10, UGT1A8
GO:0032454	MF	13	0.00478706	1	histone demethylase activity (H3-K9 specific)	KDM4E, KDM1A, PHF2, KDM4A, KDM4B, KDM5A, JMJD1C, KDM4D, KDM7A, KDM4C, KDM3A, KDM3B, HR
GO:0006068	BP	6	0.00488914	1	ethanol catabolic process	SULT1B1, SULT1C4, SULT1E1, SULT1A1, SULT1A2, SULT2A1
GO:0016411	MF	23	0.00495151	1	acylglycerol O-acyltransferase activity	PNPLA2, PNPLA3, AGPAT2, GPAT3, LPCAT4, LPCAT3, LCLAT1, MBOAT1, MBOAT2, LPCAT2, GPAT4, LPCAT1, LPGAT1, MBOAT7, AGPAT1, AGPAT4, AGPAT3, AGPAT5, CRLS1, MOGAT2, MOGAT3, MOGAT1, DGAT2
GO:0061299	BP	6	0.00503714	1	retina vasculature morphogenesis in camera-type eye	NRP1, FZD4, LRP5, COL4A1, CYP1B1, LRP5L
GO:0097352	BP	26	0.00504709	1	autophagosome maturation	GABARAP, SNAP29, VCP, STX17, GABARAPL2, CLN3, TECPR1, VPS33A, TSG101, VAMP8, MAP1LC3C, MAP1LC3B, GABARAPL1, VPS33B, VPS16, MAP1LC3A, VIPAS39, VTI1B, UBQLN1, CHMP3, WIPI2, SNX14, LIX1, EPG5, LIX1L, ATG14
GO:1901071	BP	20	0.00507331	1	glucosamine-containing compound metabolic process	CHIA, CHIT1, OVGP1, CHI3L2, CTBS, PGM3, GNPDA1, GNPDA2, OGA, LARGE1, CHST4, CHST5, CHST6, EXTL2, NAGK, CHST2, MGAT3, CHST1, CHST3, GNPNAT1
GO:0035515	MF	5	0.00515158	1	oxidative RNA demethylase activity	JMJD6, ALKBH5, FTO, ALKBH3, ALKBH1
GO:0090043	BP	5	0.00515878	1	regulation of tubulin deacetylation	EP300, FNTA, MAPT, PRKAA2, PRKAA1
GO:0095500	BP	23	0.00518604	1	acetylcholine receptor signaling pathway	SLURP2, CHRNB2, CHRNA3, CHRNA7, LY6G6E, LY6H, AGRN, RGS10, CHRM2, CHRM4, CHRM5, CHRM1, CHRM3, GRK2, GNA11, GNAQ, RGS8, GNB1, CDK5R1, PLCB1, HRH4, HRH3, GNA15
GO:0043583	BP	60	0.00519674	1	ear development	GATA3, ECE1, STRA6, TBX1, NIPBL, TFAP2A, ATP6V1B1, FGFR2, EPHB2, PAX2, PAX8, SIX1, ZIC1, TIFAB, DCANP1, NEUROG1, CHD7, USH1C, TMIE, SOD1, STRC, PDZD7, WHRN, SLC44A4, HOXA1, CEP290, SOX9, PROX1, HPN, MYO3A, MYO3B, TWIST1, SALL1, GSC, NOG, OSR2, OSR1, ESRRB, BMP2, MPV17, SOX2, KCNQ1, TGFB2, ROR1, PTPN11, NEUROD1, ADGRV1, PHOX2B, LHX3, OC90, OTOL1, USH2A, HES5, JAG2, LRTOMT, SLC4A7, GRXCR1, IFT88, A…
GO:0043094	BP	33	0.00520077	1	cellular metabolic compound salvage	CDA, HDDC2, TK2, UPP2, TK1, TYMP, DCK, UPP1, UCK2, UCK1, UCKL1, PDXK, PNP, ADA, APRT, AMPD1, GMPR, ADK, AMPD3, AMPD2, DGUOK, ADAL, GMPR2, PRTFDC1, BHMT, BHMT2, MTAP, APIP, MRI1, ADI1, ENOPH1, NAPRT, FUK
GO:0071763	BP	4	0.00524862	1	nuclear membrane organization	TOR1A, TMEM43, GPER1, TARDBP
GO:0061156	BP	5	0.00525831	1	pulmonary artery morphogenesis	JAG1, LRP2, STRA6, HEY2, BMP4
GO:0006554	BP	9	0.00536882	1	lysine catabolic process	HYKK, ALDH7A1, CRYM, PHYKPL, AADAT, GCDH, SLC25A21, PIPOX, AASS
GO:0005231	MF	22	0.00543094	1	excitatory extracellular ligand-gated ion channel activity	TRPV1, P2RX6, P2RX3, P2RX5, P2RX4, P2RX7, P2RX2, P2RX1, GRIK2, GLRB, GLRA3, GLRA1, CHRNA1, CHRNB1, CHRNB2, CHRNA5, CHRNB4, CHRNA3, CHRNA7, CHRNA4, CHRNA2, CHRNA9
GO:0001103	MF	30	0.0054583	1	RNA polymerase II repressing transcription factor binding	TCERG1, MTA2, SP1, STAT3, GSC, RBPJ, PPARA, MTA1, HDAC1, CHD4, BBS7, BBS5, BBS1, BBS10, TTC8, HDAC2, DDRGK1, BBS4, RBBP8, BBS2, MIXL1, DMAP1, MKKS, TCF7L2, MIER1, PPARG, MTA3, PPARD, MIER3, MIER2
GO:0090324	BP	5	0.00547397	1	negative regulation of oxidative phosphorylation	PPIF, ACTN3, PDE12, MLXIPL, SNCA
GO:0061744	BP	3	0.00551111	1	motor behavior	PRKAA1, DCTN1, C12orf57
GO:0032421	CC	34	0.0055227	1	stereocilium bundle	USH2A, DOCK4, EPS8L2, ADGRV1, PDZD7, WHRN, USH1C, VEZT, GRXCR1, CIB2, RHOC, EPS8, MYO7A, TPRN, TWF2, LOXHD1, TSPEAR, PCDH15, CDH23, RIPOR2, KPTN, ESPN, CEACAM16, ESPNL, STRC, MORN4, MYO3A, MYO3B, HOMER2, CDC14A, STRCP1, DCDC2, KNCN, MKKS
GO:0000056	BP	6	0.00553399	1	ribosomal small subunit export from nucleus	XPO1, RAN, RPS15, LTV1, NPM1, NUP88
GO:0097211	BP	5	0.0056106	1	cellular response to gonadotropin-releasing hormone	CRHBP, MGARP, ANXA5, GNRHR, GNRHR2
GO:0048660	BP	72	0.00565032	1	regulation of smooth muscle cell proliferation	XRCC6, XRCC5, CTNNB1, PRKDC, NR4A3, TCF7L2, EREG, PDGFB, TNF, IGF1, IL6, EDN1, THBS1, ELANE, SERPINF2, IL6R, HMOX1, PDGFRB, BMP4, CCL5, AKT1, STAT1, AIF1, CDH13, CX3CL1, ID2, IL18, HES5, RBPMS2, FOXP1, ERN1, MFN2, JUN, MMP2, FGF2, MMP9, IL10, IGFBP5, DNMT1, HTR1B, FGF9, BMPR1A, MEF2D, P2RY6, LDLRAP1, FOXJ2, ADAMTS1, IFNG, ANG, APOD, IGFBP3, OGN, TNFAIP3, IL12A, IL12B, PPARG, PTGIR, TRIB1, NDRG4, …
GO:0071281	BP	7	0.00566798	1	cellular response to iron ion	TF, TFAP2A, BMP6, B2M, HFE, TFR2, IREB2
GO:0031291	BP	3	0.0058008	1	Ran protein signal transduction	GPSM2, KPNB1, RANGRF
GO:0005068	MF	11	0.00584593	1	transmembrane receptor protein tyrosine kinase adaptor activity	PIK3R1, SHC1, IRS1, TRAT1, FRS2, BLNK, STAP1, GAB2, SH2B2, SH2B1, SH2B3
GO:0030004	BP	73	0.00586674	1	cellular monovalent inorganic cation homeostasis	ATP1A1, ATP1B1, ATP1A3, ATP1B2, SLC9A1, SLC8A1, ATP1A2, ATP1B3, TMPRSS3, NEDD4L, ATP12A, ATP4B, ATP1A4, ATP4A, KCNJ2, KCNMA1, ATP6AP1L, CA2, ATP5F1B, SLC9B1, TM9SF4, CHP1, SLC26A6, SLC4A7, SLC9A4, SLC9C2, SLC9A5, SLC4A4, SLC4A11, SLC9A3, SLC9A2, SLC4A1, CLN3, SLC4A2, SLC9A8, SLC9C1, SLC4A8, SLC4A9, SLC4A3, SLC4A10, SLC4A5, SLC9A9, BCL2, LRRK2, VPS33A, TMEM165, CLN5, PPT1, TMEM199, CCDC115, CLN6, …
GO:0016233	BP	19	0.00587067	1	telomere capping	TERF1, HIST1H4A, PRKDC, TERF2, HIST3H3, CTC1, TEN1, ACD, TINF2, STN1, DCLRE1B, POT1, TERF2IP, RAD50, NBN, TFIP11, DCLRE1A, DCLRE1C, MRE11
GO:0042978	MF	3	0.00597398	1	ornithine decarboxylase activator activity	AZIN1, PRLR, AZIN2
GO:0060091	CC	7	0.00610621	1	kinocilium	GRXCR1, STRC, DCDC2, CDC14A, STRCP1, KNCN, MKKS
GO:0010043	BP	29	0.0061423	1	response to zinc ion	HAAO, CRIP1, ZACN, D2HGDH, SLC30A5, HVCN1, SLC30A2, IREB2, SLC30A8, SLC30A3, KHK, SLC30A4, MT2A, MT1A, MT1E, MT1F, MT1B, MT1G, GLRA1, MT1H, MT1X, MT1M, MT1L, P2RX4, ATP13A2, MT1DP, MT1HL1, MT3, MT4
GO:0043966	BP	40	0.00628411	1	histone H3 acetylation	PER1, MAP3K7, TADA2A, SUPT3H, TADA3, TAF5L, SUPT7L, KAT7, TRIM16, BRD1, MYOD1, SPI1, BRCA2, BRPF1, WDR5, DR1, TAF10, TAF12, TAF9, JADE1, KAT6B, ING5, KAT6A, KAT2A, KAT2B, TADA1, SGF29, KAT14, JADE2, POLE4, POLE3, MBIP, LEF1, BRPF3, YEATS2, ING4, TAF6L, NAA60, MEAF6, LDB1
GO:0060416	BP	22	0.00628867	1	response to growth hormone	TRIM16, IGFBP5, AKT1, SOCS2, JAK2, GH1, GHR, PIK3R1, STAT3, PXN, PTK2, CSH1, CSH2, CSHL1, GH2, PRL, LYN, PRLR, PTPN1, STAT5A, STAT5B, JAK3
GO:0038166	BP	8	0.0063125	1	angiotensin-activated signaling pathway	AHCYL1, CA2, AGTR1, CAMK2A, MAS1, ACTN2, SRC, CAV1
GO:0070373	BP	43	0.0063877	1	negative regulation of ERK1 and ERK2 cascade	TLR4, ITGB1BP1, SLC9A3R1, RGS14, SPRY2, SPRY1, PSCA, LYN, PTPRC, GSTP1, EZR, PTPN2, PTPN1, FBLN1, EPHB2, GBP1, PHB, TIMP3, DUSP3, SYNJ2BP, PTEN, SIRPA, DLG1, DUSP4, SMAD4, PIN1, TNIP1, PTPRR, ADIPOQ, DUSP6, DAB2IP, C3orf33, CNKSR3, CAMK2N1, FLCN, LMO3, RANBP9, GPER1, DUSP26, SEMA6A, WNK2, EMILIN1, DUSP10
GO:0003215	BP	13	0.00650101	1	cardiac right ventricle morphogenesis	BMP4, GATA3, BMPR1A, GATA4, ISL1, TGFB2, JAG1, SOX4, HEY2, TBX20, HAND1, NKX2-5, ZFPM2
GO:0045104	BP	33	0.00653193	1	intermediate filament cytoskeleton organization	TOR1A, SYNM, KRT18, KRT3, KRT6C, CSNK1A1, ATXN3, DST, FAM83H, KRT74, ERBIN, PLEC, PPL, EPPK1, EVPLL, MACF1, DSP, EVPL, DNAJB6, NEFL, GFAP, DES, KRT9, KRT20, KRT71, KLHL24, TCHH, KRT14, PKP1, PKP2, NEFM, NEFH, SOD1
GO:0035268	BP	24	0.00653424	1	protein mannosylation	DPM1, DPM3, DPY19L1, DPY19L3, DPY19L4, DPY19L2, DPY19L2P1, DPY19L2P2, ISPD, B4GAT1, FKTN, DPM2, LARGE1, TMTC4, TMTC3, TMTC1, TMTC2, LARGE2, POMGNT2, FKRP, POMT2, RXYLT1, POMT1, SDF2
GO:0032911	BP	3	0.00654184	1	negative regulation of transforming growth factor beta1 production	FURIN, LAPTM4B, GATA6
GO:0042180	BP	54	0.00674908	1	cellular ketone metabolic process	CYP2B6, NMT1, DHRS4, GPD2, KDSR, PARK7, TPI1, CACNA1H, CYP11B1, CYP11B2, CYP11A1, FSHB, LHB, ADM, SRD5A2, AKR1C3, COQ9, COQ5, PDSS1, PDSS2, COQ8A, COQ8B, COQ2, COQ3, UBIAD1, COQ10A, COQ7, COQ10B, FDXR, COQ6, NDUFA9, CYP4F2, CYP4F11, CYP17A1, AKR1C2, AKR1C1, DHRS9, AKR1C4, CYP2W1, KMO, KYAT1, KYAT3, AADAT, TDO2, IDO2, AFMID, KYNU, IDO1, CRYZL1, ADH4, AKR7A2, AKR1B10, AKR1B1, CBR4
GO:0086073	BP	6	0.00686972	1	bundle of His cell-Purkinje myocyte adhesion involved in cell communication	JUP, DSP, DSC2, DSG2, PKP2, CTNNA3
GO:0008374	MF	43	0.00688666	1	O-acyltransferase activity	HHAT, LCLAT1, PIGW, PLA2G15, MBOAT4, HRASLS, GPAT3, GPAT4, GPAM, LCAT, SOAT1, SOAT2, CRAT, CPT2, CPT1A, CPT1B, CPT1C, CROT, PNPLA2, PNPLA3, AGPAT2, LPCAT4, LPCAT3, MBOAT1, MBOAT2, LPCAT2, LPCAT1, LPGAT1, MBOAT7, AGPAT1, AGPAT4, AGPAT3, AGPAT5, CRLS1, MOGAT2, MOGAT3, MOGAT1, DGAT2, CHAT, IFNB1, GNPAT, CASD1, LRAT
GO:0098659	BP	67	0.00689322	1	inorganic cation import across plasma membrane	SLC39A6, SLC39A14, SLC39A4, SLC39A12, SLC39A8, SLC39A5, SLC39A10, TRPM2, ATP2B4, CACNA2D1, TRPV1, TRPV6, TRPV5, FAM155A, PICALM, HFE, SLC9A1, SLC8A1, SLC9A3, TRPM4, HCN2, HCN4, SLC9C2, SLC9C1, SLC9A4, SLC9A2, SLC9A5, SLC9A9, ABCC9, ATP1A1, ATP1B1, ATP1A3, ATP1B2, KCNJ5, KCNJ3, ATP1A2, ATP1B3, FXYD2, KCNJ2, KCNH2, KCNJ11, KCNJ8, KCNE2, ATP12A, SLC12A3, ATP4B, SLC12A2, ATP4A, KCNJ12, SLC12A7, SLC12…
GO:0070461	CC	24	0.00695119	1	SAGA-type complex	TADA2B, SUPT20H, SGF29, USP22, TADA2A, ATXN7L3, ENY2, TADA1, TAF9, TADA3, TRRAP, TAF12, TAF10, KAT2B, SUPT3H, TAF5L, SUPT7L, KAT2A, TAF6L, TAF4, TAF6, TAF5, TAF7, TAF2
GO:0055022	BP	5	0.00712306	1	negative regulation of cardiac muscle tissue growth	TP73, RBP4, NOG, TBX5, GSK3A
GO:0051213	MF	60	0.00713783	1	dioxygenase activity	ALKBH1, ALOX12B, ALOX12, PTGS2, ALOXE3, BCO2, BBOX1, HAAO, BCO1, HPD, ALOX5, ALOX15, IDO1, TDO2, IDO2, ADI1, ALOX15B, CDO1, ADO, ETHE1, TYW5, ALKBH5, KDM7A, ALKBH8, EGLN2, EGLN1, RIOX1, EGLN3, JMJD4, HIF1AN, P4HTM, ALKBH4, TRMT9B, JMJD7, HSPBAP1, KDM8, OGFOD1, P4HB, P4HA2, P4HA3, P4HA1, P3H1, P3H2, P3H3, ALKBH2, ALKBH3, FTO, PHYH, KDM4A, KDM4B, KDM4C, KDM2A, TET3, TET2, TET1, JMJD6, PLOD2, PLOD3,…
GO:0014701	CC	9	0.00734231	1	junctional sarcoplasmic reticulum membrane	CASQ2, RYR1, AKAP6, TRDN, JPH3, RYR2, JPH4, JPH2, JPH1
GO:0051402	BP	16	0.00734649	1	neuron apoptotic process	CIT, TNFRSF21, GAPDH, APP, NGFR, BCL2, ERBB3, LIG4, ATN1, BID, CDK5, BNIP3, NAE1, SIAH1, NLRP1, DIABLO
GO:0071364	BP	27	0.00735542	1	cellular response to epidermal growth factor stimulus	PDPK1, SNAI2, PDE8A, ZPR1, EGFR, ERBB2, VIL1, TDGF1, PLCG1, ZFP36, IQGAP1, ZFP36L2, SOX9, DUSP3, STAT5B, MARS, EEF1A1, PTPN12, PTPN11, ZFP36L1, FOXC1, MED1, DAB2IP, SKAP1, INPP5K, GAREM1, IREB2
GO:0002573	BP	69	0.00741859	1	myeloid leukocyte differentiation	CSF1R, BMP4, MT1G, VEGFA, MYH9, PPARG, PDE1B, THOC5, IFI16, IL31RA, CSF1, PARP1, MMP9, CDC42, CASP8, SIRT1, TLR2, APP, NRROS, TNFSF11, TYROBP, EFNA2, FARP2, EPHA2, GPR183, GLO1, MAPK14, OSCAR, DCSTAMP, FOXP1, TREM2, GAB2, SNX10, TNFRSF11A, EFNA4, IREB2, SBNO2, ANXA2, SRC, ANXA2P2, OCSTAMP, TCTA, SH3PXD2A, CBFA2T3, CSF3, CEBPA, CEBPE, TAL1, GATA2, LBR, JAGN1, LEF1, UBD, CSF2, IL4, TGFBR2, DHRS2, B…
GO:0032420	CC	29	0.00744995	1	stereocilium	GRXCR1, CIB2, RHOC, EPS8, MYO7A, TPRN, TWF2, LOXHD1, DOCK4, TSPEAR, PCDH15, CDH23, PDZD7, WHRN, RIPOR2, KPTN, USH1C, ESPN, CEACAM16, ESPNL, STRC, MORN4, MYO3A, MYO3B, EPS8L2, HOMER2, CDC14A, STRCP1, USH2A
GO:0051453	BP	57	0.00747895	1	regulation of intracellular pH	CA2, ATP5F1B, SLC9A1, SLC9B1, TM9SF4, CHP1, SLC26A6, SLC4A7, SLC9A4, SLC9C2, SLC9A5, SLC4A4, SLC4A11, SLC9A3, SLC9A2, SLC4A1, CLN3, SLC4A2, SLC9A8, SLC9C1, SLC4A8, SLC4A9, SLC4A3, SLC4A10, SLC4A5, SLC9A9, BCL2, LRRK2, VPS33A, TMEM165, CLN5, PPT1, TMEM199, CCDC115, CLN6, GPR89B, ATP6V0E1, SLC11A1, ATP6V0E2, ATP6V0A1, ATP6V1H, TCIRG1, ATP6V0A2, ROGDI, ATP6V0A4, ATP6V0D1, ATP6V0D2, DMXL2, DMXL1, CLC…
GO:0016486	BP	26	0.00748088	1	peptide hormone processing	CGA, TSHB, FSHB, LHB, SCG5, FURIN, CGB3, PCSK2, PCSK1, PCSK6, ECE1, PCSK7, PCSK5, CORIN, BACE2, PCSK4, REN, CTSG, MME, ACE, CPA3, CMA1, ENPEP, CTSZ, CPE, NGF
GO:0021680	BP	8	0.00760578	1	cerebellar Purkinje cell layer development	FAIM2, AARS, COQ8B, DLL1, KIF14, LHX1, AGTPBP1, CEND1
GO:1900272	BP	6	0.00761412	1	negative regulation of long-term synaptic potentiation	FAM107A, ABL1, APOE, APP, EPHA4, AGER
GO:0015671	BP	14	0.00762006	1	oxygen transport	MYC, MB, HBB, HBA1, CYGB, IPCEF1, NGB, HBE1, HBD, HBQ1, HBZ, HBG1, HBG2, HBM
GO:0000132	BP	17	0.00774998	1	establishment of mitotic spindle orientation	NDC80, ZW10, HTT, PAFAH1B1, CENPA, DYNLT1, GPSM2, DCTN1, NUMA1, UBXN2B, SAPCD2, SPDL1, CDK5RAP2, NDE1, NSFL1C, NDEL1, BCCIP
GO:1904340	BP	3	0.00780167	1	positive regulation of dopaminergic neuron differentiation	FGF20, CSNK1D, CSNK1E
GO:0060384	BP	9	0.00786084	1	innervation	ISL1, POU4F1, SULF2, SULF1, NRP1, NTRK1, SEMA3A, NPTX1, FBXO45
GO:0030388	BP	9	0.00786482	1	fructose 1,6-bisphosphate metabolic process	ALDOA, ALDOB, ALDOC, PFKL, TIGAR, PFKP, FBP2, PFKM, FBP1
GO:1902961	BP	7	0.00787171	1	positive regulation of aspartic-type endopeptidase activity involved in amyloid precursor protein catabolic process	ROCK2, LYN, EFNA1, EFNA3, EPHA4, PICALM, AGER
GO:0061762	BP	3	0.00798611	1	CAMKK-AMPK signaling cascade	IRGM, PRKAA1, CAMKK2
GO:0061430	BP	3	0.00798822	1	bone trabecula morphogenesis	FBN2, PLXNB1, SEMA4D
GO:0004735	MF	3	0.00799874	1	pyrroline-5-carboxylate reductase activity	PYCR1, PYCR3, PYCR2
GO:1905214	BP	7	0.0080062	1	regulation of RNA binding	EIF3D, EIF3E, LARP6, CDK9, EIF4G1, NCBP1, NUCKS1
GO:0001514	BP	7	0.00808619	1	selenocysteine incorporation	SELENOT, DIO2, SEPSECS, TRNAU1AP, SECISBP2L, EEFSEC, SECISBP2
GO:0060369	BP	4	0.00817169	1	positive regulation of Fc receptor mediated stimulatory signaling pathway	CD226, PTPRC, PTPRJ, APPL2
GO:0051588	BP	62	0.00820955	1	regulation of neurotransmitter transport	TRH, HTR1A, HTR1B, LILRB1, HRH3, TNFSF11, CHRNB4, MEF2C, MCTP1, RIMS1, KCNMB4, CAMK2A, SNCAIP, CPLX4, CPLX2, MCTP2, CPLX1, CPLX3, BAIAP3, STX1B, DTNBP1, GPER1, RAB3GAP1, NLGN1, UNC13B, CHRNA3, PNKD, SYT11, SLC30A1, PRKN, RAB5A, GSK3B, PREPL, LRRK2, SEPT5, RIMS4, VPS18, RIMS3, RIMS2, STXBP1, NAPB, NAPA, RAB3A, FLOT1, ARL6IP5, ARL6IP1, PER2, ATP1A2, NOS1, SNCA, DRD2, RAB3B, DRD4, TOR1A, DRD1, DRD3,…
GO:0005384	MF	6	0.00824559	1	manganese ion transmembrane transporter activity	SLC11A1, SLC11A2, SLC30A10, ATP13A1, ATP2C1, ATP2C2
GO:0002347	BP	9	0.00829465	1	response to tumor cell	CRTAM, PRF1, PLK5, RBMS3, CASC2, ADAM15, MICA, IGFBPL1, TXNIP
GO:0007100	BP	4	0.00831617	1	mitotic centrosome separation	KIF3B, NUP62, NDE1, NDEL1
GO:0035064	MF	47	0.00832295	1	methylated histone binding	CHD1, TRIM24, RRP8, PHF1, PHF2, KDM4A, KDM5A, NCAPD3, CBX5, MSH6, RAG2, WDR5, MBTD1, TP53BP1, SUZ12, RBBP5, ZMYND11, GLYR1, PHF19, DPPA3, KDM7A, NCAPG2, PHF13, KMT2E, ING5, L3MBTL2, SGF29, UHRF1, MPHOSPH8, ING2, TDRD3, KAT8, CBX8, CHD8, ING3, LRWD1, ING1, ZMYND8, ING4, CDYL, PYGO1, L3MBTL1, MTF2, SPIN1, TAF7, CHD5, DPF2
GO:0060173	BP	70	0.00838485	1	limb development	GREM1, LRP4, DKK1, COMP, NOG, RSPO2, KREMEN2, KAT2A, KAT2B, KREMEN1, LNPK, SMOC1, IFT122, SALL1, MAP3K20, CHD7, INTU, ZNRF3, BMPR1B, GLI3, TBX4, PTCH1, ZNF141, IQCE, MEGF8, PCSK5, MYH3, SKI, HOXA11, FBXW4, TGFB2, SHH, TBX5, MBNL1, CYP26B1, LEF1, ACD, LRP6, WNT7A, TBX3, TFAP2A, CACNA1C, NIPBL, OSR2, OSR1, ZNF358, RARG, AFF3, CTNNB1, ECE1, TBX2, HDAC1, TWIST1, HDAC2, CREBBP, CPLANE1, MSX1, TFAP2B, …
GO:0010661	BP	12	0.00861993	1	positive regulation of muscle cell apoptotic process	LTK, CAMK2D, CAMK2A, IFNG, IL12A, IL12B, CDKN2A, E2F3, MFN2, SOD2, PPARG, PDCD4
GO:0006978	BP	10	0.00862105	1	DNA damage response, signal transduction by p53 class mediator resulting in transcription of p21 class mediator	TP53, MUC1, SP100, BRCA1, TFAP4, FOXM1, RPS27L, KAT5, HIPK2, ING4
GO:0030286	CC	40	0.00873428	1	dynein complex	DNAH8, DNHD1, WDR63, DYNC1I1, DNAH6, DNAH14, WDR34, DYNC1I2, WDR78, DNAH10, DYNLL1, DNAH5, DNAH7, DNAI2, DYNC1H1, DNAL4, DNAI1, DNAH3, DNAH1, DNAH9, DYNLL2, DNAH11, DNAH17, DYNC2H1, WDR60, DNAH2, DNAL1, NME8, CCDC114, DYNLRB2, DYNLRB1, SNX4, TPR, DYNLT1, NUDCD3, DYNC2LI1, TCTEX1D2, TOPORS, DYNC1LI1, DYNC1LI2
GO:0046463	BP	17	0.00883372	1	acylglycerol biosynthetic process	ANG, PLCE1, LPL, LPIN1, MOGAT2, GPAT3, AGMO, GPAT4, MOGAT3, LPIN2, MOGAT1, DGAT2, GPAM, PNPLA3, LPIN3, PCK1, PCK2
GO:1902895	BP	22	0.00906539	1	positive regulation of pri-miRNA transcription by RNA polymerase II	TERT, FOS, PDGFB, TGFB1, PRL, TP53, JUN, NGFR, SRF, SPI1, WT1, GATA2, TEAD1, STAT3, SMARCA4, TGFB2, SMAD3, RELA, KLF5, HIF1A, ATOH8, GNL3
GO:0006561	BP	4	0.00907823	1	proline biosynthetic process	PYCR1, ALDH18A1, PYCR2, PYCR3
GO:0006858	BP	3	0.00920996	1	extracellular transport	WWP2, ARRDC1, TSG101
GO:0086042	BP	7	0.00923254	1	cardiac muscle cell-cardiac muscle cell adhesion	DSC2, CXADR, JUP, DSP, DSG2, PKP2, CTNNA3
GO:0070405	MF	61	0.00924846	1	ammonium ion binding	SAT2, AMD1, ESYT2, PITPNM1, CHMP2A, RASGRP1, JCHAIN, APOA2, APOC1, SERPINA5, APOA4, CETP, NF1, PITPNB, PLTP, PITPNA, SCARB2, RPE65, APOA5, SESTD1, PCTP, CHMP3, PCYT1A, ESYT1, ESYT3, PITPNM2, CRP, SLC5A7, DRD1, DRD4, DRD5, OR56A5, OR13F1, SLC6A3, OR56A1, OR56A4, OR5T1, DRD3, CHRNA1, CHRNB1, CHRNB2, CHRM3, ACHE, CHRNA3, CHRNA7, CHRNA4, CHRNA5, CHRNB3, CHRNG, CHRNB4, CHRNE, CHRND, CHRNA6, HTR2A, HTR…
GO:0045820	BP	5	0.00934634	1	negative regulation of glycolytic process	CBFA2T3, FBP1, HDAC4, PPARA, ACTN3
GO:0050850	BP	34	0.00939741	1	positive regulation of calcium-mediated signaling	CCL3, CCL4, CDH13, P2RX3, NEUROD2, TRAT1, P2RX5, P2RX4, LACRT, TREM2, P2RX2, HTT, HAP1, PKD2, P2RY6, CALM1, CALM2, CALM3, GSTM2, GSTO1, AKAP6, TRDN, JPH2, CHP2, TNF, IGF1, SLC9A1, PTBP1, STIMATE, CHERP, SPPL3, CIB1, LMCD1, CAMTA1
GO:0032408	MF	3	0.0094178	1	MutSbeta complex binding	MCM9, MUTYH, MCM8
GO:0032406	MF	3	0.0094178	1	MutLbeta complex binding	MCM9, MUTYH, MCM8
GO:0034695	BP	11	0.00942161	1	response to prostaglandin E	CCL21, CCR7, TGFBR3, CCL19, ADCY6, TNFSF4, PTGER2, GNG2, GNB1, SFRP1, PTGER4
GO:0000124	CC	10	0.00944279	1	SAGA complex	ATXN7L3, ENY2, USP22, SUPT20H, TADA1, TAF9, TADA3, TRRAP, SGF29, TAF12
GO:0021681	BP	8	0.00949283	1	cerebellar granular layer development	TTBK2, FAIM2, GRID2, CBLN1, KNDC1, PROX1, KIF14, CEND1
GO:0099078	CC	8	0.00957364	1	BORC complex	SNAPIN, BLOC1S1, BLOC1S2, BORCS5, BORCS7, BORCS8, BORCS6, KXD1
GO:0014733	BP	3	0.00962098	1	regulation of skeletal muscle adaptation	CAMK2B, CAMK2G, ACTN3
GO:0007040	BP	41	0.00967489	1	lysosome organization	TPP1, ABCA1, GBA, GAA, ARSB, TFEB, CLN3, MYO7A, MBTPS1, GNPTAB, LRRK2, CLVS2, LAMTOR1, HOOK3, CLVS1, FAM160A2, TPCN2, HPS1, ZKSCAN3, AKTIP, HPS4, VPS18, HOOK1, NAGPA, CLN6, TMEM106B, CORO1A, SYT7, RAB7A, RAB39A, RAB34, RAB20, RAB14, VPS33A, TMEM165, CLN5, PPT1, TMEM199, CCDC115, LAPTM4B, MT3
GO:0060986	BP	5	0.00973668	1	endocrine hormone secretion	FAM129B, TBX3, GHRL, INHBA, CRHR1
GO:0051926	BP	40	0.00991423	1	negative regulation of calcium ion transport	ADRA2A, PLN, NOS1, STC1, CAV3, LILRB2, LILRB1, INPP5K, PACSIN3, EPO, TMBIM6, FKBP1A, FKBP1B, CASQ2, CALM1, CALM2, CALM3, GSTM2, SRI, GSTO1, TRDN, PKD2, SLN, EPPIN, SEMG1, TRIM27, SLC30A1, MRLN, ATP1A2, CBARP, YWHAE, UBQLN1, GNB5, DRD4, CRHR1, GPR35, THADA, TLR9, BIN1, SESTD1
GO:0043014	MF	21	0.0099308	1	alpha-tubulin binding	FYN, SNCA, FNTA, ARL4C, CDK5R1, FAM110C, DNAL1, EFHC1, WASH2P, TTLL7, TAOK1, ARL8A, PACRG, BBS4, SETD2, RACGAP1, TRPV4, TRIM36, ARL8B, SPAST, INO80
GO:0070661	BP	49	0.00998822	1	leukocyte proliferation	F2RL1, NPR3, ACE, FLT3, HELLS, TNFSF14, PPP3CB, CTPS1, TNFRSF4, PIK3CG, SLC11A1, LILRB1, TNFSF18, BTN3A1, CRTAM, CADM1, DOCK8, IFNB1, PTPRC, BCL2, HSPD1, MS4A1, CD79A, CR2, IL10, CD40, MEF2C, IFNA6, IFNA7, IFNA21, IFNK, IFNA8, IFNA14, LEF1, IFNA17, IFNW1, IFNA2, IFNE, IFNA10, IFNA16, IFNA4, IFNA5, IFNA1, CD19, CD180, GAPT, CLU, CX3CL1, KIT
GO:0030688	CC	10	0.0099948	1	preribosome, small subunit precursor	RIOK3, UTP20, RIOK1, RIOK2, LTV1, NOB1, TSR1, BYSL, NOP14, NOC4L
GO:0006032	BP	5	0.0100258	1	chitin catabolic process	CHIT1, CHIA, OVGP1, CHI3L2, CTBS
GO:0051902	BP	4	0.0100395	1	negative regulation of mitochondrial depolarization	FZD9, IFI6, BCL2, SRC
GO:1901185	BP	41	0.0101188	1	negative regulation of ERBB signaling pathway	EGFR, EGF, ERBB2, PTPN12, LGMN, PTPN18, HGS, SPRY2, SPRY1, STAM2, PTPN2, CBL, PTPN3, EPS15, DUSP3, ITGA1, CDC42, GRB2, PTPRJ, ARHGEF7, DAB2IP, STAM, TSG101, SH3GL2, RNF126, ZFYVE28, EPS15L1, CBLC, RNF115, EPN1, ERRFI1, RAB7A, SOCS5, ZGPAT, GPRC5A, SOCS4, CHMP6, VPS25, SNX6, CBLB, ACP4
GO:0061702	CC	11	0.0102343	1	inflammasome complex	NLRP9, NLRP1, CARD8, CASP1, NLRC4, CASP5, GSDMD, NLRP3, DHX33, ARRDC1-AS1, AIM2
GO:0045542	BP	3	0.0102612	1	positive regulation of cholesterol biosynthetic process	FGF1, ABCG1, PRKAA1
GO:0021702	BP	4	0.010274	1	cerebellar Purkinje cell differentiation	LHX1, FAIM2, AGTPBP1, CEND1
GO:0045523	MF	3	0.01035	1	interleukin-27 receptor binding	IL27, EBI3, CNTFR
GO:0007176	BP	23	0.0104026	1	regulation of epidermal growth factor-activated receptor activity	NCK2, APP, SHC1, SOCS5, ZGPAT, GPRC5A, SOCS4, CHMP6, TSG101, VPS25, ZFYVE28, ERRFI1, CBLC, SNX6, CBL, CBLB, EREG, EGF, TGFA, ADRA2A, ADAM17, EPGN, FBXW7
GO:1904427	BP	52	0.0106507	1	positive regulation of calcium ion transmembrane transport	CXCL11, PDPK1, F2, CXCL10, THY1, CD19, PLCG1, CAPN3, DRD1, F2R, CASQ1, APLNR, SNCA, XCL1, TRPC1, CX3CL1, CXCL9, AKAP6, NPSR1, CEMIP, F2RL3, GPER1, LACRT, HTT, HAP1, PKD2, P2RY6, CALM1, CALM2, CALM3, GSTM2, GSTO1, TRDN, JPH2, ANK2, STIM1, STIMATE, CRACR2A, STIM2, TMEM110-MUSTN1, STAC2, STAC3, STAC, NIPSNAP2, CACNB3, CACNA2D1, CACNB2, RYR2, ATP1B1, SLC9A1, RAMP3, CALCR
GO:0070106	BP	11	0.0106753	1	interleukin-27-mediated signaling pathway	JAK2, CRLF1, JAK1, CANX, TYK2, IL6ST, STAT3, STAT1, EBI3, IL27RA, IL27
GO:1900060	BP	4	0.010699	1	negative regulation of ceramide biosynthetic process	ORMDL2, ORMDL3, ORMDL1, PRKAA1
GO:0010885	BP	14	0.0107485	1	regulation of cholesterol storage	APOB, LPL, MSR1, SREBF2, SCARB1, EHD1, ABCA1, PPARG, ABCG1, NR1H2, PPARA, NR1H3, TTC39B, PPARD
GO:0033120	BP	26	0.0107636	1	positive regulation of RNA splicing	ZPR1, ERN1, HSPA1A, POLR2A, U2AF2, PIK3R1, DYRK1A, HABP4, RBM20, SETX, HNRNPLL, RBM22, PRDX6, NUP98, TRA2B, NCBP1, SNW1, CELF3, STH, CELF4, THRAP3, SF3B4, RBMXL1, TRA2A, CIRBP, DAZAP1
GO:0019869	MF	9	0.0107918	1	chloride channel inhibitor activity	STX7, CFTR, STX1A, WNK4, VAMP8, WNK1, VTI1B, STX8, WNK2
GO:0044233	CC	9	0.0108799	1	mitochondria-associated endoplasmic reticulum membrane	CANX, STX17, RAB38, RAB32, TOMM20, PDZD8, SERAC1, ZFYVE1, ATG14
GO:0002532	BP	4	0.0109111	1	production of molecular mediator involved in inflammatory response	CD36, CHIA, SNAP23, SYK
GO:0044030	BP	11	0.0109137	1	regulation of DNA methylation	GRHL2, H1FOO, KDM1B, MPHOSPH8, SPI1, FAM129B, DPPA3, KMT2A, DNMT3L, MYC, WT1
GO:0060343	BP	8	0.0109586	1	trabecula formation	FBN2, BMP10, RBP4, FKBP1A, TEK, TGFBR3, HEY1, ADGRG6
GO:0051969	BP	5	0.0109948	1	regulation of transmission of nerve impulse	TYMP, GLRA1, CARTPT, GBA, FGF12
GO:0008553	MF	13	0.0110307	1	proton-exporting ATPase activity, phosphorylative mechanism	ATP2C2, ATP2C1, ATP6V1C1, ATP6V1G3, ATP2A1, ATP6V0D1, ATP6V0D2, ATP2A3, ATP6V1G2-DDX39B, ATP6V1G2, ATP6V1G1, ATP2A2, ATP6V1C2
GO:1902683	BP	4	0.0110557	1	regulation of receptor localization to synapse	HRAS, RAP1A, STX7, DBN1
GO:0031901	CC	73	0.0110784	1	early endosome membrane	WDR91, SNX3, DNAJC13, LRP6, BAIAP3, DKK1, SNX4, KCNH1, ZFYVE9, EGFR, HLA-A, HLA-H, ANXA1, CD8B, HLA-E, HLA-G, RAB4A, RAB5A, HLA-F, NSG1, RAB5C, EPHB1, EPHA4, WNT3A, RAB5B, RAB14, B2M, CAV1, VAC14, FZD5, SNX1, RAB31, RABEP1, LLGL1, HLA-B, WDR81, WLS, TMEM184A, ZFYVE16, SNX20, KREMEN2, TMEM163, MARCH1, FIG4, HLA-C, SNX21, PMEPA1, CLIP3, RUFY1, KIR2DL4, UBXN6, VPS33B, EHD1, SYNDIG1, ZFYVE28, CMTM6, …
GO:0002825	BP	20	0.0111198	1	regulation of T-helper 1 type immune response	XCL1, TNFSF4, JAK3, IL12B, CCR2, IL12RB1, SLC11A1, IL23R, NLRP10, IL23A, IL6R, SOCS5, ANXA1, CD80, CCL19, IL1B, IL1R1, IL18R1, IL18, IL27
GO:0006968	BP	49	0.0112005	1	cellular defense response	CD5L, TYROBP, FCMR, NCR1, NCR2, CD160, ITGB1, UMOD, PRF1, FOSL1, SPN, HLA-G, LBP, NCF2, C5AR1, CXCR2, KLRC2, ADORA2A, ADORA2B, LSP1, MNDA, KIR3DL2, CX3CR1, CCR3, CCR5, CCR6, CCR9, RELA, CXCL9, KLRC3, LGALS3BP, CD300C, ITK, TCIRG1, VEZF1, PTK2B, BECN1, TRAT1, LILRB2, KLRG1, KIR2DL4, IL1RL2, CLEC5A, DCDC2, RAB23, ZNF148, LY96, TNFRSF4, GNLY
GO:0071168	BP	21	0.0113431	1	protein localization to chromatin	RAD21, ESR1, MSH2, PLK1, MRNIP, WAPL, LEMD2, CHMP7, MCM9, MCM8, H2AFY, HIST1H1B, SGF29, PIH1D1, H2AFY2, LRWD1, RUVBL2, NIPBL, MAU2, PPHLN1, FAM208A
GO:1904994	BP	11	0.0113766	1	regulation of leukocyte adhesion to vascular endothelial cell	CCL21, CCL25, CXCL12, CCL28, KLF4, NFAT5, TNF, ETS1, RHOA, RELA, TRAF6
GO:0051284	BP	13	0.0114373	1	positive regulation of sequestering of calcium ion	FKBP1B, MTLN, RYR2, FKBP1A, CASQ2, CALM1, CALM2, CALM3, GSTM2, SRI, GSTO1, TRDN, PKD2
GO:0005873	CC	3	0.0114446	1	plus-end kinesin complex	KIF3B, BORCS5, KIF15
GO:0072559	CC	6	0.0114505	1	NLRP3 inflammasome complex	CASP1, GSDMD, NLRP3, DHX33, CARD8, ARRDC1-AS1
GO:0010660	BP	26	0.0114717	1	regulation of muscle cell apoptotic process	ALOX12, ZC3H12A, BAG3, BMP7, NKX2-5, HAND2, PPP1R10, LRP6, APOH, IGF1, DNMT1, LTK, CAMK2D, CAMK2A, IFNG, IL12A, IL12B, CDKN2A, E2F3, MFN2, SOD2, PPARG, PDCD4, ENG, BMPR1A, SIRT1
GO:1905216	BP	6	0.0117235	1	positive regulation of RNA binding	NCBP1, EIF3D, EIF3E, LARP6, CDK9, EIF4G1
GO:0031629	BP	12	0.011729	1	synaptic vesicle fusion to presynaptic active zone membrane	PRRT2, STX3, STX1A, SNAP23, STX2, STX1B, STX4, STX11, SNAP25, SNAP29, SNAP47, STX19
GO:0048639	BP	75	0.0117397	1	positive regulation of developmental growth	AGR2, INSR, LEP, PLCB1, GH1, GHRH, GHR, PPIB, GHRHR, GHSR, GHRL, SOX15, CAPN3, SHTN1, MAP3K13, SEMA7A, NTN1, MAPT, LIMK1, POU4F2, GOLGA4, ZFYVE27, TWF2, ISLR2, RUFY3, MACF1, NRP1, DSCAM, VEGFA, SEMA5A, MEGF8, AGRN, WT1, BASP1, PROX1, BMP10, GLI1, FGF2, PIM1, FGFR2, BMPR1A, NOTCH1, TGFBR3, RBPJ, MEF2C, TBX2, ERBB4, TBX20, IGF1, EDN1, AKAP6, DLL1, ACTN3, BDNF, SEMA4D, NGF, RASAL1, CPNE6, SYT1, SYT1…
GO:0085029	BP	10	0.0117863	1	extracellular matrix assembly	HAS3, TGFB1, GAS6, HAS2, HAS1, TNXB, MYH11, MFAP4, FBLN5, EMILIN1
GO:0051383	BP	12	0.0118116	1	kinetochore organization	NDC80, CDT1, CENPH, NUF2, CENPA, CENPF, CENPE, CENPC, CENPW, POGZ, CENPT, MIS12
GO:1900028	BP	5	0.0119307	1	negative regulation of ruffle assembly	TACSTD2, PFN2, KANK1, EVL, STAP1
GO:0009914	BP	41	0.0119616	1	hormone transport	SLC22A9, SLC44A4, FFAR4, SNAP23, EDN1, EDN3, EXOC3L1, ADCYAP1, GAL, PDX1, FAM3B, CAMK2G, NEUROD1, PTPRN, CYB5R4, SLC30A8, MAFA, SNX19, PARK7, RIMS2, ANXA1, SELENOT, RAB11B, RAB11FIP2, PTPRN2, RAB11FIP5, GHRH, RAB1A, LTBP4, GHSR, GHRL, CRHR1, IL6, VIP, FAM129B, TBX3, INHBA, CRYM, SLCO4A1, SLCO1C1, SLCO1B1
GO:0042979	MF	6	0.0120122	1	ornithine decarboxylase regulator activity	OAZ2, OAZ1, OAZ3, AZIN1, PRLR, AZIN2
GO:0032451	MF	33	0.0121607	1	demethylase activity	KDM1A, CYP1A2, JMJD6, ALKBH4, MMACHC, CYP51A1, KDM6B, PHF2, KDM4A, KDM4B, KDM5A, ARID5B, KDM4D, KDM7A, KDM3B, RIOX2, KDM8, KDM1B, KDM2B, JARID2, KDM4C, KDM5B, KDM2A, KDM3A, KDM4E, RIOX1, JMJD1C, HR, ALKBH1, FTO, ALKBH2, ALKBH5, ALKBH3
GO:0032922	BP	52	0.01217	1	circadian regulation of gene expression	ARNTL, BHLHE40, PRMT5, PER2, CLOCK, PER1, USP2, NGFR, TOP1, DRD2, EGR1, ATF4, NR1D1, KDM5A, PML, RORA, DRD3, AHR, PPP1CC, MC3R, NAMPT, NRIP1, CSNK1D, CSNK1E, RORC, PPP1CA, PPP1CB, HNRNPU, RELB, ID2, KMT2A, GFPT1, PPARA, MTA1, HDAC1, NCOA2, ZFHX3, CRY1, CARTPT, CRY2, RAI1, CIART, HDAC2, CAVIN3, SIRT1, NPAS2, RBM4B, MYBBP1A, LGR4, PPARGC1A, NOCT, PER3
GO:0000451	BP	3	0.0122974	1	rRNA 2'-O-methylation	MRM1, MRM3, MRM2
GO:1901016	BP	43	0.0123565	1	regulation of potassium ion transmembrane transporter activity	WWP2, NEDD4, YWHAE, CACNA1D, NEDD4L, CASQ2, ACTN2, CAV3, STK39, CAB39, KCNAB1, KCNE3, KCNE1, SUMO1, ANK3, KCNRG, KCNE2, KCNE4, KCNE1B, CAV1, ATP1B1, ATP1B2, ATP1B3, ANK2, AKAP9, GALR2, GAL, LRRC26, LRRC38, LRRC55, LRRC52, KCNIP2, ALG10B, NOS1AP, NPPA, AKAP6, RNF207, VAMP2, KCNS1, KCNG1, KCNS2, DLG1, NETO1
GO:1903715	BP	6	0.0123608	1	regulation of aerobic respiration	CBFA2T3, IDE, SHMT2, VCP, ACTN3, NOP53
GO:0051923	BP	13	0.0123872	1	sulfation	SULT1C2, SULT1B1, SULT1C4, SULT1E1, SULT1A1, SULT1A2, SULT2A1, HS3ST5, CHST5, UST, CHST4, TPST1, TPST2
GO:0005663	CC	6	0.012464	1	DNA replication factor C complex	PCNA, RFC4, RFC2, RFC1, RFC5, RFC3
GO:0001102	MF	37	0.0126138	1	RNA polymerase II activating transcription factor binding	BHLHE40, TBX3, TBXT, NCOR1, EOMES, TBX6, FOS, JUN, EGR2, ATF2, CREB1, LMO2, POU1F1, CTNNB1, IFI27, HNF4A, ISL1, SMAD3, NHLH2, EP300, TP53BP1, NEUROD1, NFE2L2, LDB1, CREBBP, SIN3A, PITX2, DUSP26, BHLHE41, HIPK2, HEY2, MAD2L2, TBX20, LDB2, RBL2, RBL1, RB1
GO:0005671	CC	13	0.012682	1	Ada2/Gcn5/Ada3 transcription activator complex	MAP3K7, TADA3, WDR5, DR1, UBAP2L, KAT2A, KAT2B, SGF29, KAT14, POLE4, POLE3, MBIP, YEATS2
GO:0035404	BP	9	0.0127149	1	histone-serine phosphorylation	PRKAA2, PRKAA1, AURKB, AURKC, AURKA, VRK1, HMGA2, RPS6KA5, RPS6KA4
GO:0001779	BP	4	0.0127976	1	natural killer cell differentiation	PIK3CD, PTPRC, HNF1A, AXL
GO:0010666	BP	3	0.0130254	1	positive regulation of cardiac muscle cell apoptotic process	LTK, CAMK2D, CAMK2A
GO:0032404	MF	11	0.0130591	1	mismatch repair complex binding	PCNA, MSH2, MSH6, ATR, WRN, TREX1, MUTYH, MCM9, MCM8, MLH1, PMS2
GO:0050897	MF	4	0.013162	1	cobalt ion binding	NUDT16, SHMT1, SHMT2, SLC11A2
GO:0015464	MF	22	0.0132808	1	acetylcholine receptor activity	ANXA9, CHRNA1, CHRNB1, CHRNB2, CHRNA5, CHRNB4, CHRNA3, CHRNA7, CHRNA4, CHRNA2, CHRNA6, CHRNE, CHRNB3, CHRNG, CHRND, CHRM2, CHRM3, CHRM5, HRH3, HRH4, CHRM1, CHRM4
GO:0046879	BP	36	0.0133254	1	hormone secretion	FFAR4, SNAP23, EDN1, EDN3, EXOC3L1, ADCYAP1, GAL, PDX1, FAM3B, CAMK2G, NEUROD1, PTPRN, CYB5R4, SLC30A8, MAFA, SNX19, PARK7, RIMS2, ANXA1, SELENOT, RAB11B, RAB11FIP2, PTPRN2, RAB11FIP5, GHRH, RAB1A, LTBP4, GHSR, GHRL, CRHR1, IL6, VIP, FAM129B, TBX3, INHBA, SLC44A4
GO:0030676	MF	15	0.0133759	1	Rac guanyl-nucleotide exchange factor activity	FARP2, TIAM1, PREX2, DOCK3, EPS8L3, EPS8L1, DOCK2, ARHGEF2, SPATA13, ALS2, EPS8L2, ARHGEF4, FARP1, PREX1, EPS8
GO:0046928	BP	37	0.0134083	1	regulation of neurotransmitter secretion	CHRNB4, MEF2C, MCTP1, RIMS1, KCNMB4, CAMK2A, SNCAIP, CPLX4, CPLX2, MCTP2, CPLX1, CPLX3, BAIAP3, STX1B, DTNBP1, GPER1, RAB3GAP1, NLGN1, UNC13B, CHRNA3, PNKD, SYT11, SLC30A1, PRKN, RAB5A, GSK3B, PREPL, LRRK2, SEPT5, RIMS4, VPS18, RIMS3, RIMS2, STXBP1, NAPB, NAPA, RAB3A
GO:0051294	BP	23	0.0135804	1	establishment of spindle orientation	MAP4, CLASP1, KIF25, LLGL1, LLGL2, NDC80, ZW10, HTT, PAFAH1B1, CENPA, DYNLT1, GPSM2, DCTN1, NUMA1, UBXN2B, SAPCD2, SPDL1, CDK5RAP2, NDE1, NSFL1C, NDEL1, BCCIP, MOS
GO:0048839	BP	50	0.0137528	1	inner ear development	ESRRB, BMP2, MPV17, SOX2, HOXA1, KCNQ1, TGFB2, ROR1, PTPN11, NEUROD1, SIX1, TIFAB, DCANP1, ADGRV1, NEUROG1, PHOX2B, LHX3, TBX1, TFAP2A, ATP6V1B1, FGFR2, EPHB2, PAX2, PAX8, ZIC1, CHD7, USH1C, TMIE, SOD1, STRC, PDZD7, WHRN, SLC44A4, CEP290, SOX9, PROX1, HPN, MYO3A, MYO3B, OC90, OTOL1, USH2A, HES5, JAG2, LRTOMT, SLC4A7, GRXCR1, IFT88, AHI1, MCM2
GO:0051864	MF	7	0.0137893	1	histone demethylase activity (H3-K36 specific)	KDM4A, KDM4B, KDM7A, KDM8, KDM4C, RIOX1, KDM2A
GO:0051973	BP	34	0.0137927	1	positive regulation of telomerase activity	MAP2K7, NVL, KLF4, GREM1, TNKS, PARN, MYC, HSP90AA1, HSP90AB1, XRCC5, TCP1, MAPK3, MAPK1, CCT4, NEK2, CCT2, PRKCQ, PTGES3, GRHL2, HMBOX1, PARM1, MAPKAPK5, MAPK15, NEK7, ACD, AURKB, NAF1, PNKP, WRAP53, PKIB, POT1, MAP3K4, HNRNPA2B1, HNRNPD
GO:0000109	CC	10	0.013807	1	nucleotide-excision repair complex	ERCC1, POLD1, ERCC5, XPC, ERCC8, ERCC4, XPA, ERCC3, SLX4, RAD23B
GO:0055002	BP	74	0.0138233	1	striated muscle cell development	SDC1, IGF1, MYOD1, SKI, RYR1, CAV2, ACTA1, LMOD3, KLHL40, MYORG, SIX1, SELENON, KLHL41, MYH6, CAPN3, MYOZ1, TMOD3, TMOD1, PGM5, LMOD2, TMOD2, LMOD1, TMOD4, CFLAR, TCAP, ACTC1, TTN, PROX1, OBSL1, MYOM3, MYOM1, IGSF22, MYOM2, MYBPC1, MYBPC3, MYBPC2, MYH11, BMP10, KRT19, TPM1, MYH3, CASQ1, ACTN2, ANKRD1, MYLK3, OBSCN, MYPN, SYNPO2L, MYOZ2, SIX4, TNNT1, TNNT3, TNNT2, WDR1, PDGFRB, MYL2, PDGFRA, CSRP3…
GO:0032908	BP	4	0.0138413	1	regulation of transforming growth factor beta1 production	FURIN, LAPTM4B, GATA6, THBS1
GO:0002265	BP	3	0.0139796	1	astrocyte activation involved in immune response	APP, PSEN1, LRP1
GO:0090205	BP	4	0.0139803	1	positive regulation of cholesterol metabolic process	LDLRAP1, FGF1, ABCG1, PRKAA1
GO:0061304	BP	4	0.0142279	1	retinal blood vessel morphogenesis	LRP5, COL4A1, CYP1B1, LRP5L
GO:0006544	BP	13	0.0142685	1	glycine metabolic process	SHMT1, SHMT2, BAAT, GLYAT, SLC25A32, AGXT, AGXT2, GLDC, GCSH, AMT, SDS, RIDA, SDSL
GO:0051972	BP	48	0.0143177	1	regulation of telomerase activity	ATM, HMBOX1, SMG6, PINX1, NABP2, PARP4, MAP2K7, NVL, KLF4, GREM1, TNKS, PARN, MYC, HSP90AA1, HSP90AB1, XRCC5, TCP1, MAPK3, MAPK1, CCT4, NEK2, CCT2, PRKCQ, PTGES3, GRHL2, PARM1, MAPKAPK5, MAPK15, NEK7, ACD, AURKB, NAF1, PNKP, WRAP53, PKIB, POT1, MAP3K4, HNRNPA2B1, HNRNPD, MEN1, TP53, SRC, CERS1, TERF1, ERCC4, PIF1, TEN1, PARP3
GO:0060368	BP	8	0.0144837	1	regulation of Fc receptor mediated stimulatory signaling pathway	PLSCR1, CSK, CD226, PTPRC, PTPRJ, APPL2, CD47, APPL1
GO:0015379	MF	9	0.014495	1	potassium:chloride symporter activity	SLC12A5, SLC12A6, SLC12A4, SLC12A7, SLC12A3, SLC12A2, SLC12A8, SLC12A9, SLC12A1
GO:0032469	BP	17	0.0145943	1	endoplasmic reticulum calcium ion homeostasis	WFS1, BCL2, ATP2A2, PML, PSEN1, BAX, CAMK2D, HERPUD1, BAK1, KCTD17, TMCO1, SELENOK, ATP2A1, TGM2, RAP1GDS1, THADA, FIS1
GO:0016835	MF	60	0.0146188	1	carbon-oxygen lyase activity	CA1, SDS, L3HYPDH, SDSL, ACO1, ACO2, IREB2, CA12, CA11, CA2, CA3, CA4, CA6, CA5A, CA7, CA9, CA13, CA14, CBS, ECHS1, EHHADH, AUH, ECI1, ECHDC1, HADHB, ECHDC2, HADHA, FH, ENO1, ENO2, ENO3, ALAD, UROS, PCBD1, GMDS, UROC1, HSD17B4, HTD2, HACD4, HACD2, HACD3, HACD1, PARK7, APIP, NAXD, ACOD1, DGLUCY, ENOSF1, CDYL, PTS, THNSL2, TPI1, ETNPPL, POLQ, XRCC6, XRCC5, HMGA2, POLL, NTHL1, ALKBH1
GO:0005844	CC	58	0.0147102	1	polysome	EIF2S1, VIM, RPS3, PSMA1, CALR, MYH10, PSMA6, EIF4G1, DHX9, NAA30, NAA35, LARP1, LARP4, DIS3L2, GCN1, MCRS1, ATXN2, NAA38, LARP6, UNK, LIN28A, EIF2AK4, IMPACT, AGO2, AGO1, DRG1, RWDD1, MSI1, UPF2, FXR1, FXR2, MSI2, HSPA14, EIF4B, EIF4H, RPS23, RPS29, RPL7A, RPS26, RPS28, RPL30, RPL31, RPL10A, RPL32, RPL11, RPL8, RPL41, RPL38, RPS21, RPL24, RPL19, RPL18A, RPL6, RPL18, NUFIP2, LARP4B, RPL36, EIF3H
GO:0036065	BP	19	0.0148294	1	fucosylation	FUT3, FUOM, FUT1, FUT11, FUT4, FUT6, FUT7, FUT2, FUT9, FUT5, FUT10, POFUT1, FUT8, POFUT2, MFNG, B3GLCT, LFNG, RFNG, SLC35C1
GO:0061309	BP	4	0.0148801	1	cardiac neural crest cell development involved in outflow tract morphogenesis	HAND2, JAG1, FOLR1, PITX2
GO:0061314	BP	9	0.0149055	1	Notch signaling involved in heart development	SNAI1, NOTCH1, JAG1, NOTCH2, RBPJ, GALNT11, DLL4, HEY2, HEY1
GO:0098554	CC	13	0.0149174	1	cytoplasmic side of endoplasmic reticulum membrane	PTPN1, DNAJA1, THADA, PKD2, SPPL2C, SPPL3, SPPL2B, SPPL2A, HM13, RPL27, RPS29, RPS26, RPS28
GO:1900454	BP	5	0.0150273	1	positive regulation of long-term synaptic depression	GRID2, CBLN1, ADCY8, KCNB1, LILRB2
GO:0005892	CC	16	0.015122	1	acetylcholine-gated channel complex	CHRNA1, CHRNB1, CHRNB2, CHRNA5, CHRNB4, CHRNA3, CHRNA7, CHRNA4, CHRNA2, STXBP5, CHRNA9, CHRNB3, CHRNE, CHRNG, CHRNA6, CHRND
GO:0010499	BP	23	0.0151344	1	proteasomal ubiquitin-independent protein catabolic process	ENC1, KEAP1, PSME4, NFE2L2, PSMA7, PSMA3, PSMA2, PSMB5, PSMA1, PSMB8, PSMB7, PSMB6, PSMA4, PSMB2, PSMB9, PSMB10, PSMB1, PSMA6, PSMB4, PSMB11, PSMA5, PSMB3, PSMA8
GO:0000387	BP	34	0.0152173	1	spliceosomal snRNP assembly	PRMT5, GEMIN2, SART1, SNUPN, SNRPC, SNRPB, CLNS1A, GEMIN4, SNRPE, SNRPF, SNRPG, SNRPD1, SNRPD2, SNRPD3, SART3, GEMIN5, GEMIN6, TGS1, GEMIN7, PRMT7, DDX20, STRAP, RBM22, LSM4, PRPF3, SRSF10, PRPF6, CD2BP2, USP4, PRPF8, PRPF31, SRSF12, PRPF19, AAR2
GO:1904338	BP	6	0.0153124	1	regulation of dopaminergic neuron differentiation	DKK1, TIAM1, GSK3B, FGF20, CSNK1D, CSNK1E
GO:0032202	BP	4	0.015337	1	telomere assembly	ACD, TINF2, POT1, WRAP53
GO:0051195	BP	9	0.0153459	1	negative regulation of cofactor metabolic process	MMP3, FYN, MPV17L, HP, CBFA2T3, FBP1, HDAC4, PPARA, ACTN3
GO:0001508	BP	73	0.0155299	1	action potential	SRI, CHRNA4, AKAP6, CLN3, KCNB1, KCNMB4, KCNMB3, KCND2, KCNMB2, GNA11, GPD1L, GNAQ, CHRNA1, KCNA2, KCNA1, ANK3, MYH14, GPER1, SCN3A, SCN8A, SCN1A, CACNA1H, SCN5A, SCN10A, SCN9A, SCN4A, SCN7A, CACNA1G, CACNA1I, SCN11A, SCN2A, SCN2B, ATP1A1, KCNE1, CACNA2D1, FGF12, KCNJ2, CACNA1D, SCN1B, CACNA1C, SCN4B, PKP2, SCN3B, KCNE2, KCNQ1, CAV3, ANK2, KCNH2, SNTA1, RYR2, NEDD4L, KCNE4, KCNE3, KCNE1B, KCNJ8, …
GO:0099516	MF	50	0.0155654	1	ion antiporter activity	SLC4A1, SLC22A6, SLC26A9, SLC22A9, SLC22A8, SLC26A6, SLC26A1, SLC22A7, SLC26A11, SLC26A10, SLC26A8, SLC26A4, SLC26A3, SLC26A2, SLC26A5, SLC26A7, SLC25A4, SLC25A31, SLC19A1, SLC37A4, SLC37A1, SLC37A3, SLC37A2, SLC7A11, SLC25A11, SLC22A4, SLC9B2, SLC9A1, SLC9A3, SLC9A5, SLC9B1, SLC9A4, SLC9A9, SLC9A2, SLC9A8, SLC9C1, SLC9C2, SLC8B1, SLC3A2, SLC8A1, SLC8A3, SLC8A2, SLC24A1, SLC24A4, SLC24A3, SLC24A2…
GO:0045746	BP	27	0.0155805	1	negative regulation of Notch signaling pathway	WWP2, NEURL1, ZBTB7A, EGFR, EGF, GATA2, AKT1, ARRB1, MMP14, DLK1, DLK2, NRARP, METTL3, ARRDC1, FBXW7, RITA1, FAM129B, CHAC1, TCIM, DLL4, HIF1AN, EGFL7, NOTCH3, YTHDF2, HEY1, PEAR1, LFNG
GO:0070988	BP	54	0.0156484	1	demethylation	MMACHC, KDM1A, PHF2, JMJD6, ALKBH4, PPME1, KDM4A, KDM6B, KDM4B, KDM5A, ARID5B, KDM4D, KDM7A, KDM3B, RIOX2, KDM8, KDM1B, KDM2B, JARID2, KDM4C, KDM5B, KDM2A, KDM3A, KDM4E, RIOX1, JMJD1C, HR, CYP1A2, CYP51A1, ALKBH1, FTO, ALKBH2, ALKBH5, ALKBH3, CYP3A4, CYP2C8, CYP2D6, CYP2C9, CYP3A5, TET3, TET1, TET2, TDG, APEX1, APOBEC3A, APOBEC1, APOBEC3F, AICDA, APOBEC3C, APOBEC2, APOBEC3H, APOBEC3G, APOBEC3B, A…
GO:0050650	BP	25	0.0156518	1	chondroitin sulfate proteoglycan biosynthetic process	B3GAT3, XYLT1, CSGALNACT2, CSGALNACT1, PXYLP1, XYLT2, B3GAT2, B3GAT1, NCAN, UGDH, CSPG5, DCN, VCAN, CSPG4, CHSY3, CHST9, CHST15, CHST3, CHSY1, CHPF, CHST13, BCAN, CHST11, CHST12, CHPF2
GO:0015193	MF	7	0.015686	1	L-proline transmembrane transporter activity	SLC1A4, SLC36A4, SLC36A2, SLC6A20, SLC36A3, SLC36A1, SLC6A7
GO:0055064	BP	10	0.0157865	1	chloride ion homeostasis	CA12, SLC12A4, SLC12A3, SLC12A2, SLC12A8, SLC12A5, SLC12A7, SLC12A9, SLC12A1, SLC12A6
GO:0005795	CC	55	0.0158761	1	Golgi stack	RAB27B, NSF, RAB14, GALNT2, CLN3, COG2, GOLGB1, RAB30, LPCAT2, GOLGA7, MARCH9, VRK1, AKAP9, RAB34, PLK3, ZFYVE1, TMBIM4, MARCH4, TRAPPC4, USO1, STX16, GCNT1, GGTA1P, GOLGA5, SORL1, GOLPH3, GOLPH3L, GOLGA2, LLGL1, GOLT1A, XYLT1, ATL1, NECAB3, TMEM59, GOLGA8A, GOLGA6D, GOLGA8J, GOLGA8B, GOLGA8M, GOLGA6B, NSG2, B4GALT1, SGMS1, HID1, YIPF2, YIPF1, BET1L, BET1, MAN2A1, B3GALT6, GOSR1, TMEM115, TMEM87A…
GO:0042383	CC	64	0.0158785	1	sarcolemma	CCDC78, FXYD1, NOS1AP, DYSF, PDE9A, ATP1A1, ATP1B1, ITGB1, DES, ALOX12, VCL, SLC2A5, NOS1, AQP1, SLC8A1, CAV3, SLC8A3, ANK2, CACNG1, AHNAK, ANK3, FLNC, SCN5A, PGM5, PLEC, MLIP, TRIM72, AHNAK2, BVES, DTNBP1, CIB1, POPDC2, RYR2, RYR3, RYR1, SGCD, CAV2, ABCC9, ABCC8, SGCG, SNTA1, POPDC3, SGCZ, CAV1, BIN1, STBD1, CAPN3, ATP2B4, SRI, SCN1B, AKAP6, CACNA1S, KCNJ11, SLC30A1, PRX, CACNB3, CACNA2D1, CACNG…
GO:0000738	BP	5	0.0159617	1	DNA catabolic process, exonucleolytic	ISG20, REXO4, XRN2, ERI3, ERI1
GO:0014855	BP	5	0.0160479	1	striated muscle cell proliferation	MEGF10, BMP10, TGFB2, TGFBR3, NDRG4
GO:0070525	BP	8	0.0160938	1	tRNA threonylcarbamoyladenosine metabolic process	TP53RK, OSGEP, TPRKB, TRIT1, MTO1, TRMT5, TRMT61B, PUS1
GO:0002934	BP	8	0.0161237	1	desmosome organization	DSP, DSG2, PERP, JUP, PRKCA, PKP2, PKP3, SNAI2
GO:0046321	BP	10	0.0161883	1	positive regulation of fatty acid oxidation	MLYCD, PPARA, NR4A3, PPARGC1A, AKT2, IRS1, PLIN5, TWIST1, ABCD2, IRS2
GO:0050725	BP	4	0.0162504	1	positive regulation of interleukin-1 beta biosynthetic process	APP, EGR1, AZU1, AGER
GO:0033005	BP	9	0.0162939	1	positive regulation of mast cell activation	CD226, NECTIN2, TSLP, FGR, GAB2, SYK, SNX4, VAMP8, NR4A3
GO:0061890	BP	3	0.0163782	1	positive regulation of astrocyte activation	APP, AGER, TTBK1
GO:0015809	BP	6	0.0164342	1	arginine transport	CLN3, PQLC2, SLC25A29, SLC38A9, SLC7A2, SLC7A1
GO:0050975	BP	3	0.0164646	1	sensory perception of touch	P2RX4, KCNA1, KCNK4
GO:0008135	MF	67	0.0164743	1	translation factor activity, RNA binding	EEF2K, EIF4G3, EIF4E2, GATB, EIF2S2, EEF1D, SOX11, EIF1, MTIF2, EIF5, EIF4A1, EIF4G2, EIF4G1, EEF1A2, EIF4H, CPEB3, ABCF1, GCN1, MTIF3, EIF2B3, CPEB2, CPEB4, CPEB1, EIF3F, EIF3D, EIF3H, EIF5B, EIF3G, EIF3J, EIF2S1, EIF4E, EIF2D, EIF2B2, EIF3B, EIF3E, EIF2B5, EIF3I, EIF3A, EIF2B1, EIF3M, COPS5, EIF2A, EIF3K, EIF2B4, AGO2, EIF3L, EIF4B, EIF1B, EIF2S3B, EIF4E3, EIF4E1B, EEF1B2, TUFM, EIF5A, EEF1A1, …
GO:0003014	BP	74	0.016492	1	renal system process	AGT, LGMN, PRKRIP1, SLC4A5, CYP11B2, EMP2, PTPRO, PDGFB, F2RL1, GAS6, F2R, CYP4F2, CYP4A11, CYP4F12, PCSK5, AGTR1, SERPINF2, ADCY6, ADCY3, ADCY9, WFS1, ADCY5, AVP, PRKAR1A, PRKAR2A, PRKACA, PRKACG, PRKACB, AQP1, PRKAR1B, PRKAR2B, ADCY8, AQP2, ADCY7, AQP4, RAB11A, ADCY2, ADCY1, RAB11FIP2, ADCY4, TFAP2B, AQP3, MYO5B, HYAL2, HAS2, SGK1, WNK4, KLHL3, ADM, TRPV5, NPR1, NPPB, NPR3, INPP5K, KCNMA1, CHRN…
GO:0019773	CC	8	0.0165949	1	proteasome core complex, alpha-subunit complex	PSMA7, PSMA1, PSMA2, PSMA3, PSMA4, PSMA5, PSMA6, PSMA8
GO:0045940	BP	22	0.0166243	1	positive regulation of steroid metabolic process	AGT, APOA1, APOE, APOA2, APOC1, APOA4, AGTR1, STARD4, APOA5, CGA, FSHB, TNF, IFNG, IL1B, NR1D1, STAR, WNT4, BMP6, FGF1, ABCG1, PRKAA1, LDLRAP1
GO:0045736	BP	24	0.0167241	1	negative regulation of cyclin-dependent protein serine/threonine kinase activity	MEN1, IPO5, HEXIM1, IPO7, LATS1, NR2F2, APC, CDKN2A, CDKN1B, CEBPA, PLK1, PTEN, TFAP4, HHEX, INCA1, MYOCD, HEXIM2, CDK5RAP1, LATS2, CDKN1A, CDKN2B, CDKN2C, CDKN2D, KAT2B
GO:0051281	BP	34	0.0167358	1	positive regulation of release of sequestered calcium ion into cytosol	CXCL11, PDPK1, F2, CXCL10, THY1, CD19, PLCG1, CAPN3, DRD1, F2R, CASQ1, APLNR, SNCA, XCL1, TRPC1, CX3CL1, CXCL9, AKAP6, NPSR1, CEMIP, F2RL3, GPER1, LACRT, HTT, HAP1, PKD2, P2RY6, CALM1, CALM2, CALM3, GSTM2, GSTO1, TRDN, JPH2
GO:0006000	BP	11	0.0167475	1	fructose metabolic process	ALDOA, ALDOB, ALDOC, FBP2, FBP1, KHK, ALDH1A1, TKFC, GLYCTK, AKR1B1, SORD
GO:0051219	MF	62	0.0167622	1	phosphoprotein binding	TOX3, URI1, PLAT, RB1, EPB41, IGF2R, SRC, PRKCSH, YWHAB, SNCA, MTOR, PAFAH1B1, YWHAE, PIN1, PKD2, RRAGA, APTX, LRP11, TRPV1, PIH1D1, TBK1, THRAP3, TBL2, CRK, PIK3R2, NCK2, ABL1, LCK, YES1, HCK, FGR, VAV1, PLCG2, RASA1, PTPN3, PIK3R1, PTPN6, SHC1, IRS1, ABL2, ZAP70, SYK, CRKL, VAV2, PTPN5, GRB2, SH3BP2, PTPN11, SHB, LDLRAP1, SHC3, PIK3R3, SAMSN1, CBLC, STAP1, SHE, SHF, SHD, NEDD4, LEO1, RTF1, FBXW7
GO:0032357	MF	10	0.0167947	1	oxidized purine DNA binding	OGG1, RECQL4, MSH3, RPS3, MSH2, MSH6, MUTYH, BLM, WRN, POT1
GO:0031415	CC	4	0.0168129	1	NatA complex	NAA16, NAA11, NAA15, NAA50
GO:0016308	MF	6	0.0168242	1	1-phosphatidylinositol-4-phosphate 5-kinase activity	PIP5K1B, PIP5K1C, PIP4K2A, PIP4K2B, PIP5K1A, PIKFYVE
GO:0072386	BP	6	0.0168686	1	plus-end-directed organelle transport along microtubule	MAPT, KIF3B, KIFAP3, FYCO1, KIF13A, KIF3A
GO:1904706	BP	14	0.0169084	1	negative regulation of vascular smooth muscle cell proliferation	SOD2, TPM1, TGFB3, IL10, PPARG, CDKN1A, CDKN1B, CNN1, PTEN, MEF2C, PRKG1, ADIPOQ, PDCD4, GPER1
GO:0051123	BP	11	0.0169461	1	RNA polymerase II preinitiation complex assembly	TP53, TBP, GTF2A2, GTF2B, TAF11, TAF6, TAF6L, TAF7, MED6, TAF12, SGF29
GO:0030239	BP	52	0.0170621	1	myofibril assembly	KLHL41, MYH6, CAPN3, MYOZ1, TMOD3, TMOD1, PGM5, LMOD2, LMOD3, TMOD2, LMOD1, TMOD4, CFLAR, TCAP, ACTC1, ACTA1, TTN, PROX1, OBSL1, MYOM3, MYOM1, IGSF22, MYOM2, MYBPC1, MYBPC3, MYBPC2, MYH11, BMP10, KRT19, TPM1, MYH3, CASQ1, ACTN2, ANKRD1, MYLK3, OBSCN, MYPN, SYNPO2L, MYOZ2, SIX4, TNNT1, TNNT3, TNNT2, WDR1, PDGFRB, MYL2, PDGFRA, CSRP3, MEF2A, NEBL, NRAP, NEB
GO:0033018	CC	4	0.0171343	1	sarcoplasmic reticulum lumen	CASQ2, HRC, CASQ1, TRDN
GO:0021814	BP	3	0.0171776	1	cell motility involved in cerebral cortex radial glia guided migration	DAB2IP, P2RY12, SRGAP2
GO:0030072	BP	30	0.017245	1	peptide hormone secretion	EDN1, EDN3, EXOC3L1, ADCYAP1, GAL, PDX1, FAM3B, CAMK2G, NEUROD1, PTPRN, CYB5R4, SLC30A8, MAFA, SNX19, PARK7, RIMS2, ANXA1, SELENOT, RAB11B, RAB11FIP2, PTPRN2, RAB11FIP5, GHRH, RAB1A, LTBP4, GHSR, GHRL, CRHR1, IL6, VIP
GO:0002322	BP	3	0.0174046	1	B cell proliferation involved in immune response	CD19, CD180, GAPT
GO:0052811	MF	5	0.0174925	1	1-phosphatidylinositol-3-phosphate 4-kinase activity	PIP5K1B, PIP5K1C, PIP4K2A, PIP4K2B, PIP5K1A
GO:2000466	BP	3	0.0175812	1	negative regulation of glycogen (starch) synthase activity	GSK3A, GSK3B, INPP5K
GO:1904645	BP	35	0.0175965	1	response to amyloid-beta	CACNA1A, RAMP3, PRNP, FYN, CALCR, CHRNA7, CACNA1B, AGER, TLR4, NTRK1, IGF1, APP, ICAM1, ADRB2, IGF1R, NGFR, ITGA4, ATP1A3, CD36, VCAM1, FPR2, FCGR2B, GRM5, CASP4, PSEN1, GSK3B, CACNA2D1, EPHA4, CDK5, CACNB1, GRIN1, LRP1, GRIN2A, LGMN, TLR6
GO:1901388	BP	7	0.0177318	1	regulation of transforming growth factor beta activation	ITGAV, ITGB6, ITGB8, LRRC32, LTBP1, HSP90AB1, FURIN
GO:0031391	CC	3	0.0178645	1	Elg1 RFC-like complex	RFC4, RFC1, ATAD5
GO:0007173	BP	46	0.0179102	1	epidermal growth factor receptor signaling pathway	PIK3C2A, EREG, PDPK1, NCK2, RPS6KA5, EGFR, EGF, TGFB1, PIGR, VIL1, SRC, TDGF1, AREG, PLCG1, CBL, PIK3R1, SHC1, AKT1, PIK3CA, EPS15, IQGAP1, SOX9, BCAR1, GRB2, ADAM17, PTPN11, SOS1, EFEMP1, EPS8, GAB1, GRB7, DGKD, FAM83B, SLC30A10, FAM83A, SHC3, KIF16B, ERBIN, HBEGF, GAREM1, PLCE1, PTK2, BTC, TGFA, PTK2B, EPGN
GO:0060044	BP	4	0.0179576	1	negative regulation of cardiac muscle cell proliferation	TP73, RBP4, NOG, TBX5
GO:0072383	BP	5	0.0182602	1	plus-end-directed vesicle transport along microtubule	KIF3B, KIFAP3, FYCO1, KIF13A, KIF3A
GO:0006983	BP	7	0.0182726	1	ER overload response	WFS1, TP53, GSK3B, SELENOS, ATG10, EIF2AK3, TMCO1
GO:0010717	BP	73	0.0183111	1	regulation of epithelial to mesenchymal transition	SMAD7, GREM1, CLASP2, EPHA3, TGFBR1, TIAM1, DAG1, CLASP1, PHLDB2, PHLDB1, ELL3, SDCBP, TGFB1I1, SNAI1, TGFB1, IL1B, COL1A1, TGFB3, BMP2, SERPINB3, CTNNB1, TGFBR2, MTOR, NOTCH1, TGFB2, SMAD3, DAB2, FOXC1, BAMBI, SMAD4, TWIST1, ALX1, SMAD2, EZH2, CRB2, BCL9L, PDPN, GCNT2, OLFM1, WWTR1, GLIPR2, RGCC, ZNF703, LEF1, AXIN2, LOXL2, TCF7L2, JAG1, ENG, ACVR1, LDLRAD4, HPN, EFNA1, BMP5, PBLD, NKX2-1, FOXA1…
GO:0031122	BP	45	0.0185347	1	cytoplasmic microtubule organization	MAPT, TRDN, PCM1, WDR73, HOOK3, CCDC13, CHP1, CIB1, FSD1, SLK, PLK3, STMN3, CRIPT, SLAIN2, MAP10, CEP126, HOOK1, KATNAL2, TUBGCP3, CAMSAP2, TUBGCP2, KATNA1, TUBGCP6, FIGNL2, CCDC88A, TUBGCP4, TUBGCP5, CAMSAP1, CCDC88B, SPAST, DYNC1H1, FIGN, DST, CCDC88C, FIGNL1, CAMSAP3, KATNAL1, KIF19, EZR, RAB11A, DLG1, KPNB1, NUMA1, CLASP1, TRPV4
GO:0030331	MF	33	0.0185412	1	estrogen receptor binding	CNOT1, STRN, LATS1, ESR1, CTNNB1, NRIP1, PRMT2, ISL1, ARID5A, PPID, TAF10, NCOA6, MED1, TRIP4, NCOA1, WIPI1, CCDC62, PPARGC1B, ZNF366, SRARP, DDX54, DNAAF4, WBP2, RERG, NSD1, MMS19, PHB2, NKX3-1, PAGR1, DCAF13, LEF1, PADI2, DCAF1
GO:0045649	BP	14	0.0185708	1	regulation of macrophage differentiation	TGFB1, C1QC, INHA, INHBA, PTPN2, ADIPOQ, PF4, CSF1, LIF, PRKCA, FADD, RIPK1, CASP8, IL34
GO:1902416	BP	5	0.0187309	1	positive regulation of mRNA binding	EIF3D, EIF3E, LARP6, CDK9, EIF4G1
GO:0045625	BP	7	0.0187417	1	regulation of T-helper 1 cell differentiation	IL27, TNFSF4, JAK3, SOCS5, ANXA1, CD80, CCL19
GO:0010603	BP	7	0.018784	1	regulation of cytoplasmic mRNA processing body assembly	ATXN2L, ATXN2, CNOT1, CNOT6L, CNOT2, CNOT6, PAN3
GO:0035254	MF	25	0.0188075	1	glutamate receptor binding	HIP1, AKAP5, SYNDIG1, CAMK2A, SHISA7, NSF, DLG4, SQSTM1, SHISA6, SHANK3, SHANK2, SHANK1, SCRIB, GNAS, DLG1, LRRC7, SYNJ2BP, SYNJ2BP-COX16, DLG2, HOMER2, HOMER1, HOMER3, PRNP, FYN, NECAB2
GO:0050848	BP	73	0.0188129	1	regulation of calcium-mediated signaling	MAPT, GBP1, BST1, RIT2, CMKLR1, TMBIM4, HTT, HAP1, PKD2, P2RY6, PLEK, CD22, ITPR1, SLA2, CASQ2, CALM1, CALM2, CALM3, GSTM2, SRI, FKBP1A, FKBP1B, GSTO1, TRDN, PRNP, ATP2B4, GSK3B, RCAN1, ACTN3, FHL2, DYRK2, CHP1, MYOZ1, MYOZ2, HOMER2, HOMER3, CCL3, CCL4, CDH13, P2RX3, NEUROD2, TRAT1, P2RX5, P2RX4, LACRT, TREM2, P2RX2, AKAP6, JPH2, CHP2, TNF, IGF1, SLC9A1, PTBP1, STIMATE, CHERP, SPPL3, CIB1, LMCD1,…
GO:0000055	BP	8	0.0188172	1	ribosomal large subunit export from nucleus	XPO1, RAN, NMD3, NUP88, RRS1, BCCIP, NPM1, ZNF593
GO:0075733	BP	11	0.0188421	1	intracellular transport of virus	XPO1, NMT2, UBB, UBC, KPNA1, RAN, RPS27A, UBA52, KPNB1, CLEC4M, CD209
GO:0043471	BP	7	0.0189671	1	regulation of cellular carbohydrate catabolic process	SCARB2, PPP1R3B, INS, PHKG2, GSK3A, PGAM1, TIGAR
GO:0070199	BP	15	0.0189707	1	establishment of protein localization to chromosome	TERT, BRCA2, ACD, NABP2, POT1, ATM, ATR, H2AFY, HIST1H1B, SGF29, PIH1D1, H2AFY2, LRWD1, RUVBL2, NIPBL
GO:0042059	BP	36	0.0189977	1	negative regulation of epidermal growth factor receptor signaling pathway	HGS, SPRY2, SPRY1, STAM2, EGFR, EGF, PTPN2, CBL, PTPN3, EPS15, DUSP3, ITGA1, CDC42, GRB2, PTPRJ, ARHGEF7, DAB2IP, STAM, TSG101, SH3GL2, RNF126, ZFYVE28, EPS15L1, CBLC, RNF115, EPN1, ERRFI1, RAB7A, SOCS5, ZGPAT, GPRC5A, SOCS4, CHMP6, VPS25, SNX6, CBLB
GO:0003223	BP	6	0.0191684	1	ventricular compact myocardium morphogenesis	DSP, BMPR1A, TGFBR1, LRP2, TGFBR3, NOG
GO:0005004	MF	5	0.0191684	1	GPI-linked ephrin receptor activity	EPHA3, EPHA8, EPHA5, EPHA4, EPHA7
GO:0008089	BP	36	0.0192849	1	anterograde axonal transport	AP3B1, AP3D1, KIF3B, KIF1B, SNAPIN, SOD1, NEFL, AP3M2, HAP1, AP3S2, BLOC1S1, KIF1A, AP3B2, BLOC1S3, BLOC1S2, MGARP, BLOC1S5, AP3S1, DTNBP1, BLOC1S4, SPAST, RAB21, BLOC1S6, AP3M1, TRAK1, KIF3A, TRAK2, RAB27B, KIF5C, HSPB1, KIF5B, MAP1A, KIF5A, DLG2, MAPK8IP3, KIF1C
GO:0071313	BP	7	0.0194206	1	cellular response to caffeine	CASQ2, RYR1, GSTM2, SLC8A1, CACNA1S, RYR3, RYR2
GO:0004128	MF	6	0.0195323	1	cytochrome-b5 reductase activity, acting on NAD(P)H	CYB5R3, NQO1, CYB5R2, CYB5RL, CYB5R4, CYB5R1
GO:0140104	MF	29	0.0195958	1	molecular carrier activity	NDUFAB1, HBB, CYGB, IPCEF1, NGB, HBE1, HBD, HBQ1, HBZ, HBG1, HBG2, HBM, HBA1, ATOX1, COX17, PARK7, CCS, TF, FXN, URM1, XPO1, NUPL2, NUP214, RAN, XPO5, XPO7, RANBP17, CSE1L, XPO4
GO:0050680	BP	72	0.0196003	1	negative regulation of epithelial cell proliferation	EREG, MTSS1, TGFB1, HPN, KRT4, MCC, PEX2, PBLD, CDKN2B, GDF5, SOX2, SOX9, CDKN1C, EPPK1, TGFB2, CDK6, TGFBR3, RUNX3, DAB2IP, CDC73, NLRC3, SFRP1, MARVELD3, SFRP2, NKX3-1, TINF2, IL26, STRAP, DUSP10, KRIT1, PRL, APOE, APOH, THBS1, SPARC, SCG2, NF1, NR2F2, ATP5F1A, PTPRM, STAT1, XDH, CAV2, SYNJ2BP, CAV1, AIMP1, VASH1, SULF1, ATOH8, RGCC, GHRL, ATP5IF1, GDF2, CNMD, NGFR, PDCD10, DLL4, CCL2, FLT1, PP…
GO:0004690	MF	7	0.0196836	1	cyclic nucleotide-dependent protein kinase activity	PRKACA, PRKACG, PRKACB, PRKAG1, PRKAA1, PRKG2, PRKG1
GO:0038063	BP	5	0.0196953	1	collagen-activated tyrosine kinase receptor signaling pathway	DDR1, DDR2, COL1A1, UBASH3B, COL4A2
GO:0010835	BP	8	0.0197085	1	regulation of protein ADP-ribosylation	IFNG, WARS, PUM3, KAT2B, HPF1, XRCC1, PNKP, TINF2
GO:0009066	BP	44	0.0198759	1	aspartate family amino acid metabolic process	NIT2, ASNS, ASRGL1, GOT2, ASS1, GOT1, DDO, GOT1L1, ASPA, NMNAT2, NMNAT3, NMNAT1, HYKK, ALDH7A1, CRYM, PHYKPL, AADAT, GCDH, SLC25A21, PIPOX, AASS, AASDHPPT, MTHFD1, MTHFR, MTRR, MSRA, ADI1, MTR, BHMT, BHMT2, MTAP, APIP, MRI1, ENOPH1, MAT1A, AHCYL1, AHCYL2, AHCY, SDS, SDSL, RIDA, PLOD2, PLOD3, PLOD1
GO:0043200	BP	38	0.0199654	1	response to amino acid	MTOR, GPRC6A, RRAGC, GLRA1, GLRA3, GLRB, SESN2, KLHL22, UBR1, UBR2, RPTOR, RRAGD, LARS, SESN3, SESN1, SPAAR, IPO5, LAMTOR5, NEURL1, CAPN2, XBP1, LAMTOR4, CPEB4, LAMTOR1, NSMF, RRAGA, SLC38A9, CPEB3, CPEB1, SH3BP4, LAMTOR3, LAMTOR2, CASTOR1, CASTOR2, FYN, TMBIM6, IREB2, GRIN1
GO:0007042	BP	6	0.0200017	1	lysosomal lumen acidification	CLN5, PPT1, CLN3, TMEM199, CCDC115, CLN6
GO:2001023	BP	65	0.0200297	1	regulation of response to drug	ADIRF, ARL6IP5, ARL6IP1, PER2, ATP1A2, CHRNA3, PRKN, KCNA2, CHRNB2, DRD3, SNCA, CHRNA4, DTNBP1, FGF20, SYT10, OR56A4, OR5T1, SYT9, SYT4, SYT1, OR13F1, SYT11, SYT3, SYT5, SYT7, SYT17, OR56A1, SYT6, SYT8, SYT2, SYT12, OR56A5, SYT13, GDNF, CRH, GAL, GALR1, GHRL, UCN, TOR1A, DRD2, DRD1, RAB3B, DRD4, RIPK1, OSR1, STK39, GDF9, GPR37, PDE8A, GPR37L1, TXN, PYCR1, NFE2L2, LRRK2, PARK7, MET, HGF, TRAP1, PI…
GO:0007568	BP	75	0.0200908	1	aging	KRT14, APOD, MME, KRT16, ADRA1A, KRT83, CX3CL1, WRN, KRT33B, KRT25, TPRA1, KRTAP4-9, KRTAP4-8, KRTAP4-7, KRTAP4-5, KRTAP4-3, KL, LOXL2, IREB2, SRR, PEBP1, TBX3, SOD1, TP53, NPM1, LIMS1, TBX2, MORC3, PDCD4, SIRT1, NOX4, SERPINE1, CHEK2, ROMO1, OPA1, HRAS, SRF, CALR, PML, CDKN1A, CDKN2A, CDKN2B, ID2, MAP2K1, PRKCD, TERF2, ULK3, SMC5, KAT6A, NSMCE2, SMC6, MAPK14, MAPKAPK5, ARNTL, PLA2R1, WNT16, HMGA…
GO:0002717	BP	26	0.0201623	1	positive regulation of natural killer cell mediated immunity	SH2D1B, HLA-E, HLA-G, RAET1G, KIR2DL4, CD226, CRTAM, PVR, IL12A, IL12B, NECTIN2, KLRK1, NCR3, AP1G1, RASGRP1, LAMP1, RAET1E, SLAMF6, CADM1, IL21, ULBP3, ULBP1, ULBP2, RAET1L, MICB, MICA
GO:0060395	BP	45	0.0201696	1	SMAD protein signal transduction	SLC33A1, SMAD9, GDF11, FOS, JUN, BMP2, BMP4, SKI, BMP7, BMP6, GDF5, TGFB2, SMAD3, SMAD4, SMAD1, GDF6, MAGI2, NUP93, ATOH8, SMAD5, GDF15, HIPK2, TGFB1, INHA, NODAL, MSTN, BMP8A, BMP5, INHBC, GDF2, BTBD11, GDF3, GDF10, TGFB3, GDF7, LEFTY1, GDF1, LEFTY2, INHBE, BMP3, GDF9, BMP10, BMP8B, INHBB, INHBA
GO:0005945	CC	3	0.0201956	1	6-phosphofructokinase complex	PFKM, PFKL, PFKP
GO:0003872	MF	3	0.0201956	1	6-phosphofructokinase activity	PFKM, PFKL, PFKP
GO:1903749	BP	54	0.0202464	1	positive regulation of establishment of protein localization to mitochondrion	TP73, TP53, GZMB, BCL2, YWHAQ, NMT1, YWHAB, SFN, MAPK8, BID, YWHAG, YWHAE, YWHAZ, E2F1, YWHAH, TP53BP2, PMAIP1, TFDP1, TFDP2, CASP8, BAD, PPP1R13B, TP63, BBC3, LEPROT, HTRA2, ATG13, ABLIM3, ARIH2, RAC2, CSNK2A2, HSPA1L, GSK3A, NPEPPS, UBE2D3, UBE2L3, SREBF2, FZD5, RHOU, MICALL2, UBE2J2, UBL4B, BAP1, FBXW7, RNF31, PINK1, UBL5, VPS11, HPS4, TOMM7, USP36, SAE1, SH3GLB1, PDCD5
GO:0002833	BP	33	0.0202933	1	positive regulation of response to biotic stimulus	ACOD1, PGC, KLK7, KLK5, HRG, HSPD1, CD274, CRTAM, PVR, IL12A, IL12B, CD226, NECTIN2, KLRK1, SASH1, LY86, PRKCA, BMP6, CD180, F2RL1, ARG1, ANKRD17, DDX60, DHX58, PUM1, PUM2, TRIM15, ZCCHC3, SIGLEC16, CYBA, NLRP10, LRSAM1, OPTN
GO:1902667	BP	33	0.0203396	1	regulation of axon guidance	MYCBP2, ZSWIM8, ZSWIM6, ZSWIM5, ZSWIM4, SEMA3A, NRP1, DSCAM, VEGFA, SEMA5A, MEGF8, SEMA3G, SEMA4D, SEMA6C, SEMA6A, SEMA3E, SEMA3F, SEMA6D, SEMA3B, SEMA4B, SEMA4C, SEMA7A, SEMA3D, SEMA6B, SEMA4A, SEMA3C, SEMA5B, SEMA4F, SEMA4G, POU4F2, SLIT2, PTPRO, TUBB2B
GO:0018149	BP	46	0.0203816	1	peptide cross-linking	F13A1, CSTA, COL3A1, FN1, ANXA1, KRT1, IVL, THBS1, KRT10, DSP, PI3, FLG, SPRR1B, SPRR2E, TGM1, LOR, SPRR1A, KRT2, TGM3, ABCA7, EVPL, SPRR4, LCE3A, PRR9, SPRR2D, LCE1E, SPRR2B, LCE4A, LCE2B, LCE1B, LCE3D, LCE3B, LCE2D, LELP1, LCE3E, SPRR2F, SPRR2A, LCE1C, LCE2A, LCE1D, SPRR3, LCE5A, LCE1F, LCE1A, LCE2C, NDNF
GO:0071415	BP	10	0.020463	1	cellular response to purine-containing compound	TRPM2, P2RY1, P2RY6, CASQ2, RYR1, GSTM2, SLC8A1, CACNA1S, RYR3, RYR2
GO:0015016	MF	4	0.0205248	1	[heparan sulfate]-glucosamine N-sulfotransferase activity	NDST3, NDST1, NDST2, NDST4
GO:0006684	BP	10	0.0205393	1	sphingomyelin metabolic process	SMPD1, CLN3, ENPP7, SMPD2, SMPD3, SMPDL3A, SMPD4, SGMS1, SGMS2, SAMD8
GO:0060306	BP	28	0.0206001	1	regulation of membrane repolarization	CASQ2, KCNQ1, YWHAE, KCNJ2, KCNH2, AKAP6, NEDD4L, AKAP9, KCNE2, CACNB3, CACNA2D1, CAV1, RNF207, DLG1, NOS1AP, KCNE3, KCNE1, CAV3, ANK2, SCN1B, SNTA1, SCN5A, SCN4B, KCNE1B, KCNE4, NPPA, KCNA5, CACNA1D
GO:0048873	BP	3	0.0206625	1	homeostasis of number of cells within a tissue	F2R, NOS3, SOX9
GO:0010944	BP	9	0.0208061	1	negative regulation of transcription by competitive promoter binding	SMAD7, TFAP2A, MUC1, CREB1, PHB, HHEX, BHLHE41, DACH1, MAD2L2
GO:0050321	MF	20	0.0208072	1	tau-protein kinase activity	ROCK2, FYN, PHKG2, MARK3, GSK3A, GSK3B, CDK5, PRKAA1, ROCK1, DYRK1A, TTBK1, TTBK2, MARK2, TAOK1, BRSK2, BRSK1, MARK4, MARK1, TAOK2, SIK3
GO:0010887	BP	8	0.0208233	1	negative regulation of cholesterol storage	ABCA1, PPARG, ABCG1, NR1H2, PPARA, NR1H3, TTC39B, PPARD
GO:0007095	BP	16	0.0210339	1	mitotic G2 DNA damage checkpoint	FOXN3, NBN, HMGA2, BLM, MRNIP, TAOK1, BRSK1, CDK5RAP3, TAOK3, CLSPN, DONSON, NOP53, TAOK2, MSH6, MRE11, ATM
GO:0000030	MF	26	0.021095	1	mannosyltransferase activity	TMTC4, TMTC3, PIGZ, TMTC1, TMTC2, PIGB, ALG1, ALG12, PIGV, POMT2, POMT1, ALG9, DPY19L3, DPY19L2, DPY19L1, DPY19L2P1, DPY19L2P2, DPY19L4, ALG11, ALG3, ALG8, ALG2, DPM1, SDF2, DPM2, DPM3
GO:0009060	BP	49	0.0211322	1	aerobic respiration	UQCRC2, MDH2, BLOC1S1, OXA1L, MTFR1, SURF1, ME3, MTFR2, SDHC, SIRT3, MTFR1L, UQCRB, SDHB, NDUFS8, UQCR10, COX20, COX6A2, COX6A1, UQCRH, NDUFS7, UQCRHL, SDHD, CS, FH, PDHB, ME2, SDHA, IDH2, NNT, FAHD1, ACO2, MDH1, ACO1, SDHAF2, IREB2, OGDHL, SUCLG1, MDH1B, DHTKD1, OGDH, COX10, COX15, AFG1L, COX4I2, COX5B, COX7C, COX4I1, CYCS, COX5A
GO:0099004	BP	4	0.0212156	1	calmodulin dependent kinase signaling pathway	PCP4, IRGM, PRKAA1, CAMKK2
GO:0097493	MF	10	0.0212164	1	structural molecule activity conferring elasticity	AHNAK, TTN, ELN, FBN1, FBN2, FBLN2, EMILIN2, EMILIN3, FBLN5, EMILIN1
GO:0006002	BP	7	0.0212529	1	fructose 6-phosphate metabolic process	PFKM, FBP1, PFKL, PFKP, GFPT2, FBP2, GFPT1
GO:1990845	BP	9	0.0213599	1	adaptive thermogenesis	ZBTB7B, UCP1, HNRNPU, THADA, UCP2, UCP3, BMP8A, APPL2, OMA1
GO:0015810	BP	7	0.0213673	1	aspartate transmembrane transport	SLC25A12, SLC1A6, LRRC8E, LRRC8D, SLC25A13, SLC25A22, SLC25A18
GO:0016309	MF	3	0.0214034	1	1-phosphatidylinositol-5-phosphate 4-kinase activity	PIP4K2A, PIP4K2B, PIP4K2C
GO:0042133	BP	57	0.0214513	1	neurotransmitter metabolic process	GCHFR, CLN3, TRH, HDC, PRG3, HNMT, SHMT1, SHMT2, BAAT, GLYAT, SLC25A32, AGXT, AGXT2, GLDC, GCSH, AMT, SDS, RIDA, SDSL, ACHE, COLQ, SLC44A4, SLC5A7, CHAT, ALDH5A1, ABAT, UPB1, ENPP6, DMGDH, ALDH7A1, CHDH, SLC44A1, BHMT, SARDH, SLC22A2, PAH, NOS1, SLC6A4, ALDH9A1, SLC6A3, DAGLA, DAGLB, MOXD1, DBH, MOXD2P, DDAH2, NQO1, NOS3, GCH1, AKT1, NOS2, SPR, ARG2, CYP1B1, HTR1A, RNF180, CPS1
GO:0014910	BP	30	0.0214731	1	regulation of smooth muscle cell migration	PLAU, PDGFA, ACE, SORL1, NRP1, PDGFB, VTN, IGF1, PDGFRB, CCL5, AIF1, IGFBP5, FGF9, DOCK4, NR4A3, DOCK7, DOCK5, ADAMTS1, SLIT2, SERPINE1, IGFBP3, BMPR1A, LRP1, TRIB1, NDRG4, CORO1B, TPM1, MEF2C, PRKG1, ADIPOQ
GO:0016079	BP	46	0.0214913	1	synaptic vesicle exocytosis	PIP5K1C, SNAPIN, RAB3A, SNAP25, VAMP2, CDK5, SYT10, RIMS1, DNAJC5, OTOF, PCLO, CPLX4, SYT5, CPLX2, CPLX3, SYT17, SYT8, SYT1, CPLX1, SYT2, NLGN1, SEPT5, SNPH, STX1B, BLOC1S6, UNC13C, UNC13B, UNC13A, SYNJ1, SNAP29, SNAP47, SNAP23, PRRT2, STX3, STX1A, STX2, STX4, STX11, STX19, SYT7, DOC2B, RIMS2, SYT4, RIMS4, SYT11, RIMS3
GO:0036016	BP	5	0.0215262	1	cellular response to interleukin-3	MT2A, GSK3A, GSK3B, CSF2RB, CSF3R
GO:0090335	BP	11	0.0216734	1	regulation of brown fat cell differentiation	LEP, SIRT1, FTO, ZBTB7B, INS, PTGS2, HNRNPU, METRNL, NAPEPLD, FNDC5, VSTM2A
GO:0044827	BP	12	0.0217406	1	modulation by host of viral genome replication	IFI27, PRKN, CCNK, CCL8, ZC3H12A, VAPA, EIF2AK4, PPIB, TBC1D20, NUCKS1, YTHDC2, FBXL2
GO:0008626	BP	6	0.0217641	1	granzyme-mediated apoptotic signaling pathway	UBE4B, SRGN, LAMP1, BNIP3, GZMH, GZMB
GO:0008395	MF	34	0.0217888	1	steroid hydroxylase activity	CH25H, CYP3A4, CYP21A2, CYP19A1, CYP2C9, CYP11B2, CYP3A7, CYP2C19, CYP27A1, CYP46A1, CYP2A7, CYP2C18, CYP2S1, CYP2G1P, CYP2U1, CYP2D6, CYP2E1, CYP2B6, CYP2A13, CYP2W1, CYP2A6, CYP2C8, CYP2R1, CYP2J2, CYP2F1, CYP11B1, CYP17A1, CYP7A1, CYP11A1, CYP39A1, CYP7B1, CYP8B1, CYP1A1, CYP3A5
GO:0046823	BP	12	0.0219655	1	negative regulation of nucleocytoplasmic transport	APOD, CHP1, CABP1, MDFIC, RAB23, SUFU, SP100, RANGAP1, PARK7, BARD1, TPR, NUP153
GO:0031018	BP	22	0.0219986	1	endocrine pancreas development	PAX4, NKX2-2, IL6, IL6R, AKT1, RFX3, INSM1, FOXO1, NEUROD1, RFX6, EIF2AK3, FOXA2, ANXA1, PDX1, MNX1, DLL1, BMP4, BMP5, BMP6, CDK6, NKX6-1, PAX6
GO:0035174	MF	6	0.0220064	1	histone serine kinase activity	PRKAA2, PRKAA1, AURKB, AURKC, AURKA, VRK1
GO:0003955	MF	3	0.0221245	1	NAD(P)H dehydrogenase (quinone) activity	CBR4, NQO2, NQO1
GO:0046827	BP	15	0.0221843	1	positive regulation of protein export from nucleus	RAPGEF3, BAG3, IL1B, TP53, TPR, GSK3B, YWHAE, CAMK1, GAS6, ANP32B, XPO4, TCF7L2, RBM22, GTSE1, RIOK2
GO:0005484	MF	30	0.0222552	1	SNAP receptor activity	STX16, YKT6, GOSR1, STX17, BNIP1, STX5, VTI1A, BET1L, GOSR2, SNAP25, STX16-NPEPL1, SNAP47, STX6, STX4, VTI1B, SNAP23, SNAP29, STX1A, STX1B, STX19, STX12, STX11, STX8, STX3, TSNARE1, STX10, STX2, SEC22B, STX7, BET1
GO:0034101	BP	39	0.0222714	1	erythrocyte homeostasis	RPS17, HMOX1, NCKAP1L, RPS24, IREB2, DYRK3, JAK2, MPIG6B, EPO, INHA, LYN, INHBA, KIT, HCLS1, TAL1, PTPN2, HSPA9, RPS19, CASP3, RPS14, KLF1, IKZF1, ZFPM1, KMT2E, SLC25A38, HIPK2, ATP5IF1, ACIN1, MFHAS1, FLVCR1, JAK3, AHSP, CEBPG, DMTN, MED1, LYAR, ZBTB7A, TGFBR3, VEGFA
GO:0032407	MF	7	0.022274	1	MutSalpha complex binding	MLH1, PMS2, ATR, TREX1, MCM9, MUTYH, MCM8
GO:0004065	MF	8	0.0222853	1	arylsulfatase activity	ARSA, ARSB, ARSJ, ARSI, ARSK, SULF2, SULF1, ARSG
GO:0006545	BP	4	0.0223386	1	glycine biosynthetic process	SHMT1, SHMT2, AGXT, AGXT2
GO:0098636	CC	26	0.0225399	1	protein complex involved in cell adhesion	CD28, CTLA4, CD80, ITGA10, ITGB3, ITGB2, ITGB1, ITGAV, ITGAM, ITGA2, ITGAL, ITGA3, ITGA8, ITGA1, BST1, ITGAD, ITGA9, ITGA11, ITGBL1, ITGB8, ITGB6, ITGB7, ITGB4, ITGB5, EMILIN1, ITGA4
GO:0021954	BP	37	0.0225541	1	central nervous system neuron development	NPY, MAPT, MAP2, NTRK2, GBA2, RAPGEF2, AUTS2, LHX6, LHX8, FGFR2, WNT5A, ROBO2, SLIT2, ROBO1, SLIT1, SLIT3, DRD2, DRD1, B4GALT5, HSP90AA1, HSP90AB1, PTEN, ARHGAP35, B4GALT6, MYCBP2, CHRNB2, EPHB1, SPTBN4, EPHB2, PAFAH1B1, SZT2, C12orf57, EPHA4, SCN1B, NFIB, GLI2, PHOX2B
GO:0008210	BP	14	0.0226836	1	estrogen metabolic process	UGT2B11, HSD17B1, UGT1A1, SULT1E1, SULT1A1, HSD17B4, CYP1B1, AKR1B15, CYP19A1, HSD3B1, HSD17B2, HSD17B11, HSD17B8, HSD17B14
GO:0009791	BP	13	0.02271	1	post-embryonic development	BMP4, FGFR2, LHX1, SZT2, SCUBE1, C12orf57, STK36, IREB2, FBN1, MFAP2, EFEMP1, VEGFA, KLF4
GO:0043813	MF	4	0.0227162	1	phosphatidylinositol-3,5-bisphosphate 5-phosphatase activity	SYNJ2, SYNJ1, FIG4, PIKFYVE
GO:0009931	MF	11	0.0227539	1	calcium-dependent protein serine/threonine kinase activity	CAMK2A, MAPKAPK2, MKNK2, MKNK1, CAMK4, MAPKAPK5, MAPKAPK3, PRKCG, PRKCB, CCL3, PRKCA
GO:0010893	BP	13	0.0227589	1	positive regulation of steroid biosynthetic process	CGA, FSHB, TNF, IFNG, IL1B, NR1D1, STAR, STARD4, WNT4, BMP6, FGF1, ABCG1, PRKAA1
GO:0019870	MF	8	0.0227665	1	potassium channel inhibitor activity	ENSA, RASA1, CAV3, NEDD4L, WNK1, WNK4, WNK2, CAV1
GO:0060047	BP	69	0.022803	1	heart contraction	SOD1, GPX1, MYL2, ACE, TNNI3, ACTC1, TRDN, SGCZ, SGCD, SGCG, CASQ2, TCAP, SCN2B, ATP1B1, MYL3, TPM1, GAA, MYL4, MYH7, MYH6, GRK2, SLC8A1, PIK3CA, TNNT2, CSRP3, ATP1A2, KCNQ1, TNNC1, SCN1B, KCNH2, SCN5A, MYBPC3, SCN4B, TTN, RYR2, MYLK2, SCN3B, TNNI2, TNNT3, TNNT1, CAMK2D, CACNA1G, ATP1A1, KCNE1, SCN1A, CACNA2D1, FGF12, KCNJ2, CACNA1D, CACNA1C, PKP2, KCNE2, CAV3, ANK2, SNTA1, GPD1L, NEDD4L, KCNE4, …
GO:1902548	BP	8	0.0228078	1	negative regulation of cellular response to vascular endothelial growth factor stimulus	ADAMTS12, SPRY2, HRG, DCN, XDH, DAB2IP, CADM4, SEMA6A
GO:0048566	BP	20	0.0228153	1	embryonic digestive tract development	TNF, GLI2, GLI3, CXCL8, RARB, TGFB2, PKDCC, PCSK5, RARRES2, STRA6, SALL1, TCF21, PDGFRA, FGFR2, SOX11, ID2, FOXF1, NIPBL, RBPMS2, SIX2
GO:0034508	BP	35	0.0228417	1	centromere complex assembly	CENPV, HELLS, CENPX, OIP5, SMARCA5, NPM1, CENPA, HIST1H4A, CENPC, RBBP4, ITGB3BP, CENPW, CENPP, MIS18BP1, CENPU, CENPQ, CENPL, CENPS, HJURP, KNL1, CENPT, CENPN, RSF1, CENPK, CENPO, CENPH, CENPM, MIS18A, RUVBL1, POLE3, NASP, CENPF, CENPE, POGZ, MIS12
GO:0032426	CC	14	0.0228751	1	stereocilium tip	ESPN, CEACAM16, ESPNL, STRC, MORN4, MYO3A, MYO3B, EPS8L2, HOMER2, WHRN, CDC14A, USH1C, STRCP1, PDZD7
GO:0097264	BP	6	0.0228841	1	self proteolysis	CAPN1, CAPN3, TMPRSS6, ADGRV1, LGMN, CAPN7
GO:0050886	BP	28	0.0229593	1	endocrine process	OXTR, AVPR1A, AVPR1B, CYP11B2, RASL10B, CORIN, ACE, AGTR1, ENPEP, PCSK5, REN, CTSG, MME, CPA3, CMA1, CTSZ, AGT, SERPINF2, EDN1, EDN3, EDN2, NOS3, ECE1, FAM129B, TBX3, GHRL, INHBA, CRHR1
GO:0015459	MF	46	0.0229897	1	potassium channel regulator activity	SGK1, KCNAB3, ABCC9, ADRB2, KCNE1, DRD4, DPP6, ARPP19, YWHAE, SUMO1, DLG1, KCNAB2, KCNAB1, LRRC26, KCNIP4, KCNV1, AMIGO1, DPP10, SGK3, KCNS1, NEDD4L, CHP1, AKAP9, KCNS3, SGK2, KCNMB3, KCNIP2, KCNIP1, KCNIP3, KCNE3, KCNE2, KCNE1B, KCNE4, KCNMB1, KCNMB2, KCNMB4, ENSA, RASA1, CAV3, WNK1, WNK4, WNK2, CAV1, LRRC38, LRRC55, LRRC52
GO:0006654	BP	38	0.0230995	1	phosphatidic acid biosynthetic process	PLD2, AGPAT2, GNPAT, PLA2G10, PLA2G1B, ALPI, PLA2G4B, PLA2G2A, GPD1, DGKA, PLA2G5, PLA2G4A, DGKQ, PLD1, DGKZ, GPAT3, LPCAT4, SLC27A1, LCLAT1, LIPI, GPAT4, PLA2G4D, PLD6, GPD1L, LPCAT1, ABHD5, LIPH, AGPAT1, PLA2G12A, PLA2G2F, GPAM, ACP6, AGPAT4, AGPAT3, PNPLA3, AGPAT5, PLA2G2E, PLA2G2D
GO:1904063	BP	56	0.0231795	1	negative regulation of cation transmembrane transport	HAMP, SLC30A1, BIN1, CAV3, CAV1, KCNH2, NEDD4L, STK39, CAB39, CASQ2, ACTN2, KCNAB1, KCNE3, KCNE1, SUMO1, ANK3, KCNRG, KCNE2, KCNE4, KCNE1B, CAMK2D, COMMD1, NEDD4, PRKCE, PCSK9, OSR1, HECW2, HECW1, ATP1A2, CBARP, FKBP1A, FKBP1B, CALM1, CALM2, CALM3, GSTM2, SRI, GSTO1, TRDN, PKD2, SLN, ADRA2A, PLN, YWHAE, UBQLN1, GNB5, DRD4, CRHR1, GPR35, THADA, TLR9, SESTD1, PPIF, EPO, MMP9, EPHB2
GO:0046825	BP	29	0.0232104	1	regulation of protein export from nucleus	TPR, IFI27, PTPN14, UHMK1, XPO1, XPO5, SUPT6H, ZC3H3, IWS1, SETD2, AKAP8L, SP100, RANGAP1, PARK7, BARD1, RAPGEF3, BAG3, IL1B, TP53, GSK3B, YWHAE, CAMK1, GAS6, ANP32B, XPO4, TCF7L2, RBM22, GTSE1, RIOK2
GO:0005119	MF	3	0.0232326	1	smoothened binding	PTCH1, BBS1, PTCH2
GO:0033178	CC	8	0.0233018	1	proton-transporting two-sector ATPase complex, catalytic domain	ATP6V1H, ATP6V1C1, ATP6V1C2, ATP5F1D, ATP5F1C, ATP5F1E, ATP5F1A, ATP5F1B
GO:0017158	BP	48	0.0234782	1	regulation of calcium ion-dependent exocytosis	DOC2A, TRPV6, SYT10, SYT3, SYT2, SYT8, SYT4, SYT17, SYT13, SYT5, SYT7, SYT11, SYT9, SYT6, SYT12, SYT1, STXBP3, ADRA2A, REST, CBARP, DOC2B, KCNB1, STX1A, SCAMP5, CACNA1G, CACNA1H, CACNA1I, NLGN1, UNC13B, HYAL3, ZP3, BAIAP3, RAB5A, GSK3B, PREPL, LRRK2, SEPT5, RIMS4, VPS18, RIMS3, RIMS1, RIMS2, STX1B, STXBP1, NAPB, NAPA, RAB3A, RAB3GAP1
GO:1903781	BP	3	0.0235392	1	positive regulation of cardiac conduction	TRDN, TRPM4, RNF207
GO:0000786	CC	28	0.0235814	1	nucleosome	H2AFY, HIST1H2BJ, TNP1, HIST1H2BO, HIST1H2BB, HILS1, HIST1H4A, HIST1H2BC, HIST1H3A, H3F3A, HIST3H3, HIST2H2BE, GLYR1, HIST2H3A, KDM1B, KAT6B, HIST1H2BH, HIST1H2BA, HIST1H2BN, HIST1H2BM, HIST1H2BL, SLF1, H3F3C, CENPA, TNP2, HIST3H2A, MPHOSPH8, HIST1H1E
GO:0031201	CC	46	0.0235961	1	SNARE complex	SNAP23, GOSR2, STX16, YKT6, STX6, SNX4, GOSR1, SNAP29, STX17, SNAP25, VAMP2, STX4, BNIP1, STX5, STX3, DOC2B, VAMP3, STX1A, STX12, VTI1A, VAMP8, BET1L, BLOC1S6, STXBP5, STX7, CPLX1, STX11, SNAP47, STX19, CPLX4, TSNARE1, NAPG, STXBP5L, VTI1B, NAPA, SEC22B, STX18, CPLX2, STX1B, BET1, STX10, STX8, CPLX3, NAPB, STX2, STX16-NPEPL1
GO:0004535	MF	12	0.0236359	1	poly(A)-specific ribonuclease activity	CNOT1, PARN, PAN2, PAN3, PNLDC1, TOE1, CNOT6L, CNOT2, CNOT8, CNOT7, NOCT, CNOT6
GO:0046651	BP	43	0.0236377	1	lymphocyte proliferation	FLT3, HELLS, TNFSF14, PPP3CB, CTPS1, TNFRSF4, PIK3CG, SLC11A1, LILRB1, TNFSF18, BTN3A1, CRTAM, CADM1, DOCK8, IFNB1, PTPRC, BCL2, HSPD1, MS4A1, CD79A, CR2, IL10, CD40, MEF2C, IFNA6, IFNA7, IFNA21, IFNK, IFNA8, IFNA14, LEF1, IFNA17, IFNW1, IFNA2, IFNE, IFNA10, IFNA16, IFNA4, IFNA5, IFNA1, CD19, CD180, GAPT
GO:0008593	BP	72	0.0236566	1	regulation of Notch signaling pathway	MFNG, TSPAN15, CD46, SYNJ2BP, DTX1, PRAG1, GALNT11, LFNG, POFUT1, RFNG, LLGL2, LLGL1, GATA5, ROBO2, ROBO1, WWP2, NEURL1, ZBTB7A, EGFR, EGF, GATA2, AKT1, ARRB1, MMP14, DLK1, DLK2, NRARP, METTL3, ARRDC1, FBXW7, RITA1, FAM129B, CHAC1, TCIM, DLL4, HIF1AN, EGFL7, NOTCH3, YTHDF2, HEY1, PEAR1, DLL1, ITGB1BP1, EPN2, WNT1, STAT3, PRKCI, NOTCH1, TGFB2, TSPAN5, JAG1, ELF3, RBPJ, EP300, SNW1, AAK1, NEPRO, MA…
GO:0042168	BP	25	0.0238673	1	heme metabolic process	BDH2, HPX, UROD, HMBS, UROS, ALAS1, ALAD, FECH, TSPO, CPOX, PPOX, COX10, NFE2L1, FXN, COX15, SLC25A38, ATP5IF1, IREB2, HMOX1, HMOX2, AMBP, UGT1A1, UGT1A4, BLVRB, BLVRA
GO:0048588	BP	38	0.0240788	1	developmental cell growth	ARIH2, PRMT2, KMT2D, SOX9, BDNF, COBL, APP, SORBS2, PDLIM5, CTNNB1, IQGAP1, ALCAM, CPNE1, FLRT3, FLRT1, EIF2AK4, IMPACT, HSP90AA1, HSP90AB1, PPP3CB, MAP1B, CDK5, CYFIP1, AUTS2, C9orf72, ULK2, ULK1, NRP1, NRP2, SLIT1, SLIT3, SLIT2, SEMA3F, SEMA3A, TMEM108, SH3GL2, LLPH, CDKL3
GO:0030204	BP	25	0.0241156	1	chondroitin sulfate metabolic process	NDNF, NCAN, UGDH, CSPG5, DCN, VCAN, CSPG4, CHSY3, CHST9, CHST15, CHST3, CHSY1, CHPF, CSGALNACT2, CHST13, CSGALNACT1, BCAN, CHST11, CHST12, CHPF2, HEXA, HEXB, ARSB, IDUA, HYAL1
GO:0006432	BP	3	0.0242615	1	phenylalanyl-tRNA aminoacylation	FARS2, FARSB, FARSA
GO:0050294	MF	4	0.0243725	1	steroid sulfotransferase activity	SULT2B1, SULT1E1, SULT1A1, SULT2A1
GO:0070061	MF	5	0.0243806	1	fructose binding	ALDOA, ALDOB, PFKM, PFKL, SLC2A5
GO:0006044	BP	14	0.0243821	1	N-acetylglucosamine metabolic process	OGA, LARGE1, CHST4, CHST5, CHST6, EXTL2, NAGK, CHST2, MGAT3, CHST1, CHST3, GNPNAT1, GNPDA2, GNPDA1
GO:0034987	MF	5	0.0244155	1	immunoglobulin receptor binding	TARM1, JCHAIN, FES, FGR, IGLL1
GO:1903514	BP	7	0.0244673	1	release of sequestered calcium ion into cytosol by endoplasmic reticulum	FASLG, NOL3, CCL3, RYR1, CCR5, TRDN, RYR2
GO:0097422	CC	5	0.0248474	1	tubular endosome	VPS26A, ANKRD27, VPS35, SNX6, SNX5
GO:0045410	BP	8	0.0249014	1	positive regulation of interleukin-6 biosynthetic process	EREG, TNF, APP, STAT3, TIRAP, AGER, TLR1, TLR6
GO:0009123	BP	52	0.0249049	1	nucleoside monophosphate metabolic process	PFAS, IMPDH2, IMPDH1, GART, PAICS, ADSS, ADSL, ATIC, GMPS, PPAT, ADSSL1, LHPP, ADK, APRT, AMPD2, AMPD3, AMPD1, UMPS, CMPK1, UCKL1, CDADC1, DUT, HDDC2, DCTD, TYMS, RFK, DCK, DGUOK, TK2, TK1, PRTFDC1, DNPH1, AK4, AK3, AK9, GMPR2, DLG1, DLG2, GUK1, MAGI3, CARD11, TJP2, LRGUK, NT5C2, PNKP, AK6, AK1, AK2, AK7, AK8, RAD50, CMPK2
GO:0034766	BP	64	0.0249385	1	negative regulation of ion transmembrane transport	TCAF2, GOPC, ANO9, CASQ2, ACTN2, CAV3, NEDD4L, STK39, CAB39, KCNAB1, KCNE3, KCNE1, SUMO1, ANK3, KCNRG, KCNE2, KCNE4, KCNE1B, CAV1, SLN, ADRA2A, PLN, YWHAE, CALM1, CALM2, CALM3, GSTM2, SRI, FKBP1A, FKBP1B, GSTO1, TRDN, PKD2, UBQLN1, GNB5, DRD4, CRHR1, CBARP, GPR35, THADA, TLR9, ATP1A2, OSR1, NEDD4, PRKCE, CAMK2D, PCSK9, HECW2, HECW1, EPO, MMP9, EPHB2, ARL6IP5, THBS1, AKT1, AKT2, IRS2, HAMP, SLC30A…
GO:0055083	BP	20	0.0249515	1	monovalent inorganic anion homeostasis	GCM2, SLC34A2, ENPP1, SLC34A3, XPR1, SLC34A1, SLC12A5, FGFR4, SFRP4, TFAP2B, FGF23, CA12, SLC12A4, SLC12A3, SLC12A2, SLC12A8, SLC12A7, SLC12A9, SLC12A1, SLC12A6
GO:0035510	BP	25	0.0251092	1	DNA dealkylation	MGMT, MPG, ALKBH1, ALKBH2, ALKBH5, ASCC3, ASCC1, ALKBH3, FTO, ASCC2, TET3, APEX1, APOBEC3A, APOBEC1, TDG, TET2, APOBEC3F, TET1, AICDA, APOBEC3C, APOBEC2, APOBEC3H, APOBEC3G, APOBEC3B, APOBEC3D
GO:0019065	BP	3	0.0252083	1	receptor-mediated endocytosis of virus by host cell	EPS15, CAV2, CAV1
GO:0042416	BP	5	0.0252643	1	dopamine biosynthetic process	TH, DAO, GCH1, SNCA, TGFB2
GO:0044548	MF	14	0.0252656	1	S100 protein binding	KCNK3, S100B, FGF1, S100A6, ANXA2, EZR, ATP2A2, S100A1, S100A11, IQGAP1, ANXA11, AHNAK, AGER, ANXA2P2
GO:1905832	BP	4	0.0253652	1	positive regulation of spindle assembly	GPSM2, DYNC1H1, NUMA1, SPAG5
GO:1904753	BP	4	0.0254539	1	negative regulation of vascular associated smooth muscle cell migration	TPM1, MEF2C, PRKG1, ADIPOQ
GO:0030857	BP	22	0.025454	1	negative regulation of epithelial cell differentiation	DLL1, IFNG, CAV1, OSR1, ZEB1, XDH, NOTCH4, FOXJ2, S1PR3, GDF3, HOXA7, REG3A, SRSF6, GRHL2, REG3G, CDSN, IL13, FOXE3, GSK3A, GSK3B, MMP9, STAT1
GO:0006565	BP	5	0.0255195	1	L-serine catabolic process	SDS, SHMT1, CBS, SDSL, SHMT2
GO:0090336	BP	8	0.0255692	1	positive regulation of brown fat cell differentiation	ZBTB7B, INS, PTGS2, HNRNPU, METRNL, NAPEPLD, FNDC5, VSTM2A
GO:0007215	BP	38	0.0257	1	glutamate receptor signaling pathway	GRID2, GRIK1, GRIA4, GRIN2A, GRIK2, GRIK3, GRIN2B, KCNB1, GRIN2C, GRIK4, PLCB1, GNAQ, GRM6, GRM5, GRM1, TRPM1, DAGLB, GRM2, HOMER3, GRM7, HOMER1, GRM4, HOMER2, DAGLA, GRM8, GRM3, GRIN3B, APP, GRIA2, GRIN1, CLN3, PTK2B, CDK5R1, CPEB4, GRIN2D, GRIA1, GRIN3A, GRIK5
GO:0014808	BP	6	0.0257698	1	release of sequestered calcium ion into cytosol by sarcoplasmic reticulum	NOL3, CCL3, RYR1, CCR5, TRDN, RYR2
GO:0071458	CC	6	0.0258211	1	integral component of cytoplasmic side of endoplasmic reticulum membrane	PKD2, SPPL2C, SPPL3, SPPL2B, SPPL2A, HM13
GO:0044793	BP	9	0.0258366	1	negative regulation by host of viral process	LTF, PRKN, CCNK, CCL8, ZC3H12A, VAPA, EIF2AK4, APCS, PTX3
GO:0030345	MF	3	0.02593	1	structural constituent of tooth enamel	STATH, TUFT1, ENAM
GO:0022617	BP	57	0.0259556	1	extracellular matrix disassembly	SH3PXD2B, ADAM10, TLL1, CTSV, ADAMTS4, FLOT1, PLG, A2M, KLKB1, MMP1, GSN, PRSS1, CTSL, ELANE, MMP2, MMP3, CTSG, MMP7, MMP10, FURIN, LAMC1, BMP1, LCP1, MMP9, TIMP2, CD44, CTRB1, KLK2, MMP8, CMA1, MMP11, CTSS, BSG, MMP12, CAPG, CTSK, MMP13, KLK7, MMP14, MMP15, MMP16, ADAM8, ADAM15, TPSAB1, CTRB2, TMPRSS6, SCUBE1, SCUBE3, EXOC8, NOXO1, HTRA1, MMP19, KIF9, ADAMTS5, TLL2, KLK5, KLK4
GO:0005790	CC	18	0.0261374	1	smooth endoplasmic reticulum	MYO1D, APOB, TH, ERP29, CASQ1, PSEN1, SLMAP, SYVN1, GBA2, HYOU1, RYR1, RYR3, RYR2, FTCD, HSD3B1, HSD3B2, STX17, TTYH1
GO:0031572	BP	26	0.0265138	1	G2 DNA damage checkpoint	FOXN3, NBN, HMGA2, BLM, MRNIP, TAOK1, BRSK1, CDK5RAP3, TAOK3, CLSPN, DONSON, NOP53, TAOK2, MSH6, MRE11, ATM, CHEK1, CDC14B, BRCA1, PLK1, ABRAXAS1, UIMC1, BABAM1, BABAM2, DTL, FZR1
GO:0061614	BP	7	0.0265599	1	pri-miRNA transcription by RNA polymerase II	KLF4, ETS1, FOSL1, DDX5, SPI1, PPARG, RELA
GO:0045503	MF	24	0.026618	1	dynein light chain binding	HOOK3, WDR60, WDR34, DNAH6, DNAH17, DYNC2H1, DNAH5, DNAH9, DNAH2, DNAH1, DNHD1, DNAH3, DYNC1I2, DYNC1H1, DNAH11, WDR78, DNAI1, DNAH8, WDR63, DNAI2, DYNC1I1, DNAH10, DNAH7, DNAH14
GO:0006730	BP	10	0.026629	1	one-carbon metabolic process	MTHFD1, SHMT2, GNMT, MTHFR, SHMT1, TYMS, MTHFS, MTHFD2, ST20-MTHFS, MTHFD2L
GO:0046148	BP	32	0.0266467	1	pigment biosynthetic process	AP3D1, TYR, OCA2, UROD, HMBS, UROS, ALAS1, ALAD, FECH, TSPO, CPOX, PPOX, COX10, NFE2L1, FXN, COX15, SLC25A38, ATP5IF1, IREB2, PAICS, SHMT1, GMPS, MTHFD1, MTHFD1L, APRT, PRTFDC1, ADA, GART, RPE65, TYRP1, DCT, TRPC1
GO:0097116	BP	3	0.0266889	1	gephyrin clustering involved in postsynaptic density assembly	NLGN2, NRXN2, NRXN1
GO:1905368	CC	70	0.0266929	1	peptidase complex	ATXN7L3, ENY2, USP22, SUPT20H, TADA1, TAF9, TADA3, TRRAP, SGF29, TAF12, SPCS1, SEC11A, SPCS3, SEC11C, SPCS2, F7, F3, HTRA2, PSMD11, PSMD12, PSMD14, PSMA7, PSMD3, HSPB1, PSMC3, PSMB1, PSMA1, PSMA2, PSMA3, PSMA4, PSMB8, PSMB9, PSMA5, PSMB4, PSMB6, PSMB5, PSMC2, PSMB10, PSMC4, PSMD8, PSMB3, PSMB2, PSMD7, PSMD4, VCP, PSMA6, PSME3, PSMC1, PSMC5, PSMC6, PSME1, PSMD2, PSMD6, ADRM1, PSMD5, ZFAND2B, PSMB7…
GO:0015926	MF	14	0.0267581	1	glucosidase activity	MOGS, GBA3, GBA2, KL, LCT, LCTL, GBA, PGGHG, GAA, AGL, MGAM, SI, GANC, GANAB
GO:1903589	BP	9	0.0267943	1	positive regulation of blood vessel endothelial cell proliferation involved in sprouting angiogenesis	HMOX1, APELA, VEGFA, GATA2, AGTR1, APLNR, FGFBP1, PPP1R16B, JCAD
GO:0033002	BP	6	0.0268232	1	muscle cell proliferation	MEGF10, BMP10, TGFB2, TGFBR3, NDRG4, NAA35
GO:0016782	MF	61	0.0268892	1	transferase activity, transferring sulfur-containing groups	SULT1C2, HS3ST1, CHST10, SULT1B1, CHST1, HS6ST1, SULT1C4, SULT1E1, SULT1A1, SULT1A2, SULT2A1, CHST3, CHST4, GAL3ST1, SULT4A1, CHST5, GAL3ST2, HS3ST2, UST, CHST2, HS3ST3A1, HS2ST1, CHST6, CHST9, CHST14, CHST13, CHST8, CHST11, SULT2B1, SULT1C3, SULT6B1, TPST1, TPST2, CHST12, HS3ST6, HS3ST3B1, NDST1, NDST3, NDST4, HS3ST4, HS3ST5, NDST2, HS6ST3, CHST15, GAL3ST3, GAL3ST4, OXCT1, OXCT2, ACAA1, SUGCT, M…
GO:0052742	MF	51	0.0272485	1	phosphatidylinositol kinase activity	PI4KA, PI4K2B, PI4K2A, PI4KB, PIK3CD, PIK3R2, FGF10, FGF17, PIK3C2G, FGF18, FGF19, FGF1, FGF4, FGF2, FGF6, FGFR1, FGF3, FGF5, FGF7, FGFR2, FGFR4, FGFR3, PIK3R1, FGF9, IRS1, FLT3, PIK3CA, PIK3CB, FLT3LG, FGF8, GRB2, PTPN11, ATM, GAB1, KLB, PIK3C3, FRS2, PIK3R3, PIK3R4, FGF23, FGF22, FGF20, TLR9, KL, GAB2, IRS2, PIK3C2B, PIK3C2A, PIK3CG, PIP5K1B, PIP5K1A
GO:1904705	BP	33	0.0272501	1	regulation of vascular smooth muscle cell proliferation	SOD2, TPM1, TGFB3, IL10, PPARG, CDKN1A, CDKN1B, CNN1, PTEN, MEF2C, PRKG1, ADIPOQ, PDCD4, GPER1, ERN1, MFN2, PDGFB, IGF1, JUN, MMP2, FGF2, MMP9, IGFBP5, DNMT1, HTR1B, FGF9, BMPR1A, MEF2D, P2RY6, LDLRAP1, NR4A3, FOXJ2, ADAMTS1
GO:1904377	BP	53	0.0272625	1	positive regulation of protein localization to cell periphery	PDPK1, RAMP3, AGR2, EGFR, TNF, IFNG, ITGB1, LGALS3, AKAP5, PRKCH, ITGA3, PIK3R1, EPHA2, EPHA3, EPHB2, AKT1, KIF5B, PRKCI, PTPN9, ARF6, RHOG, SPTBN1, PRKCE, LRP1, STX4, DLG1, STX3, SQSTM1, PLS1, ARHGEF16, STAC2, CNPY4, DPP10, NKD2, CLIP3, STAC3, STAC, GPER1, CIB1, SORBS1, RANGRF, TREM2, PRNP, ACSL3, RACK1, CNST, ANXA13, EFCAB7, EPB41L2, EPB41, GNAI1, GPSM2, NUMA1
GO:0035035	MF	20	0.0272768	1	histone acetyltransferase binding	ZBTB7A, ECD, TP53, GLI3, PCNA, EGR1, PAX6, STAT1, MEF2A, TAF7, TRIP4, HIF1A, TRIM68, SIRT2, EPAS1, CITED2, BCAS3, EID1, KANSL1L, KANSL1
GO:0050994	BP	36	0.0272888	1	regulation of lipid catabolic process	RARRES2, APOC3, GPLD1, PLIN5, APOC2, APOA4, AADAC, APOA5, ABHD5, PNPLA2, TYSND1, LONP2, AKT1, ETFBKMT, AKT2, IRS1, PPARA, TWIST1, ABCD2, IRS2, CIDEA, INS, TNF, IL1B, APOA2, APOC1, ADRA2A, PRKAA1, PDE3B, HCAR2, BSCL2, ANGPTL3, PRKCD, IDH1, LDLR, SCARB1
GO:1990239	MF	6	0.0273621	1	steroid hormone binding	SULT2B1, NR3C1, ATP1A1, ATP1A3, ATP1A2, GPER1
GO:1902959	BP	9	0.0273912	1	regulation of aspartic-type endopeptidase activity involved in amyloid precursor protein catabolic process	PICALM, BIN1, SORL1, ROCK2, LYN, EFNA1, EFNA3, EPHA4, AGER
GO:0002054	MF	4	0.0274759	1	nucleobase binding	PNP, PYGL, APRT, DPYD
GO:0005104	MF	12	0.0275388	1	fibroblast growth factor receptor binding	FGF10, FRS3, FGF19, FGF1, FGF2, FGF5, KLB, FRS2, KL, FGF17, FGF18, NPTN
GO:0071169	BP	8	0.0276154	1	establishment of protein localization to chromatin	H2AFY, HIST1H1B, SGF29, PIH1D1, H2AFY2, LRWD1, RUVBL2, NIPBL
GO:0008146	MF	46	0.0276359	1	sulfotransferase activity	SULT1C2, HS3ST1, CHST10, SULT1B1, CHST1, HS6ST1, SULT1C4, SULT1E1, SULT1A1, SULT1A2, SULT2A1, CHST3, CHST4, GAL3ST1, SULT4A1, CHST5, GAL3ST2, HS3ST2, UST, CHST2, HS3ST3A1, HS2ST1, CHST6, CHST9, CHST14, CHST13, CHST8, CHST11, SULT2B1, SULT1C3, SULT6B1, TPST1, TPST2, CHST12, HS3ST6, HS3ST3B1, NDST1, NDST3, NDST4, HS3ST4, HS3ST5, NDST2, HS6ST3, CHST15, GAL3ST3, GAL3ST4
GO:0061668	BP	7	0.0278154	1	mitochondrial ribosome assembly	MPV17L2, MRPS2, MTERF3, MTERF4, DHX30, DDX28, FASTKD2
GO:0060315	BP	11	0.0278197	1	negative regulation of ryanodine-sensitive calcium-release channel activity	CASQ2, CALM1, CALM2, CALM3, GSTM2, SRI, FKBP1A, FKBP1B, GSTO1, TRDN, PKD2
GO:0008309	MF	3	0.0279341	1	double-stranded DNA exodeoxyribonuclease activity	APEX1, FEN1, EXO1
GO:0004679	MF	5	0.0282004	1	AMP-activated protein kinase activity	PRKAB2, PRKAG1, PRKAA2, PRKAA1, PRKAB1
GO:0043981	BP	13	0.0282648	1	histone H4-K5 acetylation	KAT7, WDR5, JADE1, KANSL1, MCRS1, PHF20, KAT8, KANSL2, MEAF6, JADE2, KANSL3, ING4, KANSL1L
GO:0043982	BP	13	0.0282648	1	histone H4-K8 acetylation	KAT7, WDR5, JADE1, KANSL1, MCRS1, PHF20, KAT8, KANSL2, MEAF6, JADE2, KANSL3, ING4, KANSL1L
GO:0021692	BP	7	0.0282988	1	cerebellar Purkinje cell layer morphogenesis	COQ8B, DLL1, KIF14, LHX1, FAIM2, AGTPBP1, CEND1
GO:1900271	BP	23	0.0283398	1	regulation of long-term synaptic potentiation	NSG1, AGER, ARC, LILRB2, SHANK3, CALB1, SCGN, CALB2, FAM107A, ABL1, APOE, APP, EPHA4, SHISA7, INS, EPHB2, CHRNA7, ADCY8, RELN, ADCY1, SQSTM1, LGMN, EIF2AK4
GO:0000963	BP	13	0.0284211	1	mitochondrial RNA processing	FASTKD5, PNPT1, TRMT10C, KIAA0391, SUPV3L1, TRNT1, ELAC2, TBRG4, TRIT1, MTO1, TRMT5, TRMT61B, PUS1
GO:0043369	BP	9	0.0284429	1	CD4-positive or CD8-positive, alpha-beta T cell lineage commitment	SHH, ZFPM1, SPN, IL6, STAT3, IRF4, BATF, SLAMF6, LY9
GO:0030023	MF	8	0.0284788	1	extracellular matrix constituent conferring elasticity	ELN, FBN1, FBN2, FBLN2, EMILIN2, EMILIN3, FBLN5, EMILIN1
GO:0048763	MF	4	0.0285671	1	calcium-induced calcium release activity	RYR1, PKD2, RYR2, RYR3
GO:0002719	BP	18	0.0285918	1	negative regulation of cytokine production involved in immune response	SMAD7, XCL1, HFE, IFNA2, IFNB1, TBX21, JAK3, BST2, TNF, APOA1, APOA2, IL10, LILRB1, TGFB1, TGFB3, TGFB2, CUEDC2, IRAK3
GO:0060979	BP	4	0.0286041	1	vasculogenesis involved in coronary vascular morphogenesis	NOTCH1, TGFBR3, SPRED1, TBX5
GO:0008422	MF	6	0.0286205	1	beta-glucosidase activity	GBA3, GBA2, KL, LCT, LCTL, GBA
GO:0007035	BP	19	0.0286256	1	vacuolar acidification	ATP6V0E1, SLC11A1, ATP6V0E2, ATP6V0A1, ATP6V1H, TCIRG1, ATP6V0A2, ROGDI, ATP6V0A4, ATP6V0D1, ATP6V0D2, DMXL2, DMXL1, CLN5, PPT1, CLN3, TMEM199, CCDC115, CLN6
GO:0003085	BP	9	0.0286571	1	negative regulation of systemic arterial blood pressure	GPR37L1, BMPR2, NPPB, NPPA, PRCP, ADRB2, ADRB1, ADRB3, SOD2
GO:0051891	BP	5	0.0286672	1	positive regulation of cardioblast differentiation	GATA4, NKX2-5, TGFB2, TBX5, DHX36
GO:0032413	BP	52	0.0289005	1	negative regulation of ion transmembrane transporter activity	TCAF2, GOPC, ANO9, CASQ2, ACTN2, CAV3, NEDD4L, STK39, CAB39, KCNAB1, KCNE3, KCNE1, SUMO1, ANK3, KCNRG, KCNE2, KCNE4, KCNE1B, CAV1, SLN, ADRA2A, PLN, YWHAE, CALM1, CALM2, CALM3, GSTM2, SRI, FKBP1A, FKBP1B, GSTO1, TRDN, PKD2, UBQLN1, GNB5, DRD4, CRHR1, CBARP, GPR35, THADA, TLR9, ATP1A2, OSR1, NEDD4, PRKCE, CAMK2D, PCSK9, HECW2, HECW1, EPO, MMP9, EPHB2
GO:0051998	MF	6	0.0291249	1	protein carboxyl O-methyltransferase activity	ARMT1, ICMT, LCMT1, PCMT1, PCMTD2, PCMTD1
GO:2001239	BP	26	0.0291582	1	regulation of extrinsic apoptotic signaling pathway in absence of ligand	TERT, SNAI2, TNF, IL1A, IL1B, PF4, CSF2, IFI6, HSPA1A, HSPA1B, BCL2, AKT1, GDNF, BCL2L1, MCL1, MAP2K5, MAPK7, UNC5B, EYA3, EYA2, EYA1, EYA4, HTRA2, RET, INHBA, PPP2R1B
GO:0044828	BP	6	0.0292026	1	negative regulation by host of viral genome replication	PRKN, CCNK, CCL8, ZC3H12A, VAPA, EIF2AK4
GO:0005049	MF	9	0.0293008	1	nuclear export signal receptor activity	XPO1, NUPL2, NUP214, RAN, XPO5, XPO7, RANBP17, CSE1L, XPO4
GO:0046965	MF	10	0.0293503	1	retinoid X receptor binding	VDR, RARG, HMGA1, PPARG, NR4A2, ARID5A, NCOA6, MED25, NSD1, NRIP1
GO:2000630	BP	5	0.0293846	1	positive regulation of miRNA metabolic process	HRAS, NFKB1, RELA, ZC3H12A, PNPT1
GO:0071385	BP	19	0.0294392	1	cellular response to glucocorticoid stimulus	BCL2L11, FAM107A, ANXA1, NR3C1, ZFP36, ZFP36L2, ISL1, UBE2L3, HNRNPU, ZFP36L1, REST, SSTR2, SSTR4, SSTR5, KLF9, AQP1, DSPP, PCK1, PCK2
GO:0032471	BP	5	0.0294421	1	negative regulation of endoplasmic reticulum calcium ion concentration	ATP2A1, TGM2, RAP1GDS1, THADA, FIS1
GO:0010883	BP	42	0.0299227	1	regulation of lipid storage	FBXW7, SIRT1, ALKBH7, FTO, MEST, PLA2G10, C3, APOB, NFKB1, PLIN5, IKBKE, ZC3H12A, VSTM2A, HILPDA, LPL, MSR1, SREBF2, SCARB1, EHD1, FITM1, CIDEA, APOC4, FITM2, OSBPL11, ABCA1, PPARG, ABCG1, NR1H2, PPARA, NR1H3, TTC39B, PPARD, TNF, CRP, ITGB3, IL6, ITGAV, PTPN2, NFKBIA, ABHD5, PNPLA2, OSBPL8
GO:0032692	BP	22	0.0299622	1	negative regulation of interleukin-1 production	CEACAM1, IL10, CX3CL1, MEFV, GSTP1, CX3CR1, GHSR, GHRL, APOA1, TNFAIP3, CARD18, PYDC2, ZC3H12A, CARD16, CPTP, CARD17, NLRP7, PYDC1, NLRP3, CARD8, NLRP12, GAS6
GO:0000137	CC	14	0.0300388	1	Golgi cis cisterna	GOLGA2, LLGL1, GOLT1A, XYLT1, ATL1, NECAB3, TMEM59, GOLGA8A, GOLGA6D, GOLGA8J, GOLGA8B, GOLGA8M, GOLGA6B, NSG2
GO:0050654	BP	31	0.0301683	1	chondroitin sulfate proteoglycan metabolic process	NDNF, NCAN, UGDH, CSPG5, DCN, VCAN, CSPG4, CHSY3, CHST9, CHST15, CHST3, CHSY1, CHPF, CSGALNACT2, CHST13, CSGALNACT1, BCAN, CHST11, CHST12, CHPF2, HEXA, HEXB, ARSB, IDUA, HYAL1, B3GAT3, XYLT1, PXYLP1, XYLT2, B3GAT2, B3GAT1
GO:0070006	MF	17	0.0302721	1	metalloaminopeptidase activity	LTA4H, MMP14, MMP15, MMP16, ENPEP, RNPEPL1, XPNPEP3, XPNPEP1, MMP17, LVRN, NPEPPS, TRHDE, LNPEP, DNPEP, ANPEP, ERAP2, ERAP1
GO:0048262	BP	5	0.0303852	1	determination of dorsal/ventral asymmetry	GREM1, CER1, NBL1, WNT8B, AIDA
GO:0016459	CC	35	0.0304176	1	myosin complex	MYO1D, MYL2, MYH7, MYH6, MYL6B, MYH10, MYL6, MYL7, MYO1E, BMF, MYH9, MYH14, LIMCH1, MYL1, MYL3, MYH3, MYH1, MYH8, MYL9, MYH11, MYL5, MYLPF, MYH2, MYH13, MYH4, MYOM1, TRIM32, MYBPC3, MYO9A, MYO1C, MYO1F, MYO18B, MYO6, DYNLL2, ACTG2
GO:0004594	MF	3	0.0305163	1	pantothenate kinase activity	PANK1, PANK2, PANK3
GO:0071692	BP	8	0.0305307	1	protein localization to extracellular region	AFM, CER1, FBN1, NBL1, DAND5, FBN2, LTBP1, NRROS
GO:0072077	BP	7	0.0308394	1	renal vesicle morphogenesis	LHX1, SMO, SALL1, BMP4, PAX2, PAX8, SIX2
GO:0061624	BP	5	0.0308599	1	fructose catabolic process to hydroxyacetone phosphate and glyceraldehyde-3-phosphate	ALDH1A1, ALDOB, KHK, TKFC, GLYCTK
GO:0043490	BP	4	0.0310779	1	malate-aspartate shuttle	SLC25A12, SLC25A13, SLC25A22, SLC25A18
GO:1905502	MF	3	0.0311085	1	acetyl-CoA binding	PANK1, NAA80, PANK3
GO:1900158	BP	3	0.0311224	1	negative regulation of bone mineralization involved in bone maturation	GREM1, RFLNA, RFLNB
GO:0033017	CC	29	0.0311289	1	sarcoplasmic reticulum membrane	SLN, CASQ2, ATP2A1, KLHL41, NOS1AP, MRLN, ATP2A2, RYR1, PLN, CASQ1, FKBP1B, DMPK, TRDN, STIM1, ITPR2, RYR3, CHERP, RYR2, TMEM38A, TMEM38B, DHRS7C, ATP2A3, AKAP6, JPH3, JPH4, JPH2, JPH1, NOS1, FKBP1A
GO:0072716	BP	4	0.0312184	1	response to actinomycin D	KAT7, TP53, RPL23, MDM2
GO:1900402	BP	5	0.0312375	1	regulation of carbohydrate metabolic process by regulation of transcription from RNA polymerase II promoter	MLXIP, NR1D1, SUPT20H, NCOR1, PPARA
GO:1903766	BP	3	0.0312553	1	positive regulation of potassium ion export across plasma membrane	NPPA, ANO6, KCNIP2
GO:1904646	BP	30	0.0314901	1	cellular response to amyloid-beta	TLR4, CACNA1A, PRNP, NTRK1, IGF1, APP, ICAM1, ADRB2, IGF1R, NGFR, ITGA4, ATP1A3, CD36, VCAM1, FPR2, FCGR2B, GRM5, CASP4, PSEN1, GSK3B, CACNA2D1, EPHA4, CDK5, CACNB1, GRIN1, LRP1, GRIN2A, AGER, LGMN, TLR6
GO:0002762	BP	30	0.031498	1	negative regulation of myeloid leukocyte differentiation	C1QC, RARA, CEACAM1, ADIPOQ, INHA, INHBA, PTPN2, MYC, APCS, HOXA7, CDK6, TLR4, TLR3, LILRB3, FSTL3, IL4, CCL3, FBN1, TCTA, CARTPT, LRRC17, TMEM178A, LILRB4, ZNF675, GPR55, MAFB, LTF, LILRB1, FBXW7, ZFPM1
GO:0050660	MF	46	0.0315112	1	flavin adenine dinucleotide binding	KMO, KDM1A, ETFA, NOS3, NOS1, NOS2, MTHFR, XDH, PPOX, GFER, AOX1, DPYD, ETFDH, FOXRED2, NOX5, ACOX2, AIFM2, NOX4, MTRR, NDOR1, ACOX3, MTO1, SDHA, ACOX1, POR, ACOXL, LDHD, ACADL, GSR, AGPS, PRODH, MICAL2, DAO, NQO2, CRY2, STEAP4, MICAL3, KDM1B, MICAL1, MMACHC, D2HGDH, CYB5R1, CYB5R3, PRODH2, SQOR, CYB5R2
GO:1901072	BP	7	0.0315229	1	glucosamine-containing compound catabolic process	CHIT1, CHIA, OVGP1, CHI3L2, CTBS, GNPDA1, GNPDA2
GO:2001286	BP	4	0.0316045	1	regulation of caveolin-mediated endocytosis	SRC, UNC119, PROM2, NEDD4L
GO:0048631	BP	3	0.0316071	1	regulation of skeletal muscle tissue growth	DLL1, MSTN, ACTN3
GO:0097553	BP	60	0.0316685	1	calcium ion transmembrane import into cytosol	GRIN2D, TRPM2, ATP2B4, GRIN1, GRIN2A, GRIN2B, GRIN2C, CCL21, LCK, PTPRC, FGF2, DRD2, PLCG2, RYR1, F2R, HTR2A, CCR7, HTR2B, XCL1, PKD2, ITPR2, ITPR1, CHERP, RYR2, ERO1A, CCL19, IBTK, PLCH1, PLCG1, PLCB2, PLCB3, PLCB1, PLCE1, RYR3, ITPR3, PLCH2, TRPA1, RASA3, TRPV1, JPH2, JPH3, JPH1, JPH4, FKBP1B, TPCN2, TPCN1, MCOLN3, MCOLN1, MCOLN2, LETM1, SLC8B1, FASLG, NOL3, CCL3, CCR5, TRDN, CACNA2D1, TRPV6, T…
GO:0031435	MF	12	0.0317475	1	mitogen-activated protein kinase kinase kinase binding	PPEF2, SASH1, TCF3, ROR2, MAP4K2, STK38, MAP3K11, DAB2IP, DUSP19, MARVELD3, TRAF6, SAMD5
GO:0030206	BP	19	0.0319396	1	chondroitin sulfate biosynthetic process	NCAN, UGDH, CSPG5, DCN, VCAN, CSPG4, CHSY3, CHST9, CHST15, CHST3, CHSY1, CHPF, CSGALNACT2, CHST13, CSGALNACT1, BCAN, CHST11, CHST12, CHPF2
GO:1990939	MF	43	0.0319655	1	ATP-dependent microtubule motor activity	DYNC1H1, DYNC2H1, DYNC2LI1, KIF25, DNAH9, DNAH2, DNAH3, DNAH11, DNAH5, DNAH6, DNHD1, DNAH14, DNAH7, DNAH1, DNAH8, DNAH10, DNAH17, KIF3B, KIF14, KIF19, KIF18A, KIF16B, KIF20B, KIF3A, KIF5C, KIF5A, DNAL4, DYNLL1, KIF17, KIF1A, WDR34, KIF1B, DYNC1I2, DNAI1, DYNC1I1, KIF18B, WDR63, WDR60, KIF1C, DNAI2, DYNLL2, WDR78, KIF11
GO:0002701	BP	24	0.0321046	1	negative regulation of production of molecular mediator of immune response	FCGR2B, FCRL3, PARP3, NDFIP1, THOC1, CD22, SMAD7, XCL1, HFE, IFNA2, IFNB1, TBX21, JAK3, BST2, TNF, APOA1, APOA2, IL10, LILRB1, TGFB1, TGFB3, TGFB2, CUEDC2, IRAK3
GO:0035999	BP	8	0.0321431	1	tetrahydrofolate interconversion	TYMS, MTHFD1, SHMT1, MTHFR, MTHFS, MTHFD2, ST20-MTHFS, MTHFD2L
GO:0007631	BP	26	0.0322046	1	feeding behavior	AGRP, GALR2, GALR3, GCG, NPY, FYN, PYY, PMCH, NPW, MRAP2, MCHR1, STRA6, NMUR2, HCRTR2, CCKAR, UBR3, PEX13, LEP, CARTPT, GHSR, GHRL, CCK, STAT3, TRH, GFRAL, GDF15
GO:0060419	BP	9	0.0323493	1	heart growth	NOTCH1, MESP1, S1PR1, SORBS2, PDLIM5, BMP10, TGFB2, TGFBR3, NDRG4
GO:0097525	CC	54	0.0323863	1	spliceosomal snRNP complex	PRPF4, SNRNP200, PRPF6, CD2BP2, SNRNP40, DDX23, SNRPG, SNRPB, PRPF8, SNRPD1, TXNL4B, TXNL4A, SNRPD3, SNRPN, SNRPD2, PRPF18, SNRPE, SNRNP70, SNRPA, SNRPC, SNRPF, PRPF39, LUC7L3, PRPF40A, LUC7L2, LUC7L, SNRPB2, PRPF40B, SF3B1, SF3A3, SF3A2, SF3A1, PHF5A, SF3B6, SF3B2, SF3B5, SNRPA1, DDX39B, PRPF31, LSM5, LSM8, LSM4, LSM6, LSM3, LSM7, LSM2, SNU13, SART3, PPIH, PRPF3, EFTUD2, USP39, SART1, ZMAT2
GO:0071635	BP	5	0.032515	1	negative regulation of transforming growth factor beta production	FURIN, LAPTM4B, GATA6, CDH3, HSP90AB1
GO:0008088	BP	48	0.0326312	1	axo-dendritic transport	APP, APBA1, SPG11, HSPA8, MAPT, DCTN1, AP3B1, AP3D1, KIF3B, KIF1B, SNAPIN, SOD1, NEFL, AP3M2, HAP1, AP3S2, BLOC1S1, KIF1A, AP3B2, BLOC1S3, BLOC1S2, MGARP, BLOC1S5, AP3S1, DTNBP1, BLOC1S4, SPAST, RAB21, BLOC1S6, AP3M1, TRAK1, KIF3A, TRAK2, RAB27B, KIF5C, HSPB1, KIF5B, MAP1A, KIF5A, DLG2, MAPK8IP3, KIF1C, PAFAH1B1, DST, TMEM108, OPA1, HIF1A, KIF17
GO:0005852	CC	13	0.0326577	1	eukaryotic translation initiation factor 3 complex	EIF3F, EIF3D, EIF3H, EIF3G, EIF3J, EIF3B, EIF3E, EIF3I, EIF3A, EIF3M, COPS5, EIF3K, EIF3L
GO:0060602	BP	4	0.0327233	1	branch elongation of an epithelium	FGF10, FGFR2, SOX9, FGF1
GO:0045590	BP	3	0.0328093	1	negative regulation of regulatory T cell differentiation	IRF1, CTLA4, TNFSF4
GO:0000960	BP	3	0.0329903	1	regulation of mitochondrial RNA catabolic process	SLIRP, SUPV3L1, PNPT1
GO:0051341	BP	75	0.0330393	1	regulation of oxidoreductase activity	ECSIT, CYP27B1, VDR, FGF23, SNCA, NFKB1, GFI1, ATP2B4, CAV3, NOSIP, POR, GDNF, CDH3, TERT, NOS1AP, DHFR, INS, TNF, APOE, FCER2, NPR3, S100A1, GCH1, AKT1, HTR2B, TERF2, HIF1A, SCARB1, NUS1, IFNG, IL1B, PARK7, WASL, LYPLA1, DDAH1, DDAH2, EGFR, HSP90AA1, CALM1, NOS3, SPR, LEP, DNM2, CAV1, NOSTRIN, ZDHHC21, CYGB, SLAMF8, DRD5, AGT, AGTR1, RFK, ABL1, ABL2, NOD2, EDN1, EDN2, PPM1K, PDP2, PDP1, FXN, FTM…
GO:0061888	BP	5	0.0334093	1	regulation of astrocyte activation	IL6, LDLR, APP, AGER, TTBK1
GO:2001032	BP	20	0.0334776	1	regulation of double-strand break repair via nonhomologous end joining	ACTR2, MRNIP, HMGA2, HSF1, NUDT16L1, CYREN, AUNIP, TFIP11, SMCHD1, SETMAR, RIF1, KDM4D, SHLD3, SHLD2, PARP9, SHLD1, DTX3L, WRAP53, MAD2L2, PARP3
GO:2000121	BP	7	0.0335349	1	regulation of removal of superoxide radicals	DHFR, BMP7, GCH1, FBLN5, SZT2, TNF, PARK7
GO:0008305	CC	23	0.0335528	1	integrin complex	ITGA10, ITGB3, ITGB2, ITGB1, ITGAV, ITGAM, ITGA2, ITGAL, ITGA3, ITGA8, ITGA1, BST1, ITGAD, ITGA9, ITGA11, ITGBL1, ITGB8, ITGB6, ITGB7, ITGB4, ITGB5, EMILIN1, ITGA4
GO:0089709	BP	4	0.0335528	1	L-histidine transmembrane transport	SLC25A29, SLC38A3, SLC15A4, SLC38A7
GO:0090543	CC	16	0.0335844	1	Flemming body	VPS4B, OR2A4, NUP62, CAPG, IST1, ARF6, RAN, CENPC, KIF14, CEP55, PDCD6IP, CHMP4C, NTNG2, CHAMP1, VPS4A, USP3
GO:0043306	BP	5	0.0335944	1	positive regulation of mast cell degranulation	FGR, GAB2, SYK, SNX4, VAMP8
GO:0008440	MF	5	0.033602	1	inositol-1,4,5-trisphosphate 3-kinase activity	CALM1, ITPKA, ITPKB, IPMK, ITPKC
GO:0052836	MF	3	0.0338523	1	inositol 5-diphosphate pentakisphosphate 5-kinase activity	IP6K1, IP6K3, IP6K2
GO:0052839	MF	3	0.0338523	1	inositol diphosphate tetrakisphosphate kinase activity	IP6K1, IP6K3, IP6K2
GO:0060939	BP	3	0.0339306	1	epicardium-derived cardiac fibroblast cell development	TGFBR3, SPRY1, PDCD4
GO:0022417	BP	6	0.0339544	1	protein maturation by protein folding	AIP, WFS1, CALR, FKBP1A, FKBP1B, CHCHD4
GO:2000303	BP	12	0.0341066	1	regulation of ceramide biosynthetic process	SAMD8, PRKAA1, ORMDL2, ORMDL3, ORMDL1, SMPD2, TNF, TNFRSF1A, RACK1, PRKCD, NSMAF, SMPD3
GO:0004568	MF	6	0.0342887	1	chitinase activity	CHI3L1, CHIT1, CHI3L2, CHIA, CTBS, OVGP1
GO:0047238	MF	5	0.0343483	1	glucuronosyl-N-acetylgalactosaminyl-proteoglycan 4-beta-N-acetylgalactosaminyltransferase activity	CHSY3, CHSY1, CHPF, CSGALNACT2, CSGALNACT1
GO:0019432	BP	15	0.0344104	1	triglyceride biosynthetic process	LPL, LPIN1, MOGAT2, GPAT3, AGMO, GPAT4, MOGAT3, LPIN2, MOGAT1, DGAT2, GPAM, PNPLA3, LPIN3, PCK1, PCK2
GO:0018107	BP	60	0.0344142	1	peptidyl-threonine phosphorylation	CHEK1, PDPK1, ROCK2, ULK1, TNKS, OXSR1, CDK1, PRKCA, CAD, MAPK1, AKT1, ACVR1B, TGFBR1, TGFBR2, MAPK8, GSK3A, GSK3B, CSNK2B, CSNK2A1, CDK5, MAP2K1, MAP3K10, ACVR1, PRKCD, MAP3K12, CAMK2D, DYRK1A, CDK5R1, CDK10, PRKD1, LRRK2, TTBK1, MARK2, LMTK2, PRKD2, MYLK2, HIPK2, HIPK3, WNK1, NLK, STK39, TBK1, SBK1, CSNK1G3, CSNK1G1, CSNK1A1L, VRK3, VRK1, VRK2, CSNK1D, CSNK1A1, CDC7, CSNK1G2, CSNK1E, TTBK2, PKN…
GO:0006641	BP	50	0.0345265	1	triglyceride metabolic process	APOE, APOA2, APOC3, APOH, LPL, LIPF, CETP, PLA2G16, PNLIPRP2, CAV3, CAV1, APOA5, LMF1, SEL1L, GK2, APOBR, GK5, GK3P, LPIN1, SIRT1, SLC27A5, MOGAT2, GPAT3, AGMO, GPAT4, MOGAT3, LPIN2, MOGAT1, DGAT2, GPAM, PNPLA3, LPIN3, PCK1, PCK2, FABP12, FABP7, FABP3, FABP1, LIPC, FABP2, FABP4, CPS1, FABP6, FABP5, FABP9, PNPLA5, APOA1, APOA4, PNPLA2, PNPLA1
GO:0019048	BP	31	0.0348058	1	modulation by virus of host morphology or physiology	VAPB, RXRA, DAG1, RRAGA, CLEC4M, HIPK2, CD209, TGFB1, SMAD3, EIF2AK2, KPNA7, KPNA3, KPNA4, KPNA5, KPNA2, KPNA1, KPNB1, CD4, EIF2AK4, ATG7, BCL2L1, CASP8, CPSF4, PABPN1, PRKN, CCNK, CCL8, ZC3H12A, VAPA, INSR, HYAL2
GO:0097202	BP	13	0.0350212	1	activation of cysteine-type endopeptidase activity	RIPK2, ASPH, GRIN2A, FADD, CASP8, BAK1, IFI16, BAD, CYFIP2, PERP, LGMN, TBC1D10A, CIDEB
GO:0032691	BP	18	0.0350225	1	negative regulation of interleukin-1 beta production	MEFV, GSTP1, CX3CR1, CX3CL1, GHSR, GHRL, APOA1, TNFAIP3, CARD18, PYDC2, ZC3H12A, CARD16, CPTP, CARD17, NLRP7, PYDC1, NLRP3, CARD8
GO:0018171	BP	3	0.0350741	1	peptidyl-cysteine oxidation	PRDX3, CHCHD4, TMX3
GO:0005952	CC	4	0.0350941	1	cAMP-dependent protein kinase complex	PRKAR2A, PRKACA, PRKACB, PRKAR1B
GO:0051549	BP	10	0.0350976	1	positive regulation of keratinocyte migration	FGF10, MAP4K4, MMP9, FGF7, MTOR, ARF6, ADAM9, MAPRE2, IQSEC1, EPB41L4B
GO:0045954	BP	23	0.0352278	1	positive regulation of natural killer cell mediated cytotoxicity	NCR3, AP1G1, RASGRP1, CRTAM, LAMP1, HLA-E, PVR, KLRK1, IL12A, CD226, RAET1E, NECTIN2, SLAMF6, CADM1, IL21, IL12B, ULBP3, ULBP1, ULBP2, RAET1L, RAET1G, MICB, MICA
GO:1905244	BP	3	0.0352563	1	regulation of modification of synaptic structure	ABL1, EPHA4, RHOA
GO:0090074	BP	3	0.0355132	1	negative regulation of protein homodimerization activity	HSPA5, ITGA4, ISL1
GO:0000054	BP	12	0.0355247	1	ribosomal subunit export from nucleus	XPO1, EIF6, ABCE1, RAN, NMD3, NUP88, RRS1, BCCIP, NPM1, ZNF593, RPS15, LTV1
GO:0015179	MF	49	0.035542	1	L-amino acid transmembrane transporter activity	SLC38A1, SLC38A7, SLC7A11, SLC7A5, SLC7A10, SLC43A1, SLC7A8, SLC7A7, SLC7A6, SLC7A9, SLC43A2, SLC7A13, SLC25A2, SLC25A15, SLC7A2, SLC7A1, SLC38A3, SLC15A4, OCA2, SLC1A7, SLC25A12, SLC1A3, SLC1A2, SLC1A1, SLC17A8, SLC25A22, SLC17A7, SLC17A6, SLC25A13, SLC25A18, SLC1A6, SLC1A4, SLC36A4, SLC36A3, SLC36A1, SLC36A2, CTNS, SLC3A1, SLC1A5, SLC6A9, SLC25A38, SLC6A5, PQLC2, SLC25A29, SLC38A9, SLC6A20, SLC…
GO:0045060	BP	3	0.0356491	1	negative thymic T cell selection	GLI3, SHH, AIRE
GO:1902117	BP	58	0.0356826	1	positive regulation of organelle assembly	STX18, CNOT1, CNOT6L, CNOT2, CNOT6, PAN3, CCP110, HTT, CCDC88A, CROCC, TAPT1, SAXO1, KCTD17, CEP120, ENTR1, MARK4, BBS4, FUZ, ARHGAP35, HAP1, SEPT7, CEP135, WRAP73, SEPT9, ZMYND10, PLK4, NUP62, VPS4B, CEP295, CENPJ, BMP10, EDN1, MYLK3, PROX1, TNF, CSF2, IL5, LCP1, CAPG, FSCN1, ASAP1, SDCBP, SDC1, SDC4, PDCD6IP, GPSM2, DYNC1H1, NUMA1, SPAG5, RALB, PIP4K2A, PIP4K2B, RAB3GAP1, LRSAM1, KIAA1324, PIP4…
GO:0097502	BP	34	0.0358603	1	mannosylation	PIGB, TMTC4, TMTC3, PIGZ, TMTC1, TMTC2, ALG1, ALG12, PIGV, POMT2, POMT1, ALG9, DPY19L3, DPY19L2, DPY19L1, DPY19L2P1, DPY19L2P2, DPY19L4, ALG11, ALG3, ALG8, ALG2, DPM1, SDF2, DPM2, DPM3, ISPD, B4GAT1, FKTN, LARGE1, LARGE2, POMGNT2, FKRP, RXYLT1
GO:0045879	BP	18	0.0361421	1	negative regulation of smoothened signaling pathway	MGRN1, TULP3, GLI3, PTCH1, KIF7, KCTD21, ULK3, MEGF8, KCTD6, MOSMO, HHIP, GLIS2, IFT122, SUFU, BTRC, PTCH2, RFX4, GPR161
GO:0048333	BP	15	0.03626	1	mesodermal cell differentiation	KDM6B, ITGB3, ITGB1, ITGB4, ITGA2, ITGA3, HMGA2, ITGA8, KLF4, TRIM15, EYA2, HOXA11, PAX2, SIX2, BMP4
GO:1902004	BP	11	0.0363955	1	positive regulation of amyloid-beta formation	GSAP, ROCK2, APP, CLU, EFNA1, CHRNA7, CASP3, GSK3A, EPHA4, PICALM, LRRTM3
GO:1902166	BP	12	0.0365185	1	negative regulation of intrinsic apoptotic signaling pathway in response to DNA damage by p53 class mediator	TRIAP1, KDM1A, CD74, BCL2, MIF, MUC1, CD44, TAF9, SIRT1, ZNF385A, ING2, MARCH7
GO:0070095	MF	4	0.0365246	1	fructose-6-phosphate binding	PFKL, GCKR, PFKP, PFKM
GO:0016645	MF	25	0.0366709	1	oxidoreductase activity, acting on the CH-NH group of donors	PRODH2, PRODH, ALDH4A1, DHFR, DHFR2, QDPR, MTHFD1, MTHFD2, MTHFD2L, MTHFR, PYCR1, PYCR3, PYCR2, AASS, ALDH1L2, ALDH1L1, BLVRB, CRYM, PIPOX, PAOX, SMOX, ETFDH, AIFM2, SARDH, DMGDH
GO:0006797	BP	6	0.036672	1	polyphosphate metabolic process	MINPP1, ATCAY, BNIP2, PRUNE1, BNIPL, PRUNE2
GO:0007274	BP	21	0.0367805	1	neuromuscular synaptic transmission	KIF1B, CHRNA1, CHRNB1, STAC3, DTNA, FCHSD1, CHRNA4, TSPOAP1, CHRNG, CHRNA5, RIMBP2, CHRNA6, FCHSD2, CHRND, CHRNE, CHRNA3, CHRNB2, CHRNB4, CHAT, CHRNB3, SLC5A7
GO:0008198	MF	19	0.0369399	1	ferrous iron binding	PHYH, TF, ACP5, FECH, SNCA, HAAO, ALKBH1, FXN, TET2, ALKBH2, DNAJC24, EGLN2, ALKBH3, FTO, EGLN1, FTMT, FTH1, ISCU, FTL
GO:0008637	BP	46	0.0369864	1	apoptotic mitochondrial changes	ATP2A1, IFIT2, NDUFS1, HK2, BAX, BCL2L1, AIFM2, BIK, HSPD1, DNM1L, BID, FZD9, GGCT, SOD2, IFI6, BCL2, CLU, SFN, BAK1, TIMM50, MFF, BOK, FIS1, BAD, BBC3, BNIP3, ERBB4, CCAR2, VPS35, ATG3, THEM4, NAIF1, CAMK2A, MTRNR2L5, ACAA2, ATF2, STPG1, BLOC1S2, RTL10, RHOT2, RHOT1, BNIP3L, BCL2L11, PMAIP1, MOAP1, BMF
GO:0001658	BP	18	0.0369956	1	branching involved in ureteric bud morphogenesis	TCF21, MYC, FGF2, BMP2, BMP4, WT1, HOXA11, HOXD11, GDNF, PAX2, PAX8, PKD2, SHH, SIX1, NPNT, SALL1, FOXD1, FGF1
GO:0005219	MF	4	0.0370172	1	ryanodine-sensitive calcium-release channel activity	RYR1, FKBP1B, RYR3, RYR2
GO:0015377	MF	14	0.0370647	1	cation:chloride symporter activity	SLC12A9, SLC12A3, SLC12A2, SLC12A1, SLC6A3, SLC6A2, SLC6A4, SLC18A2, SLC18A1, SLC12A5, SLC12A6, SLC12A4, SLC12A7, SLC12A8
GO:0042953	BP	13	0.0373161	1	lipoprotein transport	UNC119B, PRKCB, CD36, PPARG, LRP1, UNC119, MIA3, ZDHHC17, LRP2, CTAGE9, CTAGE1, MIA2, CTAGE4
GO:0031730	MF	4	0.0373833	1	CCR5 chemokine receptor binding	CCL3, CCL4, CCL5, CNIH4
GO:0006516	BP	16	0.0374054	1	glycoprotein catabolic process	OGA, STT3B, NEU4, NGLY1, ADAMTS9, FBXO2, MANBA, ADAMTS12, GPC1, SGSH, HPSE, EDEM1, EDEM2, EDEM3, MAN1B1, MMP12
GO:0060393	BP	59	0.037544	1	regulation of pathway-restricted SMAD protein phosphorylation	BMP4, BMP7, PIN1, BMPER, SDCBP, BMP10, TGFB1, INHBA, TGFB3, BMP2, ENG, BMP5, BMP6, ACVR2A, TTK, BMPR1A, TGFBR1, ACVRL1, GDF10, CSNK2B, DAB2, ACVR1, SMAD4, BMPR2, HFE, GDF6, GDF7, RBPMS, NODAL, TWSG1, GDF2, TGFB2, INHBE, GDF5, INHA, MSTN, BMP8B, GDF11, GDF15, LEFTY1, INHBB, GDF3, LEFTY2, INHBC, BMP8A, GDF9, BMP3, GDF1, SMAD7, LDLRAD4, SMAD6, GREM1, DKK1, PBLD, NOG, PMEPA1, SNX25, STRAP, EMILIN1
GO:0003917	MF	3	0.0376317	1	DNA topoisomerase type I activity	TOP1, TOP3A, TOP1MT
GO:0097107	BP	7	0.0376698	1	postsynaptic density assembly	PTEN, SHANK3, SHANK1, SHANK2, NLGN2, NRXN2, NRXN1
GO:1901017	BP	16	0.0376776	1	negative regulation of potassium ion transmembrane transporter activity	CASQ2, ACTN2, CAV3, NEDD4L, STK39, CAB39, KCNAB1, KCNE3, KCNE1, SUMO1, ANK3, KCNRG, KCNE2, KCNE4, KCNE1B, CAV1
GO:0044406	BP	11	0.037819	1	adhesion of symbiont to host	ICAM1, HSPD1, SCARB1, NECTIN2, HSP90AB1, CLEC4M, CD209, CD81, GAS6, LRRC15, INHBB
GO:0042328	MF	6	0.0378214	1	heparan sulfate N-acetylglucosaminyltransferase activity	NDST3, NDST1, EXT1, EXT2, NDST4, NDST2
GO:0097306	BP	44	0.0378262	1	cellular response to alcohol	GLRA1, ADCY7, ADCY6, TNFSF4, PTGER2, GNG2, GNB1, SFRP1, PTGER4, KLF9, LRP6, CYP7A1, GPLD1, PTCH1, MLC1, GRAMD1B, GRAMD1C, GRAMD1A, SMO, OSBPL7, CDH1, JUP, CTNNA1, CTNNB1, BRCA1, AKR1C3, PTGFR, AKR1C2, IREB2, LARP1, BLM, RAD51, SPIDR, DYNAP, ADCY3, ADCY5, CFTR, AHR, ADCY8, GNAI1, ADCY2, ADCY1, ADAM15, MAP4K1
GO:0072717	BP	3	0.0378732	1	cellular response to actinomycin D	TP53, RPL23, MDM2
GO:0051764	BP	5	0.0378818	1	actin crosslink formation	EPS8, DPYSL3, BAIAP2, BAIAP2L1, BAIAP2L2
GO:1990776	BP	14	0.038048	1	response to angiotensin	ROCK2, ROCK1, NFKB1, RELA, PRKCD, SLC30A10, AHCYL1, CA2, AGTR1, CAMK2A, MAS1, ACTN2, SRC, CAV1
GO:0001942	BP	17	0.0383475	1	hair follicle development	PDGFA, INHBA, SOX9, TGFB2, APCDD1, FUZ, WNT10A, ALX4, KRT84, FOXE1, FGFR2, KRT17, TGM3, KRT71, DSPP, HDAC1, HDAC2
GO:0002708	BP	74	0.0383477	1	positive regulation of lymphocyte mediated immunity	IL1B, ZBTB1, ZP3, STX7, HLA-E, IL12A, IL12B, IL12RB1, XCL1, FADD, IL23R, IL23A, FAM49B, HLA-G, CD1B, CD1D, CD1C, CD1E, HLA-F, HLA-A, HLA-C, HLA-B, CD1A, HLA-H, PVR, NECTIN2, MAP3K7, TNFSF4, B2M, TRAF2, FZD5, MALT1, TRAF6, IL6, PRKCZ, RSAD2, NLRP3, IL1R1, IL18R1, IL18, HSPD1, CD226, TFRC, TP53BP1, RIF1, SHLD3, PAXIP1, SHLD2, SHLD1, MAD2L2, IL4, CLCF1, TNFSF13, TGFB1, C17orf99, SH2D1B, RAET1G, KIR2…
GO:0017069	MF	37	0.0383589	1	snRNA binding	HEXIM1, NCBP2, HNRNPU, GEMIN5, TOE1, HEXIM2, MEPCE, LSM8, EIF5A, DDX39B, SART3, RBM22, LSM7, LSM2, LSM4, PRPF8, PRPF4, METTL16, SNRNP70, SNRPA, SNRPC, ISG20, SNRPB2, SNRPA1, SNU13, PRPF31, EFTUD2, RNPC3, RBPMS, RBPMS2, SNRPD3, LSM11, LSM10, CCNT1, CCNT2, CDK9, DDX21
GO:0070989	BP	17	0.0384585	1	oxidative demethylation	CYP1A2, CYP3A4, CYP2C8, CYP2D6, CYP2C9, CYP3A5, ALKBH1, ALKBH2, FTO, TET3, TET1, TET2, ALKBH4, TDG, ALKBH3, JMJD6, ALKBH5
GO:0032486	BP	9	0.0384801	1	Rap protein signal transduction	RAPGEF3, RAP2A, RAP1B, RAP2B, RAP1A, RAPGEF1, SGSM3, PLK2, RAPGEF2
GO:0035252	MF	11	0.0385723	1	UDP-xylosyltransferase activity	GXYLT2, LARGE1, GXYLT1, KDELC1, KDELC2, LARGE2, XXYLT1, POGLUT1, XYLT1, XYLT2, RXYLT1
GO:0003337	BP	6	0.0386427	1	mesenchymal to epithelial transition involved in metanephros morphogenesis	BMP4, PAX2, PAX8, SIX2, SALL1, SMO
GO:0008540	CC	11	0.0387005	1	proteasome regulatory particle, base subcomplex	PSMD9, PSMD5, PSMD1, PSMD4, PSMC1, PSMC2, PSMC3, PSMD2, PSMC6, PSMC4, PSMC5
GO:0032410	BP	59	0.0389411	1	negative regulation of transporter activity	WWP2, SNCA, NDFIP1, NDFIP2, CTTNBP2NL, TCAF2, GOPC, ANO9, CASQ2, ACTN2, CAV3, NEDD4L, STK39, CAB39, KCNAB1, KCNE3, KCNE1, SUMO1, ANK3, KCNRG, KCNE2, KCNE4, KCNE1B, CAV1, SLN, ADRA2A, PLN, YWHAE, CALM1, CALM2, CALM3, GSTM2, SRI, FKBP1A, FKBP1B, GSTO1, TRDN, PKD2, UBQLN1, GNB5, DRD4, CRHR1, CBARP, GPR35, THADA, TLR9, ATP1A2, OSR1, NEDD4, PRKCE, CAMK2D, PCSK9, HECW2, HECW1, EPO, MMP9, EPHB2, APOA2, …
GO:1903896	BP	7	0.0390045	1	positive regulation of IRE1-mediated unfolded protein response	BCL2L11, AGR2, PTPN1, TMEM33, BAX, BAK1, DAB2IP
GO:0046135	BP	23	0.0390186	1	pyrimidine nucleoside catabolic process	UPP2, TYMP, NT5E, DPYD, DPYS, UPP1, NT5C, NT5C1A, NT5C3A, NT5M, UPB1, CDA, CDADC1, APOBEC3G, APOBEC3C, APOBEC3A, APOBEC1, APOBEC3H, APOBEC3F, AICDA, APOBEC2, APOBEC3B, APOBEC3D
GO:0050849	BP	27	0.0390871	1	negative regulation of calcium-mediated signaling	PLEK, CD22, ITPR1, SLA2, CASQ2, CALM1, CALM2, CALM3, GSTM2, SRI, FKBP1A, FKBP1B, GSTO1, TRDN, PKD2, PRNP, ATP2B4, GSK3B, RCAN1, ACTN3, FHL2, DYRK2, CHP1, MYOZ1, MYOZ2, HOMER2, HOMER3
GO:0016706	MF	41	0.0392915	1	2-oxoglutarate-dependent dioxygenase activity	TYW5, ALKBH1, ALKBH5, KDM7A, ALKBH8, EGLN2, EGLN1, RIOX1, EGLN3, JMJD4, HIF1AN, P4HTM, ALKBH4, TRMT9B, JMJD7, HSPBAP1, KDM8, BBOX1, OGFOD1, P4HB, P4HA2, P4HA3, P4HA1, P3H1, P3H2, P3H3, ALKBH2, ALKBH3, FTO, PHYH, KDM4A, KDM4B, KDM4C, KDM2A, TET3, TET2, TET1, JMJD6, PLOD2, PLOD3, PLOD1
GO:0072558	CC	3	0.0393753	1	NLRP1 inflammasome complex	CASP1, CASP5, NLRP1
GO:0010745	BP	13	0.0394324	1	negative regulation of macrophage derived foam cell differentiation	ABCA1, CRP, ITGB3, ITGAV, CETP, NFKBIA, PPARG, ABCG1, NR1H2, PPARA, NR1H3, ADIPOQ, ABCA5
GO:0006940	BP	25	0.039618	1	regulation of smooth muscle contraction	DAPK3, CHRNA3, CNN1, CAV1, KCNB2, NMUR2, PLCE1, CHRM2, CHRM3, DOCK4, DOCK5, ADRB2, SOD1, KCNMA1, SRF, F2R, CTTN, MYOCD, PROK2, SPHK1, NMU, ADRA1B, ADRA1A, GPER1, SPX
GO:0001016	MF	11	0.0397737	1	RNA polymerase III regulatory region DNA binding	PRDX5, TBPL2, TBP, TBPL1, GTF3C5, GTF3C1, BRF2, BRF1, MTOR, RPTOR, MAF1
GO:0016461	CC	8	0.0397817	1	unconventional myosin complex	MYO9A, MYO1C, MYO1F, MYL6B, MYL6, MYO18B, MYO6, DYNLL2
GO:0098773	BP	19	0.0398365	1	skin epidermis development	DLL1, PDGFA, INHBA, SOX9, TGFB2, APCDD1, FUZ, WNT10A, ALX4, KRT84, FOXE1, FGFR2, KRT17, TGM3, KRT71, DSPP, HDAC1, HDAC2, KDF1
GO:0006067	BP	18	0.0398541	1	ethanol metabolic process	SULT1B1, SULT1C4, SULT1E1, SULT1A1, SULT1A2, SULT2A1, ADH1B, ADH1C, ALDH1A1, ALDH2, ADH1A, ADH4, ADH5, ADH6, ALDH1B1, ADH7, ACSS2, ACSS1
GO:0061635	BP	9	0.0399335	1	regulation of protein complex stability	IRGM, TAPBP, HSPA8, SQSTM1, ATG14, TRAPPC11, NCLN, SNF8, SCOC
GO:0030544	MF	28	0.039945	1	Hsp70 protein binding	PPEF2, GPR37, PRKN, ERN1, DNAJC8, SPN, RPS3, DNAJB1, DNAJB2, DNAJA1, SNCA, MVD, PPID, HIKESHI, RNF207, DNAJC10, DNAJB14, METTL21A, TSC1, PACRG, DNAJC2, FICD, IQCG, NOD2, DNAJB12, SACS, STUB1, DNAJC18
GO:1903747	BP	65	0.039969	1	regulation of establishment of protein localization to mitochondrion	TP73, TP53, GZMB, BCL2, YWHAQ, NMT1, YWHAB, SFN, MAPK8, BID, YWHAG, YWHAE, YWHAZ, E2F1, YWHAH, TP53BP2, PMAIP1, TFDP1, TFDP2, CASP8, BAD, PPP1R13B, TP63, BBC3, HAX1, PRKN, SREBF1, PINK1, PARL, ATP5IF1, BAG4, LMAN1, LRRK2, SIAH3, PDCD5, LEPROT, HTRA2, ATG13, ABLIM3, ARIH2, RAC2, CSNK2A2, HSPA1L, GSK3A, NPEPPS, UBE2D3, UBE2L3, SREBF2, FZD5, RHOU, MICALL2, UBE2J2, UBL4B, BAP1, FBXW7, RNF31, UBL5, VP…
GO:0032059	CC	5	0.0400303	1	bleb	PTPRC, TPM1, PANX1, P2RX7, ANLN
GO:0042165	MF	42	0.0403084	1	neurotransmitter binding	GRIN3B, GRIN1, SLC6A1, SLC6A12, SLC6A11, SLC6A13, GLRA1, GLRB, GRIN2B, GNMT, GRIN3A, SRR, GLDC, GLRA3, CRP, SLC5A7, CHRNA1, CHRNB1, CHRNB2, CHRM3, ACHE, CHRNA3, CHRNA7, CHRNA4, CHRNA5, CHRNB3, CHRNG, CHRNB4, CHRNE, CHRND, CHRNA6, HTR2A, HTR1E, HTR1F, HTR2B, HTR3A, HTR1A, SLC6A4, HTR5A, CRHBP, CRHR1, CBS
GO:0070827	BP	3	0.0403094	1	chromatin maintenance	SUPV3L1, SUPT6H, MTHFR
GO:0060413	BP	11	0.0404448	1	atrial septum morphogenesis	GATA4, NKX2-5, ISL1, TGFB2, NOTCH2, BMPR2, ZFPM1, HEY2, TBX20, ACVR1, SOX4
GO:0043395	MF	12	0.0404971	1	heparan sulfate proteoglycan binding	AGRN, APOE, HRG, CFH, ITGA2, AZU1, COMP, LRP1, PTPRS, SEMA5A, HPSE2, FGF20
GO:0001707	BP	27	0.0404985	1	mesoderm formation	SNAI1, EOMES, BMPR2, SMAD2, CRB2, SCX, MESP1, MSGN1, MESP2, APELA, KDM6B, ITGB3, ITGB1, ITGB4, ITGA2, ITGA3, HMGA2, ITGA8, KLF4, TRIM15, EYA2, HOXA11, PAX2, SIX2, BMP4, LEF1, TBX20
GO:0030284	MF	5	0.0405691	1	estrogen receptor activity	ESR1, ESR2, GPER1, NKX3-1, LEF1
GO:0040014	BP	18	0.0406248	1	regulation of multicellular organism growth	SOD1, PRL, IGF1, APP, GHR, FGFR2, STAT5A, STAT5B, MBD5, PTCH1, GDF15, BBS2, GH1, GHRH, PPIB, GHRHR, GHSR, GHRL
GO:0001755	BP	36	0.0406619	1	neural crest cell migration	TBX1, GDNF, HTR2B, SOX8, ERBB4, SHH, PHACTR4, NRTN, CORO1C, SEMA4A, SEMA3G, SEMA5A, SEMA3B, SEMA6C, SEMA4G, SEMA6D, SEMA4C, SEMA4D, ANXA6, SEMA3A, SEMA3F, SEMA3D, SEMA3E, SEMA6A, SEMA7A, SEMA4F, SEMA4B, SOX10, SEMA6B, SEMA5B, SEMA3C, FOLR1, PITX2, NRP1, FN1, PHOX2B
GO:0005344	MF	12	0.0410231	1	oxygen carrier activity	HBB, CYGB, IPCEF1, NGB, HBE1, HBD, HBQ1, HBZ, HBG1, HBG2, HBM, HBA1
GO:0015824	BP	9	0.0410378	1	proline transport	SLC1A4, SLC36A4, SLC6A7, SLC6A17, SLC6A15, SLC6A20, SLC36A2, SLC36A1, SLC36A3
GO:0022405	BP	19	0.0410486	1	hair cycle process	CDH3, SOX18, PDGFA, INHBA, SOX9, TGFB2, APCDD1, FUZ, WNT10A, ALX4, KRT84, FOXE1, FGFR2, KRT17, TGM3, KRT71, DSPP, HDAC1, HDAC2
GO:0010521	MF	4	0.0410687	1	telomerase inhibitor activity	ERCC4, PINX1, POT1, TEN1
GO:0050999	BP	35	0.0411276	1	regulation of nitric-oxide synthase activity	WASL, NOS1AP, LYPLA1, DDAH1, DDAH2, EGFR, IL1B, HSP90AA1, CALM1, NOS3, AKT1, SPR, LEP, DNM2, CAV1, NOSTRIN, ZDHHC21, CYGB, NOSIP, TERT, DHFR, INS, TNF, APOE, FCER2, NPR3, S100A1, GCH1, HTR2B, TERF2, HIF1A, SCARB1, NUS1, ATP2B4, CAV3
GO:0000096	BP	38	0.0412088	1	sulfur amino acid metabolic process	AHCY, MAT1A, BHMT, BHMT2, NFS1, CDO1, MTHFD1, MTR, MTRR, MTHFR, MTAP, APIP, MRI1, ADI1, ENOPH1, GGT1, CTH, CBS, GGT7, GGT5, CBSL, MPST, TST, GADL1, ADO, TXN2, AGXT, CSAD, PCYOX1, PCYOX1L, BLMH, GCLC, AHCYL1, AHCYL2, MSRA, DPEP1, CPS1, NOX4
GO:0071242	BP	46	0.0412748	1	cellular response to ammonium ion	CRHBP, ADCY8, PPP1R9B, OPRM1, DIAPH1, GABRB1, GABRG2, AOC1, GABRB3, HRH1, GABRB2, MTRNR2L5, CASP3, CASP7, CASP6, PRKN, ABL1, ATF4, DRD1, MAPK3, MAPK1, GABPA, LRRK2, SLURP2, CHRNB2, CHRNA3, CHRNA7, LY6G6E, LY6H, AGRN, RGS10, CHRM2, CHRM4, CHRM5, CHRM1, CHRM3, GRK2, GNA11, GNAQ, RGS8, GNB1, CDK5R1, PLCB1, HRH4, HRH3, GNA15
GO:1902993	BP	14	0.0413287	1	positive regulation of amyloid precursor protein catabolic process	ROCK2, GSAP, APP, CLU, EFNA1, CHRNA7, CASP3, GSK3A, EPHA4, PICALM, LRRTM3, LYN, EFNA3, AGER
GO:0001784	MF	35	0.0415176	1	phosphotyrosine residue binding	PIK3R2, NCK2, ABL1, LCK, YES1, HCK, FGR, VAV1, PLCG2, RASA1, PTPN3, PIK3R1, PTPN6, SHC1, IRS1, ABL2, ZAP70, SYK, CRK, CRKL, VAV2, PTPN5, GRB2, SH3BP2, PTPN11, SHB, LDLRAP1, SHC3, PIK3R3, SAMSN1, CBLC, STAP1, SHE, SHF, SHD
GO:0035813	BP	6	0.0416246	1	regulation of renal sodium excretion	AGT, AGTR1, CORIN, SPX, NPR1, NPPB
GO:0006489	BP	7	0.041718	1	dolichyl diphosphate biosynthetic process	MVD, DHDDS, DOLPP1, NUS1, SRD5A3, DOLK, DPAGT1
GO:0035259	MF	9	0.041777	1	glucocorticoid receptor binding	NRIP1, STAT5B, SUMO1, SMAD3, YWHAH, GRIP1, NR4A3, NR4A2, NR4A1
GO:0002003	BP	8	0.0418744	1	angiotensin maturation	REN, CTSG, MME, ACE, CPA3, CMA1, ENPEP, CTSZ
GO:1904996	BP	6	0.0419137	1	positive regulation of leukocyte adhesion to vascular endothelial cell	NFAT5, TNF, ETS1, RHOA, RELA, TRAF6
GO:0034080	BP	29	0.0419742	1	CENP-A containing nucleosome assembly	CENPX, OIP5, SMARCA5, NPM1, CENPA, HIST1H4A, CENPC, RBBP4, ITGB3BP, CENPW, CENPP, MIS18BP1, CENPU, CENPQ, CENPL, CENPS, HJURP, KNL1, CENPT, CENPN, RSF1, CENPK, CENPO, CENPH, CENPM, MIS18A, RUVBL1, POLE3, NASP
GO:0000221	CC	3	0.0421635	1	vacuolar proton-transporting V-type ATPase, V1 domain	ATP6V1H, ATP6V1C1, ATP6V1C2
GO:0035459	BP	21	0.0422424	1	vesicle cargo loading	TMED10, PICALM, TMED2, KIF13A, MIA3, MIA2, CTAGE4, CTAGE1, CTAGE9, SEC24D, SEC31A, SEC24A, SEC24B, SEC24C, SEC13, RAB1A, SEC23A, TBC1D20, SAR1A, SEC31B, SEC23B
GO:0005113	MF	6	0.0422935	1	patched binding	CCNB1, CAV1, IHH, SHH, BBS1, SMO
GO:0030316	BP	26	0.0423113	1	osteoclast differentiation	TNFSF11, TYROBP, EFNA2, FARP2, CSF1R, CSF1, EPHA2, GPR183, GLO1, MAPK14, OSCAR, DCSTAMP, FOXP1, TREM2, GAB2, SNX10, TNFRSF11A, EFNA4, IREB2, SBNO2, ANXA2, SRC, ANXA2P2, OCSTAMP, TCTA, SH3PXD2A
GO:0061311	BP	17	0.0423342	1	cell surface receptor signaling pathway involved in heart development	WNT3A, WNT8A, CTNNB1, BMP4, BMPR1A, ACVR1, NOG, SNAI1, NOTCH1, JAG1, NOTCH2, RBPJ, GALNT11, DLL4, HEY2, HEY1, TGFB1
GO:0097205	BP	8	0.0424273	1	renal filtration	ITGA3, JCHAIN, CD34, MCAM, MYO1E, SULF2, SULF1, XPNPEP3
GO:0006349	BP	11	0.042438	1	regulation of gene expression by genetic imprinting	DIRAS3, IGF2, KDM1B, CTCFL, ZFP57, PRMT7, DNMT3L, DNMT3A, PCGF3, PCGF5, PCGF6
GO:0005757	CC	4	0.0425663	1	mitochondrial permeability transition pore complex	VDAC1, PPIF, BAX, SPG7
GO:0006085	BP	8	0.0425777	1	acetyl-CoA biosynthetic process	MLYCD, ACAT1, ACLY, ACSS1, PDHB, PDHX, DLD, DLAT
GO:0046500	BP	12	0.042604	1	S-adenosylmethionine metabolic process	GNMT, BHMT, BHMT2, GAMT, MAT2A, MAT1A, METTL16, MAT2B, MTRR, AHCYL1, AHCYL2, AHCY
GO:0006798	BP	5	0.0426414	1	polyphosphate catabolic process	ATCAY, BNIP2, PRUNE1, BNIPL, PRUNE2
GO:0004309	MF	5	0.0426414	1	exopolyphosphatase activity	BNIP2, PRUNE1, PRUNE2, BNIPL, ATCAY
GO:0060347	BP	7	0.0427395	1	heart trabecula formation	BMP10, RBP4, FKBP1A, TEK, TGFBR3, HEY1, ADGRG6
GO:0002223	BP	59	0.0427789	1	stimulatory C-type lectin receptor signaling pathway	IKBKB, CHUK, PDPK1, MAP3K7, RPS6KA5, BCL10, NRAS, HRAS, KRAS, RAF1, FYN, LYN, SRC, ICAM2, MUC1, PLCG2, PRKACA, NFKB1, PRKACG, PRKACB, FCER1G, ICAM3, SYK, MUC5AC, RELB, MUC3A, MUC2, RELA, PRKCD, EP300, PAK1, PAK2, TAB1, MUC21, MUC17, CLEC6A, MUC6, MUC19, CLEC10A, MUC15, MUC7, CLEC4C, MUC16, CLEC4D, CREBBP, MUCL1, MUC4, CARD11, CARD9, MUC13, MUC5B, CD209, TAB2, MALT1, MUC12, CLEC4E, CLEC4A, TRAF6, …
GO:1900182	BP	51	0.0429121	1	positive regulation of protein localization to nucleus	KAT7, F2, TGFB1, INS, CDK1, NGFR, LIF, AKT1, PLK1, SESN2, PYHIN1, PARP9, DTX3L, CDK5RAP3, PARK7, CARD10, GTSE1, EIF2AK3, EFCAB7, IPO5, PIK3R2, HDAC3, CHP2, ZPR1, BAG3, TPR, CDH1, HCLS1, JUP, PIK3R1, SMAD3, PRKCD, HYAL2, TRIM28, ZIC1, ZC3H12A, ECT2, DMAP1, RBM22, TERT, PINX1, NMD3, MCRS1, TCP1, CCT6A, CCT5, CCT3, CCT8, CCT4, CCT2, CCT7
GO:0097108	MF	3	0.0429284	1	hedgehog family protein binding	PTCH1, HHIP, PTCH2
GO:0031641	BP	17	0.0429386	1	regulation of myelination	ZPR1, TYMP, TNFRSF1B, KIF14, HES5, TENM4, SIRT2, LGI4, NKX6-2, KLK8, TNFRSF21, EIF2AK3, NCMAP, RNF10, PARD3, DICER1, MYRF
GO:0045682	BP	49	0.0429842	1	regulation of epidermis development	NME2, KLF7, MAFF, DLL1, GDF3, HOXA7, REG3A, SRSF6, GRHL2, REG3G, CDSN, SULT2B1, BMP4, SFN, SFRP4, KDF1, IL20, CYP27B1, H2AFY, TRIM16, VDR, PRKCH, FOXC1, NUMA1, MED1, H2AFY2, NCOA3, ESRP1, CTSV, ROCK2, CTSL, ZFP36, CTSK, RUNX1, ZFP36L1, ROCK1, CBFB, AQP3, SERPINB13, ERRFI1, CDH3, KRT10, KRT2, TMEM79, FST, GAL, TGFB2, HPSE, SPINK5
GO:0035249	BP	18	0.0430107	1	synaptic transmission, glutamatergic	GRID2, GRIA2, SLC1A4, CDH8, UNC13C, GRID1, GRIK4, GRIK3, UNC13B, GRIK2, GRIK5, SLC17A7, NAPA, SLC17A6, UNC13A, NAPB, SLC17A8, GRIK1
GO:0003973	MF	3	0.043092	1	(S)-2-hydroxy-acid oxidase activity	HAO2, HAO1, L2HGDH
GO:0048251	BP	5	0.0430956	1	elastic fiber assembly	TNXB, MYH11, MFAP4, FBLN5, EMILIN1
GO:0031781	MF	3	0.043121	1	type 3 melanocortin receptor binding	POMC, MRAP, MRAP2
GO:0031782	MF	3	0.043121	1	type 4 melanocortin receptor binding	POMC, MRAP, MRAP2
GO:0070996	MF	3	0.043121	1	type 1 melanocortin receptor binding	POMC, MRAP, MRAP2
GO:0045109	BP	16	0.0431649	1	intermediate filament organization	DNAJB6, NEFL, GFAP, DSP, DES, KRT9, KRT20, EPPK1, KRT71, KLHL24, TCHH, KRT14, PKP1, PKP2, NEFM, NEFH
GO:0016925	BP	36	0.043213	1	protein sumoylation	SUMO1P1, PIAS1, PIAS2, EGR2, RANBP2, SUMO3, SUMO2, SUMO1, UBE2I, TRIM28, PIAS4, TRPM4, SENP5, EYA1, IFIH1, BCL11A, SENP2, KIAA1586, TOPORS, SENP1, SAE1, UBA2, ZNF451, PIAS3, SUMO4, RNF212, RNF212B, CBX4, TRIM27, PML, HDAC4, MDM2, HDAC7, MUL1, NSMCE2, UHRF2
GO:0016783	MF	10	0.0432943	1	sulfurtransferase activity	MOCS3, CTU2, TST, MOCOS, MPST, LIAS, MOCS2, MBIP, NFS1, TSTD1
GO:1900273	BP	12	0.0433235	1	positive regulation of long-term synaptic potentiation	SHISA7, INS, APP, EPHB2, CHRNA7, ADCY8, RELN, ADCY1, SQSTM1, LGMN, SHANK3, EIF2AK4
GO:0097155	BP	3	0.0434918	1	fasciculation of sensory neuron axon	EPHA3, EPHA4, MEGF8
GO:0070997	BP	18	0.0435988	1	neuron death	LRRK2, BAG5, CIT, TNFRSF21, GAPDH, APP, NGFR, BCL2, ERBB3, LIG4, ATN1, BID, CDK5, BNIP3, NAE1, SIAH1, NLRP1, DIABLO
GO:0046602	BP	9	0.0436951	1	regulation of mitotic centrosome separation	CHEK1, NEK2, KIF11, MAP9, CEP85, KIF25, UBXN2B, NSFL1C, RANBP1
GO:0048156	MF	39	0.0437727	1	tau protein binding	BIN1, ROCK2, BAG2, APOE, S100B, FYN, HSP90AA1, HSP90AB1, CLU, MAP2, MARK3, SNCA, GSK3A, GSK3B, PPP5C, ACTB, PPP2CB, PPP2CA, MAP1A, CDK5, EP300, PRKAA1, ROCK1, PICALM, PIN1, DYRK1A, DCTN1, SMAD2, TTBK1, TTBK2, MARK2, TAOK1, BRSK2, BRSK1, MARK4, LGMN, MARK1, TAOK2, STUB1
GO:0046040	BP	7	0.0438437	1	IMP metabolic process	ADSSL1, NT5C2, ADSS, AMPD2, AMPD3, AMPD1, PFAS
GO:0055081	BP	40	0.0439718	1	anion homeostasis	GCM2, SLC34A2, ENPP1, SLC34A3, XPR1, SLC34A1, SLC12A5, FGFR4, SFRP4, TFAP2B, FGF23, CA12, SLC12A4, SLC12A3, SLC12A2, SLC12A8, SLC12A7, SLC12A9, SLC12A1, SLC12A6, INS, APOE, XBP1, POLD1, PRKAA2, PRKAA1, SIRT1, DGAT2, MLXIPL, ABCA1, APOA1, FABP3, CETP, HNF4A, ABCG1, RCN3, ANGPTL3, LIPG, PQLC2, KCTD7
GO:0051299	BP	6	0.0440079	1	centrosome separation	NEK2, CNTROB, KIF3B, NUP62, NDE1, NDEL1
GO:0042402	BP	19	0.0440142	1	cellular biogenic amine catabolic process	HNMT, SMOX, PAOX, ALDH7A1, CHDH, SLC44A1, BHMT, DMGDH, SARDH, KMO, IDO1, HAAO, TDO2, KYNU, KYAT1, IDO2, AADAT, ACMSD, AFMID
GO:0070841	BP	5	0.044055	1	inclusion body assembly	UBD, PRKN, TRIM37, BAG3, MAPT
GO:0016836	MF	49	0.0441947	1	hydro-lyase activity	CA1, SDS, L3HYPDH, SDSL, ACO1, ACO2, IREB2, CA12, CA11, CA2, CA3, CA4, CA6, CA5A, CA7, CA9, CA13, CA14, CBS, ECHS1, EHHADH, AUH, ECI1, ECHDC1, HADHB, ECHDC2, HADHA, FH, ENO1, ENO2, ENO3, ALAD, UROS, PCBD1, GMDS, UROC1, HSD17B4, HTD2, HACD4, HACD2, HACD3, HACD1, PARK7, APIP, NAXD, ACOD1, DGLUCY, ENOSF1, CDYL
GO:0036442	MF	25	0.0441961	1	proton-exporting ATPase activity	ATP2C2, ATP2C1, ATP6V1C1, ATP6V1G3, ATP2A1, ATP6V0D1, ATP6V0D2, ATP2A3, ATP6V1G2-DDX39B, ATP6V1G2, ATP6V1G1, ATP2A2, ATP6V1C2, ATP6V0E1, ATP5F1B, ATP6V1B2, ATP6V0E2, ATP6V1D, ATP5F1C, ATP6V0B, ATP6V0A2, ATP6V0A4, ATP6V0A1, ATP6V1A, TCIRG1
GO:0071492	BP	3	0.0442015	1	cellular response to UV-A	MME, CERS1, PPID
GO:0040001	BP	21	0.0442339	1	establishment of mitotic spindle localization	ESPL1, KPNB1, CLASP1, NUSAP1, NDC80, ZW10, HTT, PAFAH1B1, CENPA, DYNLT1, GPSM2, DCTN1, NUMA1, UBXN2B, SAPCD2, SPDL1, CDK5RAP2, NDE1, NSFL1C, NDEL1, BCCIP
GO:0005642	CC	4	0.0445184	1	annulate lamellae	XPO1, RANBP2, EIF5A, BICD2
GO:0035278	BP	12	0.0446145	1	miRNA mediated inhibition of translation	ZFP36, STAT3, EIF6, TRIM71, TNRC6A, NOTCH4, RBM4, AGO3, TNRC6C, AGO4, AGO2, AGO1
GO:0019054	BP	19	0.0446566	1	modulation by virus of host process	KPNA7, KPNA3, KPNA4, KPNA5, KPNA2, KPNA1, KPNB1, CD4, EIF2AK4, ATG7, BCL2L1, CASP8, CPSF4, PABPN1, PRKN, CCNK, CCL8, ZC3H12A, VAPA
GO:0000408	CC	5	0.0449163	1	EKC/KEOPS complex	TP53RK, GON7, OSGEP, TPRKB, OSGEPL1
GO:0050957	BP	6	0.0449335	1	equilibrioception	CLRN1, MYO7A, USH1G, PCDH15, CDH23, USH1C
GO:0090201	BP	14	0.045039	1	negative regulation of release of cytochrome c from mitochondria	TRIAP1, PRKN, OPA1, NOL3, AVP, IGF1, GPX1, CLU, HGF, PPIF, AKT1, BCL2L1, FXN, PRELID1
GO:1904776	BP	6	0.0450881	1	regulation of protein localization to cell cortex	SAPCD2, EPB41L2, EPB41, GNAI1, GPSM2, NUMA1
GO:0051385	BP	5	0.0450931	1	response to mineralocorticoid	HSD3B1, HSD3B2, PEBP1, GPER1, CSN1S1
GO:0046037	BP	10	0.0450953	1	GMP metabolic process	GMPR2, DLG1, DLG2, GUK1, MAGI3, CARD11, TJP2, LRGUK, GMPS, PRTFDC1
GO:0051851	BP	64	0.0451577	1	modification by host of symbiont morphology or physiology	PC, CAV2, ZNF502, VAPA, SMC3, LTF, PRKN, CCNK, CCL8, ZC3H12A, EIF2AK4, APCS, PTX3, APOE, PPIB, CFL1, ANXA2P2, ANXA2, TBC1D20, NUCKS1, YTHDC2, IFI27, FBXL2, NAPEPLD, DEFA1, PF4, GAPDH, CAMP, F2, AZU1, ELANE, PLG, SFTPD, SUGT1, CALM1, CALM2, CALM3, PSMC3, JUN, CCL3, CCL4, CCL5, HMGA2, TFAP4, REST, TARDBP, HDAC1, INPP5K, ZNF639, POU2F3, CHD1, CCNT1, HPN, SP1, SMARCA4, GTF2B, EP300, SMARCB1, SNW1, RR…
GO:0001906	BP	63	0.0453068	1	cell killing	C9, STXBP2, CRTAM, CTSH, EMP2, MICA, CADM1, MICB, RAET1E, ULBP1, RAET1G, RAET1L, ULBP2, ULBP3, TUBB, GZMB, KLRK1, KIR3DL1, CEBPG, TUBB4B, CLEC2A, LYST, SLAMF7, KLRF2, CORO1A, VAMP2, AZU1, F2, ELANE, APOL1, HIST1H2BK, PGLYRP1, LTF, SEMG1, GAPDH, HMGN2, HIST1H2BJ, GNLY, RPS19, DEFA1, DEFA3, ROMO1, LYZ, RPL30, S100A12, DEFA5, LCE3A, LCE3B, DEFB132, DEFB128, MUC7, PGLYRP4, PGLYRP3, DEFB118, CCL13, CS…
GO:0061182	BP	3	0.0453114	1	negative regulation of chondrocyte development	PTHLH, RFLNB, RFLNA
GO:0070296	BP	9	0.0453338	1	sarcoplasmic reticulum calcium ion transport	SLN, ATP2A2, ANK2, RYR2, NOL3, CCL3, RYR1, CCR5, TRDN
GO:1990745	CC	4	0.045473	1	EARP complex	VPS53, VPS52, VPS50, VPS51
GO:0001890	BP	41	0.0455437	1	placenta development	E2F8, SOD1, ANG, PPARG, LEP, PTK2, CUL7, E2F7, NODAL, ASCL2, ADAM19, TEX19, ESRRB, PDGFB, IGF2, TFEB, PKD1, PKD2, WNT7B, ZNF568, FGFR2, BMP7, BMP5, LEF1, EOMES, GCM1, PLK4, CASP8, RBPJ, HEY2, HEY1, STOX2, CYP27B1, SPP1, VDR, PPARD, TCF23, GHSR, GHRL, APELA, ITGB8
GO:0070172	BP	6	0.0455677	1	positive regulation of tooth mineralization	TFAP2A, WNT6, ODAPH, AMTN, ENAM, DSPP
GO:0098574	CC	5	0.0455771	1	cytoplasmic side of lysosomal membrane	EEF1A1, EEF1A2, BORCS5, LITAF, CDIP1
GO:0006084	BP	18	0.0456704	1	acetyl-CoA metabolic process	ACACB, ACACA, HMGCS2, HMGCS1, MLYCD, ACAT1, ACLY, ACSS1, PDHB, PDHX, DLD, DLAT, MVK, PMVK, MVD, TDO2, PIPOX, NUDT7
GO:0060411	BP	47	0.0456954	1	cardiac septum morphogenesis	HAND1, BMP7, BMP5, NOTCH1, JAG1, HEY2, HEY1, NRP1, TBX1, SMAD6, NRP2, BMP4, ENG, FGFR2, BMPR1A, TGFBR2, NKX2-5, FGF8, ISL1, TGFB2, LRP2, ACVR1, TBX2, SMAD4, BMPR2, ZFPM2, GATA6, SEMA3C, ROBO2, PARVA, TBX20, ROBO1, SMAD7, SLIT3, SLIT2, SOX11, TGFBR1, TGFBR3, SOX4, NOG, HES1, ZFPM1, PROX1, CITED2, HEYL, GATA4, NOTCH2
GO:2001259	BP	45	0.0458332	1	positive regulation of cation channel activity	CTSS, ACTN2, ANK2, ANK3, STAC, HTT, HAP1, PKD2, P2RY6, CALM1, CALM2, CALM3, GSTM2, GSTO1, AKAP6, TRDN, JPH2, CASQ1, STIM1, STIMATE, CRACR2A, STIM2, TMEM110-MUSTN1, STAC2, STAC3, NIPSNAP2, CACNB3, CACNA2D1, CACNB2, GALR2, GAL, LRRC26, LRRC38, LRRC55, LRRC52, KCNIP2, ALG10B, NOS1AP, NPPA, RNF207, EPHB2, ADRB2, RELN, SHANK3, ARC
GO:0048662	BP	30	0.0458799	1	negative regulation of smooth muscle cell proliferation	MFN2, IFNG, ANG, APOD, HMOX1, IGFBP3, OGN, TNFAIP3, IGFBP5, IL12A, IL12B, PPARG, PTGIR, AIF1, TRIB1, NDRG4, VIP, SOD2, TPM1, TGFB3, IL10, CDKN1A, CDKN1B, CNN1, PTEN, MEF2C, PRKG1, ADIPOQ, PDCD4, GPER1
GO:0071694	BP	7	0.0460842	1	maintenance of protein location in extracellular region	CER1, FBN1, NBL1, DAND5, FBN2, LTBP1, NRROS
GO:0032768	BP	45	0.0461945	1	regulation of monooxygenase activity	SNCA, CYP27B1, NFKB1, GFI1, ATP2B4, CAV3, NOSIP, POR, GDNF, CDH3, TERT, NOS1AP, DHFR, INS, TNF, APOE, FCER2, NPR3, S100A1, GCH1, AKT1, HTR2B, TERF2, HIF1A, SCARB1, NUS1, IFNG, IL1B, PARK7, WASL, LYPLA1, DDAH1, DDAH2, EGFR, HSP90AA1, CALM1, NOS3, SPR, LEP, DNM2, CAV1, NOSTRIN, ZDHHC21, CYGB, VDR
GO:0033631	BP	4	0.046427	1	cell-cell adhesion mediated by integrin	ITGB1, ITGA4, ADAM9, NPNT
GO:0042731	MF	3	0.046463	1	PH domain binding	EPHA4, INPP5A, LSM4
GO:1900103	BP	12	0.0465582	1	positive regulation of endoplasmic reticulum unfolded protein response	ERN1, XBP1, PIK3R1, BAX, BAK1, ATF6, BCL2L11, AGR2, PTPN1, TMEM33, DAB2IP, BOK
GO:0044769	MF	25	0.046563	1	ATPase activity, coupled to transmembrane movement of ions, rotational mechanism	ATP5F1B, ATP5F1A, ATP5PD, ATP5MC3, ATP5MG, ATP5PB, ATP5MC2, ATP5F1D, ATP5MC1, ATP5MGL, ATP6V0E1, ATP6V1B2, ATP6V0E2, ATP6V1C1, ATP6V1D, ATP5F1C, ATP6V0B, ATP6V0A2, ATP6V0A4, ATP6V0A1, ATP6V1A, ATP6V1C2, ATP6V0D1, ATP6V0D2, TCIRG1
GO:0051666	BP	6	0.0466019	1	actin cortical patch localization	WIPF2, TIGD5, BIN3, WASL, WIPF1, WIPF3
GO:1902017	BP	62	0.0466225	1	regulation of cilium assembly	CCDC151, EVI5, TBC1D8, CDKL1, IFT88, TBC1D10B, TBC1D9B, TBC1D1, TBC1D10C, IFT20, TBC1D21, TBC1D19, TBC1D16, TBC1D15, DYNC2LI1, MAPK15, TBC1D22A, TCTEX1D2, TBC1D5, USP6NL, TBC1D20, SGSM3, IFT140, TBC1D10A, TBC1D2, ATG5, TBC1D17, CYLD, ATG3, TBC1D22B, TBC1D13, TBC1D14, DCDC2, TBC1D2B, RABGAP1, CCP110, HTT, CCDC88A, CROCC, TAPT1, SAXO1, KCTD17, CEP120, ENTR1, MARK4, BBS4, FUZ, ARHGAP35, HAP1, SEPT7,…
GO:0001782	BP	8	0.0466826	1	B cell homeostasis	LYN, NCKAP1L, MEF2C, DOCK10, PPP2R3C, TNFRSF13B, GAPT, TNFAIP3
GO:0033013	BP	46	0.0466864	1	tetrapyrrole metabolic process	PPOX, ABCB6, UROS, SUCLA2, IREB2, CPOX, UROD, HMBS, ALAS1, ALAD, FECH, TSPO, COX10, NFE2L1, FXN, COX15, SLC25A38, ATP5IF1, HMOX1, HMOX2, UGT1A1, UGT1A4, AMBP, BLVRB, BLVRA, BDH2, HPX, ABCD4, CUBN, PRSS1, CTRB1, TCN1, TCN2, ABCC1, PRSS3, CTRB2, MMAA, MMAB, MTR, CTRC, AMN, MMADHC, CD320, LMBRD1, MTRR, MMACHC
GO:0090630	BP	71	0.0467085	1	activation of GTPase activity	ARHGAP42, CCL21, TAX1BP3, ARHGEF10, SIPA1L1, CXCL13, RASGRP1, APC2, NTF3, EPHA1, EPHA2, CCR7, RANGAP1, RHOG, TIAM1, RASGRF1, SCRIB, NTRK3, RALGAPA2, SYDE2, ARHGEF16, RALGAPA1, SYDE1, MTSS1L, RALGAPB, CCDC125, GPR65, TSC1, FOXJ1, DOCK7, PIP5K1A, BCAS3, ECT2, TBC1D7, CORO1C, TBC1D2B, ADPRH, TBCK, TBC1D2, TBC1D8, GRTP1, SGSM3, EVI5, TBC1D13, RABGAP1L, TBC1D4, SGSM2, TBC1D16, TBC1D1, TBC1D22B, TBC1D1…
GO:0048640	BP	52	0.0467502	1	negative regulation of developmental growth	FGFR3, MAP2, MAG, MT3, PTPRS, TRIM46, RTN4R, RTN4, SEMA3G, RNF6, CDKL3, SEMA5A, SEMA4D, SEMA3A, SEMA6C, SEMA6A, SEMA3E, SEMA3F, SEMA6D, SEMA3B, SEMA4B, SEMA4C, SEMA7A, SEMA3D, SEMA6B, SEMA4A, SEMA3C, SEMA5B, SEMA4F, SEMA4G, PTCH1, GDF15, BBS2, MYOZ1, SLC6A4, PTEN, WWC2, WWC1, TP73, RBP4, NOG, TBX5, GSK3A, MSTN, DCC, BMP4, NKD1, GAL, OSTN, DUSP10, CDKN1A, CDKN1B
GO:0006621	BP	8	0.0468617	1	protein retention in ER lumen	GPAA1, PDIA2, OS9, ANKRD13C, KDELR1, KDELR2, RER1, KDELR3
GO:0035372	BP	8	0.0471438	1	protein localization to microtubule	DIAPH1, MAPRE1, CHAMP1, KIF20B, CRIPT, MAPRE3, MAPRE2, HNRNPU
GO:2001189	BP	3	0.0471826	1	negative regulation of T cell activation via T cell receptor contact with antigen bound to MHC molecule on antigen presenting cell	LGALS3, LILRB1, HAVCR2
GO:0046104	BP	3	0.0471925	1	thymidine metabolic process	TK1, DPYD, DHFR2
GO:0035235	BP	20	0.0472764	1	ionotropic glutamate receptor signaling pathway	GRIN3B, APP, GRIA2, GRIN1, CLN3, PTK2B, CDK5R1, CPEB4, GRIN2D, GRIA4, GRIK3, GRIA1, GRIN2A, GRIN2B, GRIN2C, GRIN3A, GRIK1, GRIK2, GRIK5, GRIK4
GO:0048261	BP	19	0.0473321	1	negative regulation of receptor-mediated endocytosis	APOC1, APOC2, APOC3, ARF6, RAC1, PICALM, SDCBP, LRPAP1, DLG4, MTMR2, ANKRD13D, ANKRD13B, ANKRD13A, ATXN2, NECAB2, UNC119, APP, PSEN1, PCSK9
GO:0098930	BP	43	0.0473575	1	axonal transport	MAPT, DCTN1, AP3B1, AP3D1, KIF3B, KIF1B, SNAPIN, SOD1, NEFL, AP3M2, HAP1, AP3S2, BLOC1S1, KIF1A, AP3B2, BLOC1S3, BLOC1S2, MGARP, BLOC1S5, AP3S1, DTNBP1, BLOC1S4, SPAST, RAB21, BLOC1S6, AP3M1, TRAK1, KIF3A, TRAK2, RAB27B, KIF5C, HSPB1, KIF5B, MAP1A, KIF5A, DLG2, MAPK8IP3, KIF1C, PAFAH1B1, DST, TMEM108, OPA1, HIF1A
GO:1900101	BP	23	0.0474021	1	regulation of endoplasmic reticulum unfolded protein response	RACK1, WFS1, ATF6B, HSPA5, BFAR, DNAJB9, PPP1R15A, NCK1, PTPN1, PPP1R15B, ERN1, XBP1, PIK3R1, BAX, BAK1, ATF6, BCL2L11, AGR2, TMEM33, DAB2IP, BOK, COPS5, FICD
GO:0045309	MF	42	0.0476927	1	protein phosphorylated amino acid binding	CRK, PIK3R2, NCK2, ABL1, LCK, YES1, HCK, FGR, VAV1, PLCG2, RASA1, PTPN3, PIK3R1, PTPN6, SHC1, IRS1, ABL2, ZAP70, SYK, CRKL, VAV2, PTPN5, GRB2, SH3BP2, PTPN11, SHB, LDLRAP1, SHC3, PIK3R3, SAMSN1, CBLC, STAP1, SHE, SHF, SHD, YWHAB, NEDD4, YWHAE, PIN1, LEO1, RTF1, FBXW7
GO:0006356	BP	27	0.0477309	1	regulation of transcription by RNA polymerase I	UBTF, POLR2K, POLR2L, TAF1C, MED1, H2AFY, NOP53, H2AFY2, ERBB2, ATF4, WDR43, RASL11A, WDR75, UTP15, HEATR1, DHX33, EIF2AK3, NCL, MTOR, SMARCA4, MARS, SMARCB1, PWP1, DDX11, NOL11, IPPK, PIH1D1
GO:0004185	MF	4	0.047736	1	serine-type carboxypeptidase activity	CTSA, PRCP, SCPEP1, CPVL
GO:0090559	BP	69	0.0477579	1	regulation of membrane permeability	TMIGD1, PDCD6IP, TJP2, F11R, TP53, BCL2, PPIF, BCL2L1, BNIP3, PMAIP1, BAK1, BAD, SPG7, HEBP2, ATF2, STPG1, BLOC1S2, RTL10, RHOT2, RHOT1, BNIP3L, BCL2L11, BAX, MOAP1, BMF, MTRNR2L5, ACAA2, TMEM102, MUL1, TP73, GZMB, YWHAQ, NMT1, YWHAB, SFN, MAPK8, BID, YWHAG, YWHAE, YWHAZ, E2F1, YWHAH, TP53BP2, TFDP1, TFDP2, CASP8, PPP1R13B, TP63, BBC3, FZD9, HSPA1A, MPV17L, SLC35F6, TMEM14A, HIP1R, ZNF205, GSK3A,…
GO:0042500	MF	6	0.0478023	1	aspartic endopeptidase activity, intramembrane cleaving	PSEN1, SPPL3, SPPL2B, SPPL2A, HM13, SPPL2C
GO:0035729	BP	8	0.047812	1	cellular response to hepatocyte growth factor stimulus	NRP1, TDGF1, HGF, BCAR1, SIRT2, APPL2, LGMN, APPL1
GO:0016712	MF	20	0.0478242	1	oxidoreductase activity, acting on paired donors, with incorporation or reduction of molecular oxygen, reduced flavin or flavoprotein as one donor, and incorporation of one atom of oxygen	CYP1A2, CYP2D6, CYP19A1, CYP2F1, CYP1B1, CYP2R1, CYP2C9, CYP2C18, CYP2A6, CYP2A13, CYP2A7, CYP2C19, CYP2W1, CYP2J2, CYP2G1P, CYP2U1, CYP2B6, CYP2S1, CYP2C8, CYP2E1
GO:0097191	BP	68	0.047859	1	extrinsic apoptotic signaling pathway	TNFRSF10A, SIVA1, TLR3, PDPK1, JAK2, TGFB1, TNF, IFNG, INHBA, IL6R, FAS, CD27, G0S2, IL12A, CD70, ACVR1B, IFI27, FASLG, GSK3A, GSK3B, TGFB2, SMAD3, BAX, MLLT11, FADD, RIPK1, CASP8, TRADD, HIPK1, BAD, CIB1, RNF41, TNFRSF10B, GABARAP, BAG3, NGF, BCL2, TNFRSF1A, BID, CRADD, DELE1, DAB2IP, BLOC1S2, DEDD2, MOAP1, SORT1, DDX47, DIABLO, DAXX, CASP8AP2, DEDD, TNFRSF10C, TRAF2, ITGAV, ERBB3, CASP3, DCC, C…
GO:0071711	BP	7	0.0478598	1	basement membrane organization	FLRT2, COL4A1, NID1, NID2, HPN, CMA1, CTSS
GO:0000992	MF	4	0.0478764	1	polymerase III regulatory region sequence-specific DNA binding	GTF3C5, GTF3C1, BRF2, BRF1
GO:0010332	BP	25	0.0479196	1	response to gamma radiation	MEN1, TRIM13, MYC, TP53, LIG4, PRKAA1, DCUN1D3, FANCD2, KDM1A, HRAS, CRYAB, XRCC6, XRCC5, YAP1, RPL26, HSF1, MDM2, ATM, ATR, WRN, TLK2, TSPYL5, TMEM109, MAP3K20, POLE3
GO:1901028	BP	40	0.0479216	1	regulation of mitochondrial outer membrane permeabilization involved in apoptotic signaling pathway	TMEM102, MUL1, TP73, TP53, GZMB, BCL2, YWHAQ, NMT1, YWHAB, SFN, MAPK8, BID, YWHAG, YWHAE, YWHAZ, E2F1, YWHAH, TP53BP2, PMAIP1, TFDP1, TFDP2, CASP8, BAD, PPP1R13B, TP63, BBC3, FZD9, HSPA1A, ACAA2, MPV17L, SLC35F6, TMEM14A, HIP1R, ZNF205, GSK3A, GSK3B, BAX, BAK1, CHCHD10, BOK
GO:0015020	MF	28	0.0479518	1	glucuronosyltransferase activity	B4GAT1, UGT1A9, UGT2B11, B3GAT3, LARGE1, UGT2B4, UGT2B7, UGT1A6, UGT1A1, UGT1A4, UGT1A3, UGT2B10, UGT2B15, EXT1, UGT3A1, UGT2A3, LARGE2, CSGALNACT1, EXT2, UGT1A7, UGT1A10, UGT1A8, B3GAT2, B3GAT1, CHSY3, CHSY1, CHPF, CHPF2
GO:0055094	BP	20	0.0479909	1	response to lipoprotein particle	ABCA1, LDLR, ITGB2, ITGB1, CD36, CD9, FCER1G, PPARG, SYK, CD81, SREBF2, LPL, CDH13, TLR4, AKT1, MIA3, TICAM1, ADTRP, MYD88, TLR6
GO:0061202	CC	8	0.0480385	1	clathrin-sculpted gamma-aminobutyric acid transport vesicle membrane	HSPA8, RAB3A, SYT1, VAMP2, GAD2, GAD1, DNAJC5, SLC32A1
GO:1905898	BP	31	0.0481225	1	positive regulation of response to endoplasmic reticulum stress	FCGR2B, ERN1, XBP1, PIK3R1, BAX, BAK1, ATF6, BCL2L11, AGR2, PTPN1, TMEM33, DAB2IP, BOK, NCK1, DDIT3, PMAIP1, RNF183, PPP1R15A, BAG6, ATXN3, RNFT1, USP13, RNF185, TMEM259, SGTA, CAV1, HERPUD1, NFE2L2, UBQLN1, EDEM1, EDEM2
GO:0048168	BP	27	0.0482564	1	regulation of neuronal synaptic plasticity	APOE, EPHB2, DBN1, MCTP1, NSMF, ACP4, CAMK2A, ARC, SYNGR1, APP, DRD2, DLG4, CAMK2B, NETO1, RAB5A, NEURL1, SHANK3, NPTN, SHISA9, PPFIA3, RAB3A, GRIK2, RAB3GAP1, SLC8A2, SHISA8, SHISA6, SHISA7
GO:0035727	MF	4	0.0483235	1	lysophosphatidic acid binding	VIL1, LPAR1, PNPLA3, GAP43
GO:0043734	MF	3	0.0485129	1	DNA-N1-methyladenine dioxygenase activity	ALKBH2, ALKBH3, FTO
GO:0001910	BP	65	0.0485192	1	regulation of leukocyte mediated cytotoxicity	ICAM1, FCGR2B, HLA-E, PTPRC, CEACAM1, HLA-G, LILRB1, LGALS9, ARRB2, MICA, CLEC12B, KIR2DL4, SERPINB4, SERPINB9, NOS2, STX7, IL12A, IL12B, IL12RB1, XCL1, FADD, IL23R, IL23A, FAM49B, CD1B, CD1D, CD1C, CD1E, HLA-F, HLA-A, HLA-C, HLA-B, CD1A, HLA-H, PVR, NECTIN2, NCR3, AP1G1, RASGRP1, CRTAM, LAMP1, KLRK1, CD226, RAET1E, SLAMF6, CADM1, IL21, ULBP3, ULBP1, ULBP2, RAET1L, RAET1G, MICB, F2RL1, ARG1, TYRO…
GO:0071402	BP	21	0.048611	1	cellular response to lipoprotein particle stimulus	LPL, CDH13, ADAM17, ABCA1, LDLR, ITGB2, ITGB1, CD36, CD9, FCER1G, PPARG, SYK, CD81, SREBF2, TLR4, AKT1, MIA3, TICAM1, ADTRP, MYD88, TLR6
GO:0047184	MF	3	0.0487526	1	1-acylglycerophosphocholine O-acyltransferase activity	LPCAT3, LPCAT2, LPCAT1
GO:0030246	MF	72	0.0488148	1	carbohydrate binding	LGALS9, LGALS8, KRT1, C4B, SELL, ZP3, CALR, CD34, SFTPD, SORD, REG3A, LMAN2, MLEC, CLEC6A, GAL3ST3, CLEC7A, SIGLEC1, CLEC4M, CD209, CD207, CLEC4A, CLEC11A, SIGLEC9, KLRG1, GUSB, GCKR, GUSBP11, CLEC18A, STBD1, FCN2, REG4, FBP1, ALPK1, COLEC10, COLEC11, GPI, GNPNAT1, SFTPA1, PFKM, PFKL, PFKP, ENG, GALK1, COLEC12, PYGL, SLC2A3, GCK, CLN5, ACR, MBL2, CLEC17A, LMAN2L, IGF2R, M6PR, LMAN1, SCARA3, LMAN1…
GO:0002826	BP	3	0.0490009	1	negative regulation of T-helper 1 type immune response	XCL1, TNFSF4, JAK3
GO:0032098	BP	12	0.0490197	1	regulation of appetite	POMC, LEP, PPARA, CARTPT, SPX, NENF, BBS4, BBS2, MKKS, NPY, GHSR, GHRL
GO:0015296	MF	17	0.0492426	1	anion:cation symporter activity	SLC5A5, SLC12A3, SLC12A2, SLC12A1, SLC6A3, SLC6A2, SLC6A4, SLC18A2, SLC18A1, SLC13A1, SLC13A4, SLC12A9, SLC12A5, SLC12A6, SLC12A4, SLC12A7, SLC12A8
GO:1905953	BP	35	0.0492687	1	negative regulation of lipid localization	TNF, CRP, ITGB3, IL6, ITGAV, PTPN2, NFKBIA, ABCA1, PPARG, ABCG1, NR1H2, PPARA, NR1H3, TTC39B, PPARD, ABHD5, PNPLA2, OSBPL8, APOA2, APOC1, APOC2, NFKB1, PCSK9, ABCG8, ABCG5, APOC3, PLA2G10, SREBF2, SHH, CYP4F2, PLA2R1, THBS1, AKT1, AKT2, IRS2
GO:1901096	BP	10	0.0494052	1	regulation of autophagosome maturation	CLEC16A, RUBCN, PHF23, UBQLN4, IRGM, ADRB2, CALCOCO2, SMCR8, FYCO1, UVRAG
GO:0034694	BP	14	0.0495404	1	response to prostaglandin	CCL21, CCR7, TGFBR3, CCL19, ADCY6, TNFSF4, PTGER2, GNG2, GNB1, SFRP1, PTGER4, AKR1C3, PTGFR, AKR1C2
GO:2000758	BP	24	0.0495758	1	positive regulation of peptidyl-lysine acetylation	PRKAA2, PRKAA1, RPS6KA5, RPS6KA4, IL1B, MAPK3, NOS1, BRCA1, ARRB1, PAXIP1, BRD7, PPARGC1A, RUVBL2, TADA2B, TADA2A, WBP2, KAT7, MUC1, SMARCB1, PIH1D1, AUTS2, LIF, SMAD4, SOX4
GO:0046606	BP	13	0.0496065	1	negative regulation of centrosome cycle	NPM1, CCNF, TMEM67, TRIM37, BRCA1, MDM1, KAT2A, KAT2B, RBM14, CDK5RAP2, CHMP2A, KIF25, NEK2
GO:0051004	BP	19	0.0497186	1	regulation of lipoprotein lipase activity	LPL, FURIN, LIPC, PCSK6, ANGPTL8, GPIHBP1, PCSK5, LMF1, ANGPTL3, APOC1, APOC3, SORT1, ANGPTL4, APOC2, APOH, APOA4, NR1H2, NR1H3, APOA5
GO:0006555	BP	16	0.0497351	1	methionine metabolic process	MTHFD1, MTHFR, MTRR, MSRA, ADI1, MTR, BHMT, BHMT2, MTAP, APIP, MRI1, ENOPH1, MAT1A, AHCYL1, AHCYL2, AHCY
GO:0004719	MF	3	0.0498488	1	protein-L-isoaspartate (D-aspartate) O-methyltransferase activity	PCMT1, PCMTD2, PCMTD1
GO:0001991	BP	9	0.0498586	1	regulation of systemic arterial blood pressure by circulatory renin-angiotensin	PCSK5, REN, CTSG, MME, ACE, CPA3, CMA1, ENPEP, CTSZ
GO:0015272	MF	5	0.0498717	1	ATP-activated inward rectifier potassium channel activity	KCNJ10, ABCC8, KCNJ11, KCNJ8, KCNJ1
GO:0045947	BP	16	0.0499511	1	negative regulation of translational initiation	EIF4EBP3, TPR, EIF3E, EIF4EBP1, EIF4EBP2, PAIP2, RBM4, EIF2AK4, AGO2, PAIP2B, C8orf88, EIF2S1, ATF4, EIF2AK3, EIF2AK1, RPL13A
GO:0019865	MF	12	0.0499807	1	immunoglobulin binding	HRG, VWF, CD22, LILRA2, JCHAIN, AMBP, LGALS3, FCER1G, UMOD, PIP, FCGR2B, FCGRT
GO:0003279	BP	58	0.0499952	1	cardiac septum development	BMP4, CRELD1, TBX20, GATA3, GJA5, GATA4, HES1, DAND5, TBX5, STRA6, SALL1, CPLANE1, SMAD7, SLIT3, SLIT2, SOX11, TGFBR1, TGFBR2, NOTCH1, NKX2-5, TGFB2, TGFBR3, ACVR1, SOX4, NOG, SMAD4, BMPR2, ZFPM1, ZFPM2, PROX1, CITED2, ROBO2, HEYL, HEY2, HEY1, ROBO1, FGFR2, ANK2, NPHP3, ISL1, NOTCH2, MAML1, HAND1, BMP7, BMP5, JAG1, NRP1, TBX1, SMAD6, NRP2, ENG, BMPR1A, FGF8, LRP2, TBX2, GATA6, SEMA3C, PARVA
GO:1901985	BP	32	0.0501256	1	positive regulation of protein acetylation	ARNTL, RAPGEF3, CAMK1, FAM161A, TAOK1, KAT5, CEP295, TERF2IP, PRKAA2, PRKAA1, RPS6KA5, RPS6KA4, IL1B, MAPK3, NOS1, BRCA1, ARRB1, PAXIP1, BRD7, PPARGC1A, RUVBL2, TADA2B, TADA2A, WBP2, KAT7, MUC1, SMARCB1, PIH1D1, AUTS2, LIF, SMAD4, SOX4
GO:0010524	BP	45	0.0501329	1	positive regulation of calcium ion transport into cytosol	PLA2G1B, P2RX3, CAV1, GRIN1, TRPC3, P2RX5, P2RX4, P2RX7, P2RX2, CXCL11, PDPK1, F2, CXCL10, THY1, CD19, PLCG1, CAPN3, DRD1, F2R, CASQ1, APLNR, SNCA, XCL1, TRPC1, CX3CL1, CXCL9, AKAP6, NPSR1, CEMIP, F2RL3, GPER1, LACRT, HTT, HAP1, PKD2, P2RY6, CALM1, CALM2, CALM3, GSTM2, GSTO1, TRDN, JPH2, RAMP3, CALCR
GO:1903980	BP	8	0.0501636	1	positive regulation of microglial cell activation	APP, ITGB2, ITGAM, MMP8, AGER, TTBK1, FAM19A3, STAP1
GO:0090494	BP	4	0.0501916	1	dopamine uptake	SLC6A3, MAPK15, SLC6A2, SNCA
GO:0050930	BP	9	0.0502094	1	induction of positive chemotaxis	CXCL8, SCG2, VEGFA, AZU1, NTF3, VEGFC, VEGFB, PGF, CXCL12
GO:0002679	BP	4	0.050276	1	respiratory burst involved in defense response	PIK3CD, PIK3CG, HCK, CYBC1
GO:0001921	BP	11	0.050319	1	positive regulation of receptor recycling	RAB29, RAMP3, ANXA2, SNCA, ECE1, NSF, SCRIB, VAMP3, BVES, INPP5F, ANXA2P2
GO:1902414	BP	6	0.0503582	1	protein localization to cell junction	MARVELD3, HEG1, KIF3A, DSP, SCRIB, MPP7
GO:0051657	BP	9	0.0504629	1	maintenance of organelle location	ATP2A1, ALB, GPSM2, SPOUT1, AKAP9, TBCCD1, ARHGAP21, UVRAG, POLR2M
GO:0005868	CC	19	0.0504629	1	cytoplasmic dynein complex	DYNC1I1, SNX4, TPR, DYNLL1, DYNLT1, DYNC1H1, NUDCD3, DYNC2H1, DYNC2LI1, DYNLRB2, WDR60, TCTEX1D2, WDR34, DYNLRB1, TOPORS, DYNC1LI1, DYNC1LI2, DYNLL2, DYNC1I2
GO:0015669	BP	17	0.0504645	1	gas transport	AQP1, AQP5, RHAG, MYC, MB, HBB, HBA1, CYGB, IPCEF1, NGB, HBE1, HBD, HBQ1, HBZ, HBG1, HBG2, HBM
GO:0072087	BP	8	0.0504647	1	renal vesicle development	LHX1, SMO, SALL1, BMP4, PAX2, PAX8, SIX2, OSR1
GO:0043995	MF	8	0.0505389	1	histone acetyltransferase activity (H4-K5 specific)	WDR5, KANSL1, MCRS1, PHF20, KAT8, KANSL2, KANSL3, KANSL1L
GO:0043996	MF	8	0.0505389	1	histone acetyltransferase activity (H4-K8 specific)	WDR5, KANSL1, MCRS1, PHF20, KAT8, KANSL2, KANSL3, KANSL1L
GO:0046972	MF	8	0.0505389	1	histone acetyltransferase activity (H4-K16 specific)	WDR5, KANSL1, MCRS1, PHF20, KAT8, KANSL2, KANSL3, KANSL1L
GO:0030950	BP	12	0.0505473	1	establishment or maintenance of actin cytoskeleton polarity	AQP1, ARHGAP35, RHOF, RICTOR, RHOC, RND2, RHOD, RHOA, RHOB, RND1, MAPKAP1, RND3
GO:0009086	BP	11	0.0507414	1	methionine biosynthetic process	MTHFD1, MTR, MTRR, MTHFR, BHMT, BHMT2, MTAP, APIP, MRI1, ADI1, ENOPH1
GO:0051152	BP	8	0.050745	1	positive regulation of smooth muscle cell differentiation	OLFM2, MYOCD, KIT, ENG, CTH, SOD2, GPER1, SHH
GO:0060428	BP	13	0.0507639	1	lung epithelium development	FGF10, WNT7B, PKD1, FOXJ1, RCN3, ERRFI1, ASCL1, GRHL2, NFIB, THRA, THRB, BMP4, STRA6
GO:0045911	BP	25	0.0508007	1	positive regulation of DNA recombination	PRDM9, PRDM7, TFRC, TP53BP1, RIF1, SHLD3, PAXIP1, SHLD2, SHLD1, MAD2L2, IL4, CLCF1, TNFSF4, TNFSF13, TGFB1, ERCC2, WRN, PARP1, FUS, ACTR2, MRNIP, MMS19, WRAP53, TIMELESS, BLM
GO:0032088	BP	67	0.0508009	1	negative regulation of NF-kappaB transcription factor activity	ACOD1, AIM2, CHUK, IRAK2, KLF4, UFL1, TRIM37, PKHD1, ANXA4, ADORA3, TMIGD3, BMP7, TRIM21, TNFAIP3, NFKBIA, ARRB2, CD200, CDKN2A, ARRB1, DAP, PRMT2, NLRP12, TRAF3, MAP2K5, NWD1, LRRC14, PTGIS, CYP1B1, PARP10, PYDC2, ZC3H12A, DAB2IP, TRIM40, NLRC3, COMMD6, TAX1BP1, COMMD7, NLRC5, COMMD1, SETD6, ZNF675, HAVCR2, CACTIN, PYDC1, FOXJ1, USP7, OTULIN, SIRT1, ITCH, CDK5RAP3, NLRP3, ERBIN, CHP1, GFI1, CMKL…
GO:0015872	BP	5	0.051008	1	dopamine transport	SLC6A3, SLC18A2, MAPK15, SLC6A2, SNCA
GO:0030864	CC	60	0.051106	1	cortical actin cytoskeleton	CLDN5, FLOT1, RAPGEF3, GSN, MYZAP, SLC2A1, CDH1, CAPN2, CDH2, CORO1A, RDX, GYS2, EEF1A1, AKAP13, FLOT2, LASP1, LLGL1, PLEKHH2, DLC1, MYADM, TRPV4, LANCL2, MYO1A, DCDC2, MYRIP, LLGL2, MLPH, MOBP, DCDC2B, CAP2, SHROOM3, CAP1, DCDC2C, SHROOM1, WDR1, GCOM1, MYH9, MAEA, ANLN, RTKN, SPTBN2, EPB41L2, SPTAN1, SPTBN4, SPTBN5, WASL, GMFB, CAPZA2, CAPZA3, HIP1R, WIPF2, GMFG, BIN3, HIP1, TIGD5, WIPF1, CAPZA1…
GO:0061575	MF	8	0.0511388	1	cyclin-dependent protein serine/threonine kinase activator activity	CCNB1, CDK5R2, CDK5R1, CCNT1, CCNK, CKS2, CCNT2, CKS1B
GO:0032925	BP	19	0.0511789	1	regulation of activin receptor signaling pathway	SMAD7, FKBP1A, FSTL3, CER1, SKI, FST, ACVR1, MAGI2, LEMD3, DACT2, DAND5, ACVR2A, ACVR1B, CSNK2B, ACVR2B, NODAL, SMAD2, DACT1, SHH
GO:0048708	BP	14	0.0512637	1	astrocyte differentiation	STAT3, EIF2B5, HES5, DLL1, MT3, CDK6, NF1, TNF, APP, MAPT, FPR2, PSEN1, CNTF, LRP1
GO:0150003	BP	3	0.0513925	1	regulation of spontaneous synaptic transmission	APP, AGER, PRKN
GO:0055091	BP	9	0.0514263	1	phospholipid homeostasis	ABCA1, APOA1, FABP3, CETP, HNF4A, ABCG1, RCN3, ANGPTL3, LIPG
GO:0051873	BP	6	0.051486	1	killing by host of symbiont cells	PF4, GAPDH, CAMP, F2, AZU1, ELANE
GO:1990075	CC	3	0.0516094	1	periciliary membrane compartment	USH2A, ADGRV1, WHRN
GO:1990696	CC	3	0.0516094	1	USH2 complex	USH2A, ADGRV1, WHRN
GO:1902308	BP	4	0.0516439	1	regulation of peptidyl-serine dephosphorylation	YWHAE, PPP1R16B, PPP1R15A, DUSP26
GO:0007626	BP	40	0.0517436	1	locomotory behavior	STRN, HPGDS, C1QL1, SOD1, APP, TH, DRD2, CHRNB2, CHRNA3, DRD3, ADCY8, OPRK1, NPY2R, NOVA1, PTEN, QRFP, PEX13, RASD2, ANKH, GPR52, GNG7, GPRC5B, PRKN, DRD4, NTF4, GDNF, PAFAH1B1, PUM1, TSC1, FOXA2, BTBD9, CUBN, DRD1, SPTBN4, APOE, USP2, EGR1, ID2, MTA1, CIART
GO:0021697	BP	9	0.0518188	1	cerebellar cortex formation	GRID2, CBLN1, KNDC1, PROX1, DLL1, LHX1, FAIM2, AGTPBP1, CEND1
GO:0110112	BP	3	0.0518193	1	regulation of lipid transporter activity	PPARG, APOA2, PRKCD
GO:0046851	BP	8	0.0520021	1	negative regulation of bone remodeling	GREM1, SFRP1, CALCA, IL6, TNFAIP3, CARTPT, P2RX7, UBASH3B
GO:0035456	BP	21	0.0520335	1	response to interferon-beta	PLSCR1, IFITM1, STAT1, IFNAR2, IFITM3, IFITM2, BST2, IKBKE, XAF1, ACOD1, HTRA2, IFNB1, IRF1, CDC34, UBE2G2, UBE2K, PNPT1, TRIM6, NDUFA13, PYDC5, IRGM
GO:0034673	CC	3	0.0523077	1	inhibin-betaglycan-ActRII complex	INHA, ACVR2A, TGFBR3
GO:0048565	BP	54	0.0523119	1	digestive tract development	NKX2-6, COBL, KIT, ITGB4, FGFR2, ITGA6, PKD1, FOXF1, MIXL1, CLMP, CHD8, SMO, FOXL1, RET, EDNRB, AGR2, GLI1, EPHB3, BBS7, STRA6, GATA4, SOX17, GLI2, DACT1, AHI1, WNT11, TCF21, PDGFRA, SOX11, ID2, NIPBL, RBPMS2, SIX2, TNF, GLI3, CXCL8, RARB, TGFB2, PKDCC, PCSK5, RARRES2, SALL1, FOXE1, TBX2, GATA6, CDX2, GATA5, PTK6, NPHP3, CCDC40, MEGF8, CCDC103, DNAAF1, CCDC39
GO:0016013	CC	3	0.0524855	1	syntrophin complex	SNTA1, SNTG1, SNTG2
GO:0061187	BP	3	0.0525489	1	regulation of chromatin silencing at rDNA	H2AFY, NAA40, PHF2
GO:0005230	MF	66	0.0525646	1	extracellular ligand-gated ion channel activity	TRPV1, CHRNA1, CHRNB2, HTR3A, GABRA6, CHRNA3, GABRB1, GABRR2, GLRB, GABRG1, CHRNE, GABRA1, GLRA3, CHRNG, CHRNA10, CHRNA6, HTR3D, ZACN, GLRA1, CHRNA2, CHRNA4, CHRNA7, GABRA2, GABRG2, CHRND, GABRR3, CHRNA9, CHRNB1, CHRNB4, GABRA4, GABRP, GABRB3, GABRD, GABRA5, HTR3B, HTR3C, CHRNB3, HTR3E, GABRB2, GABRG3, CHRNA5, GABRR1, P2RX6, P2RX3, P2RX5, P2RX4, P2RX7, P2RX2, P2RX1, GRIK2, GRIN2D, GRIA2, GRIA4, G…
GO:0015106	MF	20	0.0526251	1	bicarbonate transmembrane transporter activity	BEST1, SLC4A1, CFTR, SLC26A3, SLC4A11, SLC26A7, SLC26A6, SLC26A4, SLC26A8, SLC26A5, SLC26A9, SLC26A2, SLC26A1, SLC26A10, SLC4A9, SLC4A5, SLC4A7, SLC4A4, SLC4A10, SLC4A8
GO:0045007	BP	3	0.0527464	1	depurination	OGG1, MPG, MUTYH
GO:0035194	BP	56	0.0528108	1	posttranscriptional gene silencing by RNA	TNRC6A, AGO3, TNRC6C, AGO4, AGO2, AGO1, TNRC6B, MOV10L1, MOV10, HELZ, CELF1, NRDE2, TERT, PRKRA, TARBP2, DICER1, DROSHA, MRPL44, HENMT1, DHX9, CLP1, CNOT1, WTIP, EIF6, AJUBA, CNOT8, LIMD1, CNOT7, CNOT6, PUM1, TRIM71, SPOUT1, ZC3H7A, SNIP1, PUM2, ZC3H7B, PPP1R8, HNRNPA2B1, SMAD3, SMAD2, SMAD1, METTL3, DGCR8, SRRT, NCBP1, ADAR, TUT4, TUT7, LIN28B, LIN28A, ZFP36, STAT3, NOTCH4, RBM4, RAN, XPO5
GO:0007196	BP	6	0.0528286	1	adenylate cyclase-inhibiting G protein-coupled glutamate receptor signaling pathway	GRM8, GRM7, GRM4, GRM6, GRIK3, GRM3
GO:0098641	MF	19	0.0529008	1	cadherin binding involved in cell-cell adhesion	PDLIM1, PAK4, ANXA1, KRT18, ANXA2, S100A11, RAB10, PPP1CA, CDC42EP1, TRIM29, CNN3, STXBP6, PDLIM5, TMOD3, BAIAP2L1, BAIAP2, PKP3, EPCAM, TACSTD2
GO:0048025	BP	12	0.0529077	1	negative regulation of mRNA splicing, via spliceosome	SAP18, SRSF10, U2AF2, PTBP1, C1QBP, SRSF4, SFSWAP, SRSF9, SRSF6, RNPS1, SRSF7, SRSF12
GO:0045730	BP	10	0.0530265	1	respiratory burst	CD55, CYBA, PGAM1, NCF2, CD52, SLC11A1, PIK3CD, PIK3CG, HCK, CYBC1
GO:0015301	MF	25	0.0530609	1	anion:anion antiporter activity	SLC4A1, SLC22A6, SLC26A9, SLC22A9, SLC22A8, SLC26A6, SLC26A1, SLC22A7, SLC26A11, SLC26A10, SLC26A8, SLC26A4, SLC26A3, SLC26A2, SLC26A5, SLC26A7, SLC25A4, SLC25A31, SLC19A1, SLC37A4, SLC37A1, SLC37A3, SLC37A2, SLC7A11, SLC25A11
GO:1901030	BP	32	0.0532365	1	positive regulation of mitochondrial outer membrane permeabilization involved in apoptotic signaling pathway	HIP1R, ZNF205, GSK3A, GSK3B, BID, BAX, BAK1, CHCHD10, BOK, TP73, TP53, GZMB, BCL2, YWHAQ, NMT1, YWHAB, SFN, MAPK8, YWHAG, YWHAE, YWHAZ, E2F1, YWHAH, TP53BP2, PMAIP1, TFDP1, TFDP2, CASP8, BAD, PPP1R13B, TP63, BBC3
GO:0070548	MF	3	0.0533726	1	L-glutamine aminotransferase activity	GFPT2, GFPT1, KYAT1
GO:0005537	MF	18	0.0534188	1	mannose binding	CLN5, ACR, MBL2, LMAN2, CLEC6A, CLEC17A, COLEC11, LMAN2L, CD209, CD207, CLEC4A, IGF2R, COLEC10, M6PR, LMAN1, SCARA3, LMAN1L, COL20A1
GO:0051289	BP	59	0.0534641	1	protein homotetramerization	DNM1L, ACACB, HCN1, TRPA1, GLS, CAT, ALDOA, SOD2, TK1, TP53, FBP1, CD79A, ACPP, RXRA, CD247, RYR1, GPX3, MIP, CDA, CTH, SHMT1, SHMT2, ACTN2, ALDH1A3, TDO2, ALDH5A1, KCNJ2, MAT1A, CRYZ, GOLGA2, ACACA, PKD2, DPYS, KCNJ12, GNMT, RYR3, DECR1, DCXR, CBR4, TRPV1, APPL2, HM13, TRPM4, APIP, GBP5, SYT11, SRR, MCOLN1, TP63, ACOT13, TRPV5, THG1L, PKD2L1, UPB1, ATP5IF1, KIF25, CBY1, SAMHD1, USP16
GO:1901021	BP	29	0.0534891	1	positive regulation of calcium ion transmembrane transporter activity	ANK2, HTT, HAP1, PKD2, P2RY6, CALM1, CALM2, CALM3, GSTM2, GSTO1, AKAP6, TRDN, JPH2, CASQ1, STIM1, STIMATE, CRACR2A, STIM2, TMEM110-MUSTN1, STAC2, STAC3, STAC, NIPSNAP2, CACNB3, CACNA2D1, CACNB2, RYR2, ATP1B1, SLC9A1
GO:0060973	BP	9	0.0535654	1	cell migration involved in heart development	FOLR1, PITX2, SNAI2, NOTCH1, DCHS1, MESP1, FLRT3, TBX5, PDGFRB
GO:0045408	BP	13	0.0535909	1	regulation of interleukin-6 biosynthetic process	IL17F, NLRP12, GHSR, FOXJ1, GHRL, EREG, TNF, APP, STAT3, TIRAP, AGER, TLR1, TLR6
GO:0021533	BP	10	0.0537096	1	cell differentiation in hindbrain	NOG, PHOX2B, LHX1, FAIM2, AGTPBP1, CEND1, GRID2, CBLN1, KNDC1, PROX1
GO:0045125	MF	6	0.0537293	1	bioactive lipid receptor activity	FFAR1, S1PR2, S1PR1, SPHK2, SPHK1, LPAR1
GO:0060993	BP	37	0.0538144	1	kidney morphogenesis	SOX4, NPHP3, WNT7B, PKD2, FOXJ1, PAX2, PAX8, PKD1, SOX9, SOX8, BMP4, SIX2, SALL1, SMO, WT1, LRRK2, HNF1A, HNF1B, AHI1, LHX1, OSR1, SIX1, GATA3, WNK4, KLHL3, WNT11, TCF21, MYC, FGF2, BMP2, HOXA11, HOXD11, GDNF, SHH, NPNT, FOXD1, FGF1
GO:0090278	BP	20	0.0538964	1	negative regulation of peptide hormone secretion	PSMD9, PRKN, ADRA2A, INHBB, IRS1, REST, KCNJ11, KCNB1, MIDN, BMP8A, SFRP1, FAM3D, SIRT4, PFKL, CHGA, PIM3, CRHBP, CRH, UCN, ANXA5
GO:0000940	CC	12	0.0539056	1	condensed chromosome outer kinetochore	BUB1B, CENPF, SKA3, NUP133, SKA2, SKA1, SPDL1, BOD1, NDC80, BUB1, CCNB1, PLK1
GO:0010891	BP	5	0.0539348	1	negative regulation of sequestering of triglyceride	PPARG, PPARA, ABHD5, PNPLA2, OSBPL8
GO:0010523	BP	14	0.0541298	1	negative regulation of calcium ion transport into cytosol	EPO, NOS1, TMBIM6, FKBP1A, FKBP1B, CASQ2, CALM1, CALM2, CALM3, GSTM2, SRI, GSTO1, TRDN, PKD2
GO:0044815	CC	35	0.054209	1	DNA packaging complex	H2AFY, HIST1H2BJ, TNP1, HIST1H2BO, HIST1H2BB, HILS1, HIST1H4A, HIST1H2BC, HIST1H3A, H3F3A, HIST3H3, HIST2H2BE, GLYR1, HIST2H3A, KDM1B, KAT6B, HIST1H2BH, HIST1H2BA, HIST1H2BN, HIST1H2BM, HIST1H2BL, SLF1, H3F3C, CENPA, TNP2, HIST3H2A, MPHOSPH8, HIST1H1E, SMC2, NCAPH, NCAPD2, NCAPG, SMC4, NCAPH2, NCAPD3
GO:0042355	BP	9	0.0542462	1	L-fucose catabolic process	FUT1, FUT4, FUT6, FUT2, FUT5, FUT7, FUT10, FUT8, FUT9
GO:0009311	BP	40	0.0542977	1	oligosaccharide metabolic process	ST8SIA3, ST8SIA6, ST8SIA2, ST8SIA4, GAL3ST3, ST6GAL2, GAL3ST4, MAN1B1, ST3GAL6, NAGA, IDUA, GAA, FBP2, FBP1, LALBA, SLC2A1, B4GALT1, TREH, PGGHG, BRAF, MPDU1, FUT3, ST3GAL4, ST3GAL2, ST6GALNAC6, ST6GALNAC5, FUT8, B3GALT1, B3GALT5, B3GALNT1, B3GALT2, MANBA, MAN2B1, NEU4, NEU1, MAN2C1, NEU3, MAN2B2, NEU2, GBA3
GO:0035581	BP	8	0.0544667	1	sequestering of extracellular ligand from receptor	CD46, CER1, FBN1, NBL1, DAND5, FBN2, LTBP1, NRROS
GO:0070198	BP	14	0.0545247	1	protein localization to chromosome, telomeric region	TNKS, XRCC5, ATR, TERF2, ACD, PINX1, TINF2, TNKS2, TERF2IP, TERT, BRCA2, NABP2, POT1, ATM
GO:0009408	BP	63	0.0545337	1	response to heat	MAP2K7, PSIP1, SOD1, IGF1, HSP90AA1, NOS3, NOS1, AKT1, GCLC, EIF2B2, HSPA2, EIF2B5, EIF2B1, MICB, MICA, EIF2B3, CRNN, DNAJB4, EIF2B4, PEBP1, HSPA1A, HSPA1B, HSPA6, HSBP1, HSBP1L1, HTRA2, PDCD6, SLU7, BAG3, IL1A, FGF1, THBS1, HMOX1, MAPT, TPR, PRKACA, ATXN3, VCP, YWHAE, SUMO1, HSF1, HIKESHI, IER5, ANO1, TRPV1, ZFAND1, CLPB, DHX36, TRPV4, TCIM, DAXX, STUB1, HSPA1L, HSPA9, HSPA8, HSF4, HSF2, HSPA5, …
GO:0070863	BP	11	0.0545798	1	positive regulation of protein exit from endoplasmic reticulum	TMEM30B, SLC51B, TM9SF4, SORL1, SEC16B, TMEM30A, SAR1B, SEC16A, SAR1A, EDEM1, EDEM2
GO:1902474	BP	7	0.054596	1	positive regulation of protein localization to synapse	MAPT, WNT5A, NLGN2, STX7, DBN1, WNT7A, DVL1
GO:0044088	BP	34	0.0546556	1	regulation of vacuole organization	VPS16, ANXA2, KIAA1324, ANXA2P2, RALB, PIP4K2A, PIP4K2B, RAB3GAP1, LRSAM1, PIP4K2C, RAB3GAP2, SH3GLB1, SCARB2, LAPTM4B, RAB5A, IFT88, MTMR3, IFT20, C9orf72, RAB1B, TBC1D14, PIKFYVE, NPRL3, NPRL2, SEC22B, LRRK2, SMCR8, SCFD1, FEZ1, PHF23, PINK1, CHMP4A, CHMP4B, FEZ2
GO:0004879	MF	30	0.0547144	1	nuclear receptor activity	NR5A2, NR1I2, ESRRB, ESR1, NR3C1, RARA, THRA, THRB, VDR, ESRRA, RXRA, NR1D1, NR2F2, RXRB, AHR, SREBF1, PPARG, STAT3, NR4A2, PPARD, PPARA, NR1H3, NR5A1, NR1D2, ESR2, NR1H4, NKX3-1, BRD8, NR2E3, NR6A1
GO:0090241	BP	4	0.0547371	1	negative regulation of histone H4 acetylation	SPI1, CTBP1, SIRT1, PIH1D1
GO:0070513	MF	10	0.0547855	1	death domain binding	DAP, CRADD, RIPK1, TRADD, DAPL1, IRGM, BCL2, BAX, BCL2L1, MCL1
GO:0007413	BP	12	0.0549132	1	axonal fasciculation	EPHB2, EPHB3, SEMA5A, CDK5R1, AMIGO1, CNTN4, NRCAM, RTN4, ARHGAP35, EPHA3, EPHA4, MEGF8
GO:0014819	BP	13	0.0549813	1	regulation of skeletal muscle contraction	CAV3, SLC8A3, C12orf57, DMPK, GSTM2, CASQ1, CASQ2, GSTO1, ATP2A1, MYH7, KCNJ2, ACTN3, SCN4A
GO:0032649	BP	70	0.055044	1	regulation of interferon-gamma production	ISG15, CCR7, SIRPA, CD47, RIPK3, LGALS9, TLR4, PRNP, HMGB1, RARA, TNFSF4, AXL, XCL1, C1QBP, GAS6, LILRB1, HAVCR2, PDCD1LG2, VSIR, CD274, PGLYRP1, PGLYRP3, PGLYRP4, INHA, INHBA, ZC3H12A, NR1H4, IL36RN, IL1B, HLA-DPB1, CD14, HSPD1, IL1R1, HLA-DPA1, ZP3, IL12A, IL12B, CCR2, TXK, IL12RB1, SLC11A1, ISL1, PDE4B, PDE4D, FADD, FZD5, IL18R1, IL18, IL23R, IFNL1, SLAMF6, IL12RB2, IL23A, FAM49B, KLRK1, IL6R,…
GO:1902991	BP	25	0.055174	1	regulation of amyloid precursor protein catabolic process	CHRNA7, FKBP1A, ABCA7, TMED10, ROCK1, PICALM, GSAP, ROCK2, APP, CLU, EFNA1, CASP3, GSK3A, EPHA4, LRRTM3, BIN1, APOE, PRNP, HAP1, SORL1, GGA3, LYN, EFNA3, AGER, FLOT2
GO:0046697	BP	7	0.0551868	1	decidualization	CYP27B1, SPP1, VDR, PPARD, TCF23, GHSR, GHRL
GO:0045540	BP	39	0.0552202	1	regulation of cholesterol biosynthetic process	ACACB, SCD, SC5D, SEC14L2, TM7SF2, GGPS1, HMGCR, SP1, FDPS, NFYA, NFYB, SREBF1, FDFT1, LSS, FASN, MVD, RAN, HMGCS1, MVK, SREBF2, ACACA, IDI1, NFYC, SQLE, MBTPS1, KPNB1, PMVK, CYP51A1, ELOVL6, GPAM, DHCR7, ERLIN1, ERLIN2, SOD1, APOE, SCAP, FGF1, ABCG1, PRKAA1
GO:0022824	MF	45	0.0552612	1	transmitter-gated ion channel activity	GRIN2D, GRIA2, GRIA4, GRIK3, GRIA1, GRIN1, GRIN2A, GRIN2B, PTK2B, GRIN2C, GRIN3A, GRIK1, GRIK2, GRIK5, GRIK4, HTR3E, HTR3B, HTR3A, HTR3D, HTR3C, GABRA1, GABRB1, GABRB3, GABRA2, GABRG1, GABRA5, GABRA4, GABRG2, GABRA6, GABRG3, GLRA3, CHRNA1, CHRNB1, CHRNE, CHRND, GRID1, GRID2, CHRNB2, CHRNA5, CHRNB4, CHRNA3, CHRNA7, CHRNA4, CHRNA2, CHRNA9
GO:0005991	BP	3	0.0553216	1	trehalose metabolic process	TREH, PGGHG, BRAF
GO:0006828	BP	11	0.0553923	1	manganese ion transport	SLC11A1, SLC11A2, SLC30A10, TRPC3, TRPC4, TRPC7, TRPC6, TRPC1, ATP13A1, ATP2C1, ATP2C2
GO:0030238	BP	4	0.0554172	1	male sex determination	NR5A1, SIX4, DMRT1, SOX9
GO:0086080	MF	10	0.0554958	1	protein binding involved in heterotypic cell-cell adhesion	CD200, SIRPA, CD47, IZUMO1, CXADR, JUP, DSP, DSC2, DSG2, PKP2
GO:0003100	BP	5	0.0556449	1	regulation of systemic arterial blood pressure by endothelin	EDN1, EDN3, EDN2, NOS3, ECE1
GO:1902570	BP	6	0.0556861	1	protein localization to nucleolus	RAN, WRN, RRS1, NOL8, PINX1, RPF2
GO:0021549	BP	30	0.0557388	1	cerebellum development	FCGR2B, LHX1, FOXC1, NEUROD1, SCN5A, TTBK2, PTF1A, SDF4, FAIM2, MYO16, CPLANE1, GBX1, GBX2, LRP6, WNT1, GLI2, TRNP1, GRID2, CBLN1, KNDC1, PROX1, KIF14, ZNF365, DLL1, COQ8B, AGTPBP1, CEND1, NEUROD2, CLP1, AARS
GO:0008180	CC	35	0.0557653	1	COP9 signalosome	TESPA1, EPB41L2, LAT, FLOT1, HSP90AB1, HSPA1A, HSPA5, HSPA6, PLCG1, ATP5F1A, TMOD1, HSPA1L, MYH9, HSPA7, COPS2, GRB2, DYNLL1, BASP1, GPS1, COPS6, AMOTL1, THEMIS, COPS9, COPS5, DOCK7, COPS8, COPS4, COPS7B, WDR6, NCKIPSD, COPS7A, STOML2, COPS3, DCAF1, HSPA1B
GO:0086036	BP	7	0.0557654	1	regulation of cardiac muscle cell membrane potential	FXYD1, ATP2A2, SLC9A1, PLN, TRDN, SLC8B1, EHD3
GO:0035701	BP	3	0.0557929	1	hematopoietic stem cell migration	GPLD1, BCL11B, GAS6
GO:0048706	BP	46	0.0559589	1	embryonic skeletal system development	DEAF1, WNT11, COL1A1, RBP4, WNT5A, NOG, KIAA1217, XYLT1, SULF2, SULF1, PCSK5, PDGFRA, HOXD3, SOX11, SIX1, MEGF8, OSR2, DSCAML1, WDR60, FUZ, HOXD4, HOXB4, HOXB3, HOXA4, HOXC4, HOXA2, HOXA3, ALX1, TBX1, TFAP2A, FGFR2, TGFBR1, TGFBR2, EIF4A3, IRX5, TWIST1, MTHFD1, HOXA1, MTHFD1L, LHX1, AUTS2, NIPBL, COL2A1, OSR1, CTNNB1, WNT9A
GO:0071896	BP	3	0.0559967	1	protein localization to adherens junction	DSP, SCRIB, MPP7
GO:0010369	CC	4	0.0560632	1	chromocenter	MBD6, SALL1, MBD5, TINF2
GO:0035514	MF	3	0.0561243	1	DNA demethylase activity	ALKBH1, FTO, ALKBH2
GO:0044245	BP	5	0.0561712	1	polysaccharide digestion	MGAM, LCT, SI, CHIT1, CHIA
GO:0035616	BP	4	0.0561836	1	histone H2B conserved C-terminal lysine deubiquitination	EPOP, USP49, USP7, USP15
GO:0003181	BP	17	0.0562092	1	atrioventricular valve morphogenesis	SLIT3, BMP2, TGFBR2, NOTCH1, TGFB2, ACVR1, BMPR2, ZFPM1, HEYL, SMAD6, EFNA1, BMPR1A, SOX4, DCHS1, HEY2, OLFM1, HEY1
GO:0061050	BP	4	0.0563518	1	regulation of cell growth involved in cardiac muscle cell development	IGF1, EDN1, AKAP6, GSK3A
GO:0010457	BP	12	0.0563755	1	centriole-centriole cohesion	DCTN1, ODF2, SGO1, CROCC, CEP135, CEP68, NIN, CEP250, CNTLN, KIF3A, RTTN, SYNE2
GO:0060048	BP	60	0.0564033	1	cardiac muscle contraction	CASQ2, TCAP, SCN2B, ATP1B1, MYL3, TPM1, GAA, MYL4, MYH7, MYH6, TNNI3, GRK2, SLC8A1, PIK3CA, TNNT2, CSRP3, ATP1A2, KCNQ1, TNNC1, SCN1B, KCNH2, SCN5A, MYBPC3, SCN4B, TTN, RYR2, MYLK2, SCN3B, TNNI2, TNNT3, TNNT1, CAMK2D, CACNA1G, ATP1A1, KCNE1, SCN1A, CACNA2D1, FGF12, KCNJ2, CACNA1D, CACNA1C, PKP2, KCNE2, CAV3, ANK2, SNTA1, GPD1L, NEDD4L, KCNE4, KCNE3, KCNE1B, KCNJ8, KCNJ5, KCNJ3, KCND3, GJA1, KCNA5…
GO:0050885	BP	15	0.0566079	1	neuromuscular process controlling balance	TPP1, PAFAH1B1, CLN3, TIFAB, DCANP1, NEUROG1, NRXN1, SHANK1, AARS, CLRN1, MYO7A, USH1G, PCDH15, CDH23, USH1C
GO:0015410	MF	3	0.0567321	1	manganese-transporting ATPase activity	ATP13A1, ATP2C1, ATP2C2
GO:0030997	BP	3	0.0569503	1	regulation of centriole-centriole cohesion	CTNNB1, CEP250, NEK2
GO:0072273	BP	11	0.0571061	1	metanephric nephron morphogenesis	PAX8, PKD1, SOX9, SOX8, PAX2, BMP4, SIX2, SALL1, SMO, WT1, PKD2
GO:0032650	BP	3	0.0571575	1	regulation of interleukin-1 alpha production	CX3CL1, ISL1, NLRP10
GO:0006099	BP	22	0.0572884	1	tricarboxylic acid cycle	SDHD, CS, FH, PDHB, ME2, SDHA, MDH2, IDH2, NNT, ME3, FAHD1, SDHC, ACO2, MDH1, ACO1, SDHAF2, IREB2, OGDHL, SUCLG1, MDH1B, DHTKD1, OGDH
GO:0008061	MF	6	0.0575219	1	chitin binding	CHI3L1, CHIT1, CHI3L2, FIBCD1, OVGP1, CHIA
GO:0006835	BP	54	0.0575385	1	dicarboxylic acid transport	SLC1A7, SLC25A10, SLC25A12, SLC1A3, SLC1A2, SLC1A1, SLC17A8, SLC25A22, SLC17A7, SLC17A6, SLC25A13, SLC38A7, SLC25A18, SLC1A6, SLC7A11, SLC19A2, SLC19A1, PDPN, SLC46A1, SLC25A32, ABCC2, SLC25A21, SLC25A30, SLC25A11, SLC13A1, SLC13A3, SLC13A5, SLC13A4, SLC13A2, SLC26A7, SLC26A8, SLC26A6, SLC26A1, SLC26A4, SLC26A3, SLC26A2, SLC26A9, SLC26A5, SLC26A10, GIPC1, GLS, RAB3A, SYT1, VAMP2, SLC38A2, GLS2, L…
GO:0034502	BP	56	0.057561	1	protein localization to chromosome	RPA2, RPA1, TNKS, XRCC5, ATR, TERF2, ACD, PINX1, TINF2, TNKS2, TERF2IP, TERT, BRCA2, NABP2, POT1, ATM, H2AFY, HIST1H1B, SGF29, PIH1D1, H2AFY2, LRWD1, RUVBL2, NIPBL, RAD21, ESR1, MSH2, PLK1, MRNIP, WAPL, LEMD2, CHMP7, MCM9, MCM8, MAU2, PPHLN1, FAM208A, RB1, CENPA, CTCF, HASPIN, BOD1, ZW10, BUB3, CDK1, IK, KNL1, MTBP, SPDL1, AURKB, CHAMP1, MIS12, RCC2, SLF2, SLF1, PARP3
GO:0008534	MF	4	0.0575661	1	oxidized purine nucleobase lesion DNA N-glycosylase activity	OGG1, NTHL1, RPS3, MUTYH
GO:0030479	CC	13	0.0576423	1	actin cortical patch	WASL, GMFB, CAPZA2, CAPZA3, HIP1R, WIPF2, GMFG, BIN3, HIP1, TIGD5, WIPF1, CAPZA1, WIPF3
GO:0015701	BP	41	0.057684	1	bicarbonate transport	CA12, CA1, CA2, SLC4A1, SLC4A2, CA3, CFTR, CA4, CA6, AQP1, CA5A, CA7, SLC4A3, HBB, HBA1, RHAG, CA9, SLC4A8, CYB5R2, CYB5RL, SLC4A10, CYB5R4, SLC26A9, CA13, SLC4A11, SLC26A7, SLC4A9, SLC26A6, SLC4A5, CYB5R1, CA14, SLC4A7, SLC4A4, BEST1, SLC26A3, SLC26A4, SLC26A8, SLC26A5, SLC26A2, SLC26A1, SLC26A10
GO:0046653	BP	12	0.057751	1	tetrahydrofolate metabolic process	DHFR, MTHFD2, SHMT1, SHMT2, MTHFS, DHFR2, MTHFD2L, MTHFD1, MTHFD1L, TYMS, MTHFR, ST20-MTHFS
GO:0001134	MF	5	0.0577991	1	transcription regulator recruiting activity	BRD4, TEAD1, TEAD2, GTF3C5, SGF29
GO:0014909	BP	6	0.0578872	1	smooth muscle cell migration	ITGB3, DDR1, AAMP, PLAT, PDGFRB, PARVA
GO:0039533	BP	6	0.0579125	1	regulation of MDA-5 signaling pathway	RIOK3, C1QBP, TKFC, DHX58, ANKRD17, DDX60
GO:0045737	BP	25	0.0579803	1	positive regulation of cyclin-dependent protein serine/threonine kinase activity	EGFR, PDGFB, CCND1, CCND2, CCND3, AKT1, ADAM17, PKD1, PKD2, PSRC1, CCNY, PROX1, RGCC, MAPRE3, CCNYL1, CCNYL2, CCNYL3, CCNB1, CDK5R2, CDK5R1, CCNT1, CCNK, CKS2, CCNT2, CKS1B
GO:0071695	BP	50	0.0580469	1	anatomical structure maturation	EREG, ANG, TUT4, TUT7, YTHDF2, PDE3A, LYL1, S1PR1, ACVRL1, RECK, SIX3, TMEM79, NKX6-1, CEND1, CX3CR1, SLFN14, B4GALT5, CLN5, B4GALT6, SRRM4, FARP2, APP, EPHA8, CX3CL1, SCARF1, ANKS1A, RND1, ADGRB3, PICK1, MTCH1, AGRN, NRCAM, MYOC, SPTBN4, CNTN2, KCNIP2, CNTNAP2, ZBTB7A, PAX2, GH1, FGFR3, PLXNB1, RYR1, RHOA, XYLT1, SEMA4D, IGF1, BMP2, PHOSPHO1, DSPP
GO:0060038	BP	4	0.0580686	1	cardiac muscle cell proliferation	BMP10, TGFB2, TGFBR3, NDRG4
GO:0010862	BP	46	0.0586693	1	positive regulation of pathway-restricted SMAD protein phosphorylation	SDCBP, BMP10, TGFB1, INHBA, TGFB3, BMP2, BMP4, ENG, BMP7, BMP5, BMP6, ACVR2A, TTK, BMPR1A, TGFBR1, ACVRL1, GDF10, CSNK2B, DAB2, ACVR1, SMAD4, BMPR2, HFE, GDF6, GDF7, RBPMS, NODAL, TWSG1, GDF2, TGFB2, INHBE, GDF5, INHA, MSTN, BMP8B, GDF11, GDF15, LEFTY1, INHBB, GDF3, LEFTY2, INHBC, BMP8A, GDF9, BMP3, GDF1
GO:0005981	BP	3	0.058706	1	regulation of glycogen catabolic process	PPP1R3B, INS, PHKG2
GO:0009167	BP	30	0.0587336	1	purine ribonucleoside monophosphate metabolic process	PFAS, IMPDH2, IMPDH1, GART, PAICS, ADSS, ADSL, ATIC, GMPS, PPAT, ADSSL1, LHPP, ADK, APRT, AMPD2, AMPD3, AMPD1, PRTFDC1, AK4, AK3, AK9, GMPR2, DLG1, DLG2, GUK1, MAGI3, CARD11, TJP2, LRGUK, NT5C2
GO:1900740	BP	24	0.0588982	1	positive regulation of protein insertion into mitochondrial membrane involved in apoptotic signaling pathway	TP73, TP53, GZMB, BCL2, YWHAQ, NMT1, YWHAB, SFN, MAPK8, BID, YWHAG, YWHAE, YWHAZ, E2F1, YWHAH, TP53BP2, PMAIP1, TFDP1, TFDP2, CASP8, BAD, PPP1R13B, TP63, BBC3
GO:0008066	MF	25	0.0589257	1	glutamate receptor activity	GRM8, GRM6, GRM5, GRIA1, GRIK3, GRM1, GRM2, GRM7, GRM3, GRM4, GRIK5, GRIK4, GRIK2, GRID2, GRIK1, GRID1, GRIN2D, GRIA2, GRIA4, GRIN1, GRIN2A, GRIN2B, PTK2B, GRIN2C, GRIN3A
GO:0045779	BP	6	0.0589285	1	negative regulation of bone resorption	CALCA, IL6, TNFAIP3, CARTPT, P2RX7, UBASH3B
GO:0043954	BP	26	0.0589299	1	cellular component maintenance	INAVA, PKP2, PLEKHA7, KIFC3, CAMSAP3, CSF1R, PRTN3, F2R, F2RL1, CD177, NLGN2, MYADM, PARD6A, SUPV3L1, SUPT6H, MTHFR, LNPK, PRNP, INSR, FYN, IGF1R, MTMR2, PICK1, DCTN1, CHCHD10, RAB3A
GO:0033130	MF	9	0.0589405	1	acetylcholine receptor binding	PSCA, SLURP2, LYNX1, DLG4, RAPSN, NRXN1, LY6G6E, LY6H, RIC3
GO:0007004	BP	21	0.0589996	1	telomere maintenance via telomerase	TERT, HSP90AA1, HSP90AB1, RFC1, MRE11, TERF1, PTGES3, RAD50, PINX1, WRAP53, TNKS1BP1, NOP10, POT1, NHP2, GAR1, TERF2IP, SMG5, RPA1, RPA2, SMG7, SMG6
GO:0086002	BP	36	0.0590132	1	cardiac muscle cell action potential involved in contraction	CACNA1G, SCN2B, ATP1A1, KCNE1, SCN1A, CACNA2D1, FGF12, KCNJ2, CACNA1D, SCN1B, CACNA1C, SCN5A, SCN4B, PKP2, SCN3B, KCNE2, KCNQ1, CAV3, ANK2, KCNH2, SNTA1, GPD1L, RYR2, NEDD4L, KCNE4, KCNE3, KCNE1B, KCNJ8, KCNJ5, KCNJ3, KCND3, GJA1, KCNA5, GJC1, CACNB2, KCNN2
GO:0060134	BP	6	0.0591242	1	prepulse inhibition	GRID2, DRD2, DRD1, CTNNA2, DRD3, PTEN
GO:0050982	BP	26	0.0591419	1	detection of mechanical stimulus	TCAP, JUP, PKD1, PKD2, PKD2L2, PIEZO2, PKD1L2, PKD1L3, PKD2L1, PIEZO1, PKDREJ, PKD1L1, CSRP3, TTN, HPN, KIT, COL11A1, TMC2, ADGRV1, PDZD7, MKKS, WHRN, TMC1, SCN1A, KCNA1, KCNK4
GO:0005839	CC	20	0.0592369	1	proteasome core complex	PSMA7, PSMB1, PSMA1, PSMA2, PSMA3, PSMA4, PSMB8, PSMB9, PSMA5, PSMB4, PSMB6, PSMB5, PSMB10, PSMB3, PSMB2, PSMA6, PSMF1, PSMB7, PSMA8, PSMB11
GO:0001990	BP	23	0.0593845	1	regulation of systemic arterial blood pressure by hormone	OXTR, AVPR1A, AVPR1B, CYP11B2, RASL10B, CORIN, ACE, AGTR1, ENPEP, PCSK5, REN, CTSG, MME, CPA3, CMA1, CTSZ, AGT, SERPINF2, EDN1, EDN3, EDN2, NOS3, ECE1
GO:0002639	BP	25	0.0593894	1	positive regulation of immunoglobulin production	XBP1, TLR9, CLCF1, MZB1, TFRC, TP53BP1, RIF1, SHLD3, PAXIP1, SHLD2, SHLD1, MAD2L2, IL4, TNFSF4, TNFSF13, TGFB1, RBP4, IL6, GPI, HLA-E, TNFRSF4, STX4, VAMP3, XCL1, C17orf99
GO:0010871	BP	6	0.0594342	1	negative regulation of receptor biosynthetic process	NR1D1, PPARG, PPARA, ITGB3, ITGAV, ADIPOQ
GO:0043178	MF	68	0.0595459	1	alcohol binding	ITPR3, XPR1, GLE1, SULT2B1, NPC1, ERLIN1, SOAT2, ABCA1, STARD3NL, APOA1, APOA2, APOC3, PMP2, APOD, ANXA6, CETP, SCP2, TSPO, SOAT1, ABCG1, STAR, CD81, NPC2, CAV1, NR1H3, PTCH1, SCARB2, STARD3, GRAMD1B, TSPO2, GRAMD1C, PROM2, OSBP2, GRAMD1A, STARD4, OSBPL10, OSBPL8, OSBPL7, OSBPL5, OSBPL2, OSBPL3, STARD5, APOE, APOA5, PROM1, ERLIN2, OSBPL1A, APOA4, OSBPL6, RBP4, ADH4, ADH7, RBP3, RBP1, CYP27C1, AST…
GO:0002087	BP	4	0.0595673	1	regulation of respiratory gaseous exchange by neurological system process	TSHZ3, NLGN2, PHOX2B, GSX2
GO:0071267	BP	7	0.0596102	1	L-methionine salvage	BHMT, BHMT2, MTAP, APIP, MRI1, ADI1, ENOPH1
GO:0019682	BP	17	0.0596198	1	glyceraldehyde-3-phosphate metabolic process	PGLS, TKT, TALDO1, RPIA, PGD, RPEL1, RPE, PGM2, RBKS, SHPK, DERA, TPI1, ALDH1A1, ALDOB, KHK, TKFC, GLYCTK
GO:1903977	BP	5	0.0596544	1	positive regulation of glial cell migration	CRKL, CSF1, P2RX4, P2RY12, CCR2
GO:0045085	BP	3	0.0597893	1	negative regulation of interleukin-2 biosynthetic process	PTPRC, ZFP36, SFTPD
GO:0045843	BP	23	0.0598068	1	negative regulation of striated muscle tissue development	SOX15, BMP4, SIRT2, USP19, TGFB1, MSTN, MYOCD, EPHB1, AKIRIN1, SIX4, FGF3, FGF8, TP73, RBP4, NOG, TBX5, GSK3A, FZD7, DKK1, BMP2, SOX6, FRS2, SMAD4
GO:0043247	BP	10	0.0598164	1	telomere maintenance in response to DNA damage	RIF1, RTEL1, TERF2, ACD, DCLRE1B, TERF2IP, TFIP11, DCLRE1A, DCLRE1C, APEX1
GO:0002729	BP	5	0.0598713	1	positive regulation of natural killer cell cytokine production	HLA-E, HLA-G, RAET1G, KIR2DL4, CD226
GO:0044829	BP	5	0.0598889	1	positive regulation by host of viral genome replication	PPIB, TBC1D20, NUCKS1, YTHDC2, VAPA
GO:0015299	MF	17	0.0599428	1	solute:proton antiporter activity	SLC9A1, CLCN3, SLC9B2, SLC9A3, SLC9A5, SLC9B1, SLC9A4, SLC9A9, SLC9A2, SLC9A8, SLC9C1, SLC9C2, SLC47A2, SLC22A18, SLC47A1, SLC11A1, LETM1
GO:1905643	BP	3	0.0599433	1	positive regulation of DNA methylation	MYC, WT1, DNMT3L
GO:0090314	BP	24	0.059946	1	positive regulation of protein targeting to membrane	TCAF2, MYO1C, ITGB1BP1, HRAS, PRNP, ERBB2, ITGB2, FYN, ITGAM, AKT2, ANK3, KCNB1, PDZK1, SLC51B, C2CD5, CEMIP, MIEF2, CHP1, CIB1, MFF, MIEF1, FIS1, MTCL1, TCAF1
GO:1900372	BP	9	0.0599663	1	negative regulation of purine nucleotide biosynthetic process	PDZD3, PARP1, PID1, FLCN, CBFA2T3, FBP1, HDAC4, PPARA, ACTN3
GO:0045955	BP	5	0.0600004	1	negative regulation of calcium ion-dependent exocytosis	STXBP3, ADRA2A, REST, CBARP, SYT4
GO:0060538	BP	48	0.0600338	1	skeletal muscle organ development	MYMX, LARGE1, FOXL2, CFLAR, SVIL, MYF5, MYL6B, MYOD1, MYOG, MYF6, CSRP3, MYL6, CAV1, MEF2C, SIX1, MYH14, BVES, IGSF8, MYLPF, ZBTB18, MYOZ1, MYOZ2, SIX4, ANKRD1, ANKRD2, POPDC2, POPDC3, VAMP5, TCF21, KLHL41, LEMD2, MYLK2, MEGF10, KLHL40, DLL1, CHRNA1, CHRND, SKI, RYR1, CAV2, ACTA1, LMOD3, MYORG, SELENON, WT1, BASP1, DISP1, STRA6
GO:0005005	MF	17	0.0600458	1	transmembrane-ephrin receptor activity	EPHA1, EPHB2, EFNA3, EFNA4, EPHA5, EPHB1, EPHA4, EFNB3, EPHA10, EPHB4, EPHA7, EPHA3, EPHA8, EPHA6, EPHA2, EPHB3, EPHB6
GO:0007498	BP	52	0.0601205	1	mesoderm development	TBXT, TBX1, JAK2, GDF11, TBX6, HCK, VEGFA, TIE1, MATK, TCF15, IKZF1, MESD, MEST, SECTM1, FOXC2, HES7, IKZF3, TBX3, SNAI1, EOMES, BMPR2, SMAD2, CRB2, SCX, MESP1, MSGN1, MESP2, APELA, KDM6B, ITGB3, ITGB1, ITGB4, ITGA2, ITGA3, HMGA2, ITGA8, KLF4, TRIM15, EYA2, HOXA11, PAX2, SIX2, BMP4, LEF1, TBX20, SHH, DAND5, SMO, FOXH1, CITED2, ZFP36L1, NODAL
GO:0044062	BP	7	0.0602404	1	regulation of excretion	AGT, AGTR1, CORIN, SPX, NPR1, NPPB, STC1
GO:1902725	BP	4	0.0602534	1	negative regulation of satellite cell differentiation	MSTN, EPHB1, AKIRIN1, SIX4
GO:0045920	BP	18	0.0603475	1	negative regulation of exocytosis	ANXA1, SNCA, STXBP6, LGALS9, CD300A, CD84, CCR2, CEACAM1, FCGR2B, STXBP3, ADRA2A, REST, CBARP, SYT4, RAB33B, PRKN, VPS4B, RAB7A
GO:1901537	BP	3	0.060445	1	positive regulation of DNA demethylation	OTUD4, STPG4, USP7
GO:0032405	MF	7	0.0605357	1	MutLalpha complex binding	PCNA, MSH2, MSH6, ATR, WRN, TREX1, MUTYH
GO:0016601	BP	17	0.060562	1	Rac protein signal transduction	FARP2, AIF1, CDH13, RHOG, EPS8, TIAM1, CYFIP1, HACE1, BRK1, ELMO1, WASF1, ABI2, HACD3, DBNL, NCKAP1, RAC1, RAC2
GO:0005518	MF	56	0.0606412	1	collagen binding	COCH, USH2A, ITGA10, PDGFB, FN1, PDGFA, VWF, CTSL, CTSB, SPARC, NID1, MMP9, CD44, ITGA2, ACHE, PPIB, CTSS, COL5A3, MMP12, CTSK, MMP13, COMP, SERPINH1, LUM, ITGA1, COL14A1, DDR1, PAK1, ADAM9, NID2, PCOLCE, TGFBI, DDR2, P3H1, CHADL, CCBE1, PODN, ADGRG6, AEBP1, LRRC15, C1QTNF1, LACRT, ANTXR1, GP6, MRC2, ITGA11, PCOLCE2, ADGRG1, SPOCK3, SPARCL1, SPOCK2, SPOCK1, DSPP, THBS1, ECM2, ITGB1
GO:0016529	CC	43	0.0607238	1	sarcoplasmic reticulum	FSD2, CCDC78, SLN, CASQ2, ATP2A1, THBS1, ATP2A2, RYR1, S100A1, GSTM2, NOS1, SRI, CASQ1, THBS4, FKBP1A, ANK3, AKAP6, TRDN, RYR3, CMYA5, SYNE2, RYR2, ATP2A3, ITPR2, JSRP1, JPH2, ITPR1, ITPR3, JPH1, KLHL41, NOS1AP, MRLN, PLN, FKBP1B, DMPK, STIM1, CHERP, TMEM38A, TMEM38B, DHRS7C, JPH3, JPH4, HRC
GO:0007223	BP	33	0.0608498	1	Wnt signaling pathway, calcium modulating pathway	MAP3K7, FZD6, NFATC1, WNT11, GNAO1, CALM1, PPP3CB, GNAT2, CTNNB1, WNT5A, GNG2, GNB1, PPP3R1, PLCB2, PLCB3, PPP3CA, FZD5, FZD2, TNRC6A, AGO3, MOV10, TNRC6C, AGO4, FZD3, PLCB1, TCF7L2, NLK, LEF1, AGO2, AGO1, FZD4, TNRC6B, CAMK2A
GO:0031295	BP	41	0.0608871	1	T cell costimulation	CCL21, PDPK1, ICOSLG, GRAP2, LCK, FYN, YES1, LYN, CD28, SRC, VAV1, CTLA4, KLRK1, DPP4, PIK3R1, PTPN6, AKT1, CD80, CSK, MAP3K8, CD86, PIK3CA, CDC42, GRB2, RAC1, CAV1, PTPN11, PAK1, PAK2, PDCD1, BTLA, TNFRSF14, TMIGD2, CCL19, PDCD1LG2, CARD11, CD274, HHLA2, ICOS, LOC102723996, CD5
GO:0000245	BP	48	0.0616154	1	spliceosomal complex assembly	PRPF6, GCFC2, RBM5, SNRPE, SNRPG, SNRPD1, SNRPD2, SRPK2, TXNL4A, NCBP1, DDX39B, SF1, USP39, DDX1, SCAF11, CRNKL1, PRPF19, SF3A2, SRPK1, SNRNP200, DDX23, NOL3, SRSF10, CELF2, SRSF1, SRSF9, SRSF5, SRSF6, SETX, KHDC4, CELF1, YTHDC1, CELF5, CELF3, CELF6, LUC7L, LUC7L3, LUC7L2, CELF4, SLU7, SF3A3, SF3A1, ISY1, PSIP1, SRSF12, SNRPC, SFSWAP, PRPF39
GO:0010889	BP	12	0.0619872	1	regulation of sequestering of triglyceride	FITM1, CIDEA, LPL, APOC4, PLIN5, FITM2, OSBPL11, PPARG, PPARA, ABHD5, PNPLA2, OSBPL8
GO:0002474	BP	41	0.062018	1	antigen processing and presentation of peptide antigen via MHC class I	TAPBP, SEC24D, SEC31A, SEC24A, SEC24B, HLA-A, HLA-H, ACE, HLA-E, HLA-G, CALR, CANX, PDIA3, HLA-F, SEC24C, SEC13, B2M, TAP1, TAP2, SEC23A, HFE, HLA-B, ERAP2, HLA-C, ABCB9, ERAP1, SAR1B, IFI30, CLEC4A, FCER1G, SNAP23, IKBKB, CHUK, SEC22B, ITGAV, CD36, ITGB5, VAMP3, VAMP8, CD207, LNPEP
GO:0009071	BP	13	0.0621265	1	serine family amino acid catabolic process	THNSL2, GLDC, GCSH, AMT, SDS, SHMT1, CBS, SDSL, SHMT2, AGXT, CDO1, CSAD, DAO
GO:0072583	BP	21	0.0622409	1	clathrin-dependent endocytosis	DLL1, FCHO1, GAK, PIP5K1C, AP2A2, AP2A1, CANX, AP2S1, AP2B1, CLTC, FCHO2, PICALM, FNBP1L, AP2M1, INPP5F, CLTB, CLTA, SNAP91, SGIP1, DNAJC6, KIAA1107
GO:0006213	BP	34	0.0622766	1	pyrimidine nucleoside metabolic process	TYMP, ERH, NT5C3A, TK1, DPYD, DHFR2, CDA, CDADC1, APOBEC3G, APOBEC3C, APOBEC3A, APOBEC1, APOBEC3H, APOBEC3F, AICDA, APOBEC2, APOBEC3B, APOBEC3D, UPP2, UMPS, CAD, DHODH, TK2, DCK, UPP1, UCK2, UCK1, UCKL1, NT5E, DPYS, NT5C, NT5C1A, NT5M, UPB1
GO:0061029	BP	8	0.0624017	1	eyelid development in camera-type eye	TFAP2A, INHBA, SOX11, HDAC1, TWIST1, OSR2, HDAC2, STRA6
GO:0060359	BP	58	0.0625552	1	response to ammonium ion	DRD2, DRD4, DRD3, DIAPH1, GABRB1, GABRG2, AOC1, GABRB3, HRH1, GABRB2, GLDC, CHRNB2, ABAT, OR5T1, OR56A5, OR56A4, OR13F1, OR56A1, CRHBP, PRKCG, SRR, ADCY8, PPP1R9B, OPRM1, MTRNR2L5, CASP3, CASP7, CASP6, PRKN, ABL1, ATF4, DRD1, MAPK3, MAPK1, GABPA, LRRK2, SLURP2, CHRNA3, CHRNA7, LY6G6E, LY6H, AGRN, RGS10, CHRM2, CHRM4, CHRM5, CHRM1, CHRM3, GRK2, GNA11, GNAQ, RGS8, GNB1, CDK5R1, PLCB1, HRH4, HRH3, G…
GO:0008510	MF	6	0.062764	1	sodium:bicarbonate symporter activity	SLC4A9, SLC4A5, SLC4A7, SLC4A4, SLC4A10, SLC4A8
GO:1990909	CC	10	0.0628035	1	Wnt signalosome	LRP5, LRP6, WNT2, APC, CTNNB1, GSK3B, WNT3, LRRK2, ADGRA2, FZD1
GO:1903352	BP	5	0.0628288	1	L-ornithine transmembrane transport	SLC7A1, SLC7A2, SLC25A2, SLC25A15, SLC25A29
GO:1904954	BP	4	0.0628525	1	canonical Wnt signaling pathway involved in midbrain dopaminergic neuron differentiation	WNT1, WNT2, CTNNB1, WNT3
GO:0005388	MF	9	0.0628607	1	calcium-transporting ATPase activity	ATP2A1, ATP2A2, ATP2B1, ATP2B4, ATP2C1, ATP2B2, ATP2A3, ATP2C2, ANXA5
GO:2001026	BP	19	0.063126	1	regulation of endothelial cell chemotaxis	FGF1, FGF4, FGF2, CXCL13, FGF18, FGFR1, HRG, THBS1, NOTCH1, HSPB1, MET, SEMA5A, PRKD1, LGMN, P2RX4, PRKD2, SMOC2, VEGFA, KDR
GO:0030620	MF	3	0.0631568	1	U2 snRNA binding	ISG20, PRPF8, SNRPA1
GO:0000965	BP	4	0.0632183	1	mitochondrial RNA 3'-end processing	SUPV3L1, PNPT1, TRMT10C, TRNT1
GO:0050995	BP	16	0.0633332	1	negative regulation of lipid catabolic process	CIDEA, INS, TNF, IL1B, APOA2, APOC1, APOC3, ADRA2A, PRKAA1, PDE3B, HCAR2, BSCL2, GPLD1, PLIN5, AKT1, ETFBKMT
GO:0000182	MF	8	0.0634189	1	rDNA binding	H2AFY, BEND3, DHX33, MTOR, RPTOR, MAF1, GTF3C5, GTF3C1
GO:0005158	MF	17	0.0634568	1	insulin receptor binding	SNX2, SNX4, INS, IGF2, IGF1, IGF1R, ENPP1, PIK3R1, SHC1, IRS1, INSL3, PTPN11, GRB10, SNX1, PHIP, SORBS1, IRS2
GO:0014034	BP	3	0.0634761	1	neural crest cell fate commitment	WNT8A, SOX9, GSC
GO:0031616	CC	10	0.0635086	1	spindle pole centrosome	AURKA, NPM1, NUMA1, ABRAXAS2, DLGAP5, SPOUT1, TBCCD1, NDE1, AURKB, AURKC
GO:1905606	BP	10	0.0635859	1	regulation of presynapse assembly	WNT7A, SLITRK3, APP, PTPRD, SNCA, WNT3A, EIF4G1, MDGA1, SLITRK1, VPS35
GO:0016471	CC	18	0.0636236	1	vacuolar proton-transporting V-type ATPase complex	ATP6V1B1, ATP6V0D1, ATP6V1F, TMEM199, ATP6V0D2, CCDC115, ATP6V0A4, ATP6V1G2, ATP6V1G1, ATP6V1G2-DDX39B, ATP6V0A1, ATP6V1G3, ATP6V0A2, TCIRG1, ATP6V1H, ATP6V1C1, ATP6V1C2, SPAAR
GO:0044791	BP	5	0.0636806	1	positive regulation by host of viral release from host cell	PC, CAV2, ZNF502, VAPA, SMC3
GO:0034155	BP	3	0.0637506	1	regulation of toll-like receptor 7 signaling pathway	LILRA4, TREML4, RSAD2
GO:0070122	MF	4	0.0637869	1	isopeptidase activity	GGT1, GGT5, USPL1, SENP1
GO:0008569	MF	17	0.0641865	1	ATP-dependent microtubule motor activity, minus-end-directed	DYNC1H1, DYNC2H1, DYNC2LI1, KIF25, DNAH9, DNAH2, DNAH3, DNAH11, DNAH5, DNAH6, DNHD1, DNAH14, DNAH7, DNAH1, DNAH8, DNAH10, DNAH17
GO:0050145	MF	19	0.0642283	1	nucleoside monophosphate kinase activity	AK4, CMPK1, AK9, PNKP, AK6, AK1, AK2, AK7, AK8, AK3, RAD50, CMPK2, DLG1, DLG2, GUK1, MAGI3, CARD11, TJP2, LRGUK
GO:0031115	BP	10	0.0642797	1	negative regulation of microtubule polymerization	EML2, TUBB4A, MAP2, STMN1, SNCA, DYRK1A, MAPRE1, STMN2, CLIP3, TBCD
GO:0015297	MF	68	0.0642801	1	antiporter activity	SLC25A16, CLCN6, SLC35D1, SLC25A10, SLC35C1, SLC25A30, SLC35E1, SLC35E2B, SLC35E3, SLC35D3, SLC35E2A, SLC35D2, SLC35C2, SLC35E4, SLC9A1, CLCN3, SLC9B2, SLC9A3, SLC9A5, SLC9B1, SLC9A4, SLC9A9, SLC9A2, SLC9A8, SLC9C1, SLC9C2, SLC47A2, SLC22A18, SLC47A1, SLC11A1, LETM1, SLC22A4, SLC8B1, SLC3A2, SLC8A1, SLC8A3, SLC8A2, SLC24A1, SLC24A4, SLC24A3, SLC24A2, SLC41A1, SLC4A1, SLC22A6, SLC26A9, SLC22A9, SL…
GO:0072078	BP	27	0.0643327	1	nephron tubule morphogenesis	AHI1, OSR1, SIX1, GATA3, SOX9, SOX8, PAX2, PAX8, WNK4, KLHL3, PKD1, WNT11, TCF21, MYC, FGF2, BMP2, BMP4, WT1, HOXA11, HOXD11, GDNF, PKD2, SHH, NPNT, SALL1, FOXD1, FGF1
GO:0071380	BP	7	0.0643345	1	cellular response to prostaglandin E stimulus	ADCY6, TNFSF4, PTGER2, GNG2, GNB1, SFRP1, PTGER4
GO:0046961	MF	16	0.064528	1	proton-transporting ATPase activity, rotational mechanism	ATP6V0E1, ATP5F1B, ATP6V1B2, ATP6V0E2, ATP6V1C1, ATP6V1D, ATP5F1C, ATP6V0B, ATP6V0A2, ATP6V0A4, ATP6V0A1, ATP6V1A, ATP6V1C2, ATP6V0D1, ATP6V0D2, TCIRG1
GO:0000958	BP	3	0.0647114	1	mitochondrial mRNA catabolic process	PDE12, SUPV3L1, PNPT1
GO:0015798	BP	4	0.0647478	1	myo-inositol transport	SLC5A3, PGAP1, SLC5A11, SLC2A13
GO:0006591	BP	8	0.0647941	1	ornithine metabolic process	HNF4A, ALDH18A1, ARG1, ARG2, ODC1, AZIN1, AZIN2, ASL
GO:0032205	BP	34	0.0648226	1	negative regulation of telomere maintenance	ERCC1, TERF2, ERCC4, TERF2IP, TERF1, NBN, ATM, SMG6, RAD50, TNKS, PARP1, SLX4, PINX1, SLX1A, TNKS2, HNRNPC, HNRNPA1, SRC, HNRNPU, EXOSC10, CTC1, TEN1, DCP2, XRN1, TENT4B, ACD, TINF2, NAT10, PIF1, STN1, POT1, XRCC5, RTEL1, RTEL1-TNFRSF6B
GO:0004601	MF	45	0.0648724	1	peroxidase activity	PXDNL, MPO, TPO, PTGS1, PRDX5, PTGS2, HBB, HBA1, PRDX1, GPX8, CYGB, IPCEF1, PXDN, GPX7, TXNDC17, GPX5, HBM, HBQ1, GPX1, HBD, HBZ, GPX6, EPX, PRDX6, HBE1, LPO, HBG2, HBG1, GPX2, GPX3, GPX4, CAT, IYD, MGST3, GSTZ1, GSTA1, GSTP1, MGST1, GSTM2, MGST2, GSTK1, ALOX5AP, LTC4S, PRDX3, PRDX2
GO:0035494	BP	3	0.0649199	1	SNARE complex disassembly	NSF, NAPB, NAPA
GO:0110111	BP	18	0.0649978	1	negative regulation of animal organ morphogenesis	STAT1, ASPN, SULF1, TNF, TGFB2, NOG, PAX2, PAX8, TACSTD2, BMP4, GREM1, TBX2, NOTCH1, BMPR2, CEACAM1, FBXW7, GATA3, NFIB
GO:0006656	BP	29	0.06501	1	phosphatidylcholine biosynthetic process	APOA1, APOA2, LCAT, ACHE, CHAT, CHKA, PCYT1A, LPIN1, SLC44A4, SLC27A1, GPAT4, SLC44A2, SLC44A3, MFSD2A, SLC44A5, LPCAT1, PHOSPHO1, ABHD3, CHPT1, SLC44A1, LPIN2, LPIN3, STARD7, PEMT, PCTP, CHKB, STARD10, CEPT1, CDS1
GO:1901386	BP	5	0.0650784	1	negative regulation of voltage-gated calcium channel activity	GNB5, DRD4, CRHR1, CBARP, GPR35
GO:0042733	BP	17	0.0651713	1	embryonic digit morphogenesis	WNT7A, TBX3, GLI3, ECE1, TBX2, NOG, HDAC1, SHH, TWIST1, OSR2, OSR1, HDAC2, CREBBP, SALL1, MAP3K20, CPLANE1, MSX1
GO:0019062	BP	8	0.0651856	1	virion attachment to host cell	HSP90AB1, CLEC4M, CD209, ICAM1, CD81, GAS6, LRRC15, NECTIN2
GO:0033003	BP	26	0.0652803	1	regulation of mast cell activation	PLSCR1, LYN, MILR1, CD300LF, CD84, ENPP3, FER, CD300A, LGALS9, CD226, NECTIN2, TSLP, FGR, GAB2, SYK, SNX4, VAMP8, NR4A3, FES, STXBP2, UNC13D, C12orf4, ADGRE2, VAMP2, VAMP3, SNX6
GO:0045073	BP	10	0.0654132	1	regulation of chemokine biosynthetic process	IL6, ELANE, SIGIRR, TNF, APP, HMOX1, EGR1, WNT5A, AGER, AZU1
GO:0000045	BP	53	0.0656121	1	autophagosome assembly	IRGM, ATG13, ATG12, RAB7A, RAB1A, BECN1, ATG2A, TMEM41B, WDR45B, WIPI1, ATG9B, ATG16L1, KIAA1324, ATG14, RUFY4, ATG9A, STX12, TP53INP2, ATG4C, VMP1, ATG101, EMC6, AMBRA1, ATG5, MAP1LC3A, ATG3, RAB23, UBQLN1, WIPI2, ULK3, UBXN2B, TRAPPC8, GABARAPL3, GABARAP, ATG7, GABARAPL2, BECN2, MAP1LC3C, MAP1LC3B, TP53INP1, UBXN2A, ULK1, ATG16L2, GABARAPL1, RB1CC1, MAP1LC3B2, PIK3C3, ATG2B, NSFL1C, ULK2, MFN2,…
GO:0061298	BP	11	0.06574	1	retina vasculature development in camera-type eye	PDGFRB, PDGFRA, ACVRL1, ACVR2B, BMPR2, NRP1, FZD4, LRP5, COL4A1, CYP1B1, LRP5L
GO:0038165	BP	4	0.0657958	1	oncostatin-M-mediated signaling pathway	OSM, IL6ST, LIFR, OSMR
GO:0034104	BP	9	0.0659248	1	negative regulation of tissue remodeling	GREM1, SFRP1, CALCA, IL6, TNFAIP3, CARTPT, P2RX7, UBASH3B, CST3
GO:0070445	BP	3	0.0660817	1	regulation of oligodendrocyte progenitor proliferation	PTPRZ1, SIRT2, LRP2
GO:0003094	BP	7	0.0660865	1	glomerular filtration	JCHAIN, CD34, MCAM, MYO1E, SULF2, SULF1, XPNPEP3
GO:0070874	BP	7	0.0661552	1	negative regulation of glycogen metabolic process	ENPP1, GSK3A, GSK3B, PASK, SELENOS, INPP5K, INS
GO:0086047	BP	3	0.0661782	1	membrane depolarization during Purkinje myocyte cell action potential	SCN1B, SCN5A, TRPM4
GO:0071404	BP	13	0.0662513	1	cellular response to low-density lipoprotein particle stimulus	ABCA1, LDLR, ITGB2, ITGB1, CD36, CD9, FCER1G, PPARG, SYK, CD81, SREBF2, LPL, CDH13
GO:0044275	BP	26	0.0663287	1	cellular carbohydrate catabolic process	ENOSF1, MIOX, ABHD10, GUSBP11, GUSB, SORD, TPI1, TKFC, STBD1, PYGL, GAA, PYGB, PYGM, AGL, PGM1, PGM2L1, PGM2, RB1CC1, MGAM, AOAH, MANBA, IDNK, TREH, PGGHG, GBA3, NEU2
GO:1904141	BP	3	0.0664922	1	positive regulation of microglial cell migration	CSF1, P2RX4, P2RY12
GO:0030091	BP	6	0.0665956	1	protein repair	PCMT1, MSRB3, MSRB1, MSRA, MSRB2, PARK7
GO:0036002	MF	27	0.0669046	1	pre-mRNA binding	CELF2, HNRNPA1, DDX5, PTBP1, TRA2B, HNRNPU, SRSF6, TARBP2, CELF3, CELF5, CELF1, CELF4, RBM22, SNRPC, PRPF39, SLU7, U2AF2, U2AF1, U2AF1L5, U2AF1L4, SLBP, ERI1, HNRNPL, RBM4, RBM24, RNPC3, PRPF8
GO:0017160	MF	13	0.0670957	1	Ral GTPase binding	MYO1C, EXOC5, RALBP1, EXOC8, USP33, PIH1D2, EXOC4, EXOC2, RAB34, RNF41, LSM2, RALGPS1, RGL1
GO:0060316	BP	8	0.0672847	1	positive regulation of ryanodine-sensitive calcium-release channel activity	CALM1, CALM2, CALM3, GSTM2, GSTO1, AKAP6, TRDN, JPH2
GO:0008307	MF	41	0.067397	1	structural constituent of muscle	SYNM, TCAP, NEBL, SORBS2, MYL1, TPM2, MYL3, KRT19, TPM1, MYL2, MYH8, MYL6B, CAPN3, NEB, MYL9, ACTN2, MYH11, CSRP3, SMTN, MYL6, TPM4, MYL5, ACTN3, NEXN, ASPH, MYBPH, DAG1, MYBPC3, OBSCN, TTN, MYLPF, ANKRD2, MYOT, PLEC, MYBPC2, MYOM1, IGSF22, OBSL1, MYOM3, MYOM2, MYBPC1
GO:0071379	BP	10	0.0674837	1	cellular response to prostaglandin stimulus	AKR1C3, ADCY6, TNFSF4, PTGER2, GNG2, GNB1, SFRP1, PTGER4, PTGFR, AKR1C2
GO:0042269	BP	35	0.067504	1	regulation of natural killer cell mediated cytotoxicity	NCR1, LEP, PIK3R6, CEACAM1, CRTAM, PVR, IL12A, IL12B, CD226, NECTIN2, KLRK1, AP1G1, LAMP1, LGALS9, HLA-E, HLA-G, ARRB2, MICA, CLEC12B, LILRB1, KIR2DL4, SERPINB4, SERPINB9, NCR3, RASGRP1, RAET1E, SLAMF6, CADM1, IL21, ULBP3, ULBP1, ULBP2, RAET1L, RAET1G, MICB
GO:0006094	BP	38	0.0675737	1	gluconeogenesis	FBP2, GAPDHS, PER2, SLC37A4, SLC25A12, GOT2, RBP4, ALDOA, GAPDH, ALDOB, ENO1, GPI, ENO2, FBP1, ALDOC, PC, ENO3, PGAM2, GOT1, PGAM1, ATF4, PCK1, G6PC, PGM1, MDH1, MDH2, SLC25A1, TPI1, SLC25A11, CRY1, PCK2, CRTC2, G6PC3, G6PC2, PPARGC1A, SLC25A10, SLC25A13, PGK2
GO:0014894	BP	5	0.0676105	1	response to denervation involved in regulation of muscle adaptation	MYOG, HDAC4, ACTN3, SCN5A, FBXO32
GO:0070885	BP	12	0.0676285	1	negative regulation of calcineurin-NFAT signaling cascade	PRNP, ATP2B4, GSK3B, RCAN1, ACTN3, FHL2, DYRK2, CHP1, MYOZ1, MYOZ2, HOMER2, HOMER3
GO:0005942	CC	27	0.067645	1	phosphatidylinositol 3-kinase complex	PIK3CD, PIK3R1, PIK3CA, SOCS3, PIK3CB, PIK3C2G, PIK3CG, SOCS2, PIK3R5, SOCS1, SLA2, SOCS5, CISH, PIK3R2, PIK3R6, SOCS7, SOCS6, PIK3R3, PIK3C2A, PIK3C2B, BECN1, ATG14, PIK3C3, NRBF2, PIK3R4, BECN2, VAC14
GO:0010836	BP	3	0.0676735	1	negative regulation of protein ADP-ribosylation	XRCC1, PNKP, TINF2
GO:0016592	CC	32	0.0676822	1	mediator complex	MED24, MED6, MED26, CDK8, MED21, MED22, MED1, PPARGC1B, MED8, MED30, RBM14, MED18, MED20, MED4, MED17, MED29, MED11, MED13, THRAP3, MED16, MED9, MED28, MED25, MED12L, CCNC, MED10, MED19, HAVCR2, MED7, MED13L, CDK19, MED31
GO:0006826	BP	59	0.067685	1	iron ion transport	TFRC, MELTF, IREB2, SLC11A1, SLC11A2, TTYH1, TFR2, HEPHL1, CP, CUBN, LTF, PICALM, HFE, ATP6V0E1, ATP6V1G1, ATP6V1G2, TF, ATP6V1B1, ATP6V1B2, ATP6V1C1, ATP6V1E1, ATP6V1A, DNM2, ATP6V0D1, CLTC, ARHGAP1, TCIRG1, RAB11B, ATP6V1F, STEAP3, REP15, LMTK2, ATP6V0D2, ATP6V1C2, ATP6V0E2, ATP6V0A1, ATP6V1E2, ATP6V1G3, ATP6V0B, MCOLN1, ATP6V0A4, ATP6V1H, ATP6V0A2, ATP6V1D, SCARA5, SLC40A1, SLC25A37, SLC25A28,…
GO:0046533	BP	3	0.0679463	1	negative regulation of photoreceptor cell differentiation	SOX9, DLX1, DLX2
GO:0003150	BP	3	0.0679623	1	muscular septum morphogenesis	BMP4, TGFBR3, HEY2
GO:0050905	BP	35	0.0680138	1	neuromuscular process	MYCBP2, CHRNA1, HOXA1, CHRND, KCNA1, DCTN1, STRA6, UBA5, AGTPBP1, GLRA1, GLRB, GRID2, DRD2, DRD1, CTNNA2, DRD3, PTEN, GCH1, PRRT2, TMEM150C, TPP1, PAFAH1B1, CLN3, TIFAB, DCANP1, NEUROG1, NRXN1, SHANK1, AARS, CLRN1, MYO7A, USH1G, PCDH15, CDH23, USH1C
GO:0090110	BP	13	0.0680963	1	COPII-coated vesicle cargo loading	SEC24D, SEC31A, SEC24A, SEC24B, SEC24C, SEC13, RAB1A, SEC23A, MIA3, TBC1D20, SAR1A, SEC31B, SEC23B
GO:2001170	BP	8	0.0681632	1	negative regulation of ATP biosynthetic process	PARP1, PID1, FLCN, CBFA2T3, FBP1, HDAC4, PPARA, ACTN3
GO:0090307	BP	29	0.0682835	1	mitotic spindle assembly	KIF2A, ARHGEF10, KIF3B, ZNF207, CHEK2, KIF11, RHOA, RAB11A, GOLGA2, KPNB1, ABRAXAS2, MAP9, CLASP1, SPICE1, CEP192, PIBF1, KIFC1, BCCIP, WRAP73, TPX2, NEK2, MZT1, BIRC5, KIF23, KIF4B, AURKB, RACGAP1, MAP10, AURKC
GO:0040037	BP	11	0.0683599	1	negative regulation of fibroblast growth factor receptor signaling pathway	THBS1, GPC1, SULF2, SULF1, CREB3L1, SPRY1, SPRY4, SHISA2, SPRY2, FUZ, GATA3
GO:0071677	BP	20	0.0684526	1	positive regulation of mononuclear cell migration	TNF, LGALS3, CREB3, CXCL10, SERPINE1, HMGB1, CCL5, CCL1, FPR2, S100A7, CCR1, CCR2, CXCL12, AIF1, PLA2G7, ANO6, CXCL17, LGMN, S100A14, AGER
GO:0018210	BP	68	0.0686425	1	peptidyl-threonine modification	CHEK1, PDPK1, ROCK2, ULK1, TNKS, OXSR1, CDK1, PRKCA, CAD, MAPK1, AKT1, ACVR1B, TGFBR1, TGFBR2, MAPK8, GSK3A, GSK3B, CSNK2B, CSNK2A1, CDK5, MAP2K1, MAP3K10, ACVR1, PRKCD, MAP3K12, CAMK2D, DYRK1A, CDK5R1, CDK10, PRKD1, LRRK2, TTBK1, MARK2, LMTK2, PRKD2, MYLK2, HIPK2, HIPK3, WNK1, NLK, STK39, TBK1, SBK1, CSNK1G3, CSNK1G1, CSNK1A1L, VRK3, VRK1, VRK2, CSNK1D, CSNK1A1, CDC7, CSNK1G2, CSNK1E, TTBK2, PKN…
GO:0007140	BP	28	0.0686899	1	male meiotic nuclear division	HSPA2, TDRD12, BRDT, SPDYA, FIGNL1, TEX14, UBR2, TAF1L, MEIOB, TEX19, TDRD9, ASZ1, DPEP3, DDX4, CYP26B1, CATSPERZ, TDRKH, MAEL, MEIKIN, M1AP, BTBD18, MYBL1, CCNA1, SYCP3, MOV10L1, ING2, DNMT3L, MEIOC
GO:0017018	MF	4	0.0688516	1	myosin phosphatase activity	MYH3, MYH6, MYH8, PPP1CB
GO:0035173	MF	17	0.0689316	1	histone kinase activity	CDK1, CDK2, BAZ1B, CCNB1, PRKAA2, PRKAA1, AURKB, AURKC, AURKA, VRK1, CHEK1, PKN1, PRKCB, PRKCA, HASPIN, DCAF1, JAK2
GO:0006809	BP	11	0.0689683	1	nitric oxide biosynthetic process	DDAH2, NQO1, NOS3, NOS1, GCHFR, GCH1, AKT1, NOS2, SPR, ARG2, CYP1B1
GO:0097428	BP	14	0.0690999	1	protein maturation by iron-sulfur cluster transfer	GLRX3, CIAO1, MMS19, BOLA2, CIAO2A, MAGEF1, CIAO2B, ISCA1, HSCB, NFU1, CISD3, LTO1, YAE1, ISCA2
GO:0036092	BP	51	0.0692228	1	phosphatidylinositol-3-phosphate biosynthetic process	PIK3C3, PIK3C2A, PIK3CB, PIK3CA, PIK3CD, PIK3C2G, PIK3CG, PIK3C2B, PIK3R2, FGF10, FGF17, FGF18, FGF19, FGF1, FGF4, FGF2, FGF6, FGFR1, FGF3, FGF5, FGF7, FGFR2, FGFR4, FGFR3, PIK3R1, FGF9, IRS1, FLT3, FLT3LG, FGF8, GRB2, PTPN11, ATM, GAB1, KLB, FRS2, PIK3R3, PIK3R4, FGF23, FGF22, FGF20, TLR9, KL, GAB2, IRS2, INPP4B, INPP4A, SYNJ2, SYNJ1, FIG4, PIKFYVE
GO:0071634	BP	22	0.0692548	1	regulation of transforming growth factor beta production	FURIN, LAPTM4B, GATA6, THBS1, TGFB2, SMAD3, SMAD4, HIF1A, CDH3, HSP90AB1, LGALS9, SERPINF2, CD46, CD34, PTGS2, CD200, XCL1, ITGAV, ITGB6, ITGB8, LRRC32, LTBP1
GO:0043171	BP	22	0.0693628	1	peptide catabolic process	TPP1, LTA4H, ACE, ADAMTS13, CPQ, TRHDE, ERAP2, NPEPPS, LNPEP, ANPEP, ENPEP, ERAP1, LVRN, GGT1, GGT5, CHAC1, GGT7, CHAC2, CTSH, ECE1, IDE, XPNPEP1
GO:1902732	BP	4	0.0695439	1	positive regulation of chondrocyte proliferation	LTF, SIRT6, SIX2, COMP
GO:0002154	BP	3	0.0695574	1	thyroid hormone mediated signaling pathway	MED1, THRA, THRB
GO:0014896	BP	13	0.0696162	1	muscle hypertrophy	IGF1, SORBS2, PDLIM5, TCAP, CAMTA2, HDAC4, INPP5F, CYBA, HTR2B, CSRP3, TTN, RYR2, MYOC
GO:0031016	BP	33	0.0696494	1	pancreas development	ISL1, SELENOT, NKX6-1, FOXF1, PTF1A, PROX1, TCF7L2, MET, PAX4, NKX2-2, IL6, IL6R, AKT1, RFX3, INSM1, FOXO1, NEUROD1, RFX6, EIF2AK3, FOXA2, ANXA1, PDX1, MNX1, DLL1, BMP4, BMP5, BMP6, CDK6, PAX6, CCDC40, NPHP3, DNAAF1, CCDC39
GO:0032927	BP	6	0.0697596	1	positive regulation of activin receptor signaling pathway	ACVR2A, ACVR1B, CSNK2B, ACVR2B, NODAL, SMAD2
GO:0046337	BP	18	0.0697881	1	phosphatidylethanolamine metabolic process	ALOX15, CHKA, LPIN1, SLC27A1, ETNPPL, PHOSPHO1, LPIN2, LPIN3, SELENOI, ETNK1, ETNK2, CHKB, CEPT1, PISD, PLA2G15, PNPLA8, NAPEPLD, HRASLS5
GO:0014831	BP	5	0.0698086	1	gastro-intestinal system smooth muscle contraction	HTR1D, HTR2B, PTGER3, SULF2, SULF1
GO:0016361	MF	4	0.0698098	1	activin receptor activity, type I	ACVR1B, ACVRL1, ACVR1, ACVR1C
GO:0005246	MF	41	0.0698202	1	calcium channel regulator activity	SGK1, NPY, SRI, NPY2R, CACNB3, CAV3, YWHAE, CACNG7, CACNG1, STIM1, PRKG1, STIMATE, CACNG8, SGK3, CACNG6, CABP2, STIM2, NRXN2, CACNG4, NRXN1, TMEM110-MUSTN1, TSPAN13, INAFM1, RRAD, REM1, GRM7, INAFM2, GEM, REM2, GRM2, AMBP, CALM1, CALM2, TNNI3, FKBP1A, FKBP1B, ITPR1, PHPT1, MCUB, PACSIN3, SLC30A1
GO:0016578	BP	20	0.0698441	1	histone deubiquitination	ATXN7, SUPT3H, TAF10, ATXN7L3, KAT2A, ENY2, USP36, USP21, USP22, TRRAP, USP16, USP3, MYSM1, ASXL1, BAP1, EPOP, USP49, USP7, USP15, UIMC1
GO:0010972	BP	37	0.0698491	1	negative regulation of G2/M transition of mitotic cell cycle	AURKA, RFPL1, RBX1, SKP1, CUL1, PINX1, USP47, FBXL7, CDK5RAP3, FOXN3, NBN, HMGA2, BLM, MRNIP, TAOK1, BRSK1, TAOK3, CLSPN, DONSON, NOP53, TAOK2, MSH6, MRE11, ATM, NAE1, TICRR, ZNF830, ORC1, CDC6, HUS1, TOPBP1, RAD17, HUS1B, CHMP4C, AURKB, ZFYVE19, VPS4A
GO:1900034	BP	45	0.0699184	1	regulation of cellular response to heat	DNAJB6, HSBP1, BAG4, BAG2, BAG3, CRYAB, HSP90AA1, HSP90AB1, HSPA1A, HSPA1B, MAPT, HSPA8, RPA2, DNAJB1, MAPK3, RPA1, MAPK1, HSPA1L, RPA3, MTOR, MAPKAPK2, GSK3B, YWHAE, HSF1, FKBP4, EP300, ATM, ATR, PTGES3, HIKESHI, RPTOR, CCAR2, HSPH1, CREBBP, AKT1S1, SIRT1, DNAJC2, DNAJC7, BAG1, MLST8, CHORDC1, HSPB8, BAG5, CD34, IER5
GO:1990542	BP	75	0.0699637	1	mitochondrial transmembrane transport	UCP1, UCP3, UCP2, MPC2, MPC1, ACACB, SLC25A20, CPT2, CPT1A, ACACA, CPT1B, THRSP, TIMM21, PAM16, TOMM40L, ROMO1, GRPEL1, TOMM40, TOMM20L, TIMM50, GRPEL2, TIMM23, TIMM23B, TOMM20, TIMM17A, DNAJC19, DNLZ, DNAJC15, TIMM44, PNPT1, TST, MRPL18, MICU2, MCU, MAIP1, MCUR1, MICU1, SLC25A23, SMDT1, AFG3L2, MCUB, ATP5PD, ATP5MG, ATP5F1B, ATP5PF, ATP5PB, ATP5F1A, ATP5F1D, ATP5F1C, ATP5PO, ATP5MF, ATP5F1E, ATP…
GO:0042166	MF	15	0.0700422	1	acetylcholine binding	CHRNA1, CHRNB1, CHRNB2, CHRM3, ACHE, CHRNA3, CHRNA7, CHRNA4, CHRNA5, CHRNB3, CHRNG, CHRNB4, CHRNE, CHRND, CHRNA6
GO:0010727	BP	4	0.0702728	1	negative regulation of hydrogen peroxide metabolic process	MMP3, FYN, MPV17L, HP
GO:0016702	MF	19	0.0703854	1	oxidoreductase activity, acting on single donors with incorporation of molecular oxygen, incorporation of two atoms of oxygen	ALOX12B, ALOX12, PTGS2, ALOXE3, BCO2, BBOX1, HAAO, BCO1, HPD, ALOX5, ALOX15, IDO1, TDO2, IDO2, ADI1, ALOX15B, CDO1, ADO, ETHE1
GO:0016460	CC	22	0.0705452	1	myosin II complex	MYH9, MYH10, MYH14, LIMCH1, MYL1, MYL3, MYH3, MYH1, MYH7, MYH6, MYH8, MYL6B, MYL9, MYH11, MYL5, MYLPF, MYH2, MYH13, MYH4, MYOM1, TRIM32, MYBPC3
GO:1905449	BP	5	0.0705609	1	regulation of Fc-gamma receptor signaling pathway involved in phagocytosis	CD47, APPL1, PTPRC, PTPRJ, APPL2
GO:0002295	BP	8	0.0706056	1	T-helper cell lineage commitment	ZFPM1, SPN, IL6, STAT3, IRF4, BATF, SLAMF6, LY9
GO:0031093	CC	61	0.0706477	1	platelet alpha granule lumen	LEFTY2, QSOX1, ISLR, ACTN4, F13A1, CFD, PLG, SERPINA1, SERPINA3, A2M, KNG1, PDGFB, EGF, TGFB1, IGF2, FGA, FGB, FGG, FN1, ORM1, AHSG, ALB, PPBP, PF4, ALDOA, PDGFA, HRG, A1BG, VWF, IGF1, APP, SERPINE1, SERPING1, PROS1, THBS1, SERPINF2, SPARC, SRGN, TGFB3, CLU, F5, ACTN1, HGF, VEGFA, ORM2, ACTN2, VEGFB, VEGFC, TGFB2, MMRN1, GAS6, FERMT3, NHLRC2, PCYOX1L, SCCPDH, GTPBP2, OLA1, FAM49B, TOR4A, VTI1B, T…
GO:0055089	BP	9	0.0706616	1	fatty acid homeostasis	INS, APOE, XBP1, POLD1, PRKAA2, PRKAA1, SIRT1, DGAT2, MLXIPL
GO:0044650	BP	9	0.0706898	1	adhesion of symbiont to host cell	HSP90AB1, CLEC4M, CD209, ICAM1, CD81, GAS6, LRRC15, NECTIN2, INHBB
GO:0043031	BP	11	0.0707511	1	negative regulation of macrophage activation	BPI, FCGR2B, CD200, NR1H3, ZC3H12A, IL31RA, LRFN5, LDLR, PTPRC, CX3CL1, FAM19A3
GO:0097733	CC	63	0.0707602	1	photoreceptor cell cilium	PEX6, TULP1, PROM1, CFAP410, CIB2, RHO, SAG, GNAT1, GNAT2, MAK, GNA11, GNAQ, RP1, MYO7A, RP1L1, PCDH15, LYAR, SHANK2, USH1C, RRH, GNAT3, GNGT1, OPN1SW, PCARE, OPN3, DHRS3, PRCD, NAPEPLD, PHLPP1, PHLPP2, SHOC2, LRRC30, RGS9, GUCA1C, PDE6A, PDE6G, GRK4, PDE6B, GUCA1A, GNB1, ABCA4, GUCY2D, GRK1, GRK7, SPTBN5, OPN4, GUCA1B, CEP290, NPHP1, USH2A, ARL3, SEPT2, IQCB1, TBCC, FAM161A, WDR19, RPGRIP1, IFT1…
GO:0009161	BP	34	0.0707721	1	ribonucleoside monophosphate metabolic process	ADK, PFAS, IMPDH2, IMPDH1, GART, PAICS, ADSS, ADSL, ATIC, GMPS, PPAT, ADSSL1, LHPP, APRT, AMPD2, AMPD3, AMPD1, UMPS, CMPK1, UCKL1, RFK, PRTFDC1, AK4, AK3, AK9, GMPR2, DLG1, DLG2, GUK1, MAGI3, CARD11, TJP2, LRGUK, NT5C2
GO:1902003	BP	20	0.0708277	1	regulation of amyloid-beta formation	TMED10, ROCK1, PICALM, GSAP, ROCK2, APP, CLU, EFNA1, CHRNA7, CASP3, GSK3A, EPHA4, LRRTM3, BIN1, APOE, PRNP, HAP1, ABCA7, SORL1, GGA3
GO:0007224	BP	30	0.0709034	1	smoothened signaling pathway	TTC26, DISP2, GLI1, GLI2, GLI3, BMP4, MAP3K10, PTCH1, IHH, SEPT2, SHH, STIL, ARL13B, HES5, TTBK2, TCTN3, EVC2, TMEM17, DYRK2, TCTN2, SMO, KIAA0586, IFT27, TMEM231, PKD2L1, CC2D2A, DISP3, B9D1, PTCH2, STK36
GO:0060836	BP	8	0.070904	1	lymphatic endothelial cell differentiation	SOX18, ACVRL1, ACVR2B, BMPR2, PROX1, PROX2, PDPN, NR2F2
GO:0030166	BP	56	0.0710358	1	proteoglycan biosynthetic process	BMPR1B, IGF1, FOXL1, BMPR2, CHST9, XYLT1, CSGALNACT2, CSGALNACT1, CANT1, GAL3ST3, GAL3ST4, CHST8, FAM20B, EXTL3, UGDH, B3GAT3, GLCE, NDST3, NDST1, EXT1, EXT2, XYLT2, HS3ST3B1, HS3ST3A1, NDST4, HS3ST1, HS3ST5, HS3ST6, HS3ST2, NDST2, HS3ST4, HS2ST1, HS6ST1, HS6ST3, PXYLP1, B3GAT2, B3GAT1, NCAN, CSPG5, DCN, VCAN, CSPG4, CHSY3, CHST15, CHST3, CHSY1, CHPF, CHST13, BCAN, CHST11, CHST12, CHPF2, DSEL, CH…
GO:0048169	BP	10	0.071176	1	regulation of long-term neuronal synaptic plasticity	SYNGR1, APP, DRD2, DLG4, CAMK2B, NETO1, RAB5A, NEURL1, SHANK3, NPTN
GO:0051452	BP	26	0.0712072	1	intracellular pH reduction	GPR89B, ATP6V0E1, SLC11A1, ATP6V0E2, ATP6V0A1, ATP6V1H, TCIRG1, ATP6V0A2, ROGDI, ATP6V0A4, ATP6V0D1, ATP6V0D2, DMXL2, DMXL1, CLN5, PPT1, CLN3, TMEM199, CCDC115, CLN6, CLCN3, RAB7A, RAB38, RAB39A, RAB20, SLAMF8
GO:0002329	BP	4	0.0712651	1	pre-B cell differentiation	LRRC8A, RAG1, RAG2, ATM
GO:0042541	BP	3	0.0712746	1	hemoglobin biosynthetic process	INHA, INHBA, EPO
GO:0070187	CC	7	0.0717939	1	shelterin complex	TERF1, TERF2, TERB1, ACD, TINF2, POT1, TERF2IP
GO:2000243	BP	45	0.0718866	1	positive regulation of reproductive process	NPM2, SIRT2, DMRT1, PRDM9, PRDM7, PLCB1, MEIOC, YTHDC2, CDC25B, CDC25C, CDC25A, INHBA, INHBB, VIP, APELA, ACVR1B, C1QBP, SYDE1, SMURF2, AGO2, CFAP69, TACR2, TACR1, TACR3, RNASE10, TAC4, CCR6, DEFB1, IQCF1, PRSS37, LHFPL2, CCDC87, FAM170B, CACNA1H, ZP3, GLRA1, ZP4, POMZP3, HYAL3, PDE3A, CIB1, WT1, SOX9, NR5A1, CITED2
GO:0046934	MF	70	0.0719312	1	phosphatidylinositol-4,5-bisphosphate 3-kinase activity	PIK3CD, PIK3R2, NRG2, EREG, FGF10, FGF17, FGF18, FGF19, EGFR, PDGFB, EGF, ESR1, PDGFA, ERBB2, FGF1, LCK, FYN, MET, FGF4, FGF2, PDGFRB, KIT, CD28, FGF6, FGFR1, FGF3, FGF5, SRC, HGF, RAC2, CD19, VAV1, PDGFRA, KITLG, FGF7, FGFR2, ERBB3, FGFR4, FGFR3, PIK3R1, FGF9, CD80, BTC, IRS1, CD86, PIK3CA, PIK3CB, PIK3CG, FGF8, GRB2, RAC1, RHOG, NRG1, PTPN11, GAB1, ERBB4, PIK3R6, TRAT1, PIK3AP1, KLB, FRS2, NRG4…
GO:0044146	BP	3	0.071956	1	negative regulation of growth of symbiont involved in interaction with host	MBL2, TIRAP, CAMP
GO:0051029	BP	6	0.0720139	1	rRNA transport	TST, TSC1, RPSA, NPM1, PNPT1, MRPL18
GO:0006210	BP	3	0.0722381	1	thymine catabolic process	ALDH6A1, DPYD, DPYS
GO:0004142	MF	3	0.0722561	1	diacylglycerol cholinephosphotransferase activity	CHPT1, CDS1, CEPT1
GO:0010823	BP	34	0.0722602	1	negative regulation of mitochondrion organization	IAPP, FLCN, PRKN, BNIP3, MUL1, OMA1, VAT1, TRIAP1, OPA1, NOL3, AVP, IGF1, GPX1, CLU, HGF, PPIF, AKT1, BCL2L1, FXN, PRELID1, MAPT, PINK1, FZD9, HSPA1A, ACAA2, MPV17L, SLC35F6, TMEM14A, LIG3, TSC2, BAG4, LMAN1, LRRK2, SIAH3
GO:0002830	BP	10	0.0722822	1	positive regulation of type 2 immune response	TNFSF4, NLRP3, NOD2, RARA, CD86, PRKCZ, IL18, IL6, XCL1, RSAD2
GO:0010888	BP	18	0.0723375	1	negative regulation of lipid storage	TNF, CRP, ITGB3, IL6, ITGAV, PTPN2, NFKBIA, ABCA1, PPARG, ABCG1, NR1H2, PPARA, NR1H3, TTC39B, PPARD, ABHD5, PNPLA2, OSBPL8
GO:1902723	BP	3	0.0724264	1	negative regulation of skeletal muscle satellite cell proliferation	MSTN, EPHB1, AKIRIN1
GO:0045655	BP	15	0.0725859	1	regulation of monocyte differentiation	IRF7, FOXP1, MYC, APCS, HOXA7, CDK6, CD4, CD74, FES, CSF1, ZFP36L1, IL34, DCSTAMP, CTNNBIP1, ACIN1
GO:0070254	BP	4	0.0729094	1	mucus secretion	AGR2, VAMP2, VAMP3, VAMP8
GO:0030539	BP	4	0.0730088	1	male genitalia development	TBX3, WT1, LHCGR, SHH
GO:0003996	MF	8	0.0730092	1	acyl-CoA ligase activity	ACSM1, ACSF2, ACSM2A, ACSM2B, ACSM6, ACSM3, ACSM4, ACSM5
GO:0043691	BP	17	0.0731007	1	reverse cholesterol transport	APOM, ABCA1, APOA1, APOE, APOA2, APOC2, APOC3, LCAT, APOA4, CLU, LIPC, CETP, ABCG1, SCARB1, ABCA5, LIPG, APOA5
GO:0045722	BP	5	0.0731533	1	positive regulation of gluconeogenesis	PTPN2, ARPP19, SIRT1, PPARGC1A, SUPT20H
GO:0042851	BP	3	0.0733138	1	L-alanine metabolic process	GPT2, AGXT, AGXT2
GO:0003400	BP	4	0.0733566	1	regulation of COPII vesicle coating	MAPK15, SAR1A, SAR1B, PREB
GO:0032281	CC	17	0.0734402	1	AMPA glutamate receptor complex	CACNG3, OLFM2, GRIA1, GRIA2, GRIA4, CACNG7, DLG4, CNIH2, CNIH3, CACNG8, CACNG4, CACNG5, CACNG2, SHISA7, SHISA8, SHISA6, SHISA9
GO:0047144	MF	9	0.0735398	1	2-acylglycerol-3-phosphate O-acyltransferase activity	LPCAT4, LPCAT3, MBOAT1, MBOAT2, LPCAT2, LPCAT1, LPGAT1, MBOAT7, CRLS1
GO:0030101	BP	44	0.0735529	1	natural killer cell activation	PIK3CD, NCR3, NCR1, IFNB1, CD2, KLRK1, IL12B, BAG6, IL2, PRDX1, CASP8, ULBP3, ULBP2, ULBP1, IL21R, SLAMF7, IFNK, MICB, RAET1G, MICA, RAET1E, RAET1L, SNX27, PTPRC, HNF1A, AXL, CD244, IFNA6, IFNA5, IFNA10, IFNA2, IFNA4, IFNA21, IFNA8, IFNA1, IFNE, IFNW1, IFNA7, IFNA17, IFNA14, IFNA16, KLRF2, CORO1A, VAMP2
GO:0021683	BP	5	0.073618	1	cerebellar granular layer morphogenesis	GRID2, CBLN1, KNDC1, PROX1, KIF14
GO:0051900	BP	10	0.0736279	1	regulation of mitochondrial depolarization	LRRK2, DCN, KDR, RACK1, MLLT11, MYOC, FZD9, IFI6, BCL2, SRC
GO:0042976	BP	6	0.0736629	1	activation of Janus kinase activity	JAK2, IL4, GHR, PRLR, PTK2B, PIBF1
GO:0034144	BP	8	0.0737182	1	negative regulation of toll-like receptor 4 signaling pathway	ACOD1, LYN, NR1D1, TNFAIP3, DAB2IP, LILRA2, BPIFB1, MFHAS1
GO:0030512	BP	60	0.0738985	1	negative regulation of transforming growth factor beta receptor signaling pathway	SMAD7, LDLRAD4, PDPK1, TGFB1I1, SMAD6, CIDEA, ZBTB7A, TGFB1, UBB, UBC, HSPA1A, SKI, PBLD, PPM1A, TGFBR1, TGFBR2, NKX2-1, RPS27A, UBA52, ADAM17, HTRA4, HTRA3, SMAD3, CAV1, BAMBI, PIN1, VEPH1, SMAD2, SKOR2, VASN, CD109, PEG10, ADAMTSL2, BCL9L, FAM89B, EID2, DAND5, WFIKKN2, PMEPA1, SIRT1, WFIKKN1, ASPN, SNX25, SMURF2, PRDM16, SMURF1, MTMR4, STUB1, SNX6, LEMD3, STRAP, ZNF451, EMILIN1, SKOR1, SPINT3, …
GO:0005243	MF	12	0.074151	1	gap junction channel activity	GJB3, GJA1, GJB7, GJA10, GJD2, GJA5, PANX3, PANX2, PANX1, GJC2, GJC1, GJC3
GO:0000783	CC	13	0.0743046	1	nuclear telomere cap complex	TERT, XRCC6, XRCC5, TERF1, TERF2, ACD, TINF2, POT1, TERF2IP, TERB1, CTC1, TEN1, STN1
GO:0070840	MF	17	0.0743386	1	dynein complex binding	CFAP73, RAB29, ATMIN, NEFH, TPR, APC, SNCA, PAFAH1B1, CENPF, GPSM2, NUMA1, CFAP100, PPP1R42, DNAAF1, BICD2, BICD1, SMC3
GO:0034063	BP	12	0.0744176	1	stress granule assembly	EIF2S1, MAPT, RPS23, G3BP1, CIRBP, DYNC1H1, GRB7, OGFOD1, ATXN2L, BICD1, C9orf72, ATXN2
GO:0060317	BP	20	0.0747838	1	cardiac epithelial to mesenchymal transition	BMP2, TGFBR1, NOTCH1, TGFB2, TGFBR3, OLFM1, HEYL, HEY2, HEY1, SNAI2, SNAI1, BMP4, ENG, FGF8, RBPJ, SPRY1, PDCD4, ACVRL1, HAS2, EFNA1
GO:0000147	BP	5	0.0748385	1	actin cortical patch assembly	TIGD5, WIPF1, WASL, WIPF3, WIPF2
GO:0032966	BP	3	0.0748548	1	negative regulation of collagen biosynthetic process	IL6, CIITA, EMILIN1
GO:0044065	BP	6	0.0748553	1	regulation of respiratory system process	MTG1, MTG2, TSHZ3, NLGN2, PHOX2B, GSX2
GO:0019205	MF	38	0.0749333	1	nucleobase-containing compound kinase activity	NME4, NME6, AK1, NME1, NME2, AK4, CMPK1, NME3, CMPK2, AK9, AK7, AK8, AK5, SUCLG1, TK2, TK1, DCK, DGUOK, UCK2, UCK1, ADK, UCKL1, AK3, PNKP, AK6, AK2, RAD50, DLG1, DLG2, GUK1, MAGI3, CARD11, TJP2, LRGUK, NT5C2, NOL9, CLP1, N4BP2
GO:0043950	BP	17	0.074972	1	positive regulation of cAMP-mediated signaling	CXCL11, PF4, CXCL10, ADRB1, CXCL9, CGAS, GPR62, GPR61, RAPGEF2, PEBP1, CALM1, CALM2, CALM3, PRKCA, GSK3A, MRAP, MRAP2
GO:0006681	BP	7	0.0749794	1	galactosylceramide metabolic process	ALDH5A1, CLN3, B3GALT2, B4GALT3, FA2H, B3GALT1, GALC
GO:0010909	BP	3	0.0751137	1	positive regulation of heparan sulfate proteoglycan biosynthetic process	CTNNB1, PXYLP1, TCF7L2
GO:1903553	BP	4	0.0751665	1	positive regulation of extracellular exosome assembly	SDCBP, SDC1, SDC4, PDCD6IP
GO:0042392	MF	5	0.0751714	1	sphingosine-1-phosphate phosphatase activity	PLPP1, PLPP3, PLPP2, SGPP2, SGPP1
GO:0046930	CC	13	0.0751799	1	pore complex	BCL2, VDAC1, BAX, BAK1, C5, C9, C8A, C8B, C7, C6, PPIF, SPG7, CD34
GO:0002891	BP	18	0.0752477	1	positive regulation of immunoglobulin mediated immune response	TNFSF4, CD226, NECTIN2, HLA-E, TFRC, TP53BP1, RIF1, SHLD3, PAXIP1, SHLD2, SHLD1, MAD2L2, IL4, CLCF1, TNFSF13, TGFB1, XCL1, C17orf99
GO:0032095	BP	13	0.0752863	1	regulation of response to food	PRKCG, MT3, GHRL, LEP, PPARA, CARTPT, SPX, NENF, BBS4, BBS2, MKKS, NPY, GHSR
GO:0048263	BP	4	0.0753443	1	determination of dorsal identity	GREM1, CER1, NBL1, WNT8B
GO:0042534	BP	14	0.0754025	1	regulation of tumor necrosis factor biosynthetic process	CX3CR1, TLR4, HSPB1, APP, THBS1, SPN, AZU1, TNFRSF8, CCR2, AGER, TLR1, LILRB1, GHSR, GHRL
GO:0050815	MF	6	0.0754029	1	phosphoserine residue binding	YWHAB, NEDD4, YWHAE, PIN1, LEO1, RTF1
GO:0004826	MF	4	0.0754617	1	phenylalanine-tRNA ligase activity	FARS2, FARSB, FARSA, LRRC47
GO:0060213	BP	12	0.0755096	1	positive regulation of nuclear-transcribed mRNA poly(A) tail shortening	CNOT1, PABPC1, ZFP36, TOB1, BTG2, CPEB3, TNRC6C, CNOT7, AGO2, TNRC6B, TNRC6A, POLR2G
GO:0034707	CC	7	0.0755436	1	chloride channel complex	BEST1, ANO6, BEST2, BEST4, BEST3, GLRA3, GLRB
GO:0045080	BP	7	0.075926	1	positive regulation of chemokine biosynthetic process	TNF, APP, HMOX1, EGR1, WNT5A, AGER, AZU1
GO:0031086	BP	7	0.0760712	1	nuclear-transcribed mRNA catabolic process, deadenylation-independent decay	ZFP36, ZFP36L1, PNRC2, DCP1B, DCP1A, EDC4, EDC3
GO:0070063	MF	55	0.0761215	1	RNA polymerase binding	BIN1, CCNT1, CCNT2, PPIB, ZFP36, STOM, BRCA1, NEDD4, DHX9, TAF10, PKN2, PABPN1, ANP32B, YTHDC2, PHRF1, SCAF8, RECQL5, URI1, ELP1, ESRRB, ERCC5, GTF2B, HNRNPU, UVSSA, ZNF326, ELP2, CDC73, CCAR2, PAF1, ELP4, WAC, ELP3, RPRD1B, SMYD2, AGO2, AGO1, RTRAF, NCOA3, ELOF1, PCF11, CTR9, RPRD1A, RPRD2, GTF2E1, SUPT4H1, BRD4, SCAF1, LEO1, RTF1, MAF1, ERBB2, TCOF1, NOLC1, SPTY2D1, RRN3
GO:0045214	BP	31	0.0761697	1	sarcomere organization	TCAP, BMP10, KRT19, TPM1, MYH3, MYH6, CAPN3, CASQ1, ACTN2, ANKRD1, MYLK3, OBSCN, LMOD2, MYPN, TTN, SYNPO2L, MYOZ1, MYOZ2, SIX4, TNNT1, MYBPC3, OBSL1, IGSF22, MYBPC1, MYOM1, TNNT3, MYOM2, TNNT2, WDR1, MYBPC2, MYOM3
GO:0006379	BP	21	0.0762081	1	mRNA cleavage	ERN1, PCF11, RNASE4, CSTF3, CPSF3, NUDT21, NCBP2, NCBP1, CPSF1, CPSF6, CPSF7, TUT1, CPSF4, FIP1L1, CSTF2T, CPSF4L, AGO3, MOV10, AGO4, AGO2, AGO1
GO:0021707	BP	4	0.0763611	1	cerebellar granule cell differentiation	GRID2, CBLN1, KNDC1, PROX1
GO:0045026	BP	18	0.0763618	1	plasma membrane fusion	MYMX, MYMK, NSF, IZUMO1R, LYZL6, SERPINA5, CD9, CRISP1, SPATA46, SPACA3, IZUMO1, ADAM2, ROPN1B, FOLR2, EQTN, FOLR3, SPESP1, SPACA6
GO:0086001	BP	45	0.0765435	1	cardiac muscle cell action potential	CACNA1G, SCN2B, ATP1A1, KCNE1, SCN1A, CACNA2D1, FGF12, KCNJ2, CACNA1D, SCN1B, CACNA1C, SCN5A, SCN4B, PKP2, SCN3B, KCNE2, KCNQ1, CAV3, ANK2, KCNH2, SNTA1, GPD1L, RYR2, NEDD4L, KCNE4, KCNE3, KCNE1B, KCNJ8, KCNJ5, KCNJ3, KCND3, GJA1, KCNA5, GJC1, CACNB2, KCNN2, SLC8A1, ATP1A2, HCN2, HCN4, TRPM4, ATP1B1, YWHAE, KCNIP2, SCN10A
GO:0071428	BP	14	0.0766013	1	rRNA-containing ribonucleoprotein complex export from nucleus	XPO1, EIF6, ABCE1, RAN, NMD3, NUP88, RRS1, BCCIP, NPM1, ZNF593, RPS15, LTV1, TSC1, RPSA
GO:0031080	CC	10	0.0767695	1	nuclear pore outer ring	NUP98, SEC13, NUP107, NUP160, NUP43, NUP37, NUP133, AHCTF1, SEH1L, NUP85
GO:0045504	MF	13	0.0768261	1	dynein heavy chain binding	DNAL1, DYNC1LI1, WDR60, DYNC1I1, WDR34, DNALI1, DNAI2, DYNC1I2, WDR78, DYNC2LI1, DYNC1LI2, WDR63, DNAI1
GO:0070244	BP	4	0.0769008	1	negative regulation of thymocyte apoptotic process	BMP4, JAK3, PTCRA, BLM
GO:2000434	BP	3	0.0769931	1	regulation of protein neddylation	RPL5, RPL11, DCUN1D1
GO:0043533	MF	5	0.0770021	1	inositol 1,3,4,5 tetrakisphosphate binding	ASTN2, ADAP1, ITPR3, SYT2, ADAP2
GO:0005672	CC	5	0.0770152	1	transcription factor TFIIA complex	TBP, GTF2A1, GTF2A2, STON1-GTF2A1L, GTF2A1L
GO:0043383	BP	4	0.0770246	1	negative T cell selection	THEMIS, GLI3, SHH, AIRE
GO:0021696	BP	14	0.0770417	1	cerebellar cortex morphogenesis	GLI2, TRNP1, GRID2, CBLN1, KNDC1, PROX1, KIF14, ZNF365, DLL1, COQ8B, LHX1, FAIM2, AGTPBP1, CEND1
GO:0043984	BP	17	0.0771483	1	histone H4-K16 acetylation	KAT7, WDR5, KMT2A, MSL1, JADE1, KANSL1, MCRS1, PHF20, KAT8, KANSL2, MEAF6, MSL2, JADE2, KANSL3, ING4, MSL3P1, KANSL1L
GO:0001893	BP	8	0.0775005	1	maternal placenta development	STOX2, CYP27B1, SPP1, VDR, PPARD, TCF23, GHSR, GHRL
GO:1903201	BP	42	0.077609	1	regulation of oxidative stress-induced cell death	P4HB, UBQLN1, HTRA2, NOL3, VNN1, INS, SOD2, HSPB1, AKT1, MAPK7, NFE2L2, SIRT1, BAG5, NME5, PRKN, HIF1A, PARK7, PINK1, TRAP1, SOD1, SFPQ, MCL1, FBXW7, FYN, ATF4, FBXO7, IL10, RACK1, NR4A3, GPR37, PDE8A, GPR37L1, TXN, PYCR1, LRRK2, MET, HGF, LANCL1, TLR4, TLR6, RIPK1, MMP3
GO:0046348	BP	9	0.0777463	1	amino sugar catabolic process	NPL, NAGK, GNPDA1, GNPDA2, CHIT1, CHIA, OVGP1, CHI3L2, CTBS
GO:0036018	BP	6	0.0777913	1	cellular response to erythropoietin	MT2A, MT1X, RHEX, EPO, KIT, EPOR
GO:0035771	BP	3	0.0778741	1	interleukin-4-mediated signaling pathway	STAT6, JAK3, IL4R
GO:0070778	BP	8	0.077928	1	L-aspartate transmembrane transport	SLC25A12, SLC1A6, SLC25A13, SLC25A18, SLC25A22, SLC38A7, SLC1A3, SLC1A1
GO:2001240	BP	22	0.0779694	1	negative regulation of extrinsic apoptotic signaling pathway in absence of ligand	TERT, SNAI2, TNF, IL1A, IL1B, PF4, CSF2, IFI6, HSPA1A, HSPA1B, BCL2, AKT1, GDNF, BCL2L1, MCL1, MAP2K5, MAPK7, UNC5B, EYA3, EYA2, EYA1, EYA4
GO:2000831	BP	12	0.0780913	1	regulation of steroid hormone secretion	NKX3-1, CRH, GAL, GALR1, GHRL, UCN, C1QTNF1, CRHR1, POMC, AGT, AGTR1, GDF9
GO:0034452	MF	12	0.0781885	1	dynactin binding	MAPT, HTT, PAFAH1B1, GSK3B, BICDL1, HOOK3, BICD2, BICD1, BBS4, SPTBN5, SNX6, SNX5
GO:0016259	BP	4	0.0781978	1	selenocysteine metabolic process	SARS, SEPHS2, SEPSECS, SEPHS1
GO:0005639	CC	11	0.0782193	1	integral component of nuclear inner membrane	LBR, MAJIN, LEMD2, P2RX4, P2RX1, LEMD3, P2RX3, P2RX6, P2RX7, P2RX5, P2RX2
GO:0030853	BP	4	0.0785099	1	negative regulation of granulocyte differentiation	C1QC, RARA, CEACAM1, ADIPOQ
GO:0008347	BP	12	0.0785173	1	glial cell migration	AZU1, TGFB2, RTN4, ADGRG1, LAMB1, DAB2IP, P2RY12, SRGAP2, PAFAH1B1, MBOAT7, CCL3, CCL2
GO:0006744	BP	15	0.0785224	1	ubiquinone biosynthetic process	COQ9, COQ5, PDSS1, PDSS2, COQ8A, COQ8B, COQ2, COQ3, UBIAD1, COQ10A, COQ7, COQ10B, FDXR, COQ6, NDUFA9
GO:0006522	BP	4	0.0787163	1	alanine metabolic process	AGXT, AGXT2, DAO, GPT2
GO:0015385	MF	11	0.0787746	1	sodium:proton antiporter activity	SLC9A1, SLC9A3, SLC9A5, SLC9B1, SLC9A4, SLC9B2, SLC9A9, SLC9A2, SLC9A8, SLC9C1, SLC9C2
GO:0051974	BP	11	0.0788312	1	negative regulation of telomerase activity	MEN1, TP53, SRC, CERS1, TERF1, ERCC4, PINX1, PIF1, POT1, TEN1, PARP3
GO:1903299	BP	7	0.0790615	1	regulation of hexokinase activity	PRKN, GCKR, MIDN, FOXA2, BAD, DUSP12, TIGAR
GO:1903078	BP	47	0.0791354	1	positive regulation of protein localization to plasma membrane	PDPK1, RAMP3, AGR2, EGFR, TNF, IFNG, ITGB1, LGALS3, AKAP5, PRKCH, ITGA3, PIK3R1, EPHA2, EPHA3, EPHB2, AKT1, KIF5B, PRKCI, PTPN9, ARF6, RHOG, SPTBN1, PRKCE, LRP1, STX4, DLG1, STX3, SQSTM1, PLS1, ARHGEF16, STAC2, CNPY4, DPP10, NKD2, CLIP3, STAC3, STAC, GPER1, CIB1, SORBS1, RANGRF, TREM2, PRNP, ACSL3, RACK1, CNST, ANXA13
GO:0035032	CC	7	0.0792028	1	phosphatidylinositol 3-kinase complex, class III	BECN1, ATG14, PIK3C3, NRBF2, PIK3R4, BECN2, VAC14
GO:0044788	BP	23	0.0792381	1	modulation by host of viral process	PC, CAV2, ZNF502, VAPA, SMC3, LTF, PRKN, CCNK, CCL8, ZC3H12A, EIF2AK4, APCS, PTX3, APOE, PPIB, CFL1, ANXA2P2, ANXA2, TBC1D20, NUCKS1, YTHDC2, IFI27, FBXL2
GO:0002142	CC	6	0.0792411	1	stereocilia ankle link complex	USH2A, ADGRV1, PDZD7, VEZT, WHRN, USH1C
GO:0046540	CC	32	0.079338	1	U4/U6 x U5 tri-snRNP complex	PRPF4, PRPF3, PPIH, SNRNP200, PRPF6, CD2BP2, LSM8, SNRPB, SNU13, SNRPE, SNRPF, SNRPG, LSM3, LSM6, SNRPD1, SNRPD2, SNRPD3, TXNL4A, SART3, EFTUD2, USP39, PRPF8, PRPF31, LSM7, LSM2, LSM5, LSM4, SART1, PRPF18, TXNL4B, ZMAT2, SNRPN
GO:0019871	MF	7	0.0794144	1	sodium channel inhibitor activity	NEDD4, SCN1B, CAMK2D, PCSK9, RSC1A1, NEDD4L, SCN3B
GO:0032211	BP	19	0.0796795	1	negative regulation of telomere maintenance via telomerase	HNRNPC, HNRNPA1, SRC, TERF1, HNRNPU, EXOSC10, TERF2, CTC1, TEN1, DCP2, XRN1, TENT4B, ACD, PINX1, TINF2, NAT10, PIF1, STN1, POT1
GO:0070170	BP	8	0.0797786	1	regulation of tooth mineralization	ASPN, TFAP2A, WNT6, ODAPH, AMTN, ENAM, DSPP, MMP20
GO:0050780	MF	6	0.0799047	1	dopamine receptor binding	DLG4, VPS35, GNAS, CLIC6, GNA13, GNA12
GO:0021695	BP	18	0.0799295	1	cerebellar cortex development	KIF14, NEUROD2, CLP1, ZNF365, DLL1, FAIM2, AARS, COQ8B, LHX1, AGTPBP1, CEND1, TTBK2, GRID2, CBLN1, KNDC1, PROX1, GLI2, TRNP1
GO:0051279	BP	58	0.0799498	1	regulation of release of sequestered calcium ion into cytosol	DIAPH1, ANK2, TRDN, PTK2B, LIME1, UBASH3B, CASQ2, CALM1, CALM2, CALM3, HRC, GSTM2, SRI, FKBP1B, GSTO1, PDE4D, AKAP6, CAMK2D, DHRS7C, PRKACA, SLC8A1, ATP1A2, CACNA1C, RYR2, CASQ1, HTT, HAP1, PKD2, P2RY6, FKBP1A, CXCL11, PDPK1, F2, CXCL10, THY1, CD19, PLCG1, CAPN3, DRD1, F2R, APLNR, SNCA, XCL1, TRPC1, CX3CL1, CXCL9, NPSR1, CEMIP, F2RL3, GPER1, LACRT, JPH2, NOS1, JPH3, JPH4, JPH1, SELENON, JSRP1
GO:0043198	CC	16	0.0801716	1	dendritic shaft	GIPC1, APP, MAP2, PRKAR2B, NSF, EPHA4, MAP1A, MPP2, GRM7, CNIH2, ZNF804A, CNIH3, GPER1, RTN4R, SYNDIG1, CRIPT
GO:0071679	BP	8	0.0804157	1	commissural neuron axon guidance	NFIB, NRP1, NCAM1, VEGFA, EPHB2, RYK, GDNF, SMO
GO:0031643	BP	6	0.0806779	1	positive regulation of myelination	NCMAP, TENM4, RNF10, PARD3, DICER1, MYRF
GO:0048512	BP	9	0.0807696	1	circadian behavior	USP2, TP53, GPR176, BTBD9, EGR1, PTEN, ID2, MTA1, CIART
GO:0030971	MF	55	0.0809844	1	receptor tyrosine kinase binding	PIK3R2, PITPNM1, ANGPT2, MAP3K7, LRP4, CPNE3, SOCS5, TP53, PCNA, NCK1, PTPN2, PTPN1, MST1, TOB1, DUSP3, NRG3, RACK1, NRG1, HYAL2, SQSTM1, GAS6, GRB14, ANGPT1, PTPN14, ARHGEF16, ALKAL2, ALKAL1, GFRAL, DOCK4, ELMO2, FIZ1, PITPNM3, PITPNM2, ACP4, RNF41, ANGPT4, SHC3, SHC2, SHC1, CBLB, CBL, ANXA5, SHC4, CBLC, FLT3LG, PIK3R1, IRS1, TRAT1, FRS2, BLNK, STAP1, GAB2, SH2B2, SH2B1, SH2B3
GO:0030277	BP	16	0.0812904	1	maintenance of gastrointestinal epithelium	SERPINA3, RBP4, PBLD, MUC2, MUC6, MUC4, MUC13, NOD2, TLR9, STRAP, TFF3, TFF2, TFF1, TLR4, SOX9, INAVA
GO:0042296	MF	4	0.0814769	1	ISG15 transferase activity	UBE2E1, UBE2E2, HERC5, UBE2L6
GO:1903551	BP	6	0.0816208	1	regulation of extracellular exosome assembly	PDCD6IP, STAM, TSG101, SDCBP, SDC1, SDC4
GO:0032729	BP	45	0.0817282	1	positive regulation of interferon-gamma production	TLR4, IL1B, HLA-DPB1, CD14, HSPD1, IL1R1, HLA-DPA1, ZP3, TNFSF4, IL12A, IL12B, CCR2, TXK, IL12RB1, SLC11A1, ISL1, PDE4B, PDE4D, FADD, FZD5, IL18R1, IL18, IL23R, IFNL1, SLAMF6, IL12RB2, IL23A, FAM49B, KLRK1, IL6R, CD226, TLR3, CEBPG, EBI3, CD276, ZFPM1, IL27, IL21, TLR9, LGALS9, RASGRP1, HMHB1, CD2, CD244, PTPN22
GO:1905331	BP	12	0.0820509	1	negative regulation of morphogenesis of an epithelium	STAT1, SULF1, TNF, TACSTD2, BMP4, TBX2, NKD1, CLASP2, PTEN, CLASP1, PHLDB2, GATA3
GO:0047844	MF	3	0.082077	1	deoxycytidine deaminase activity	APOBEC3A, APOBEC3G, APOBEC3B
GO:0000778	CC	12	0.0821109	1	condensed nuclear chromosome kinetochore	CENPA, NDC80, BUB1B, MIS18BP1, NUF2, BUB1, CENPO, CENPC, DSN1, MIS12, CCNB1, PLK1
GO:0005923	CC	68	0.0823239	1	bicellular tight junction	CLDN5, CLDN4, CLDN3, CYTH3, STRN, CLDN11, TJP3, CLDN7, CLDN9, CLDN14, DDX58, CLDN1, EPCAM, YBX3, AOC1, APC, TGFBR1, RAB13, CLDN15, CLDN6, CLDN8, CLDN12, CLDN17, CLDN18, CLDN20, EPPK1, RAP2B, CXADR, CLDN10, TJP1, ANK3, DLG1, CYTH1, OCLN, MPP7, FRMPD2, MTDH, MAGI2, JAML, MICALL2, AMOTL1, MARVELD2, CLDN19, CLDN22, BVES, PATJ, PARD3, MARVELD3, CLDN23, WNK4, TBCD, JAM3, PARD6B, CLMP, ECT2, PARD6A, UBN…
GO:2000272	BP	50	0.0823436	1	negative regulation of signaling receptor activity	CLEC12B, HFE, SOCS5, ZGPAT, GPRC5A, SOCS4, CHMP6, TSG101, VPS25, ZFYVE28, ERRFI1, CBLC, SNX6, CBL, CBLB, PCSK9, LYPD6, LY6E, LY6H, LYNX1, DKK1, IL18BP, LRPAP1, ADH7, WFIKKN2, ESR2, ZNF653, WFIKKN1, DKKL1, MTRNR2L9, MTRNR2L4, DKK3, MTRNR2L7, DKK2, MTRNR2L5, MTRNR2L3, DKK4, MTRNR2L2, MTRNR2L1, MTRNR2L8, MTRNR2L6, SPINT3, IL1RN, PXDN, FST, CCL5, RAMP3, CALCR, CRHBP, EPHB2
GO:1905269	BP	73	0.0825774	1	positive regulation of chromatin organization	UBE2N, PAF1, TET1, CHTOP, PAXIP1, BRD4, NSD3, MYB, DNMT1, CTNNB1, BRCA1, KMT2A, SMAD4, SNW1, CTR9, AUTS2, WDR61, DNMT3B, KMT2E, HIST1H1B, RIF1, JARID2, SIRT1, PRDM12, ZNF304, PHF1, PHF19, MTF2, ZBTB7B, AKAP8, CTBP1, NIPBL, SDR16C5, ING2, AKAP8L, VEGFA, PRKD1, C6orf89, PRKD2, RPS6KA5, RPS6KA4, IL1B, MAPK3, CDK9, KDM1A, RNF40, RNF20, NOS1, ARRB1, BRD7, PPARGC1A, RUVBL2, TADA2B, TADA2A, WBP2, KAT7, …
GO:0038007	BP	3	0.082751	1	netrin-activated signaling pathway	SHTN1, PTK2, UNC5A
GO:0048675	BP	18	0.0827632	1	axon extension	HSP90AA1, HSP90AB1, PPP3CB, MAP1B, CDK5, CYFIP1, AUTS2, C9orf72, ULK2, ULK1, NRP1, NRP2, SLIT1, SLIT3, SLIT2, SEMA3F, ALCAM, SEMA3A
GO:0030201	BP	28	0.0829301	1	heparan sulfate proteoglycan metabolic process	SULF2, SULF1, HS3ST4, EXTL3, UGDH, B3GAT3, GLCE, NDST3, NDST1, EXT1, XYLT1, EXT2, XYLT2, HS3ST3B1, HS3ST3A1, NDST4, HS3ST1, HS3ST5, HS3ST6, HS3ST2, NDST2, CSGALNACT1, HS2ST1, HS6ST1, HS6ST3, GPC1, SGSH, HPSE
GO:0031058	BP	61	0.0829796	1	positive regulation of histone modification	UBE2N, PAF1, TET1, CHTOP, PAXIP1, BRD4, NSD3, MYB, DNMT1, CTNNB1, BRCA1, KMT2A, SMAD4, SNW1, CTR9, AUTS2, WDR61, DNMT3B, KMT2E, HIST1H1B, RIF1, JARID2, SIRT1, PRDM12, ZNF304, PHF1, PHF19, MTF2, ZBTB7B, AKAP8, CTBP1, NIPBL, SDR16C5, ING2, AKAP8L, VEGFA, PRKD1, C6orf89, PRKD2, RPS6KA5, RPS6KA4, IL1B, MAPK3, CDK9, KDM1A, RNF40, RNF20, NOS1, ARRB1, BRD7, PPARGC1A, RUVBL2, TADA2B, TADA2A, WBP2, KAT7, …
GO:0043236	MF	21	0.0829904	1	laminin binding	SSC5D, AGRN, THBS1, NID1, LGALS3, ACHE, CTSS, GPC1, BCAM, ADAM9, ECM1, ADGRG6, LRRC15, PLEKHA2, ITGB1, LYPD3, LYPD5, SLIT2, DAG1, SHH, LACRT
GO:0009215	BP	5	0.0830916	1	purine deoxyribonucleoside triphosphate metabolic process	AK9, NUDT1, NUDT15, SAMHD1, NUDT16
GO:0071493	BP	8	0.083206	1	cellular response to UV-B	HYAL3, MME, CDKN1A, CRIP1, MFAP4, HYAL1, HYAL2, STK11
GO:0070888	MF	42	0.0832407	1	E-box binding	ARNTL, BHLHE40, PRMT5, CLOCK, PER1, SNAI2, TCF21, MITF, SNAI1, MYC, MYF5, MYOD1, MYOG, TCF4, TCF3, TAL1, SFPQ, MYF6, GATA3, LMO2, AHR, PPARG, ZEB1, ASCL1, MAX, HAND2, TFAP4, SREBF2, NEUROD1, TWIST1, NEUROD2, SCX, CIART, PSPC1, ARNTL2, NEUROG1, ATOH8, ASCL2, BHLHE41, NEUROG2, SCRT2, HES1
GO:0008299	BP	18	0.0833021	1	isoprenoid biosynthetic process	MVD, MVK, PDSS1, PDSS2, IDI2, HMGCR, IDI1, PMVK, DHDDS, NUS1, SRD5A3, HMGCS1, HMGCS2, ALDH1A3, DHRS9, BCO1, RPE65, FDPS
GO:1905207	BP	28	0.0833202	1	regulation of cardiocyte differentiation	WNT3A, GATA4, NKX2-5, TGFB2, TBX5, DHX36, PRICKLE1, EGFR, HEY2, FZD7, DKK1, BMP2, SOX6, FRS2, GSK3A, SMAD4, SEMA3C, MYOCD, GPER1, GREM1, TGFB1, EFNB2, MEF2C, BMP4, IGF1, EDN1, AKAP6, ENG
GO:0016240	BP	4	0.0833316	1	autophagosome membrane docking	SNAP29, STX17, ATG14, VAMP8
GO:1901984	BP	15	0.0835541	1	negative regulation of protein acetylation	GSK3B, SIRT1, PARK7, KLF15, SNCA, SET, CTBP1, TAF7, SDR16C5, NOC2L, BRCA1, SPI1, PIH1D1, SIN3A, ZNF451
GO:0000050	BP	8	0.0836006	1	urea cycle	ASS1, ASL, ARG1, CPS1, ARG2, NAGS, SLC25A2, SLC25A15
GO:0035927	BP	5	0.0836168	1	RNA import into mitochondrion	PNPT1, TOMM20L, TOMM20, TST, MRPL18
GO:0001836	BP	18	0.083645	1	release of cytochrome c from mitochondria	FZD9, DNM1L, GGCT, SOD2, IFI6, BCL2, CLU, SFN, BID, BAX, BCL2L1, BAK1, TIMM50, MFF, BOK, FIS1, BAD, BBC3
GO:1904778	BP	5	0.0836935	1	positive regulation of protein localization to cell cortex	EPB41L2, EPB41, GNAI1, GPSM2, NUMA1
GO:0010994	BP	5	0.0837351	1	free ubiquitin chain polymerization	UBE2C, PRKN, UBE2K, UBE2S, TRIM6
GO:0050910	BP	9	0.0838159	1	detection of mechanical stimulus involved in sensory perception of sound	HPN, KIT, COL11A1, TMC2, ADGRV1, PDZD7, MKKS, WHRN, TMC1
GO:0051380	MF	5	0.0840302	1	norepinephrine binding	ADRB2, ADRA2A, ADRB3, DRD4, ADRB1
GO:0008511	MF	3	0.0840577	1	sodium:potassium:chloride symporter activity	SLC12A2, SLC12A1, SLC12A3
GO:0070344	BP	7	0.0840814	1	regulation of fat cell proliferation	E2F3, PER2, GATA2, E2F1, TFDP1, PID1, VSTM2A
GO:1990000	BP	8	0.0841187	1	amyloid fibril formation	APP, GSN, MAPT, CD36, FKBP1A, MDM2, RIPK1, RIPK3
GO:0048496	BP	5	0.0842531	1	maintenance of animal organ identity	USH2A, IQCB1, NPHP3, ADGRV1, PKP2
GO:1903543	BP	15	0.0842532	1	positive regulation of exosomal secretion	SDCBP, HGS, CHMP2A, VPS4B, IFNG, SDC1, SDC4, RAB7A, PDCD6IP, STAM, SNF8, TSG101, ATP13A2, SMPD3, VPS4A
GO:0038111	BP	17	0.0842539	1	interleukin-7-mediated signaling pathway	SOCS2, SOCS1, IL7, IL7R, JAK1, IRS1, STAT3, STAT5A, SMARCA4, STAT5B, JAK3, HIST1H3A, HIST2H3A, TSLP, CISH, BRWD1, IRS2
GO:1990090	BP	23	0.0844283	1	cellular response to nerve growth factor stimulus	NTRK1, MAPT, AKT1, RAP1A, RAPGEF1, ACAP2, RAB35, MAGI2, STMN2, CIB1, EHD1, KIDINS220, RAPGEF2, NTRK2, NTRK3, NGF, NTF4, BDNF, NTF3, SORT1, TMEM108, WASF1, SH3GL2
GO:0005375	MF	3	0.0846065	1	copper ion transmembrane transporter activity	SLC31A1, ATP7B, SLC11A2
GO:0042832	BP	8	0.084618	1	defense response to protozoan	PF4, SLC11A1, DEFA1, IRF4, BATF, BATF2, LYST, CLEC7A
GO:0044390	MF	33	0.0846278	1	ubiquitin-like protein conjugating enzyme binding	RPS3, UBE3D, RNF185, PARK7, UBA2, RNF5, PRKN, MARCH6, ARIH2, FOXL2, PPARA, RNF125, MARCH7, ZMYM2, TRAF6, ARIH1, RNF14, SIAH2, RNF217, RNF19A, DCUN1D3, RNF180, RNF144A, SIAH1, RNF144B, DCUN1D1, ANKIB1, RNF19B, DCUN1D2, DCUN1D5, SIAH3, DCUN1D4, TOLLIP
GO:1900747	BP	7	0.0846384	1	negative regulation of vascular endothelial growth factor signaling pathway	SPRY2, HRG, DCN, XDH, DAB2IP, CADM4, SEMA6A
GO:0006144	BP	14	0.0852414	1	purine nucleobase metabolic process	TTR, DPYD, XDH, AOX1, PAICS, SHMT1, GMPS, MTHFD1, MTHFD1L, APRT, PRTFDC1, ADA, GART, GDA
GO:1903772	BP	4	0.0852517	1	regulation of viral budding via host ESCRT complex	SNF8, TSG101, VPS37B, VPS4A
GO:0010719	BP	25	0.0852903	1	negative regulation of epithelial to mesenchymal transition	SMAD7, LDLRAD4, HPN, EFNA1, BMP5, PBLD, NKX2-1, FOXA1, PTEN, PPP2CA, DAB2IP, USF3, VASN, SFRP1, ADIPOR1, SFRP2, TBX5, OVOL2, SDHAF2, MAD2L2, FOXA2, STRAP, TGFB2, NOG, FUZ
GO:0015556	MF	13	0.0853058	1	C4-dicarboxylate transmembrane transporter activity	SLC25A10, SLC25A30, SLC25A11, SLC13A1, SLC13A3, SLC13A5, SLC13A4, SLC25A12, SLC1A6, SLC25A13, SLC25A18, SLC25A22, SLC38A7
GO:1904151	BP	3	0.085323	1	positive regulation of microglial cell mediated cytotoxicity	TYROBP, ITGAM, STAP1
GO:0035455	BP	17	0.0854856	1	response to interferon-alpha	IFITM1, EIF2AK2, MX2, IFNAR2, ADAR, IFITM3, IFITM2, BST2, LAMP3, KLHL20, TPR, IFNAR1, GATA3, AXL, GAS6, PYHIN1, PDE12
GO:1900116	BP	10	0.0856959	1	extracellular negative regulation of signal transduction	LRPAP1, ZNF653, CD46, CER1, FBN1, NBL1, DAND5, FBN2, LTBP1, NRROS
GO:2000669	BP	7	0.085756	1	negative regulation of dendritic cell apoptotic process	CCL21, AXL, CCR7, CXCL12, GAS6, LILRB1, CCL19
GO:0071223	BP	6	0.0858244	1	cellular response to lipoteichoic acid	TLR2, CD14, LBP, TIRAP, RELA, MAPK14
GO:0060292	BP	6	0.0859153	1	long-term synaptic depression	ARF1, PICK1, PLK2, SHANK2, SLC24A2, SLC24A1
GO:0032077	BP	5	0.086093	1	positive regulation of deoxyribonuclease activity	PCNA, RPS3, AKT1, PRKCD, DDX11
GO:0030520	BP	18	0.0862449	1	intracellular estrogen receptor signaling pathway	ARID1A, RBFOX2, TADA3, ESR1, DDX5, DEFA1, DEFA3, POU4F2, NCOA6, TRIP4, PPARGC1B, DDX54, ESR2, DDX17, EGLN2, RBM14, PADI2, SAFB
GO:0010869	BP	18	0.0862571	1	regulation of receptor biosynthetic process	ANKRD13C, EDN1, HOXA5, NR1H3, HDAC1, HIF1A, HDAC2, HNRNPK, SCAP, FGF21, CNPY2, NR1D1, PPARG, PPARA, ITGB3, ITGAV, ADIPOQ, PARK7
GO:0017046	MF	37	0.0862593	1	peptide hormone binding	GALR2, GALR3, INHBA, GHR, NPR1, PRLR, NPR3, NPR2, EDNRB, CCKAR, CCKBR, VIPR1, ECE1, GALR1, SCTR, GHRHR, PTH1R, ACVR1, SLC40A1, ANXA5, CRHR2, LEPR, CRHR1, VIPR2, GLP1R, PTH2R, GIPR, GLP2R, ADCYAP1R1, INSR, IGF1R, IDE, PIK3R1, CRHBP, CALCR, RAMP1, CALCRL
GO:0043548	MF	18	0.0862603	1	phosphatidylinositol 3-kinase binding	INSR, LCK, IGF1R, PIK3R1, CORO1A, IRS1, TYRO3, BECN1, DAB2IP, HCST, IRS2, PTPN13, FAM83B, PIK3AP1, NLRC3, FAM83A, FBXL2, PIK3IP1
GO:0015386	MF	9	0.0863591	1	potassium:proton antiporter activity	SLC9A8, SLC9A2, SLC9A3, SLC9C1, SLC9C2, SLC9A1, SLC9A9, SLC9A5, SLC9A4
GO:0071949	MF	20	0.0863868	1	FAD binding	AGPS, KMO, PRODH, MICAL2, DAO, NQO2, CRY2, STEAP4, MICAL3, KDM1B, MICAL1, MTRR, MMACHC, D2HGDH, CYB5R1, MTHFR, CYB5R3, PRODH2, SQOR, CYB5R2
GO:1905451	BP	3	0.0864372	1	positive regulation of Fc-gamma receptor signaling pathway involved in phagocytosis	PTPRC, PTPRJ, APPL2
GO:0008449	MF	3	0.0867012	1	N-acetylglucosamine-6-sulfatase activity	GNS, SULF2, SULF1
GO:2000465	BP	6	0.0867614	1	regulation of glycogen (starch) synthase activity	GSK3A, GSK3B, INPP5K, IGF2, ADIPOQ, EPM2AIP1
GO:0014857	BP	8	0.0868029	1	regulation of skeletal muscle cell proliferation	SIX1, CFLAR, MYOG, ANGPT1, FGF2, MSTN, EPHB1, AKIRIN1
GO:0097119	BP	4	0.0868651	1	postsynaptic density protein 95 clustering	NLGN1, NLGN2, NRXN2, NRXN1
GO:0004980	MF	3	0.0868891	1	melanocyte-stimulating hormone receptor activity	MC4R, MC3R, MC1R
GO:0090263	BP	75	0.0869184	1	positive regulation of canonical Wnt signaling pathway	FZD9, ARNTL, AXIN1, DAPK3, LGR5, JRK, UBR5, SCEL, TNKS, EGFR, EGF, COL1A1, JUP, NFKB1, FGFR2, CDH3, PPM1A, USP8, CSNK1D, VCP, WNT3A, PRDM15, UBE2B, CAV1, SOX4, BAMBI, PTK7, ILK, PIN1, SEMA5A, FAM53B, KANK1, RSPO1, LRRK1, LRRK2, WLS, RNF220, TMEM198, SFRP4, CAPRIN2, USP34, NRARP, DAAM2, CCAR2, SFRP1, TRPM4, FRAT1, SFRP2, ZBED3, USP47, ADGRA2, LGR4, TBL1XR1, TNKS2, WNK1, SMURF2, LGR6, RNF146, GID8,…
GO:0046626	BP	39	0.0869562	1	regulation of insulin receptor signaling pathway	FFAR3, TSC2, VWA2, MZB1, SIK2, NUCKS1, SOCS1, IL1B, AHSG, PRKCB, NCK1, PTPN2, PTPN1, ENPP1, RPS6KB1, PTPRE, IRS1, GSK3A, PRKCQ, PRKCZ, PRKCD, GRB10, GRB14, KANK1, PID1, INPP5K, CISH, TSC1, SOCS2, SLA2, SOCS3, ZBTB7B, INS, IGF2, PTPN11, GKAP1, SIRT1, SORBS1, C1QTNF12
GO:0022011	BP	11	0.0869941	1	myelination in peripheral nervous system	ARHGEF10, SKI, NF1, CNTNAP1, ADGRG6, SIRT2, PARD3, MYOC, SOD1, NCMAP, DICER1
GO:0070574	BP	3	0.0870471	1	cadmium ion transmembrane transport	SLC11A1, SLC11A2, SLC30A1
GO:0045778	BP	52	0.0870695	1	positive regulation of ossification	BMP2, BMP4, SOX11, WNT5A, TGFB2, ZBTB16, BMPR2, FZD9, BMPR1B, TGFB1, PTH, ISG15, TFAP2A, TGFB3, BMP7, BMP6, ACVR2A, SLC8A1, FBN2, BMPR1A, WNT4, ACVR1, MEF2C, ACVR2B, ANO6, TMEM119, PKDCC, ATRAID, OSR2, OSR1, ADGRV1, NELL1, P2RX7, KL, LTF, LRP5, IGF1, IL6, IL6R, IFITM1, HGF, IL6ST, WNT7B, RUNX2, PRKD1, DDR2, NPNT, TP63, ZHX3, CTNNBIP1, SUCO, FBXO5
GO:0010718	BP	41	0.0871556	1	positive regulation of epithelial to mesenchymal transition	SDCBP, TGFB1I1, SNAI1, TGFB1, IL1B, COL1A1, TGFB3, BMP2, SERPINB3, CTNNB1, TGFBR1, TGFBR2, MTOR, NOTCH1, TGFB2, SMAD3, DAB2, FOXC1, TIAM1, BAMBI, SMAD4, TWIST1, ALX1, SMAD2, EZH2, CRB2, BCL9L, PDPN, GCNT2, OLFM1, WWTR1, GLIPR2, RGCC, ZNF703, LEF1, AXIN2, LOXL2, TCF7L2, JAG1, ENG, ACVR1
GO:0009303	BP	15	0.0872179	1	rRNA transcription	CD3EAP, ANG, MARS, GTF3C1, CAVIN1, GTF3A, BRF1, NIFK, SPIN1, TAF1B, GTF3C2, GTF3C6, GTF3C4, GTF3C5, GTF3C3
GO:0031670	BP	33	0.0872498	1	cellular response to nutrient	XBP1, CDKN2B, PDK2, USF1, USF2, FOXA2, NCOA1, FOLR1, FOLR2, FES, SFRP1, PIM1, VDR, CYP24A1, GAS6, POSTN, CIB2, HSP90B1, P2RY2, P2RY1, P2RX3, RYR3, TRPV1, SSH1, P2RY11, PDXP, P2RX4, P2RX7, P2RY12, NR1H4, CASTOR1, CASTOR2, FYN
GO:0005179	MF	71	0.0872617	1	hormone activity	CGB1, CCL25, GNRH2, BMP10, AGT, GNRH1, POMC, CGA, PTH, VIP, PPY, INS, AMH, IGF1, CHGB, INHA, EDN1, CRH, INHBA, NMB, INHBB, SCT, APELA, PYY, EDN3, NPPB, EDN2, SST, PRLH, GUCA2A, CSHL1, ADIPOQ, ERFE, C1QTNF12, METRNL, CGB2, INSL6, GAST, CSH2, GCG, GPHB5, CGB3, FSHB, CSH1, LHB, NPPA, CCK, GH1, PTHLH, TSHB, PRL, GH2, CGB7, LEP, CORT, AGRP, AVP, PENK, GRP, CALCB, ADCYAP1, GAL, UCN, QRFP, PNOC, SPX, NP…
GO:0006677	BP	14	0.087271	1	glycosylceramide metabolic process	ST6GALNAC3, ST6GALNAC6, CLN3, FA2H, UGCG, GBA, GBA2, ALDH5A1, B3GALT2, B4GALT3, B3GALT1, GALC, GBA3, NAGA
GO:0003777	MF	75	0.0873281	1	microtubule motor activity	DYNC1I1, KIF1B, DNAL4, KIF5B, CENPE, DYNC1I2, KIF7, KIF24, DNAH3, DYNLRB2, DNAH7, APPBP2, DNAH8, BBS4, KIFC1, DNAI2, KIF13A, DYNLRB1, KIF13B, DNAH2, DNAH1, STARD9, DNAH17, KIF26A, SMC3, KIF3C, KIF4B, KIF5C, KIFC2, KIF18B, KIF19, KIFC3, KIF2A, KIF2B, KIF9, KIF1C, KIF2C, KIF23, KIF27, KIF5A, KIF14, KIF3A, KIF17, KIF15, KIF16B, KIF1A, KIF25, KIF11, KIF21B, KIF21A, KIF20A, KIF3B, KIF26B, KIF18A, KIF2…
GO:1901380	BP	18	0.087365	1	negative regulation of potassium ion transmembrane transport	BIN1, CAV3, CAV1, KCNH2, NEDD4L, STK39, CAB39, CASQ2, ACTN2, KCNAB1, KCNE3, KCNE1, SUMO1, ANK3, KCNRG, KCNE2, KCNE4, KCNE1B
GO:0030905	CC	4	0.0874796	1	retromer, tubulation complex	SNX2, SNX1, SNX6, SNX5
GO:0071664	CC	4	0.0878186	1	catenin-TCF7L2 complex	TCF4, CTNNB1, TCF7L2, JUP
GO:0008097	MF	9	0.0878299	1	5S rRNA binding	RPL5, RPL11, MDM2, RRS1, TST, GTF3A, MRPL18, RPF2, NOP53
GO:0060203	CC	4	0.0879971	1	clathrin-sculpted glutamate transport vesicle membrane	RAB3A, SYT1, VAMP2, SLC17A7
GO:0051030	BP	3	0.0880006	1	snRNA transport	NCBP2, PHAX, RAN
GO:0045923	BP	22	0.088507	1	positive regulation of fatty acid metabolic process	ADIPOQ, APOC2, APOA4, NR1H2, NR1H3, APOA5, LPGAT1, SLC45A3, MLXIPL, ELOVL5, ABCD2, PTGS2, ANXA1, MLYCD, PPARA, NR4A3, PPARGC1A, AKT2, IRS1, PLIN5, TWIST1, IRS2
GO:0022614	BP	4	0.0887228	1	membrane to membrane docking	ICAM1, EZR, VCAM1, ROCK1
GO:0004126	MF	12	0.08877	1	cytidine deaminase activity	APOBEC3A, CDA, APOBEC1, APOBEC3H, APOBEC3F, CDADC1, AICDA, APOBEC3G, APOBEC2, APOBEC3C, APOBEC3B, APOBEC3D
GO:0005858	CC	15	0.0887924	1	axonemal dynein complex	DNAH3, DNAH7, DNAH8, DNAI2, DNAH2, DNAH1, DNAH17, WDR78, DNAL1, NME8, DNAH5, CCDC114, DNAI1, DYNLRB2, DYNLRB1
GO:0000814	CC	3	0.0892813	1	ESCRT II complex	VPS36, SNF8, VPS25
GO:0001704	BP	66	0.0893651	1	formation of primary germ layer	KIF16B, ATOH8, LHX1, EOMES, SOX7, SOX17, TBX20, FN1, VTN, ITGB2, ITGAV, LAMB1, MMP2, INHBA, COL4A2, ITGA5, COL11A1, COL6A1, ITGA4, MMP9, ITGB5, MMP8, COL8A1, MMP14, MMP15, HMGA2, COL7A1, ITGA7, LAMB3, LAMA3, NODAL, COL12A1, SETD2, MIXL1, CDC73, CTR9, PAF1, LEO1, RTF1, SOX2, POU5F1, NANOG, SNAI1, BMPR2, SMAD2, CRB2, SCX, MESP1, MSGN1, MESP2, APELA, KDM6B, ITGB3, ITGB1, ITGB4, ITGA2, ITGA3, ITGA8, …
GO:0008308	MF	15	0.0894391	1	voltage-gated anion channel activity	SLC17A3, VDAC1, VDAC2, VDAC3, GPR89B, CLCN1, CLCN2, CLCN6, CLCNKA, CLCNKB, ANO6, ANO1, BSND, CLCN3, CLCN7
GO:2000378	BP	27	0.0895653	1	negative regulation of reactive oxygen species metabolic process	PRKN, TFAP2A, MT3, BRCA1, PLIN5, PAX2, SIRT2, PINK1, SIRT5, AATF, MMP3, FYN, MPV17L, HP, INS, SLC18A2, TRAP1, SLC30A10, PARK7, ABCD2, ATP2B4, CD34, SIRPA, CAV1, PTGIS, ZC3H12A, KHSRP
GO:0007193	BP	64	0.089637	1	adenylate cyclase-inhibiting G protein-coupled receptor signaling pathway	GNAT3, GRM8, CORT, PDE2A, FFAR3, GPR37, ADCY6, ADCY3, ADCY9, GPR37L1, ADCY5, GNAI2, GNAI3, ADRA2A, AKAP5, FPR2, NPY1R, HTR1D, HTR1B, HTR1E, HTR1F, GNAL, ADCY8, OPRK1, OPRL1, MTNR1A, ADCY7, GNAI1, AKAP12, RGS1, ADCY2, ADCY1, ADCY4, OXER1, LPAR1, MCHR1, P2RY12, GABBR1, MARCO, INSL3, PSAPL1, PSAP, DRD2, DRD4, DRD3, OR56A1, OR56A4, OR13F1, OR5T1, OR56A5, GRM7, GRM4, GRM6, GRIK3, GRM3, CHRM1, CHRM3, H…
GO:0016554	BP	11	0.0896584	1	cytidine to uridine editing	APOBEC1, A1CF, APOBEC2, APOBEC3G, APOBEC3B, APOBEC3F, APOBEC3A, APOBEC3C, AICDA, APOBEC3H, APOBEC3D
GO:0006882	BP	31	0.0896633	1	cellular zinc ion homeostasis	LCK, MT3, SLC39A6, SLC39A14, SLC30A9, SLC30A8, SLC30A5, SLC39A13, ATP13A2, SLC30A1, MT1X, MT1A, SLC39A5, MT1H, SLC39A8, MT4, MT1F, SLC39A12, MT1E, MT1B, SLC39A4, SLC39A10, MT1G, MT1DP, SLC39A7, MT1M, MT1HL1, MT2A, MT1L, S100A8, S100A9
GO:1905598	BP	3	0.0896855	1	negative regulation of low-density lipoprotein receptor activity	APP, PSEN1, PCSK9
GO:1905314	BP	35	0.0897412	1	semi-lunar valve development	BMPR2, TNFRSF1A, TNFRSF1B, SMAD6, SNAI2, SLIT3, ROCK2, SLIT2, SNAI1, TGFB1, RB1, BMP4, ELN, EFNA1, GATA3, NOS3, GATA4, NOTCH1, SOX9, JAG1, ROCK1, TWIST1, GATA5, ROBO2, DLL4, TBX20, EMILIN1, ROBO1, TGFB2, NOTCH2, STRA6, HEYL, HEY2, HEY1, GJA5
GO:1904837	BP	29	0.0897965	1	beta-catenin-TCF complex assembly	MEN1, BCL9, KMT2D, TERT, MYC, CTNNB1, TCF7, SMARCA4, TLE1, TLE2, TLE3, TLE4, EP300, HDAC1, RBBP5, CDC73, BCL9L, LEO1, CREBBP, KAT5, PYGO2, TCF7L1, TCF7L2, ASH2L, LEF1, RUVBL1, AXIN2, PYGO1, TRRAP
GO:0030249	MF	5	0.0898187	1	guanylate cyclase regulator activity	GUCA1A, GUCA2A, GUCA2B, RCVRN, PDZD3
GO:1902226	BP	3	0.0898803	1	regulation of macrophage colony-stimulating factor signaling pathway	PTPN2, STAP1, CSF1
GO:0030195	BP	44	0.0900054	1	negative regulation of blood coagulation	KNG1, APOE, APOH, VTN, PROC, SERPINE1, EDN1, SERPINE2, THBD, TFPI, CD34, ADTRP, ANXA5, F2, PDGFB, PDGFA, PDGFRA, NOS3, C1QTNF1, CEACAM1, ALOX12, CD9, PRKCD, PRKG1, ADAMTS18, PLG, PLAU, PLAT, FGA, FGB, FGG, HRG, KRT1, SERPINB2, GP1BA, SERPINF2, PLAUR, TMPRSS6, ANXA2P2, ANXA2, CPB2, F12, F11, KLKB1
GO:0014002	BP	12	0.0900455	1	astrocyte development	DLL1, MT3, CDK6, EIF2B5, NF1, TNF, APP, MAPT, FPR2, PSEN1, CNTF, LRP1
GO:0051879	MF	30	0.0902443	1	Hsp90 protein binding	ARNTL, PPEF2, FKBP6, ERN1, USP19, AHSA1, NR3C1, MAPT, RPS3, STIP1, GBP1, AHR, KDR, TSC2, PPP5C, CSNK2A1, HSF1, PPID, PTGES3, HIF1A, TSC1, PACRG, NPAS2, NOD2, CHORDC1, STUB1, TELO2, PTGES3L, UNC45B, UNC45A
GO:0048306	MF	47	0.0903286	1	calcium-dependent protein binding	VPS37C, MASP2, CASQ2, CPNE3, PDCD6, MYO1D, SEC31A, A2M, ANXA1, S100B, S100A6, ANXA2, ANXA6, ANXA4, MBL2, ANXA3, TNNI3, SLC9A1, ANXA7, S100P, S100A11, STX2, TNNT3, MASP1, ANXA11, RAC3, SNAP25, VAMP2, TNNC1, VLDLR, FCN2, NSMF, CD177, PDCD6IP, STMN2, S100PBP, CHP1, TSG101, CLEC4M, ALG2, VPS37B, PLSCR3, RBM22, CABP1, PEF1, DMBT1, TNNC2
GO:0006491	BP	15	0.0903563	1	N-glycan processing	ST8SIA3, PRKCSH, GANAB, ST8SIA2, ST8SIA4, FUT8, MGAT4A, MGAT4B, MAN2A1, MAN1B1, MAN1C1, MAN2A2, MAN1A1, MAN1A2, GNPTAB
GO:0031638	BP	34	0.09041	1	zymogen activation	C1R, F12, KLKB1, CTSH, FURIN, GGT1, PRSS3, MMP14, VSIR, KLK2, KLK3, C1RL, KLK1, PLAU, PLAT, FGA, FGB, FGG, APOH, F11, CUZD1, RIPK2, ASPH, GRIN2A, FADD, CASP8, BAK1, IFI16, BAD, CYFIP2, PERP, LGMN, TBC1D10A, CIDEB
GO:0006702	BP	9	0.0904221	1	androgen biosynthetic process	HSD17B6, CYP17A1, HSD3B1, SRD5A1, HSD3B2, SRD5A2, HSD17B3, MED1, SRD5A3
GO:0010248	BP	13	0.0905342	1	establishment or maintenance of transmembrane electrochemical gradient	BAX, BAK1, ATP1A1, ATP1B1, ATP1A3, ATP1B2, ATP1A2, ATP1B3, FXYD2, ATP1A4, ATP4B, ATP4A, ATP12A
GO:0086013	BP	18	0.0905575	1	membrane repolarization during cardiac muscle cell action potential	ATP1A1, ATP1B1, KCNE1, KCNQ1, YWHAE, KCNJ2, KCNH2, KCNIP2, KCND3, KCNA5, KCNJ5, KCNJ3, KCNJ8, KCNE2, KCNE1B, KCNE4, KCNE3, KCNN2
GO:0051306	BP	3	0.0907589	1	mitotic sister chromatid separation	TEX14, DIS3L2, NCAPH2
GO:0048645	BP	12	0.0908309	1	animal organ formation	MEF2C, BMP4, ISL1, LRP2, MESP1, FGF10, FGFR2, PAX2, PAX8, NTF4, SOX17, FOLR1
GO:0060896	BP	3	0.0911063	1	neural plate pattern specification	PTCH1, CELSR2, NOG
GO:0046710	BP	8	0.0911604	1	GDP metabolic process	DLG1, DLG2, GUK1, MAGI3, CARD11, TJP2, LRGUK, NUDT18
GO:0032374	BP	43	0.0911747	1	regulation of cholesterol transport	APOC1, APOA4, TSPO, LRP1, APOA5, APOE, APOA1, CETP, TTC39B, LAMTOR1, ABCA1, NFKBIA, PON1, NR1H2, PLTP, NR1H3, GPS2, PTCH1, ADIPOQ, ABCA12, ABCA7, SIRT1, PLA2G10, SREBF2, SHH, ABCG8, ABCG5, APOA2, APOC2, NFKB1, PCSK9, APOC3, ABCB4, LIPG, SCP2, SCP2D1, ANXA2, LDLRAP1, ANXA2P2, NUS1, ABCA2, ARV1, PPARG
GO:0002032	BP	3	0.0912219	1	desensitization of G protein-coupled receptor signaling pathway by arrestin	ADRB2, ADRB3, ARRB2
GO:0042633	BP	32	0.0912272	1	hair cycle	KRT14, KRT16, SNRPE, KRT83, KRT33B, KRT25, KRTAP4-9, KRTAP4-8, KRTAP4-7, KRTAP4-5, KRTAP4-3, KRTAP4-2, KRTAP4-4, CDH3, SOX18, PDGFA, INHBA, SOX9, TGFB2, APCDD1, FUZ, WNT10A, ALX4, KRT84, FOXE1, FGFR2, KRT17, TGM3, KRT71, DSPP, HDAC1, HDAC2
GO:0007207	BP	3	0.0913401	1	phospholipase C-activating G protein-coupled acetylcholine receptor signaling pathway	CHRM2, CHRM1, GNA15
GO:0071007	CC	29	0.0914574	1	U2-type catalytic step 2 spliceosome	PLRG1, AQR, CDC40, BCAS2, SNRPB2, SNRPA1, SNRPB, BUD31, SNRPE, SNRPF, SNRPG, SNRPD1, SNRPD2, SNRPD3, SNW1, DHX8, EFTUD2, PRPF8, SNRNP40, CDC5L, CRNKL1, CWC22, XAB2, RBM22, CWC15, PRPF19, PPIE, SRRM2, PPIL1
GO:0051575	MF	5	0.0917453	1	5'-deoxyribose-5-phosphate lyase activity	POLQ, XRCC6, XRCC5, HMGA2, POLL
GO:0043266	BP	67	0.0918759	1	regulation of potassium ion transport	DRD2, KCNA5, ANK3, CASQ2, NOS1, ACTN2, PTK2B, VIP, BIN1, CAV3, CAV1, KCNH2, NEDD4L, STK39, CAB39, KCNAB1, KCNE3, KCNE1, SUMO1, KCNRG, KCNE2, KCNE4, KCNE1B, ADRA2A, DRD1, KIF5B, ANK2, DLG1, NOS1AP, KCNQ1, AKAP6, AMIGO1, ATP1B1, ATP1B2, ATP1B3, AKAP9, GALR2, GAL, LRRC26, LRRC38, LRRC55, LRRC52, KCNIP2, ALG10B, NPPA, RNF207, WNK1, WNK4, WNK2, ANO6, CD63, DPP6, CACNA1D, KCNAB2, KCNIP4, DPP10, KCNN2, …
GO:2001015	BP	5	0.0919081	1	negative regulation of skeletal muscle cell differentiation	MYOCD, MSTN, EPHB1, AKIRIN1, SIX4
GO:0002456	BP	25	0.0919698	1	T cell mediated immunity	MYO1G, BTN3A3, CD46, GNL1, BTN3A2, JAG1, CD8A, CRTAM, CTSH, EMP2, MICA, CADM1, MICB, RAET1E, ULBP1, RAET1G, RAET1L, ULBP2, ULBP3, SLC11A1, CD55, IL4, DENND1B, RFTN1, AIRE
GO:0003171	BP	19	0.0919934	1	atrioventricular valve development	GJA5, SMAD6, EFNA1, BMPR1A, ACVR1, SOX4, BMPR2, NOTCH1, ZFPM1, DCHS1, TBX20, TGFBR2, HEY2, SLIT3, BMP2, TGFB2, HEYL, OLFM1, HEY1
GO:0061732	BP	3	0.0920106	1	mitochondrial acetyl-CoA biosynthetic process from pyruvate	PDHX, DLD, PDHB
GO:0060631	BP	6	0.0920187	1	regulation of meiosis I	WEE2, PRDM9, PRDM7, HORMAD1, CCDC36, DMRT1
GO:0009109	BP	11	0.0921475	1	coenzyme catabolic process	MTHFS, PM20D2, NUDT7, NUDT12, NUDT17, PDXP, ACOT7, ACAT1, VCP, CYP4F2, CYP4F11
GO:0035066	BP	21	0.0921656	1	positive regulation of histone acetylation	RPS6KA5, RPS6KA4, IL1B, MAPK3, NOS1, BRCA1, ARRB1, PAXIP1, BRD7, PPARGC1A, RUVBL2, TADA2B, TADA2A, WBP2, KAT7, MUC1, SMARCB1, PIH1D1, AUTS2, LIF, SMAD4
GO:0010543	BP	27	0.0923097	1	regulation of platelet activation	HRG, TEC, SYK, FCER1G, F2, PDGFB, APOE, PDGFA, THBD, PDGFRA, NOS3, C1QTNF1, SERPINE2, CEACAM1, ALOX12, CD9, PRKCD, PRKG1, ADAMTS18, TLR4, PLEK, SELP, DMTN, PDPN, LYN, PRKCA, PRKCQ
GO:1901474	MF	8	0.0923346	1	azole transmembrane transporter activity	SLC38A3, SLC15A4, SLC38A7, SLC19A2, SLC19A3, SLC25A19, C2orf83, SLC44A4
GO:0032154	CC	35	0.0923633	1	cleavage furrow	PSD, MEN1, RAB11FIP3, OR2A4, KIF20A, SVIL, STAMBP, RHOC, RALA, ICAM2, MYH9, MYH10, HTR3A, RHOA, ARF6, RAB11A, RHOB, CENPC, SPIRE1, MYLK, PKN1, PKN2, WDR73, RAB11FIP4, SEPT12, PSD4, SPIRE2, PDXP, MASTL, ZFYVE19, PSD2, RACGAP1, ECT2, LIMA1, KLHDC8B
GO:1903593	BP	5	0.0924058	1	regulation of histamine secretion by mast cell	VAMP2, VAMP3, SNX6, SNX4, VAMP8
GO:0061665	MF	6	0.0924294	1	SUMO ligase activity	PIAS1, PIAS2, EGR2, PIAS4, KIAA1586, ZNF451
GO:0008484	MF	11	0.0926245	1	sulfuric ester hydrolase activity	ARSA, GNS, GALNS, SGSH, ARSB, ARSJ, ARSI, ARSK, SULF2, SULF1, ARSG
GO:0034315	BP	10	0.0927286	1	regulation of Arp2/3 complex-mediated actin nucleation	ARF1, CORO1B, PICK1, GMFB, GMFG, CYFIP1, BRK1, WASF1, ABI2, NCKAP1
GO:0000702	MF	5	0.0928954	1	oxidized base lesion DNA N-glycosylase activity	NTHL1, SMUG1, OGG1, RPS3, MUTYH
GO:0051126	BP	6	0.0929109	1	negative regulation of actin nucleation	CORO1A, ARPIN, CORO1B, PICK1, GMFB, GMFG
GO:0004559	MF	14	0.0929247	1	alpha-mannosidase activity	MAN2B1, MAN2C1, MAN2B2, MANEA, MAN2A1, MAN2A2, MANEAL, MAN1A2, MAN1A1, EDEM1, EDEM2, EDEM3, MAN1C1, MAN1B1
GO:0051852	BP	7	0.0929669	1	disruption by host of symbiont cells	DEFA1, PF4, GAPDH, CAMP, F2, AZU1, ELANE
GO:0006526	BP	4	0.0929836	1	arginine biosynthetic process	ASS1, CPS1, NAGS, ASL
GO:1900245	BP	3	0.0930693	1	positive regulation of MDA-5 signaling pathway	ANKRD17, DDX60, DHX58
GO:0006308	BP	26	0.0932278	1	DNA catabolic process	DFFB, DNASE1L2, DNASE1, DNASE1L3, SETMAR, FBH1, MUS81, REXO4, ENDOG, EXOG, DFFA, H1F0, HMGB1, HMGB2, CASP3, KPNA1, FOXL2, KPNB1, CECR2, DNASE2, DICER1, DNASE2B, ISG20, XRN2, ERI3, ERI1
GO:0009084	BP	13	0.0932394	1	glutamine family amino acid biosynthetic process	ASS1, CPS1, NAGS, ASL, GLS, GLUD1, GLS2, GLUL, LGSN, PYCR1, ALDH18A1, PYCR2, PYCR3
GO:0005885	CC	9	0.0933261	1	Arp2/3 protein complex	ARPC1B, ARPC2, ARPC3, ARPC5, ARPC4, ACTR3, ACTR2, ARPC1A, ARPC5L
GO:0042108	BP	42	0.0933348	1	positive regulation of cytokine biosynthetic process	EREG, TLR4, HSPB1, APP, THBS1, SPN, AZU1, TNFRSF8, CCR2, AGER, TLR1, CD86, TLR3, IL12B, CEBPG, EBI3, CD276, ZFPM1, IL27, IL21, TLR9, TNF, HMOX1, EGR1, WNT5A, IRF4, LTB, IL1A, IL1B, CD4, PTPRC, CD28, CD80, GLMN, IL9, STAT3, TIRAP, TLR6, BCL10, APOA2, ELANE, PRG3
GO:0000827	MF	5	0.0934637	1	inositol-1,3,4,5,6-pentakisphosphate kinase activity	PPIP5K2, PPIP5K1, IP6K1, IP6K3, IP6K2
GO:0000828	MF	5	0.0934637	1	inositol hexakisphosphate kinase activity	PPIP5K2, PPIP5K1, IP6K1, IP6K3, IP6K2
GO:0000829	MF	5	0.0934637	1	inositol heptakisphosphate kinase activity	PPIP5K2, PPIP5K1, IP6K1, IP6K3, IP6K2
GO:0021559	BP	6	0.0935661	1	trigeminal nerve development	TFAP2A, ISL1, POU4F1, TIFAB, DCANP1, NEUROG1
GO:1900451	BP	6	0.0936361	1	positive regulation of glutamate receptor signaling pathway	NECAB2, SHANK3, EPHB2, ADRB2, RELN, ARC
GO:1904294	BP	13	0.093707	1	positive regulation of ERAD pathway	BAG6, ATXN3, RNFT1, USP13, RNF185, TMEM259, SGTA, CAV1, HERPUD1, NFE2L2, UBQLN1, EDEM1, EDEM2
GO:0008475	MF	3	0.093808	1	procollagen-lysine 5-dioxygenase activity	PLOD2, PLOD3, PLOD1
GO:0046947	BP	3	0.093808	1	hydroxylysine biosynthetic process	PLOD2, PLOD3, PLOD1
GO:0033823	MF	3	0.093808	1	procollagen glucosyltransferase activity	PLOD2, PLOD3, PLOD1
GO:0032873	BP	38	0.0939716	1	negative regulation of stress-activated MAPK cascade	MYC, GSTP1, QARS, FOXM1, FOXO1, MEN1, HDAC3, PER1, PRKN, FKTN, NCOR1, AMBP, DUSP3, F2RL1, SIRPA, MECOM, GPS2, ZMYND11, ZNF675, SH3RF2, DUSP19, MARVELD3, AIDA, ITCH, PINK1, TAOK3, CYLD, DACT1, DUSP10, SERPINB3, DNAJA1, PDCD4, HIPK3, MAPK8IP1, PTPN22, EZR, DUSP1, DLG1
GO:0010662	BP	10	0.0940942	1	regulation of striated muscle cell apoptotic process	LTK, CAMK2D, CAMK2A, BAG3, BMP7, NKX2-5, HAND2, PPP1R10, ENG, BMPR1A
GO:0051569	BP	17	0.0941521	1	regulation of histone H3-K4 methylation	CTCFL, PIH1D1, CTR9, MYB, DNMT1, CTNNB1, BRCA1, KMT2A, SMAD4, SNW1, PAXIP1, AUTS2, WDR61, DNMT3B, KMT2E, KDM1A, H2AFY
GO:0030252	BP	5	0.0943503	1	growth hormone secretion	GHRH, RAB1A, LTBP4, GHSR, GHRL
GO:0072350	BP	28	0.094375	1	tricarboxylic acid metabolic process	GLUD1, SIRT4, ASS1, ACO1, ACLY, ACO2, IREB2, SDHD, CS, FH, PDHB, ME2, SDHA, MDH2, IDH2, NNT, ME3, FAHD1, SDHC, MDH1, SDHAF2, OGDHL, SUCLG1, MDH1B, DHTKD1, OGDH, IDH3B, IDH1
GO:0008035	MF	4	0.0944817	1	high-density lipoprotein particle binding	HSPD1, APOL2, APOL5, APOA2
GO:1904666	BP	19	0.0945163	1	regulation of ubiquitin protein ligase activity	BAG2, RPL5, RPS7, RPL23, RPL11, MAD2L1, USP44, MAD2L2, FBXO5, UBE2C, CDC14B, PLK1, PTEN, RAB1A, GOLGA2, CDC20, UBE2S, GORASP1, FZR1
GO:0010833	BP	28	0.0945506	1	telomere maintenance via telomere lengthening	ZBTB48, RAD51, ZSCAN4, SLX1A, STN1, DCLRE1B, TERF2IP, CTC1, TERT, HSP90AA1, HSP90AB1, RFC1, MRE11, TERF1, PTGES3, RAD50, PINX1, WRAP53, TNKS1BP1, NOP10, POT1, NHP2, GAR1, SMG5, RPA1, RPA2, SMG7, SMG6
GO:0000064	MF	4	0.0946226	1	L-ornithine transmembrane transporter activity	SLC25A2, SLC25A15, SLC7A2, SLC7A1
GO:0042256	BP	4	0.0946337	1	mature ribosome assembly	EIF6, C1QBP, EFL1, SBDS
GO:0033344	BP	22	0.0946399	1	cholesterol efflux	NPC1, SOAT2, APOM, ABCA1, APOA1, APOE, APOA2, APOC1, APOC2, APOC3, APOA4, SOAT1, ABCG1, NPC2, STX12, ABCA7, SCARB1, ABCA5, ABCG4, ABCG8, ABCG5, APOA5
GO:0070071	BP	8	0.0946449	1	proton-transporting two-sector ATPase complex assembly	ATPAF2, OXA1L, FMC1, TMEM70, ATP23, ATPAF1, ALDOB, TM9SF4
GO:0002309	BP	3	0.094665	1	T cell proliferation involved in immune response	SLC11A1, LILRB1, TNFSF18
GO:0006783	BP	16	0.0946864	1	heme biosynthetic process	UROD, HMBS, UROS, ALAS1, ALAD, FECH, TSPO, CPOX, PPOX, COX10, NFE2L1, FXN, COX15, SLC25A38, ATP5IF1, IREB2
GO:0016939	CC	3	0.0946961	1	kinesin II complex	KIF3B, KIFAP3, KIF3A
GO:0022612	BP	20	0.0947561	1	gland morphogenesis	SLC9A3R1, EZR, FGFR2, TGFB1, TGFB3, TGFB2, NKX3-1, ELF3, CAV1, FGF10, CSF1R, SCRIB, EPHA2, LRP5L, LRP5, LRP6, SOX9, CRIP1, CEBPB, RPS6KA1
GO:0032797	CC	8	0.0947949	1	SMN complex	GEMIN2, ZPR1, GEMIN4, GEMIN5, GEMIN6, GEMIN7, DDX20, STRAP
GO:0046719	BP	7	0.0948217	1	regulation by virus of viral protein levels in host cell	IFIT1, DYNLT1, STAT1, STAU1, DDB1, TBC1D20, HACD3
GO:1903587	BP	13	0.0948826	1	regulation of blood vessel endothelial cell proliferation involved in sprouting angiogenesis	THBS1, NGFR, PDCD10, DLL4, HMOX1, APELA, VEGFA, GATA2, AGTR1, APLNR, FGFBP1, PPP1R16B, JCAD
GO:0006370	BP	31	0.0949829	1	7-methylguanosine mRNA capping	SUPT5H, POLR2D, RNMT, RNGTT, GTF2F2, ERCC2, POLR2C, POLR2E, ERCC3, POLR2A, POLR2B, GTF2H1, GTF2F1, POLR2I, CDK7, CCNH, MNAT1, NCBP2, POLR2H, POLR2J, POLR2K, POLR2F, POLR2G, POLR2L, NCBP1, GTF2H3, GTF2H5, CMTR2, CMTR1, GTF2H4, RAMAC
GO:0006287	BP	4	0.0949921	1	base-excision repair, gap-filling	POLD1, POLG, POLE, POLL
GO:0003009	BP	18	0.0950427	1	skeletal muscle contraction	CCDC78, TCAP, TNNC2, CHRNA1, MYH3, MYH7, MYH8, TNNT1, TNNT3, TNNI2, RCSD1, MYH14, STAC3, JSRP1, TNNI3, TNNC1, TNNT2, GAA
GO:0006556	BP	4	0.0951547	1	S-adenosylmethionine biosynthetic process	MAT2A, MAT1A, METTL16, MAT2B
GO:0001510	BP	69	0.0951684	1	RNA methylation	HENMT1, MEPCE, BCDIN3D, METTL3, RBM15B, RBM15, TGS1, METTL16, RNMT, RAMAC, CMTR2, CMTR1, METTL14, TRMT10C, TRMT61A, TRMT61B, TRDMT1, LCMT2, TRMT9B, TRMT12, TRMT5, TRMT13, TYW3, ALKBH8, TRMT44, THUMPD2, THUMPD3, TARBP1, TRMT11, TRMT1, TRMT1L, WDR4, METTL1, TRMT10B, TRMT10A, TRMT6, TRMO, METTL2B, METTL2A, NSUN2, NSUN6, NSUN3, METTL8, FBLL1, FBL, BMT2, TFB1M, DIMT1, TFB2M, NSUN4, NOP2, METTL15, BUD2…
GO:0001912	BP	47	0.0951935	1	positive regulation of leukocyte mediated cytotoxicity	NOS2, HLA-E, STX7, IL12A, IL12B, IL12RB1, XCL1, FADD, IL23R, IL23A, FAM49B, HLA-G, CD1B, CD1D, CD1C, CD1E, HLA-F, HLA-A, HLA-C, HLA-B, CD1A, HLA-H, PVR, NECTIN2, NCR3, AP1G1, RASGRP1, CRTAM, LAMP1, KLRK1, CD226, RAET1E, SLAMF6, CADM1, IL21, ULBP3, ULBP1, ULBP2, RAET1L, RAET1G, MICB, MICA, F2RL1, ARG1, TYROBP, ITGAM, STAP1
GO:0042535	BP	10	0.0953696	1	positive regulation of tumor necrosis factor biosynthetic process	TLR4, HSPB1, APP, THBS1, SPN, AZU1, TNFRSF8, CCR2, AGER, TLR1
GO:2001237	BP	75	0.0954737	1	negative regulation of extrinsic apoptotic signaling pathway	CFLAR, SIAH2, NOL3, IGF1, ITGAV, THBS1, GSTP1, BMP4, SRC, SCG2, LGALS3, ITGA6, TGFBR1, HTT, PSME3, RELA, ACVR1, RIPK1, ZMYND11, SH3RF1, PELI3, PHIP, PARK7, TCF7L2, BIRC6, TNFRSF4, TNFRSF10A, TNFRSF10B, FGA, FGB, FGG, SERPINE1, ICAM1, GPX1, HMOX1, TNFAIP3, BMP5, FAS, NOS3, BRCA1, FASLG, TNFSF10, BCL2L1, TRAF2, FADD, CASP8, PEA15, TRADD, RFFL, ARHGEF2, RNF34, TMBIM1, FAIM2, SCRT2, TERT, SNAI2, TNF,…
GO:0048642	BP	7	0.0956077	1	negative regulation of skeletal muscle tissue development	USP19, TGFB1, MSTN, MYOCD, EPHB1, AKIRIN1, SIX4
GO:2000785	BP	29	0.0956537	1	regulation of autophagosome assembly	RAB5A, IFT88, MTMR3, IFT20, C9orf72, RAB1B, TBC1D14, PIKFYVE, NPRL3, NPRL2, SEC22B, LRRK2, SMCR8, SCFD1, FEZ1, PHF23, PINK1, CHMP4A, CHMP4B, FEZ2, RALB, PIP4K2A, PIP4K2B, RAB3GAP1, LRSAM1, KIAA1324, PIP4K2C, RAB3GAP2, SH3GLB1
GO:0045622	BP	27	0.0958253	1	regulation of T-helper cell differentiation	IRF4, RC3H1, TNFSF4, JAK3, SOCS5, ANXA1, SMAD7, ZC3H12A, RC3H2, TBX21, LOXL3, MYB, CD80, CCL19, RARA, CD86, PRKCZ, IL18, NLRP3, NFKBID, NFKBIZ, MALT1, IL12B, IL12RB1, IL23R, IL23A, IL27
GO:1902894	BP	11	0.0959053	1	negative regulation of pri-miRNA transcription by RNA polymerase II	NFIB, PDGFB, SRF, BMP4, SOX9, PPARD, RELA, PPARA, NFATC3, NFATC4, LILRB4
GO:0006069	BP	12	0.095926	1	ethanol oxidation	ADH1B, ADH1C, ALDH1A1, ALDH2, ADH1A, ADH4, ADH5, ADH6, ALDH1B1, ADH7, ACSS2, ACSS1
GO:0030510	BP	54	0.0959525	1	regulation of BMP signaling pathway	ITGA3, PCSK6, SFRP4, TFAP2B, BMP4, ENG, SOX11, ACVRL1, GDF5, NOTCH1, RBPJ, SMAD4, BMPR2, NUMA1, SMAD2, FOXD1, ZNF423, CRB2, HES5, SULF1, UBE2O, FBXL15, RNF165, SMAD7, SMAD6, GREM1, FSTL3, CER1, WNT1, SKI, NBL1, DLX1, HTRA3, SKOR1, LRP2, NOG, VWC2, SOSTDC1, RBPMS2, BMPER, DAND5, SOST, CHRD, HIPK2, SMURF1, GDF3, TRIM33, LEMD3, LEMD2, SPART, SMURF2, SKIL, SKOR2, FBN1
GO:0051373	MF	5	0.0960208	1	FATZ binding	TCAP, ACTN2, MYOZ1, MYOZ2, MYOZ3
GO:1903400	BP	4	0.096158	1	L-arginine transmembrane transport	SLC25A29, SLC38A9, SLC7A2, SLC7A1
GO:0032107	BP	17	0.0961768	1	regulation of response to nutrient levels	PRKCG, MT3, GHRL, LEP, PPARA, CARTPT, SPX, NENF, BBS4, BBS2, MKKS, NPY, GHSR, SNAI2, KANK2, CYP27B1, SNW1
GO:0048147	BP	17	0.0962045	1	negative regulation of fibroblast proliferation	MYC, FTH1, TP53, GSTP1, SKI, NF1, PEX2, TRIM32, MORC3, PARP10, DAB2IP, CDC73, MED25, NLRC3, SFRP1, B4GALT7, CD300A
GO:0046822	BP	67	0.0962338	1	regulation of nucleocytoplasmic transport	MX2, NUP214, RBM4, AAAS, TGFB1, TPR, BMP4, EFCAB7, IPO5, PIK3R2, HDAC3, CHP2, ZPR1, BAG3, CDH1, HCLS1, JUP, PIK3R1, SMAD3, PRKCD, HYAL2, TRIM28, ZIC1, ZC3H12A, ECT2, DMAP1, RBM22, APOD, CHP1, CABP1, MDFIC, RAB23, SUFU, SP100, RANGAP1, PARK7, BARD1, NUP153, NEDD4, RAPGEF3, IL1B, TP53, GSK3B, YWHAE, CAMK1, GAS6, ANP32B, XPO4, TCF7L2, GTSE1, RIOK2, NCBP2, KHDRBS1, DHX9, CPSF6, RBM27, RBM26, IFI27, P…
GO:1990830	BP	4	0.0963895	1	cellular response to leukemia inhibitory factor	HNRNPU, SBNO2, PLA2G10, SHMT1
GO:0046621	BP	9	0.096395	1	negative regulation of organ growth	SLC6A4, PTEN, WWC2, WWC1, TP73, RBP4, NOG, TBX5, GSK3A
GO:0070935	BP	14	0.0965054	1	3'-UTR-mediated mRNA stabilization	HNRNPC, YBX3, ZFP36, MAPKAPK2, TIRAP, TARDBP, HNRNPA0, ELAVL1, MAPK14, ANGEL2, MYD88, DAZL, BOLL, RBM38
GO:0010484	MF	4	0.0966695	1	H3 histone acetyltransferase activity	BRCA2, KAT2A, BRPF1, MEAF6
GO:1990138	BP	29	0.0967741	1	neuron projection extension	CTNNB1, IQGAP1, ALCAM, CPNE1, FLRT3, FLRT1, EIF2AK4, IMPACT, HSP90AA1, HSP90AB1, PPP3CB, MAP1B, CDK5, CYFIP1, AUTS2, C9orf72, ULK2, ULK1, NRP1, NRP2, SLIT1, SLIT3, SLIT2, SEMA3F, SEMA3A, TMEM108, SH3GL2, LLPH, CDKL3
GO:1900180	BP	69	0.0969089	1	regulation of protein localization to nucleus	PIN1, SHH, TGFB1, TPR, BMP4, EFCAB7, IPO5, PIK3R2, HDAC3, CHP2, ZPR1, BAG3, CDH1, HCLS1, JUP, PIK3R1, SMAD3, PRKCD, HYAL2, TRIM28, ZIC1, ZC3H12A, ECT2, DMAP1, RBM22, APOD, CHP1, CABP1, MDFIC, RAB23, SUFU, GSK3B, OTUD7B, TRIM40, FLCN, LILRB4, SIN3A, MFHAS1, POLR1A, KAT7, F2, INS, CDK1, NGFR, LIF, AKT1, PLK1, SESN2, PYHIN1, PARP9, DTX3L, CDK5RAP3, PARK7, CARD10, GTSE1, EIF2AK3, TERT, PINX1, NMD3, M…
GO:0035751	BP	9	0.097018	1	regulation of lysosomal lumen pH	LRRK2, VPS33A, TMEM165, CLN5, PPT1, CLN3, TMEM199, CCDC115, CLN6
GO:0090181	BP	48	0.0970227	1	regulation of cholesterol metabolic process	APOE, GNB3, ACADL, EPHX2, ACADVL, DGKQ, TTC39B, NR1H4, ARV1, ACACB, SCD, SC5D, SEC14L2, TM7SF2, GGPS1, HMGCR, SP1, FDPS, NFYA, NFYB, SREBF1, FDFT1, LSS, FASN, MVD, RAN, HMGCS1, MVK, SREBF2, ACACA, IDI1, NFYC, SQLE, MBTPS1, KPNB1, PMVK, CYP51A1, ELOVL6, GPAM, DHCR7, ERLIN1, ERLIN2, SOD1, SCAP, FGF1, ABCG1, PRKAA1, LDLRAP1
GO:0086083	MF	5	0.097025	1	cell adhesive protein binding involved in bundle of His cell-Purkinje myocyte communication	JUP, DSP, DSC2, DSG2, PKP2
GO:0007612	BP	44	0.0970632	1	learning	CLDN5, SYNJ1, RGS14, TLR2, APP, INSR, FYN, TH, ATXN1L, PPP3CB, CHRNB2, EPHB2, DRD3, ATXN1, SLC8A3, DLG4, NTRK2, NPAS4, ATAD1, CIC, STRA6, SHANK3, EIF2AK4, CNTNAP2, NRXN1, SLC8A2, SHANK2, NRXN3, DRD2, MAP1A, CLN3, BRSK1, LGMN, SHANK1, ADCY3, NF1, DRD1, GRIN1, NETO1, FOXB1, MAPK8IP2, GPR88, HTT, NRXN2
GO:0038156	BP	4	0.0972339	1	interleukin-3-mediated signaling pathway	FCER1G, SYK, CSF2RB, CSF3R
GO:0001709	BP	19	0.0972361	1	cell fate determination	DLL1, GATA3, JAG1, PAX2, NOTCH2, MCL1, DSCAML1, NOTCH4, CYP26B1, KLF4, TRIM15, IFRD1, MEF2C, TBX2, NTF4, POU6F2, ISL1, MESP1, SOX17
GO:0045079	BP	3	0.097325	1	negative regulation of chemokine biosynthetic process	IL6, ELANE, SIGIRR
GO:0034214	BP	12	0.0973498	1	protein hexamerization	UGDH, LETM1, OAT, MAT2A, LRRC8A, LRRC8C, PANX3, PANX2, PANX1, TWNK, YME1L1, SPAST
GO:0021587	BP	16	0.0974787	1	cerebellum morphogenesis	LRP6, WNT1, GLI2, TRNP1, GRID2, CBLN1, KNDC1, PROX1, KIF14, ZNF365, DLL1, COQ8B, LHX1, FAIM2, AGTPBP1, CEND1
GO:0002067	BP	13	0.0976129	1	glandular epithelial cell differentiation	NKX6-1, PAX6, DLL1, BMP4, BMP5, BMP6, CDK6, NEUROD1, PDX1, INSM1, RFX6, BMP2, FGFR2
GO:2001057	BP	14	0.0978111	1	reactive nitrogen species metabolic process	MARC1, MARC2, CPS1, DDAH2, NQO1, NOS3, NOS1, GCHFR, GCH1, AKT1, NOS2, SPR, ARG2, CYP1B1
GO:0045058	BP	20	0.0978351	1	T cell selection	CD4, CD74, CD1D, THEMIS, SHH, ZFPM1, SPN, IL6, STAT3, IRF4, BATF, SLAMF6, LY9, CD3D, ZAP70, CD3E, CD3G, GLI3, AIRE, JAG2
GO:0042609	MF	7	0.0979423	1	CD4 receptor binding	PLSCR1, CD74, LCK, CD22, IL16, PLSCR4, SPG21
GO:0016941	MF	3	0.0980358	1	natriuretic peptide receptor activity	NPR1, NPR3, NPR2
GO:0004385	MF	7	0.0980779	1	guanylate kinase activity	DLG1, DLG2, GUK1, MAGI3, CARD11, TJP2, LRGUK
GO:0035511	BP	5	0.0981043	1	oxidative DNA demethylation	TDG, ALKBH2, ALKBH1, FTO, ALKBH3
GO:0042997	BP	3	0.0982466	1	negative regulation of Golgi to plasma membrane protein transport	CSK, PKDCC, GOPC
GO:0030369	MF	3	0.09847	1	ICAM-3 receptor activity	ITGB2, ITGAL, CLEC4M
GO:0097064	BP	9	0.0984849	1	ncRNA export from nucleus	TSC1, RPSA, NPM1, NCBP2, PHAX, XPOT, SSB, RAN, NOL6
GO:0046968	BP	3	0.0984975	1	peptide antigen transport	TAP2, CLEC4M, CD209
GO:2001188	BP	5	0.0986153	1	regulation of T cell activation via T cell receptor contact with antigen bound to MHC molecule on antigen presenting cell	LGALS3, LILRB1, HAVCR2, LGALS9, HLA-DMB
GO:0030952	BP	16	0.0986208	1	establishment or maintenance of cytoskeleton polarity	AQP1, ARHGAP35, RHOF, RICTOR, RHOC, RND2, RHOD, RHOA, RHOB, RND1, MAPKAP1, RND3, LMNA, CKAP5, KIF2C, CAMSAP3
GO:0070842	BP	4	0.0988454	1	aggresome assembly	UBD, PRKN, TRIM37, BAG3
GO:0031644	BP	56	0.0988901	1	regulation of neurological system process	KLK8, TNFRSF21, EIF2AK3, GLRA1, CBLN1, PTEN, MTMR2, LRRK2, NCMAP, TENM4, RNF10, PARD3, DICER1, MYRF, CARTPT, GBA, UNC13B, RIMS1, NLGN2, RIMS2, FAM173B, WNT7A, CUX2, CHRNA7, STX1B, DLG4, RELN, PRKCZ, GRIN1, PTK2B, NLGN1, SHANK3, NRXN1, SHANK1, SHANK2, CCL3, ACPP, F2R, MGLL, OPRPN, SPX, ZFHX2, TMEM100, SCN11A, VIP, SMR3A, SMR3B, TYMP, FGF12, APP, TMEM108, NPTXR, NPTX2, NPTX1, AKAP9, CACNG5
GO:0019215	MF	10	0.0989078	1	intermediate filament binding	SYNM, NES, EPPK1, PKP1, PKP2, KRT14, VIM, FAM83H, KRT74, SIRT1
GO:0042035	BP	67	0.0989105	1	regulation of cytokine biosynthetic process	IGF2BP3, GATA3, IL12B, IGF2BP1, IGF2BP2, ASB1, LILRB1, GHSR, GHRL, INHA, INHBA, IL6, ELANE, SIGIRR, TRIB2, PTPRC, ZFP36, SFTPD, IL10, ZFPM1, NLRP12, FOXJ1, KLF4, BCL3, MAP2K5, INHBB, EREG, TLR4, HSPB1, APP, THBS1, SPN, AZU1, TNFRSF8, CCR2, AGER, TLR1, CD86, TLR3, CEBPG, EBI3, CD276, IL27, IL21, TLR9, TNF, HMOX1, EGR1, WNT5A, IRF4, LTB, IL1A, IL1B, CD4, CD28, CD80, GLMN, IL9, STAT3, TIRAP, TLR6, B…
GO:0030851	BP	9	0.0989952	1	granulocyte differentiation	CBFA2T3, CSF3, CEBPA, CEBPE, TAL1, GATA2, LBR, JAGN1, LEF1
GO:0000097	BP	18	0.0991008	1	sulfur amino acid biosynthetic process	CDO1, MTHFD1, MTR, MTRR, MTHFR, BHMT, BHMT2, MTAP, APIP, MRI1, ADI1, ENOPH1, GGT1, CTH, CBS, GGT7, GGT5, CBSL
GO:0070243	BP	7	0.0991514	1	regulation of thymocyte apoptotic process	BMP4, JAK3, PTCRA, BLM, TP53, ADAM8, ZC3H8
GO:0090219	BP	4	0.0993379	1	negative regulation of lipid kinase activity	PPP2R5A, DAB2IP, RUBCN, PIK3IP1
GO:0007205	BP	13	0.0994127	1	protein kinase C-activating G protein-coupled receptor signaling pathway	PLPP1, PRKD3, CHRM1, GAP43, AZU1, F2R, HTR2B, DGKD, DGKH, PARD3, PICK1, BDKRB1, DGKQ
GO:0050918	BP	39	0.0994836	1	positive chemotaxis	NRP1, FGF10, MET, SCG2, VEGFA, LGALS3, FGF7, FPR2, CORO1A, TSC2, PTPRJ, SEMA5A, SCRIB, GPNMB, ANGPT1, CCL16, PDGFB, CXCL10, FGF2, HMGB1, CCL3, BMP4, CCL5, MIF, HGF, NTF3, HMGB2, VEGFC, CX3CL1, CCL15, COLEC10, SAA2-SAA4, SAA4, DEFB109B, PGF, VEGFB, SAA2, SAA1, GDNF
GO:0006678	BP	5	0.0999012	1	glucosylceramide metabolic process	CLN3, FA2H, UGCG, GBA, GBA2
GO:0070584	BP	9	0.0999694	1	mitochondrion morphogenesis	DNM1L, PID1, MYH14, SUPV3L1, NUBPL, PNPT1, MFF, FIS1, SLIRP
GO:1903035	BP	66	0.10002	1	negative regulation of response to wounding	KLK8, EPHA4, PTPRS, RTN4RL1, CERS2, RTN4R, INPP5F, APCS, SERPINE1, FGF2, CRK, EPPK1, CD109, AJAP1, KNG1, APOE, APOH, VTN, PROC, EDN1, SERPINE2, THBD, TFPI, CD34, ADTRP, ANXA5, F2, PDGFB, PDGFA, PDGFRA, NOS3, C1QTNF1, CEACAM1, ALOX12, CD9, PRKCD, PRKG1, ADAMTS18, PLG, PLAU, PLAT, FGA, FGB, FGG, HRG, KRT1, SERPINB2, GP1BA, SERPINF2, PLAUR, TMPRSS6, ANXA2P2, ANXA2, CPB2, F12, F11, KLKB1, MYOZ1, CLAS…
GO:0050211	MF	3	0.100103	1	procollagen galactosyltransferase activity	PLOD3, COLGALT2, COLGALT1
GO:0034388	CC	7	0.100379	1	Pwp2p-containing subcomplex of 90S preribosome	WDR3, TBL3, PWP2, UTP6, BTRC, UTP18, WDR36
GO:0035914	BP	10	0.100546	1	skeletal muscle cell differentiation	KLHL41, LEMD2, MYLK2, MYOG, MYOD1, MYF5, MYF6, MEGF10, KLHL40, SIX4
GO:0005168	MF	6	0.1008	1	neurotrophin TRKA receptor binding	PLCG1, PIK3R1, SHC1, EFNA5, GRB2, FRS2
GO:0007190	BP	26	0.100888	1	activation of adenylate cyclase activity	RAF1, ADRB2, ADRB1, ADORA3, TMIGD3, ACR, ADRB3, ADCYAP1, DRD1, DRD5, LHCGR, EDNRA, ADORA2B, CALCR, CRHR1, CAP2, GLP1R, GIPR, CAP1, P2RY11, LGR5, RXFP2, RXFP1, LGR4, FSHR, TSHR
GO:0045651	BP	9	0.101019	1	positive regulation of macrophage differentiation	PF4, CSF1, LIF, PRKCA, FADD, RIPK1, CASP8, IL34, TGFB1
GO:0000052	BP	6	0.101117	1	citrulline metabolic process	DDAH1, DDAH2, ASS1, CPS1, ALDH18A1, CAD
GO:0016453	MF	5	0.101157	1	C-acetyltransferase activity	ACAT1, HADHA, ACAT2, ACAA2, GCAT
GO:0014047	BP	13	0.101217	1	glutamate secretion	SLC1A7, GIPC1, GLS, RAB3A, SYT1, SLC1A3, SLC1A2, SLC1A1, SLC1A6, VAMP2, SLC38A2, SLC17A7, GLS2
GO:0050873	BP	7	0.101401	1	brown fat cell differentiation	UCP1, ADIG, ADIPOQ, METRNL, ZNF516, PRDM16, PPARGC1A
GO:0010310	BP	12	0.101422	1	regulation of hydrogen peroxide metabolic process	RAC2, RAC1, NOXA1, NOXO1, ZNF205, DUOXA1, DUOXA2, SNCA, MMP3, FYN, MPV17L, HP
GO:0097512	CC	5	0.10149	1	cardiac myofibril	MYL2, DES, TNNI3, TNNT2, MYBPC3
GO:0036151	BP	27	0.101531	1	phosphatidylcholine acyl-chain remodeling	PLA2G10, PLA2G6, PLA2G1B, DBI, PLA2G4B, PLA2G2A, PLA2G5, PLA2G4A, PLA2G16, PLA2G4E, LPCAT4, PLA2G4F, LPCAT3, PLB1, PLBD1, MBOAT2, LPCAT2, PLA2G4D, TMEM86B, LPCAT1, PLA2G12A, PLA2G2F, PNPLA8, PLA2G3, PLA2G2E, PLA2G2D, PLA2G4C
GO:0005131	MF	9	0.101956	1	growth hormone receptor binding	SOCS2, JAK2, GH1, JAK1, TYK2, GH2, CSH1, CSHL1, CSH2
GO:0032092	BP	65	0.102054	1	positive regulation of protein binding	MEN1, TERT, NVL, RIPK2, PRKN, HIP1R, FLOT1, VTN, APP, CSF3, EPB41, RALB, BMP2, BMP4, MARK3, ADD1, ADD2, PSEN1, GSK3B, WNT3A, B2M, RAN, RPL11, FKBP1A, PKD1, CAV1, LRP1, TIAM1, STK4, BAMBI, STK3, PIN1, HFE, LRRK2, CAPRIN2, TMEM173, SPPL3, DTX3L, USP33, NMD3, TRIB3, DERL1, HIPK2, AKTIP, TCF7L2, DACT1, AMFR, RAPGEF2, LGALS3, TIRAP, MEF2C, TRAF2, STPG1, PARK7, TRAF4, MMP9, BDNF, NRP1, ANXA2, ANXA2P2, …
GO:0042407	BP	23	0.102055	1	cristae formation	ATP5PD, ATP5MG, LETM1, ATP5MC1, ATP5F1B, ATP5PF, ATP5PB, ATP5F1A, ATP5F1D, ATP5F1C, ATP5PO, ATP5MC3, ATP5MF, ATP5F1E, ATP5ME, ATP5MC2, IMMT, UQCC3, CHCHD6, CHCHD3, SAMM50, DNAJC11, AFG3L2
GO:0042738	BP	22	0.102105	1	exogenous drug catabolic process	NR1I2, CYP1A2, CYP3A4, CYP2C8, CYP2A6, CYP2C9, CYP2B6, NOS1, CYP2C19, NUDT15, CYP2W1, CYP2F1, CYP2A13, CYP2J2, CYP2R1, CYP2C18, CYP2U1, CYP2D6, CYP2A7, CYP2S1, CYP2E1, CYP2G1P
GO:0017081	MF	13	0.102293	1	chloride channel regulator activity	SGK1, SLC9A3R1, CFTR, CHRNA7, SGK3, STX7, STX1A, WNK4, VAMP8, WNK1, VTI1B, STX8, WNK2
GO:0046676	BP	16	0.102421	1	negative regulation of insulin secretion	PSMD9, PRKN, ADRA2A, INHBB, IRS1, REST, KCNJ11, KCNB1, MIDN, BMP8A, SFRP1, FAM3D, SIRT4, PFKL, CHGA, PIM3
GO:0036019	CC	18	0.102676	1	endolysosome	HRG, TLR3, AP2A2, AP2A1, LDLR, CLTA, AP2S1, AP2B1, CLTC, PCSK9, AP2M1, TLR9, CLEC16A, CTSL, CTSB, CTSS, CTSK, LGMN
GO:0098502	BP	3	0.102683	1	DNA dephosphorylation	POLB, APEX1, PNKP
GO:1901895	BP	3	0.102691	1	negative regulation of calcium-transporting ATPase activity	PLN, THADA, TLR9
GO:1904139	BP	4	0.102844	1	regulation of microglial cell migration	CX3CR1, P2RY12, CSF1, P2RX4
GO:0034308	BP	55	0.103248	1	primary alcohol metabolic process	SULT1B1, SULT1C4, SULT1E1, SULT1A1, SULT1A2, SULT2A1, ADH1B, ADH1C, ALDH1A1, ALDH2, ADH1A, ADH4, ADH5, ADH6, ALDH1B1, ADH7, ACSS2, ACSS1, GPD2, IGF1, PARK7, HAO1, AKR1B10, AKR1C3, CACNA1H, CYP11B1, CYP11B2, ALDH3A2, PECR, CYP11A1, DHRS3, LRAT, RBP4, CYP1B1, CYP27C1, RETSAT, RDH10, SDR16C5, RDH11, RDH12, DHRS9, PLB1, RDH13, DHRS4, RDH14, RPE65, AKR7A2, AKR1B1, AKR1C4, AKR1C2, AKR1C1, CBR4, GDPD1, …
GO:0016064	BP	27	0.103254	1	immunoglobulin mediated immune response	CD74, CD19, CD27, FCGR2B, FCER1G, HLA-DQB1, GAPT, RNF8, MSH2, LIG4, MSH6, BATF, EXOSC6, RNF168, EXOSC3, CCR6, HSPD1, ZP3, CD81, C1R, C1QA, C1QB, C1QC, C1S, IGLL1, CRP, APCS
GO:0050711	BP	14	0.103399	1	negative regulation of interleukin-1 secretion	NLRP12, GAS6, APOA1, TNFAIP3, CARD18, PYDC2, ZC3H12A, CARD16, CPTP, CARD17, NLRP7, PYDC1, NLRP3, CARD8
GO:0016671	MF	5	0.103702	1	oxidoreductase activity, acting on a sulfur group of donors, disulfide as acceptor	DNAJC10, MSRA, MSRB3, MSRB1, MSRB2
GO:0034393	BP	9	0.103759	1	positive regulation of smooth muscle cell apoptotic process	IFNG, IL12A, IL12B, CDKN2A, E2F3, MFN2, SOD2, PPARG, PDCD4
GO:0070233	BP	10	0.103899	1	negative regulation of T cell apoptotic process	PIP, CCL5, PRKCQ, CD27, FADD, TNFRSF4, BMP4, JAK3, PTCRA, BLM
GO:0010827	BP	47	0.104301	1	regulation of glucose transmembrane transport	SLC2A1, FFAR4, TRIB3, C3, GH1, BRAF, C2CD5, NR4A3, CLIP3, CREBL2, FGF19, PTH, INS, IGF1, INSR, RHOQ, PIK3R1, AKT1, AKT2, IRS1, PRKCI, CLTCL1, ARPP19, PTPN11, ADIPOQ, ITLN1, SORBS1, OSBPL8, CAPN10, FGF21, APPL1, IRS2, C1QTNF12, IL1B, PRKCB, RSC1A1, INPP5K, ENPP1, LEP, GSK3A, GRB10, PEA15, PID1, APPL2, SELENOS, PLA2G1B, PRKAG2
GO:0003988	MF	6	0.104523	1	acetyl-CoA C-acyltransferase activity	ACAA1, ACAA2, ACAT2, ACAT1, HADHB, HADHA
GO:0060272	BP	5	0.104652	1	embryonic skeletal joint morphogenesis	COL2A1, NOG, OSR2, OSR1, CTNNB1
GO:0010956	BP	3	0.104753	1	negative regulation of calcidiol 1-monooxygenase activity	CYP27B1, NFKB1, GFI1
GO:0060674	BP	7	0.104779	1	placenta blood vessel development	APELA, ITGB8, PKD1, PKD2, RBPJ, HEY2, HEY1
GO:1904353	BP	25	0.104852	1	regulation of telomere capping	USP7, NBN, ATM, TERF2, SMG6, RAD50, ERCC1, ERCC4, MAP2K7, TNKS, MAPK3, MAPK1, NEK2, PRKCQ, HNRNPD, MAPKAPK5, MAPK15, NEK7, AURKB, PNKP, NABP2, PKIB, TNKS2, RTEL1, MAP3K4
GO:0009650	BP	10	0.104986	1	UV protection	CAT, GPX1, ERCC2, XPA, ERCC5, FEN1, MFAP4, MC1R, SCARA3, SDF4
GO:0006029	BP	70	0.105012	1	proteoglycan metabolic process	CNMD, B4GALT7, HPSE, BMPR1B, IGF1, FOXL1, BMPR2, CHST9, XYLT1, CSGALNACT2, CSGALNACT1, CANT1, GAL3ST3, GAL3ST4, CHST8, FAM20B, EXTL3, UGDH, B3GAT3, GLCE, NDST3, NDST1, EXT1, EXT2, XYLT2, HS3ST3B1, HS3ST3A1, NDST4, HS3ST1, HS3ST5, HS3ST6, HS3ST2, NDST2, HS3ST4, HS2ST1, HS6ST1, HS6ST3, PXYLP1, B3GAT2, B3GAT1, NCAN, CSPG5, DCN, VCAN, CSPG4, CHSY3, CHST15, CHST3, CHSY1, CHPF, CHST13, BCAN, CHST11, CH…
GO:0017001	BP	37	0.10539	1	antibiotic catabolic process	SULT1B1, SULT1C4, SULT1E1, SULT1A1, SULT1A2, SULT2A1, AKR1B10, AKR1C3, NPL, NAGK, GNPDA1, GNPDA2, PCK2, PCK1, PXDNL, CAT, MPO, APOA4, GPX1, GPX3, PRDX3, PRDX2, HBB, HBA1, PRDX1, PXDN, HBG2, PRDX5, HBZ, HBD, HBE1, HBQ1, HBM, HBG1, PRDX6, ADH5, ADH4
GO:0004714	MF	64	0.105464	1	transmembrane receptor protein tyrosine kinase activity	EGFR, ERBB2, NTRK1, RET, KIT, INSRR, PDGFRA, EPHA2, FLT4, KDR, FLT3, EPHB4, TYRO3, ERBB4, DDR2, ALK, FGFR3, NTRK2, MUSK, FGFR4, MET, EPHA4, FGFR2, DDR1, FLT1, LTK, EPHB2, EPHA7, FGFR1, TIE1, EPHA1, NTRK3, LMTK2, ROR2, EPHA3, EPHB1, EPHB6, EPHA8, EPHA10, CSF1R, MERTK, IGF1R, MST1R, PDGFRB, EPHB3, ERBB3, EPHA6, EPHA5, TEK, AXL, RYK, ROR1, ROS1, INSR, EFNA3, EFNA4, EFNB3, EFEMP1, FGFRL1, IGF2R, CRIM…
GO:0001964	BP	8	0.105721	1	startle response	GLRA1, GLRB, GRID2, DRD2, DRD1, CTNNA2, DRD3, PTEN
GO:0019748	BP	34	0.105732	1	secondary metabolic process	ACMSD, TYRP1, TYR, DCT, TRPC1, BDH2, ARL1, FMO1, FMO2, AS3MT, N6AMT1, CYP1A2, MPST, CTH, CBS, CBSL, ACAA1, CYP2W1, ETHE1, SQOR, CYP2D6, CYP2A6, CYP2A13, UGT1A7, UGT1A8, CYP2A7, AKR7A2, AKR1B10, AKR1B1, AKR1C4, AKR1C3, AKR1C2, AKR1C1, CBR4
GO:0031726	MF	5	0.105791	1	CCR1 chemokine receptor binding	CCL3, CCL4, CCL5, CCL23, CCL7
GO:0051031	BP	6	0.105801	1	tRNA transport	XPOT, SSB, RAN, NOL6, TOMM20L, TOMM20
GO:0001085	MF	48	0.105839	1	RNA polymerase II transcription factor binding	WWP2, TBX3, TBXT, KLF4, KDM1A, MTA2, NFATC1, TBX6, TP53, HCLS1, TAL1, SPI1, ATF4, POU1F1, CTNNB1, GATA4, GSK3B, HDAC4, GSC, PITX1, MEF2A, DHX9, HDAC1, ANKRD1, GFI1B, MTDH, ZFPM1, CREBBP, SPEN, TEAD3, MIXL1, DACT1, LHX3, TBX20, HDAC5, TEAD2, ID2, ZFPM2, RERE, TEAD4, ID4, PITX2, MAMSTR, ATN1, PITX3, TEAD1, ID1, ID3
GO:0097061	BP	24	0.105903	1	dendritic spine organization	CHRNA7, ARF1, LGMN, PICK1, WASL, WNT7A, EPHB2, EPHB3, EPHB1, PTEN, CDC42, DLG4, ZNF365, ARC, DOCK10, SHANK3, CTNND2, SHANK1, SHANK2, PRNP, INSR, FYN, IGF1R, MTMR2
GO:0043121	MF	8	0.105987	1	neurotrophin binding	NGFR, NTRK2, NTRK1, NTRK3, HAP1, FURIN, PCSK6, SORT1
GO:2000674	BP	5	0.106085	1	regulation of type B pancreatic cell apoptotic process	WFS1, CAST, NEUROD1, TCF7L2, IL6
GO:0045836	BP	6	0.106103	1	positive regulation of meiotic nuclear division	NPM2, SIRT2, DMRT1, PRDM9, PRDM7, PLCB1
GO:0010642	BP	11	0.106228	1	negative regulation of platelet-derived growth factor receptor signaling pathway	SLC9A3R1, HGS, APOD, SNCA, PTGIR, PTPRJ, ADIPOQ, NDRG4, PTPN2, PTPN12, LRP1
GO:0001916	BP	23	0.106323	1	positive regulation of T cell mediated cytotoxicity	STX7, HLA-E, IL12A, IL12B, IL12RB1, XCL1, FADD, IL23R, IL23A, FAM49B, HLA-G, CD1B, CD1D, CD1C, CD1E, HLA-F, HLA-A, HLA-C, HLA-B, CD1A, HLA-H, PVR, NECTIN2
GO:0030509	BP	64	0.106496	1	BMP signaling pathway	FAM83G, BMPR1B, SLC33A1, SMAD7, SMAD9, SMAD6, BMP10, CER1, AMH, BMP2, BMP4, SKI, ENG, DDX5, BMP7, BMP6, ACVR2A, MAPK3, BMPR1A, ACVRL1, UBE2D1, DLX5, UBE2D3, TGFBR3, ACVR1, FSTL1, NOG, SMAD4, ACVR2B, BMPR2, RUNX2, SMAD1, AMHR2, HFE, PDCD4, GDF6, RGMB, SLC39A5, HJV, SCX, ZFYVE16, GDF7, MEGF8, SMAD5, GREM2, SMURF2, SMURF1, TMEM100, GDF2, USP15, GDF15, GDF9, GDF5, NODAL, TDGF1, LEF1, BMP8B, GDF1, GDF…
GO:0050682	MF	3	0.106593	1	AF-2 domain binding	ESRRG, PPARGC1B, ZNF653
GO:0001701	BP	55	0.106597	1	in utero embryonic development	ADAM10, LMX1B, IGF2, TGFB3, BMP2, MYH6, VEGFA, FGFR2, TGFBR1, LIG4, WNT7B, SOX8, PKD1, FOXF1, PTPRR, STIL, ZNF568, FLCN, EGFL8, RARRES2, HINFP, FUT8, ARNT2, MBNL1, CHD7, FOXD3, CUBN, HAND1, NASP, POU5F1, NPM2, HORMAD1, ZP3, WDR74, TET1, SRF, HOPX, ZPR1, ESRRB, PDGFB, TFEB, PKD2, BMP7, BMP5, LEF1, EOMES, GCM1, E2F8, PLK4, E2F7, CASP8, RBPJ, HEY2, HEY1, ASCL2
GO:1903894	BP	12	0.10661	1	regulation of IRE1-mediated unfolded protein response	HSPA5, COPS5, FICD, BFAR, DNAJB9, BCL2L11, AGR2, PTPN1, TMEM33, BAX, BAK1, DAB2IP
GO:1902523	BP	3	0.106621	1	positive regulation of protein K63-linked ubiquitination	BIRC2, NOD2, PTPN22
GO:0015174	MF	11	0.106659	1	basic amino acid transmembrane transporter activity	SLC7A4, SLC7A2, SLC3A1, PQLC2, SLC25A29, SLC7A7, SLC38A3, SLC15A4, SLC38A7, SLC7A1, SLC38A9
GO:0002551	BP	3	0.106818	1	mast cell chemotaxis	PIK3CD, CHGA, KIT
GO:0030224	BP	10	0.106889	1	monocyte differentiation	CSF1R, BMP4, MT1G, VEGFA, MYH9, PPARG, PDE1B, THOC5, IFI16, IL31RA
GO:0070324	MF	5	0.10702	1	thyroid hormone binding	CTSH, THRA, THRB, CRYM, TTR
GO:1905461	BP	5	0.107274	1	positive regulation of vascular associated smooth muscle cell apoptotic process	E2F3, MFN2, SOD2, PPARG, PDCD4
GO:0016755	MF	13	0.107399	1	transferase activity, transferring amino-acyl groups	GGT1, GGT5, GGT7, TGM5, TGM6, F13A1, TGM2, TGM1, TGM4, TGM3, ATE1, QPCT, QPCTL
GO:1903409	BP	18	0.107408	1	reactive oxygen species biosynthetic process	INAVA, GBF1, NOX4, DDAH2, NQO1, NOS3, NOS1, GCHFR, GCH1, AKT1, NOS2, SPR, ARG2, CYP1B1, SOD1, CYBA, DUOX2, DUOX1
GO:0005313	MF	14	0.107445	1	L-glutamate transmembrane transporter activity	SLC1A7, SLC25A12, SLC1A3, SLC1A2, SLC1A1, SLC17A8, SLC25A22, SLC17A7, SLC17A6, SLC25A13, SLC38A7, SLC25A18, SLC1A6, SLC7A11
GO:1903010	BP	11	0.107611	1	regulation of bone development	GREM1, RFLNA, RFLNB, LTF, FBN1, LILRB1, FBXW7, TMEM119, TAPT1, TYROBP, NOTCH2
GO:0015035	MF	11	0.107655	1	protein disulfide oxidoreductase activity	CCS, SCO2, GFER, TXNDC8, DNAJC10, CHCHD4, STAB2, STAB1, ERO1A, ERO1B, GLRX
GO:0009820	BP	5	0.10775	1	alkaloid metabolic process	CYP1A2, CYP2D6, CYP3A4, CYP3A5, BCHE
GO:0009308	BP	48	0.107848	1	amine metabolic process	SULT1C2, INMT, VCAM1, SULT1A1, AOC3, AOC1, AOC2, SULT1A2, HDC, PRG3, MOXD1, DBH, MOXD2P, PAOX, SMOX, SRM, AMD1, ODC1, AZIN1, AZIN2, DDC, AANAT, HNMT, ALDH7A1, CHDH, SLC44A1, BHMT, DMGDH, SARDH, KMO, IDO1, HAAO, TDO2, KYNU, KYAT1, IDO2, AADAT, ACMSD, AFMID, SULT1B1, TRH, OAZ2, SAT2, DHPS, HDAC10, GDPD1, GDE1, NAPEPLD
GO:0045739	BP	59	0.107853	1	positive regulation of DNA repair	SMCHD1, FGF10, RNF8, EGFR, PCNA, H2AFX, RPS3, BRCA1, CEBPG, UBE2N, ERCC6, DHX9, TRIM28, ABRAXAS1, RNF168, SIRT1, UIMC1, EYA1, EYA3, NPAS2, WRAP53, TIGAR, BABAM1, TMEM161A, BABAM2, EYA2, EYA4, PRKCG, HMGB1, HDAC10, PARP1, XRCC1, FAM168A, MGMT, FOXM1, SPIRE1, SPIDR, SLF2, SPIRE2, NUDT16, DDX11, SLF1, FMN2, TIMELESS, FUS, ACTR2, MRNIP, MMS19, BLM, SETMAR, RIF1, KDM4D, SHLD3, SHLD2, PARP9, SHLD1, DTX…
GO:0046984	BP	4	0.107862	1	regulation of hemoglobin biosynthetic process	KLF4, LDB1, PRMT1, EIF2AK1
GO:0070857	BP	9	0.10787	1	regulation of bile acid biosynthetic process	FGFR4, CYP7A1, SIRT1, NR1H4, FGF19, PROX1, NR1D1, STAR, STARD4
GO:0014032	BP	50	0.107879	1	neural crest cell development	SNAI2, PDCD6, SOX11, NRG1, TCOF1, NOLC1, KLHL12, TAPT1, CYP26C1, KBTBD8, FAM172A, PEF1, TBX1, GDNF, HTR2B, SOX8, ERBB4, SHH, PHACTR4, NRTN, CORO1C, SEMA4A, SEMA3G, SEMA5A, SEMA3B, SEMA6C, SEMA4G, SEMA6D, SEMA4C, SEMA4D, ANXA6, SEMA3A, SEMA3F, SEMA3D, SEMA3E, SEMA6A, SEMA7A, SEMA4F, SEMA4B, SOX10, SEMA6B, SEMA5B, SEMA3C, FOLR1, PITX2, NRP1, FN1, PHOX2B, HAND2, JAG1
GO:0016723	MF	8	0.107959	1	oxidoreductase activity, oxidizing metal ions, NAD or NADP as acceptor	STEAP3, MTRR, CYB561, CYBRD1, FRRS1, STEAP4, STEAP2, MMACHC
GO:0005504	MF	31	0.10805	1	fatty acid binding	NDUFAB1, APOC1, PMP2, ALB, ADH5, FABP2, FABP4, SNCA, PTGDS, HNF4A, FABP5, FFAR4, UGT1A8, CYP4F11, ACOXL, ACOX3, ACOX2, ACOX1, PPARG, PPARD, PPARA, DBT, FABP3, UCP1, PRR7, S100A8, S100A9, ALOX5AP, STX3, OXER1, SCP2
GO:0051919	BP	4	0.10821	1	positive regulation of fibrinolysis	PLG, F12, F11, KLKB1
GO:1902562	CC	38	0.10825	1	H4 histone acetyltransferase complex	MAP3K7, TADA3, WDR5, DR1, UBAP2L, KAT2A, KAT2B, SGF29, KAT14, POLE4, POLE3, MBIP, YEATS2, YEATS4, ACTL6A, ACTB, KAT5, EP400, BRD8, EPC1, MEAF6, DMAP1, ING3, MORF4L1, RUVBL2, RUVBL1, TRRAP, MRGBP, MSL3P1, EPC2, KANSL3, MCRS1, KANSL1, KANSL2, KANSL1L, MSL1, KAT8, MSL2
GO:0034135	BP	10	0.108258	1	regulation of toll-like receptor 2 signaling pathway	ACOD1, LYN, TNFAIP3, TLR6, MFHAS1, PJA2, CYBA, F2RL1, TIRAP, TLR1
GO:0006145	BP	3	0.108313	1	purine nucleobase catabolic process	DPYD, XDH, AOX1
GO:0000289	BP	21	0.108663	1	nuclear-transcribed mRNA poly(A) tail shortening	CNOT1, CNOT3, PARN, CNOT4, ZFP36, PAN2, PAN3, TUT4, TUT7, PNLDC1, CNOT9, CNOT6L, TNKS1BP1, CNOT10, CNOT2, CNOT8, CNOT7, CNOT11, CNOT6, SAMD4A, SAMD4B
GO:0035723	BP	12	0.10874	1	interleukin-15-mediated signaling pathway	CD4, IL2RB, JAK1, SHC1, STAT3, IL15, STAT5A, STAT5B, JAK3, GRB2, IL15RA, PLCB1
GO:0016307	MF	14	0.108767	1	phosphatidylinositol phosphate kinase activity	PIK3C2G, PIP5K1B, PIP5K1A, PIP5K1C, PIP4K2A, PIP4K2B, PIKFYVE, PIP4K2C, PIK3C2A, PIK3C2B, PIK3CG, PIK3CB, PIK3CA, PIK3CD
GO:0003179	BP	44	0.108797	1	heart valve morphogenesis	TGFB1, SOX9, TGFB2, SCX, ADAMTS9, SMAD6, SNAI2, SLIT3, ROCK2, SLIT2, SNAI1, RB1, BMP4, ELN, EFNA1, GATA3, NOS3, GATA4, NOTCH1, JAG1, ROCK1, TWIST1, GATA5, ROBO2, DLL4, TBX20, EMILIN1, ROBO1, BMP2, TGFBR2, ACVR1, BMPR2, ZFPM1, HEYL, BMPR1A, SOX4, DCHS1, HEY2, OLFM1, HEY1, NOTCH2, STRA6, GJA5, MEF2C
GO:0048672	BP	3	0.108852	1	positive regulation of collateral sprouting	BDNF, SEMA4D, NGF
GO:0031414	CC	9	0.109143	1	N-terminal protein acetyltransferase complex	NAA16, NAA11, NAA15, NAA50, NAA25, NAA20, NAA30, NAA35, NAA38
GO:0016074	BP	14	0.109164	1	snoRNA metabolic process	NAF1, GAR1, NUDT16, FBLL1, FBL, PARN, TENT4B, TENT4A, EXOSC6, EXOSC4, EXOSC2, EXOSC5, EXOSC3, RNF113B
GO:0030550	MF	4	0.109166	1	acetylcholine receptor inhibitor activity	LYPD6, LY6E, LY6H, LYNX1
GO:0070076	BP	20	0.109394	1	histone lysine demethylation	KDM4E, KDM1A, KDM4A, KDM4B, KDM5A, KDM4D, KDM7A, KDM4C, KDM3A, HR, KDM3B, JMJD1C, PHF2, KDM1B, RIOX1, KDM5B, JARID2, KDM8, KDM2A, KDM6B
GO:0032277	BP	4	0.109505	1	negative regulation of gonadotropin secretion	NPVF, INHA, INHBA, INHBB
GO:0032109	BP	5	0.109718	1	positive regulation of response to nutrient levels	NPY, GHSR, GHRL, CYP27B1, SNW1
GO:0030228	MF	14	0.109858	1	lipoprotein particle receptor activity	LRP6, LDLR, CD36, VLDLR, LRP2, LRP1, LRP8, STAB2, SORL1, CXCL16, STAB1, LRP12, APOBR, SCARB1
GO:0098634	MF	7	0.109971	1	cell-matrix adhesion mediator activity	ITGA10, ITGB1, ITGA2, ITGA1, ITGA11, MADCAM1, EMILIN1
GO:1902473	BP	9	0.110142	1	regulation of protein localization to synapse	MAPT, WNT5A, NLGN2, STX7, DBN1, WNT7A, DVL1, HRAS, RAP1A
GO:0034237	MF	17	0.110199	1	protein kinase A regulatory subunit binding	PJA2, AKAP8, EZR, PRKACA, AKAP5, KCNQ1, AKAP6, AKAP1, RYR2, AKAP9, ACBD3, GSKIP, ARFGEF2, ARFGEF1, PRRC1, AKAP7, AKAP8L
GO:0045837	BP	6	0.110295	1	negative regulation of membrane potential	BNIP3, ARL6IP5, MAPT, PMAIP1, PRELID1, HEBP2
GO:2000406	BP	25	0.11043	1	positive regulation of T cell migration	CCL21, CXCL10, APP, CCL5, SPN, CXCL12, AIF1, RHOA, CCL20, TMEM102, DOCK8, TNFRSF14, ADAM10, CXCL13, OXSR1, S100A7, WNT5A, CCR2, XCL1, ADAM17, WNK1, STK39, XCL2, FADD, ADAM8
GO:1903237	BP	4	0.110446	1	negative regulation of leukocyte tethering or rolling	CCL21, CCL25, CXCL12, CCL28
GO:1903093	BP	3	0.110452	1	regulation of protein K48-linked deubiquitination	OTUD4, UBXN1, PARK7
GO:0046882	BP	3	0.110602	1	negative regulation of follicle-stimulating hormone secretion	INHA, INHBA, INHBB
GO:0046881	BP	3	0.110602	1	positive regulation of follicle-stimulating hormone secretion	INHA, INHBA, INHBB
GO:0060122	BP	8	0.110603	1	inner ear receptor cell stereocilium organization	GRXCR1, ADGRV1, WHRN, USH1C, IFT88, SOD1, STRC, PDZD7
GO:0030914	CC	11	0.11096	1	STAGA complex	SUPT3H, TADA3, TAF5L, SUPT7L, TAF10, TAF12, TAF9, KAT2A, TADA1, TRRAP, TAF6L
GO:1905459	BP	7	0.11105	1	regulation of vascular associated smooth muscle cell apoptotic process	IGF1, DNMT1, E2F3, MFN2, SOD2, PPARG, PDCD4
GO:0097104	BP	6	0.111112	1	postsynaptic membrane assembly	LRP4, NLGN1, NLGN2, NRXN2, NRXN1, CEL
GO:0070369	CC	3	0.111244	1	beta-catenin-TCF7L2 complex	TCF4, CTNNB1, TCF7L2
GO:0051771	BP	3	0.111245	1	negative regulation of nitric-oxide synthase biosynthetic process	EDN1, GSTP1, SELENOS
GO:0070200	BP	7	0.111394	1	establishment of protein localization to telomere	TERT, BRCA2, ACD, NABP2, POT1, ATM, ATR
GO:0016842	MF	7	0.111479	1	amidine-lyase activity	GGCT, CHAC2, CHAC1, ADSL, ASL, PAM, GGACT
GO:1903232	BP	5	0.11165	1	melanosome assembly	RAB38, RAB32, HPS1, HPS4, TRAPPC6A
GO:0060211	BP	14	0.111672	1	regulation of nuclear-transcribed mRNA poly(A) tail shortening	TOB1, TENT4A, TENT4B, CNOT1, PABPC1, ZFP36, BTG2, CPEB3, TNRC6C, CNOT7, AGO2, TNRC6B, TNRC6A, POLR2G
GO:0031265	CC	5	0.111766	1	CD95 death-inducing signaling complex	FAS, FADD, CASP8, CASP10, FAF1
GO:2001014	BP	15	0.111816	1	regulation of skeletal muscle cell differentiation	DDX5, NR1D2, DDX17, UQCC2, KLHL41, RBM24, TBX1, MYOCD, MSTN, EPHB1, AKIRIN1, SIX4, ARNTL, GPC1, MEF2C
GO:0045719	BP	6	0.111887	1	negative regulation of glycogen biosynthetic process	ENPP1, GSK3A, GSK3B, PASK, SELENOS, INPP5K
GO:0000101	BP	6	0.112266	1	sulfur amino acid transport	CTNS, SLC1A4, SLC7A9, SLC3A1, SLC38A7, SLC1A1
GO:0009132	BP	55	0.112282	1	nucleoside diphosphate metabolic process	AK1, NME2, AK4, CMPK1, CMPK2, AK7, AK8, AK5, NME4, NME6, NME1, NME3, AK9, SUCLG1, PFKFB2, LDHA, ALDOA, ALDOB, PGK2, PFKM, ENO2, PGAM2, PFKL, PGAM1, PGM1, HK2, HK3, HKDC1, HK1, GAPDH, PKLR, GCK, GAPDHS, TPI1, GPI, PKM, PFKP, ENO1, BPGM, ALDOC, ENO3, PGM2L1, ADPGK, NUDT16, NUDT18, ENTPD4, NUDT5, BAD, DLG1, DLG2, GUK1, MAGI3, CARD11, TJP2, LRGUK
GO:0072235	BP	5	0.112322	1	metanephric distal tubule development	PKD2, PAX2, PAX8, POU3F3, PKD1
GO:0033238	BP	22	0.112589	1	regulation of cellular amine metabolic process	AZIN1, OAZ2, INS, ODC1, NQO1, OAZ1, OAZ3, SLC7A7, ATP2B4, ATCAY, NR1H4, BHMT, PARK7, ACMSD, PAOX, ITGB2, ITGAM, PEBP1, PRKN, HTR1A, CHRNB2, DRD4
GO:0035583	BP	4	0.112665	1	sequestering of TGFbeta in extracellular matrix	FBN1, FBN2, LTBP1, NRROS
GO:0035646	BP	9	0.112736	1	endosome to melanosome transport	AP3D1, AP1G1, CD63, RAB38, RAB32, BLOC1S3, BLOC1S5, AP1M1, BLOC1S6
GO:2000052	BP	8	0.112809	1	positive regulation of non-canonical Wnt signaling pathway	CSNK1D, CSNK1E, SFRP1, RSPO3, DKK1, NKD1, MLLT3, DAB2
GO:0007289	BP	13	0.112854	1	spermatid nucleus differentiation	TNP1, PYGO2, PYGO1, H1FNT, SRPK1, TSSK6, RNF8, TNP2, PSME4, SYCP3, CHD5, HIST1H2BA, PIWIL1
GO:0001659	BP	12	0.112858	1	temperature homeostasis	CIDEA, TRPM2, DRD2, ACADL, STAT3, ACADVL, FOXO1, NAPEPLD, PPARGC1A, EGR1, NR1D1, TNFRSF11A
GO:0046782	BP	42	0.112954	1	regulation of viral transcription	TARBP2, TRIM13, TRIM27, TRIM21, ZFP36, IFITM3, TRIM32, TRIM14, TRIM11, TRIM62, TRIM31, JUN, CCL3, CCL4, CCL5, HMGA2, TFAP4, REST, TARDBP, HDAC1, INPP5K, ZNF639, POU2F3, PSMC3, CHD1, CCNT1, HPN, SP1, SMARCA4, GTF2B, EP300, SMARCB1, SNW1, RRP1B, TAF11, NUCKS1, LEF1, CTDP1, CDK9, DHX9, RSF1, MDFIC
GO:2000725	BP	17	0.113031	1	regulation of cardiac muscle cell differentiation	BMP4, IGF1, EDN1, AKAP6, GSK3A, DKK1, SMAD4, FZD7, BMP2, SOX6, FRS2, GREM1, TGFB1, EFNB2, WNT3A, MEF2C, MYOCD
GO:0035928	BP	3	0.11306	1	rRNA import into mitochondrion	TST, PNPT1, MRPL18
GO:0017121	BP	13	0.113082	1	plasma membrane phospholipid scrambling	PLSCR1, ANO6, P2RX7, PLSCR4, PLSCR3, PLSCR2, PLSCR5, TMEM256-PLSCR3, XKR8, XKR9, XKR6, XKR7, XKR4
GO:0045669	BP	35	0.11323	1	positive regulation of osteoblast differentiation	BMPR1B, LRP5, LTF, IGF1, IL6, IL6R, BMP2, BMP4, IFITM1, HGF, BMP7, BMP6, ACVR2A, FBN2, SOX11, BMPR1A, IL6ST, WNT4, WNT7B, ACVR1, MEF2C, ACVR2B, BMPR2, RUNX2, PRKD1, DDR2, TMEM119, ATRAID, NPNT, NELL1, TP63, ZHX3, CTNNBIP1, SUCO, FBXO5
GO:0034483	MF	14	0.113292	1	heparan sulfate sulfotransferase activity	HS3ST6, HS3ST3B1, NDST1, NDST3, NDST4, HS3ST4, HS3ST2, HS3ST5, NDST2, HS3ST3A1, HS3ST1, HS2ST1, HS6ST1, HS6ST3
GO:0072221	BP	3	0.113338	1	metanephric distal convoluted tubule development	PAX2, PAX8, POU3F3
GO:0000293	MF	3	0.113418	1	ferric-chelate reductase activity	CYB561, CYBRD1, FRRS1
GO:0010522	BP	74	0.11361	1	regulation of calcium ion transport into cytosol	PML, EPO, NOS1, TMBIM6, FKBP1A, FKBP1B, CASQ2, CALM1, CALM2, CALM3, GSTM2, SRI, GSTO1, TRDN, PKD2, PLA2G1B, P2RX3, CAV1, GRIN1, TRPC3, P2RX5, P2RX4, P2RX7, P2RX2, CXCL11, PDPK1, F2, CXCL10, THY1, CD19, PLCG1, CAPN3, DRD1, F2R, CASQ1, APLNR, SNCA, XCL1, TRPC1, CX3CL1, CXCL9, AKAP6, NPSR1, CEMIP, F2RL3, GPER1, LACRT, HTT, HAP1, P2RY6, JPH2, RAMP3, CALCR, DIAPH1, ANK2, PTK2B, LIME1, UBASH3B, HRC, PD…
GO:0006072	BP	6	0.113803	1	glycerol-3-phosphate metabolic process	GPD1, GPAM, GPD2, GK5, GK2, GK3P
GO:0004366	MF	3	0.11384	1	glycerol-3-phosphate O-acyltransferase activity	GPAT3, GPAT4, GPAM
GO:0099023	CC	59	0.113968	1	tethering complex	RAB10, EXOC3L1, EXOC8, EXOC2, EXOC1, SH3BP1, EXOC3L4, STXBP6, EXOC6B, TNFAIP2, EXOC4, EXOC3, EXOC5, EXOC3L2, EXOC6, VPS53, VPS52, VPS54, VPS51, CDC42, COG7, GOLGA3, TMEM115, COG2, COG1, COG3, COG8, COG4, COG5, COG6, DNAJC28, TRAPPC3, TRAPPC10, TRAPPC3L, TRAPPC11, TRAPPC5, TRAPPC12, TRAPPC9, TRAPPC2L, TRAPPC4, TRAPPC8, TRAPPC1, VPS41, STX17, HOOK3, VPS33A, VPS39, VPS33B, VPS16, VPS11, AKTIP, VIPAS…
GO:0003416	BP	27	0.114174	1	endochondral bone growth	FGFR3, EVC, DDR2, ANXA2P2, ANXA2, NPPC, ANXA6, VIT, COL12A1, MATN1, COL6A1, COL21A1, COL7A1, SCARA3, MBL2, COL14A1, MATN4, MATN3, COL20A1, MATN2, VWA1, COCH, VWA2, COL6A3, COL6A2, CER1, STC1
GO:2001028	BP	13	0.114322	1	positive regulation of endothelial cell chemotaxis	HSPB1, MET, FGF2, SEMA5A, PRKD1, LGMN, P2RX4, PRKD2, SMOC2, VEGFA, KDR, FGF18, FGFR1
GO:0034481	MF	5	0.114326	1	chondroitin sulfotransferase activity	CHST3, CHST9, CHST13, CHST11, CHST12
GO:0110024	BP	3	0.114396	1	positive regulation of cardiac muscle myoblast proliferation	MEIS2, ATF2, GATA6
GO:0015991	BP	7	0.114433	1	ATP hydrolysis coupled proton transport	ATP1A4, ATP6V1H, ATP1A3, ATP1A2, ATP12A, ATP4A, ATP1A1
GO:0071801	BP	10	0.114449	1	regulation of podosome assembly	GSN, HCK, KIF9, TNF, CSF2, IL5, LCP1, CAPG, FSCN1, ASAP1
GO:0016469	CC	40	0.114486	1	proton-transporting two-sector ATPase complex	ATP6V1C1, ATP6V1E1, ATP6V1A, ATP6V1F, ATP6V1D, ATP6V1B1, ATP6V0D1, TMEM199, ATP6V0D2, CCDC115, ATP6V0A4, ATP6V1G2, ATP6V1G1, ATP6V1G2-DDX39B, ATP6V0A1, ATP6V1G3, ATP6V0A2, TCIRG1, ATP6V1H, ATP6V1C2, SPAAR, ATP6AP1L, ATP5MC1, ATP5MC3, ATP5MC2, ATP5MGL, ATP5MG, ATP5PB, ATP5PD, ATP5F1D, ATP5F1C, ATP5F1E, ATP5F1A, ATP5F1B, ATP5PF, PPIF, ATP5PO, ATP5MF, ATP5ME, ATP5MD
GO:1903997	BP	6	0.114601	1	positive regulation of non-membrane spanning protein tyrosine kinase activity	FYN, SRC, BDNF, NTRK2, DOCK3, STAP1
GO:0031624	MF	27	0.114722	1	ubiquitin conjugating enzyme binding	PRKN, MARCH6, ARIH2, FOXL2, PPARA, RNF125, MARCH7, ZMYM2, TRAF6, ARIH1, RNF14, SIAH2, RNF217, RNF19A, DCUN1D3, RNF180, RNF144A, SIAH1, RNF144B, DCUN1D1, ANKIB1, RNF19B, DCUN1D2, DCUN1D5, SIAH3, DCUN1D4, TOLLIP
GO:0030913	BP	3	0.114819	1	paranodal junction assembly	CD9, CNTNAP1, EPB41L3
GO:0001527	CC	9	0.114821	1	microfibril	FBN1, FBN2, MFAP2, MFAP1, MFAP4, MFAP5, LTBP1, ADAMTSL5, ADAMTS10
GO:0035279	BP	5	0.114822	1	mRNA cleavage involved in gene silencing by miRNA	AGO3, MOV10, AGO4, AGO2, AGO1
GO:0030670	CC	37	0.11489	1	phagocytic vesicle membrane	SNAP23, ATP6V0E1, TAPBP, SEC22B, ATG12, HLA-A, HLA-H, ANXA3, CYBA, HLA-E, RAC2, HLA-G, CALR, HLA-F, SLC11A1, ATP6V0D1, B2M, TAP1, TAP2, STX4, TCIRG1, VAMP3, HLA-B, ATP6V0D2, PIK3C3, ATP6V0E2, ATP6V0A1, HLA-C, ATP6V0B, PIK3R4, VAMP8, ATG5, ATP6V0A4, DMBT1, ATP6V0A2, RAB31, APPL2
GO:0001917	CC	29	0.114925	1	photoreceptor inner segment	CCDC66, TULP1, USH2A, CIB2, RHO, ARMS2, GNAT1, GNAT2, MAK, NOS1, RP1, MYO7A, FAM161A, DRAM2, ASRGL1, REEP6, C8orf37, RDH12, WHRN, SHANK2, USH1C, PHLPP2, PHLPP1, PCARE, LRRC30, GNAT3, PDZD7, SHOC2, GNGT1
GO:0044314	BP	5	0.115003	1	protein K27-linked ubiquitination	PRKN, UBE2S, UBE2T, RNF6, UBE2D4
GO:0042058	BP	70	0.115087	1	regulation of epidermal growth factor receptor signaling pathway	IFI6, CEACAM1, FER, CDH13, PTPN12, RHBDF1, MVB12A, MVB12B, RHBDF2, NCK2, APP, SHC1, SOCS5, ZGPAT, GPRC5A, SOCS4, CHMP6, TSG101, VPS25, ZFYVE28, ERRFI1, CBLC, SNX6, CBL, CBLB, EREG, EGF, TGFA, ADRA2A, ADAM17, EPGN, FBXW7, HGS, SPRY2, SPRY1, STAM2, EGFR, PTPN2, PTPN3, EPS15, DUSP3, ITGA1, CDC42, GRB2, PTPRJ, ARHGEF7, DAB2IP, STAM, SH3GL2, RNF126, EPS15L1, RNF115, EPN1, RAB7A, HIP1, HIP1R, AGR2, AGT…
GO:0006376	BP	29	0.115143	1	mRNA splice site selection	NOL3, SRSF10, CELF2, SRSF1, SRSF9, SRSF5, SRSF6, SETX, KHDC4, CELF1, YTHDC1, CELF5, CELF3, CELF6, LUC7L, LUC7L3, LUC7L2, CELF4, SLU7, SF3A3, SF3A2, SF3A1, SF1, ISY1, PSIP1, SRSF12, SNRPC, SFSWAP, PRPF39
GO:0010494	CC	51	0.115397	1	cytoplasmic stress granule	DYRK3, STAU1, EIF2S1, EIF4E, CTSG, PABPC1, DDX6, ZFP36, TIA1, PRKAA2, VCP, NANOS3, HNRNPK, YBX1, TIAL1, G3BP1, PABPC4, ROCK1, CIRBP, CAPRIN1, GRB7, PUM1, KPNB1, ELAVL1, HABP4, RC3H1, LARP1, GIGYF2, LARP4, NUFIP2, RPTOR, OGFOD1, LSM14A, PUM2, ZFAND1, ATXN2L, DDX1, LARP4B, RBPMS, C9orf72, ATXN2, MCRIP2, RBM4, DHX36, LIN28A, MBNL1, IGF2BP1, RBM23, PABPC1L, PABPC3, PABPC4L
GO:2000348	BP	4	0.11548	1	regulation of CD40 signaling pathway	SHARPIN, TNFAIP3, SLAMF1, TREM2
GO:1990635	CC	3	0.115521	1	proximal dendrite	MAP2, GSK3A, GIGYF2
GO:0009179	BP	41	0.115526	1	purine ribonucleoside diphosphate metabolic process	AK5, NUDT16, NUDT18, BAD, AK9, PFKFB2, LDHA, ALDOA, ALDOB, PGK2, PFKM, ENO2, PGAM2, PFKL, PGAM1, PGM1, HK2, HK3, HKDC1, HK1, GAPDH, PKLR, GCK, GAPDHS, TPI1, GPI, PKM, PFKP, ENO1, BPGM, ALDOC, ENO3, PGM2L1, ADPGK, DLG1, DLG2, GUK1, MAGI3, CARD11, TJP2, LRGUK
GO:0061469	BP	5	0.115532	1	regulation of type B pancreatic cell proliferation	NR1D1, NR4A1, NR4A3, PTPRN, SFRP1
GO:0086048	BP	3	0.115625	1	membrane depolarization during bundle of His cell action potential	CACNA2D1, SCN5A, TRPM4
GO:1990111	CC	5	0.115738	1	spermatoproteasome complex	PSMB8, PSMB9, PSMB10, PSME4, PSMA8
GO:1901379	BP	59	0.115951	1	regulation of potassium ion transmembrane transport	CD63, KCNE1, DPP6, CACNA1D, KCNH2, KCNAB2, KCNAB1, KCNIP4, DPP10, KCNN2, KCNIP2, KCNIP1, KCNIP3, KCNE2, WWP2, NEDD4, YWHAE, NEDD4L, CASQ2, ACTN2, CAV3, STK39, CAB39, KCNE3, SUMO1, ANK3, KCNRG, KCNE4, KCNE1B, CAV1, ATP1B1, ATP1B2, ATP1B3, ANK2, AKAP9, GALR2, GAL, LRRC26, LRRC38, LRRC55, LRRC52, ALG10B, NOS1AP, NPPA, AKAP6, RNF207, VAMP2, KCNS1, KCNG1, KCNS2, DLG1, NETO1, BIN1, KCNQ1, AMIGO1, WNK1,…
GO:0045623	BP	10	0.115967	1	negative regulation of T-helper cell differentiation	RC3H1, TNFSF4, JAK3, SOCS5, ANXA1, SMAD7, ZC3H12A, RC3H2, TBX21, LOXL3
GO:0006027	BP	51	0.11615	1	glycosaminoglycan catabolic process	AGRN, SDC3, FUCA1, GUSB, GNS, GLB1, SDC1, SDC4, SDC2, GPC1, IDUA, SGSH, NAGLU, GPC5, HSPG2, HYAL2, HYAL4, HGSNAT, GPC2, HPSE2, HPSE, GPC6, NCAN, CSPG5, HEXA, DCN, HEXB, VCAN, ARSB, HYAL1, CSPG4, BCAN, HYAL3, HMMR, TGFB1, FGF2, CD44, SLC9A1, CEMIP, STAB2, CHP1, CEMIP2, LYVE1, KERA, ACAN, OGN, GALNS, LUM, PRELP, FMOD, OMD
GO:0030259	BP	8	0.116169	1	lipid glycosylation	GBA, ST3GAL4, ST3GAL2, GBA2, B3GALT1, A3GALT2, GBGT1, GLT6D1
GO:1901983	BP	53	0.116182	1	regulation of protein acetylation	GSK3B, SIRT1, PARK7, KLF15, SNCA, SET, CTBP1, TAF7, SDR16C5, NOC2L, BRCA1, SPI1, PIH1D1, SIN3A, ZNF451, ARNTL, RAPGEF3, CAMK1, FAM161A, TAOK1, KAT5, CEP295, TERF2IP, PRKAA2, PRKAA1, RPS6KA5, RPS6KA4, IL1B, MAPK3, NOS1, ARRB1, PAXIP1, BRD7, PPARGC1A, RUVBL2, TADA2B, TADA2A, WBP2, KAT7, MUC1, SMARCB1, AUTS2, LIF, SMAD4, SOX4, MYOCD, FLCN, SETD5, EID1, KMT2A, IWS1, CHEK1, HDAC5
GO:0031532	BP	60	0.11632	1	actin cytoskeleton reorganization	NRP1, FGF10, SIPA1L1, FARP2, S1PR2, ANXA1, PLEK, RAP2A, KIT, RALA, INSRR, EZR, FER, PTPN1, S1PR1, FGF7, MYH9, PDLIM4, RHOA, CXADR, ATP2C1, PAK1, PTK7, GAB1, CTTN, CDC42BPA, CDC42BPG, RICTOR, BRSK2, MICALL2, GPR65, MINK1, AUTS2, DTNBP1, PIP5K1A, PHACTR1, ANTXR1, TRPV4, PARVB, CAPN10, NPHS2, TNIK, MKLN1, CDC42BPB, THSD7B, RHOBTB2, PARVA, PARVG, RAC3, THSD7A, PLEK2, RHOBTB1, GSN, DMTN, WHAMM, CASS4,…
GO:0070900	BP	5	0.116361	1	mitochondrial tRNA modification	TRIT1, MTO1, TRMT5, TRMT61B, PUS1
GO:0042438	BP	4	0.116369	1	melanin biosynthetic process	TYR, TYRP1, DCT, TRPC1
GO:0048791	BP	13	0.116485	1	calcium ion-regulated exocytosis of neurotransmitter	SYT7, DOC2B, RIMS2, SYT4, RIMS1, RIMS4, SYT17, SYT11, RIMS3, SYT2, SYT1, SYT5, SYT8
GO:0033764	MF	19	0.116612	1	steroid dehydrogenase activity, acting on the CH-OH group of donors, NAD or NADP as acceptor	HSD11B1, HSD11B2, HSD3B1, HSD3B2, HSD3B7, AKR1B15, HSD17B1, HSD17B2, DHRS11, HSD17B11, HSD17B8, HSD17B14, SRD5A2, HSD17B3, AKR1C3, HSD17B4, AKR1C4, AKR1C1, DHRS9
GO:0042276	BP	20	0.116673	1	error-prone translesion synthesis	REV3L, UBB, UBC, PCNA, RPA2, RPA1, RPA3, RFC4, RFC2, RFC1, RFC5, RFC3, RPS27A, UBA52, POLK, REV1, MAD2L2, POLI, POLE2, POLH
GO:1903729	BP	9	0.116731	1	regulation of plasma membrane organization	TMEFF2, TGFB2, PRKCD, WASL, DNM2, PLEKHM2, SH3GLB1, ASAP1, GSN
GO:0014037	BP	13	0.11684	1	Schwann cell differentiation	ERBB3, GPC1, ADGRG6, NF1, ARHGEF10, SKI, CNTNAP1, SIRT2, PARD3, MYOC, SOD1, NCMAP, DICER1
GO:0003281	BP	35	0.116885	1	ventricular septum development	GATA3, GJA5, GATA4, HES1, DAND5, TBX5, STRA6, SALL1, CPLANE1, SMAD7, SLIT3, SLIT2, SOX11, TGFBR1, TGFBR2, NOTCH1, NKX2-5, TGFB2, TGFBR3, ACVR1, SOX4, NOG, SMAD4, BMPR2, ZFPM1, ZFPM2, PROX1, CITED2, ROBO2, HEYL, HEY2, HEY1, ROBO1, BMP4, FGFR2
GO:2000846	BP	10	0.117022	1	regulation of corticosteroid hormone secretion	CRH, GAL, GALR1, GHRL, UCN, C1QTNF1, CRHR1, POMC, AGT, AGTR1
GO:0002262	BP	45	0.117223	1	myeloid cell homeostasis	SOD1, NCKAP1L, ANXA1, PDE4B, IL6, HCAR2, HMGB1, RPS17, HMOX1, RPS24, IREB2, DYRK3, JAK2, MPIG6B, EPO, INHA, LYN, INHBA, KIT, HCLS1, TAL1, PTPN2, HSPA9, RPS19, CASP3, RPS14, KLF1, IKZF1, ZFPM1, KMT2E, SLC25A38, HIPK2, ATP5IF1, ACIN1, MFHAS1, FLVCR1, JAK3, AHSP, CEBPG, DMTN, MED1, LYAR, ZBTB7A, TGFBR3, VEGFA
GO:0001895	BP	53	0.117234	1	retina homeostasis	CCDC66, POTEF, TULP1, SOD1, CST4, JCHAIN, PIGR, ALB, TF, LTF, KRT1, HSPB1, ARMS2, PIP, CDH3, AZGP1, LCN1, ACTB, LYZ, B2M, ACTG1, PRDX1, CNGB1, PRR4, RPE65, BBS1, BBS10, POC1B, ZG16B, BBS4, OPRPN, WHRN, PROM1, USH2A, CIB2, ESRRB, MAK, RP1, CLRN1, IQCB1, USH1G, DRAM2, NPHP3, RP1L1, ADGRV1, CDHR1, RDH12, PCDH15, BBS2, CDH23, MKKS, SPATA7, USH1C
GO:0046174	BP	15	0.117255	1	polyol catabolic process	MIOX, SORD, TPI1, TKFC, IMPA2, SYNJ1, IMPA1, PTEN, INPP5K, INPP1, SYNJ2, INPP5A, INPP5B, INPP5J, NUDT3
GO:0061316	BP	3	0.117346	1	canonical Wnt signaling pathway involved in heart development	WNT3A, WNT8A, CTNNB1
GO:0045657	BP	9	0.117524	1	positive regulation of monocyte differentiation	CD4, CD74, FES, CSF1, ZFP36L1, IL34, DCSTAMP, CTNNBIP1, ACIN1
GO:0004307	MF	3	0.117571	1	ethanolaminephosphotransferase activity	PIGF, SELENOI, CEPT1
GO:0090313	BP	27	0.117784	1	regulation of protein targeting to membrane	TCAF2, MYO1C, ITGB1BP1, HRAS, PRNP, ERBB2, ITGB2, FYN, ITGAM, AKT2, ANK3, KCNB1, PDZK1, SLC51B, C2CD5, CEMIP, MIEF2, CHP1, CIB1, MFF, MIEF1, FIS1, MTCL1, TCAF1, KCNE1, DMTN, INPP5K
GO:0006779	BP	18	0.117965	1	porphyrin-containing compound biosynthetic process	PPOX, ABCB6, UROS, SUCLA2, IREB2, CPOX, UROD, HMBS, ALAS1, ALAD, FECH, TSPO, COX10, NFE2L1, FXN, COX15, SLC25A38, ATP5IF1
GO:1903670	BP	58	0.117968	1	regulation of sprouting angiogenesis	FGF18, CEACAM1, GLUL, RHOJ, CEMIP2, PIK3C2A, ANXA1, FGF2, HMOX1, VEGFA, GATA2, PTGS2, KDR, FGFBP1, HDAC7, MAP3K3, CIB1, FOXC2, JCAD, HDAC9, AKT3, ITGB1BP1, KLF4, THBS1, TBXA2R, NOTCH1, MEOX2, RHOA, MAP2K5, PDCD10, CARD10, MMRN2, DLL4, HDAC5, STARD13, SEMA6A, NGFR, APELA, AGTR1, APLNR, PPP1R16B, EPN2, SYNJ2BP, E2F2, CREB3L1, ADAMTS9, KLF2, EPN1, DLL1, PDPK1, FGF1, ITGA5, PKM, S100A1, JAK1, SMAD1, …
GO:0006348	BP	5	0.117988	1	chromatin silencing at telomere	EZH2, RIF1, SIRT2, EZH1, DOT1L
GO:1903202	BP	31	0.118195	1	negative regulation of oxidative stress-induced cell death	PRKN, FYN, PARK7, PINK1, HTRA2, NOL3, VNN1, INS, SOD2, HSPB1, AKT1, MAPK7, NFE2L2, SIRT1, BAG5, NME5, HIF1A, TRAP1, ATF4, FBXO7, IL10, RACK1, NR4A3, GPR37, PDE8A, GPR37L1, TXN, PYCR1, LRRK2, MET, HGF
GO:0070495	BP	3	0.118199	1	negative regulation of thrombin-activated receptor signaling pathway	MET, STMN1, SNCA
GO:0048245	BP	19	0.118316	1	eosinophil chemotaxis	CCL24, CCL3, CCL5, SCG2, LGALS3, CCL11, CCL7, CCL13, CCL22, CCL1, CX3CL1, CCL23, CCL15, CCL4, CCL15-CCL14, CCL16, CCL8, CCL26, CCL2
GO:1901224	BP	57	0.118347	1	positive regulation of NIK/NF-kappaB signaling	LGALS9, TLR4, TLR3, TNFSF14, ACTN4, TLR2, PTP4A3, SASH1, NFAT5, EGFR, TNF, IL1B, APP, CD14, EIF2AK2, MMP8, RPS3, CD27, IL12B, LIMS1, NLRP12, RHOA, RELA, EP300, ILK, AGER, TRADD, TRIP6, PDCD4, RTKN2, TRIM44, CCL19, C1QTNF4, NOD2, IL23A, TCIM, TLR9, SPHK1, TERF2IP, NOD1, TRAF6, SAMD5, HMGB4, HMGB1, TNFRSF10A, TNFRSF10B, MAP3K7, TNFSF15, CHI3L1, TIRAP, TRAF2, ZFP91, COPS8, CARD10, CARD14, MALT1, TLR6
GO:0046902	BP	60	0.118444	1	regulation of mitochondrial membrane permeability	TP53, BCL2, PPIF, BCL2L1, BNIP3, PMAIP1, BAK1, BAD, SPG7, HEBP2, ATF2, STPG1, BLOC1S2, RTL10, RHOT2, RHOT1, BNIP3L, BCL2L11, BAX, MOAP1, BMF, MTRNR2L5, ACAA2, TMEM102, MUL1, TP73, GZMB, YWHAQ, NMT1, YWHAB, SFN, MAPK8, BID, YWHAG, YWHAE, YWHAZ, E2F1, YWHAH, TP53BP2, TFDP1, TFDP2, CASP8, PPP1R13B, TP63, BBC3, FZD9, HSPA1A, MPV17L, SLC35F6, TMEM14A, HIP1R, ZNF205, GSK3A, GSK3B, CHCHD10, BOK, THEM4, …
GO:0048625	BP	3	0.118534	1	myoblast fate commitment	EPAS1, TCF7L2, IFRD1
GO:0046920	MF	8	0.118712	1	alpha-(1->3)-fucosyltransferase activity	FUT3, FUT4, FUT6, FUT5, FUT7, FUT10, FUT9, FUT11
GO:0016208	MF	9	0.118831	1	AMP binding	PYGL, APRT, FBP1, PRKAG1, ACSS2, PFKL, HIST1H1E, PFKP, PFKM
GO:1900748	BP	6	0.118874	1	positive regulation of vascular endothelial growth factor signaling pathway	MYO1C, ADAMTS3, CCBE1, SMOC2, JCAD, ROBO1
GO:0046888	BP	33	0.118916	1	negative regulation of hormone secretion	OSM, LIF, IL11, FGF23, CHGA, NPVF, INHA, INHBA, INHBB, ADRA2A, ADRA2B, ADRA2C, UCN, CRH, RAB11FIP3, IL1B, RAB11FIP1, RAB11FIP5, PSMD9, PRKN, IRS1, REST, KCNJ11, KCNB1, MIDN, BMP8A, SFRP1, FAM3D, SIRT4, PFKL, PIM3, CRHBP, ANXA5
GO:0060474	BP	3	0.118934	1	positive regulation of flagellated sperm motility involved in capacitation	CCR6, DEFB1, IQCF1
GO:0009112	BP	20	0.118992	1	nucleobase metabolic process	TTR, DPYD, XDH, AOX1, PAICS, SHMT1, GMPS, MTHFD1, MTHFD1L, APRT, PRTFDC1, ADA, GART, GDA, DPYS, ALDH6A1, CTPS1, CAD, DHODH, CDA
GO:0019211	MF	16	0.119049	1	phosphatase activator activity	BMP2, GTF2F1, FRS2, PPP1R15A, B3GAT3, CALM1, CALM2, CALM3, PHACTR4, PPP2R5B, PPP2R5D, PPP2R5C, PPP2R5A, PPP2R5E, IGFBP3, PTPA
GO:0032825	BP	3	0.119063	1	positive regulation of natural killer cell differentiation	AXL, GAS6, ZBTB1
GO:0004305	MF	4	0.119154	1	ethanolamine kinase activity	CHKA, ETNK1, ETNK2, CHKB
GO:0052658	MF	4	0.119266	1	inositol-1,4,5-trisphosphate 5-phosphatase activity	SYNJ1, INPP5B, INPP5A, INPP5J
GO:0030540	BP	5	0.11943	1	female genitalia development	TBX3, STRA6, RBP4, LHX1, LRP2
GO:0043576	BP	7	0.119518	1	regulation of respiratory gaseous exchange	PASK, MTG1, MTG2, TSHZ3, NLGN2, PHOX2B, GSX2
GO:0036491	BP	3	0.119561	1	regulation of translation initiation in response to endoplasmic reticulum stress	EIF2AK3, EIF2AK4, DNAJC3
GO:0004683	MF	23	0.119737	1	calmodulin-dependent protein kinase activity	DAPK1, CAMK2D, CAMK1, PTK2B, CAMK4, MYLK3, CAMKK1, MYLK2, CAMK2A, CAMK2G, CAMKV, MAPKAPK5, MAPKAPK3, PHKG2, CAMK1G, MKNK1, MKNK2, CAMK1D, PHKG1, CAMK2B, MAPKAPK2, EEF2K, PHKB
GO:0045943	BP	20	0.12012	1	positive regulation of transcription by RNA polymerase I	ERBB2, UBTF, ATF4, WDR43, RASL11A, WDR75, UTP15, HEATR1, DHX33, EIF2AK3, NCL, MTOR, SMARCA4, MARS, SMARCB1, PWP1, DDX11, NOL11, IPPK, PIH1D1
GO:0031985	CC	37	0.120334	1	Golgi cisterna	STX16, GCNT1, RAB30, GGTA1P, GOLGA5, SORL1, RAB34, GOLPH3, GOLPH3L, GOLGA2, LLGL1, GOLT1A, XYLT1, ATL1, NECAB3, TMEM59, GOLGA8A, GOLGA6D, GOLGA8J, GOLGA8B, GOLGA8M, GOLGA6B, NSG2, B4GALT1, SGMS1, HID1, YIPF2, YIPF1, BET1L, BET1, MAN2A1, B3GALT6, GOSR1, TMEM115, TMEM87A, RAB21, GPR89B
GO:0051353	BP	41	0.120431	1	positive regulation of oxidoreductase activity	ABL1, ABL2, NOD2, CYP27B1, VDR, FGF23, POR, GDNF, CDH3, TERT, NOS1AP, DHFR, INS, TNF, APOE, FCER2, NPR3, S100A1, GCH1, AKT1, HTR2B, TERF2, HIF1A, SCARB1, NUS1, IFNG, IL1B, PARK7, AGT, AGTR1, RFK, EDN1, EDN2, PPM1K, PDP2, PDP1, FXN, FTMT, COX17, CHCHD10, SNCA
GO:0016859	MF	27	0.120456	1	cis-trans isomerase activity	PPIH, FKBP6, PPIB, PPIF, NKTR, PPIC, RANBP2, PPIA, FKBP1A, FKBP1B, FKBP4, PPID, PPIL2, PPIG, FKBP5, PIN1, CWC27, PPIL6, PPWD1, PPIE, PPIL1, PPIL3, PTPA, RPE65, BCO1, BCO2, GSTZ1
GO:0060037	BP	17	0.120483	1	pharyngeal system development	NKX2-6, TBX1, BMP7, BMP5, GATA3, TGFBR1, NKX2-5, ISL1, PTCH1, SIX4, BMP4, FOLR1, BMPR1A, TGFB2, NOG, BMPR2, HES1
GO:0035265	BP	45	0.12055	1	organ growth	DLL1, FGFR2, NOTCH1, MESP1, S1PR1, SORBS2, PDLIM5, BMP10, TGFB2, TGFBR3, NDRG4, FGF10, FGF7, PSAP, PSAPL1, SOX9, LEP, LEPR, FGFR3, EVC, DDR2, ANXA2P2, ANXA2, NPPC, ANXA6, VIT, COL12A1, MATN1, COL6A1, COL21A1, COL7A1, SCARA3, MBL2, COL14A1, MATN4, MATN3, COL20A1, MATN2, VWA1, COCH, VWA2, COL6A3, COL6A2, CER1, STC1
GO:0005391	MF	11	0.120599	1	sodium:potassium-exchanging ATPase activity	ATP1A1, ATP1B1, ATP1A3, ATP1B2, ATP1A2, ATP1B3, FXYD2, ATP1A4, ATP4B, ATP4A, ATP12A
GO:0016926	BP	8	0.120711	1	protein desumoylation	USPL1, SENP6, SENP2, SENP1, SENP3, SENP5, SENP7, SENP3-EIF4A1
GO:0001887	BP	6	0.120789	1	selenium compound metabolic process	MAT1A, TXNRD1, SCLY, SEPHS2, SELENOP, SEPHS1
GO:0015909	BP	38	0.120972	1	long-chain fatty acid transport	APOE, FABP4, LCN1, PPARG, LCN12, SLC27A4, SLC27A1, SLC27A6, CPT1C, CPT1B, ABCD3, ABCD2, SLC27A2, SLC27A3, SLC27A5, ACACB, SLC25A20, CPT2, CPT1A, ACACA, THRSP, ACSL3, FABP3, EPRS, CD36, RPS6KB1, ACSL1, SPX, PLA2G1B, ACE, DRD2, DRD4, BDKRB2, DRD3, NMUR2, PNPLA8, ANXA1, PLA2G5
GO:0046683	BP	63	0.120999	1	response to organophosphorus	TRIM16, TYMS, RFC3, AKR1C1, DGKQ, TRPC3, KCNJ11, P2RX4, P2RX7, CIB2, HSP90B1, P2RY2, P2RY1, P2RX3, RYR3, TRPV1, SSH1, P2RY11, PDXP, P2RY12, VGF, NDUFS4, STAT1, DUOX2, DUOX1, JUN, JUNB, JUND, PEBP1, PLA2G5, PDE2A, AQP9, HCN1, AQP8, RAPGEF3, CFTR, EZR, KCNE1, WT1, CRHBP, IGFBP5, AQP1, AHR, SLC26A3, KCNQ1, RAP1B, RAP1A, ZFP36L1, DMTN, AKAP6, PKD2, RAPGEF1, AANAT, SLC5A5, AKAP9, INPP5K, SLC26A6, HCN3…
GO:0019374	BP	8	0.121	1	galactolipid metabolic process	ALDH5A1, CLN3, B3GALT2, B4GALT3, FA2H, B3GALT1, GALC, PNLIPRP2
GO:0010447	BP	11	0.121124	1	response to acidic pH	SLC9A1, CTSS, GPR65, LGMN, RAB11B, PKD1L3, TRPV1, CHP1, RAB11FIP5, PKD2L1, IMPACT
GO:0086069	BP	13	0.121273	1	bundle of His cell to Purkinje myocyte communication	TNNI3K, SCN5A, SCN10A, CACNA2D1, TRPM4, KCNA5, GJA5, JUP, DSP, DSC2, DSG2, PKP2, CTNNA3
GO:0006003	BP	4	0.121302	1	fructose 2,6-bisphosphate metabolic process	TIGAR, PFKFB4, PFKFB3, PFKFB2
GO:0004331	MF	4	0.121302	1	fructose-2,6-bisphosphate 2-phosphatase activity	TIGAR, PFKFB3, PFKFB2, PFKFB4
GO:0008063	BP	4	0.121352	1	Toll signaling pathway	PALM3, PELI1, PELI3, PELI2
GO:0038066	BP	5	0.121559	1	p38MAPK cascade	LGALS9, ZFP36, MAP2K3, ZFP36L1, MAPK14
GO:0072577	BP	5	0.121614	1	endothelial cell apoptotic process	IL10, COL4A3, BMPR2, DAB2IP, HIPK1
GO:0050732	BP	45	0.121626	1	negative regulation of peptidyl-tyrosine phosphorylation	NTF3, PTPN6, PRKCZ, PRKCD, DMTN, SFRP1, CADM4, SEMA4D, SFRP2, SAMSN1, SOCS3, SOCS1, PTPN2, PPP2R1A, NF2, PPP2CA, PARP14, PIBF1, INPP5F, THY1, PTPRC, CAV1, HYAL2, PTK6, MVP, SRCIN1, SH3BP5L, SH3BP5, SOCS5, ZGPAT, GPRC5A, SOCS4, CHMP6, TSG101, VPS25, ZFYVE28, ERRFI1, CBLC, SNX6, CBL, CBLB, FGFR1OP, RACK1, IBTK, CD300A
GO:0060216	BP	6	0.121649	1	definitive hemopoiesis	LYL1, ZFP36L2, TEK, TGFBR3, MFAP5, HIPK1
GO:0060119	BP	10	0.121763	1	inner ear receptor cell development	GRXCR1, LRTOMT, PDZD7, SLC4A7, SOD1, STRC, WHRN, ADGRV1, USH1C, IFT88
GO:0030916	BP	4	0.121859	1	otic vesicle formation	CEP290, FGFR2, SOX9, PROX1
GO:0048730	BP	9	0.121879	1	epidermis morphogenesis	FGFR2, FLG2, WNT10A, KLK14, FOXE1, TGFB2, KRT17, TGM3, KRT71
GO:0070358	BP	6	0.121952	1	actin polymerization-dependent cell motility	ARPC2, ARPC3, NCKAP1L, ACTR3, EPS8, JMY
GO:2001224	BP	11	0.121962	1	positive regulation of neuron migration	SHTN1, ZNF609, DAB2IP, NIPBL, NSMF, ARHGEF2, KIF20B, PLAA, RAPGEF2, SEMA6A, SEMA3A
GO:0055026	BP	13	0.122087	1	negative regulation of cardiac muscle tissue development	FGF3, FGF8, TP73, RBP4, NOG, TBX5, GSK3A, FZD7, DKK1, BMP2, SOX6, FRS2, SMAD4
GO:0008169	MF	3	0.122231	1	C-methyltransferase activity	NSUN4, NOP2, COQ5
GO:0044728	BP	55	0.122248	1	DNA methylation or demethylation	FOS, DNMT1, BEND3, ATF7IP, GATAD2A, KMT2E, EHMT2, EHMT1, DMAP1, DNMT3B, MTRR, BAZ2A, DNMT3L, DNMT3A, MGMT, N6AMT1, METTL4, PICK1, ZFP57, DPPA3, TET3, STPG4, FKBP6, TDRD12, PIWIL4, PLD6, TDRD5, TDRD9, CTCFL, PIWIL2, ASZ1, MAEL, TDRD1, MOV10L1, DDX4, PRMT7, TDRKH, APEX1, APOBEC3A, APOBEC1, TDG, ALKBH1, TET2, ALKBH2, APOBEC3F, TET1, FTO, AICDA, APOBEC3C, APOBEC2, APOBEC3H, APOBEC3G, APOBEC3B, APOBEC…
GO:0030574	BP	37	0.122343	1	collagen catabolic process	ADAMTS3, MMP20, MMP1, CTSD, CTSL, CTSB, MMP2, MMP3, MMP7, MMP10, FURIN, MMP9, MMP8, MMP11, CTSS, COL15A1, MMP12, CTSK, MMP13, MMP14, MMP15, COL19A1, COL13A1, TMPRSS6, PHYKPL, KLK6, MRC2, MMP26, MMP28, MMP23B, MMP25, MMP19, MMP21, MMP24, MMP16, MMP17, MMP27
GO:1901165	BP	6	0.122397	1	positive regulation of trophoblast cell migration	APELA, ACVR1B, C1QBP, SYDE1, SMURF2, AGO2
GO:0010288	BP	7	0.122489	1	response to lead ion	MAPT, PPP5C, PPP1CA, PPP2CB, PPP2CA, SLC34A1, ANXA5
GO:2000009	BP	10	0.122505	1	negative regulation of protein localization to cell surface	TAX1BP3, LEPROT, ACTN2, CAV3, PICALM, COMMD1, SNX33, NEDD4L, GOPC, LEPROTL1
GO:0007171	BP	12	0.122582	1	activation of transmembrane receptor protein tyrosine kinase activity	ADRB2, PRLR, CHRNA3, ANGPT1, PILRB, NRG1, GREM1, EGF, EFNA5, DGKQ, NRG3, ANGPT4
GO:0001843	BP	33	0.122597	1	neural tube closure	DVL2, PLXNB2, COBL, DEAF1, BCL10, TGFB1, MTHFD1, SKI, MTHFR, TSC2, TGFB2, LMO4, LRP2, PAX2, SCRIB, STIL, GRHL2, MTHFD1L, PHACTR4, GRHL3, PRICKLE1, DLC1, BBS4, FUZ, SEMA4C, IFT122, CELSR1, VANGL2, LRP6, KDM2B, FOLR1, DVL3, DVL1
GO:0090237	BP	3	0.122597	1	regulation of arachidonic acid secretion	SYK, PLA2G10, PLA2R1
GO:0009200	BP	8	0.122616	1	deoxyribonucleoside triphosphate metabolic process	CMPK2, AK9, DCTPP1, DUT, NUDT1, NUDT15, SAMHD1, NUDT16
GO:0008649	MF	19	0.122635	1	rRNA methyltransferase activity	FBLL1, FBL, TRMT61B, BMT2, TFB1M, DIMT1, TFB2M, METTL16, NSUN4, NOP2, METTL15, BUD23, TRMT112, FTSJ3, MRM1, MRM3, MRM2, FDXACB1, EMG1
GO:0031432	MF	14	0.122672	1	titin binding	TCAP, CALM1, CALM2, CALM3, CAPN3, ACTN2, MYBPC1, CAMK2D, MYBPC3, ANKRD1, OBSCN, ANKRD23, TRIM63, ANKRD2
GO:1905168	BP	8	0.122693	1	positive regulation of double-strand break repair via homologous recombination	PARP1, FUS, ACTR2, MRNIP, MMS19, WRAP53, TIMELESS, BLM
GO:0021799	BP	9	0.122697	1	cerebral cortex radially oriented cell migration	LHX6, RTN4, ADGRG1, LAMB1, DAB2IP, P2RY12, SRGAP2, PAFAH1B1, MBOAT7
GO:0070232	BP	21	0.122716	1	regulation of T cell apoptotic process	LGALS3, JAK3, CD274, PIP, CCL5, PRKCQ, CD27, FADD, TNFRSF4, BMP4, PTCRA, BLM, LGALS16, IDO1, PDCD1, PRELID1, LGALS9, TP53, ADAM8, ZC3H8, RIPK3
GO:0046128	BP	45	0.12279	1	purine ribonucleoside metabolic process	ACPP, NT5C2, ADA, ADA2, ADAL, PNP, GMPS, IMPDH2, IMPDH1, ENPP4, PRTFDC1, NUDT18, GNMT, GAMT, MTRR, AHCYL1, AHCYL2, AHCY, DGUOK, GMPR2, DLG1, DLG2, GUK1, MAGI3, CARD11, TJP2, LRGUK, GTPBP1, OPA1, GNAI3, RHOQ, AK4, RAN, LRRK2, EFL1, MFN1, GIMAP7, AK3, RAB23, MOCS3, MOCS2, MOCOS, GPHN, NFS1, MBIP
GO:0090330	BP	14	0.123006	1	regulation of platelet aggregation	LYN, PRKCA, SYK, PRKCQ, SERPINE2, CEACAM1, ALOX12, CD9, PRKCD, PRKG1, ADAMTS18, C1QTNF1, DMTN, PDPN
GO:0000900	MF	11	0.12303	1	translation repressor activity, mRNA regulatory element binding	DHFR, TYMS, SHMT1, CPEB2, ZNF540, CPEB3, CELF1, CPEB1, CELF4, PAIP2B, CPEB4
GO:2000316	BP	15	0.123196	1	regulation of T-helper 17 type immune response	SMAD7, ZC3H12A, RC3H1, RC3H2, TBX21, LOXL3, IL12B, IL12RB1, PRKCQ, IL23R, NLRP10, IL23A, NFKBID, NFKBIZ, MALT1
GO:0042954	MF	7	0.123222	1	lipoprotein transporter activity	LRP2, LRP1, MIA3, CTAGE9, CTAGE1, MIA2, CTAGE4
GO:0045899	BP	7	0.123249	1	positive regulation of RNA polymerase II transcriptional preinitiation complex assembly	ESR1, TP53, PSMC2, PSMC4, PSMC3, PSMC5, PSMC6
GO:1904667	BP	9	0.123292	1	negative regulation of ubiquitin protein ligase activity	BAG2, RPL5, RPS7, RPL23, RPL11, MAD2L1, USP44, MAD2L2, FBXO5
GO:0046113	BP	5	0.123448	1	nucleobase catabolic process	DPYD, XDH, AOX1, DPYS, ALDH6A1
GO:0038110	BP	10	0.123586	1	interleukin-2-mediated signaling pathway	IL2RA, IL2RB, JAK1, SHC1, STAT5A, SYK, STAT5B, JAK3, IL2, PTK2B
GO:0002931	BP	17	0.123595	1	response to ischemia	PER2, MLYCD, EGR1, PPIF, CX3CR1, CX3CL1, ABRAXAS2, CPEB4, BVES, P2RX4, P2RX7, CIB1, TIGAR, P2RX2, STUB1, CAMK2A, HYOU1
GO:0070269	BP	11	0.123597	1	pyroptosis	AIM2, GSDME, GSDMD, DHX9, NLRP9, APIP, NLRC4, GSDMA, GSDMC, ARRDC1-AS1, GSDMB
GO:1903972	BP	5	0.123694	1	regulation of cellular response to macrophage colony-stimulating factor stimulus	PTPN2, STAP1, CSF1, TLR4, TLR2
GO:0031390	CC	7	0.123731	1	Ctf18 RFC-like complex	RFC4, RFC2, RFC5, RFC3, CHTF18, DDX11, DSCC1
GO:0048295	BP	3	0.123739	1	positive regulation of isotype switching to IgE isotypes	IL4, CLCF1, TNFSF4
GO:1902803	BP	21	0.12374	1	regulation of synaptic vesicle transport	PRKN, LRRK2, PINK1, MAP2, NLGN1, UNC13B, RAB5A, GSK3B, PREPL, SEPT5, RIMS4, VPS18, RIMS3, RIMS1, RIMS2, STX1B, STXBP1, NAPB, NAPA, RAB3A, RAB3GAP1
GO:0002327	BP	7	0.123851	1	immature B cell differentiation	KIT, IRF2BP2, FNIP1, LRRC8A, RAG1, RAG2, ATM
GO:0060113	BP	13	0.123886	1	inner ear receptor cell differentiation	USH2A, HES5, USH1C, JAG2, LRTOMT, PDZD7, SLC4A7, SOD1, STRC, WHRN, GRXCR1, ADGRV1, IFT88
GO:0005882	CC	53	0.123944	1	intermediate filament	SYNM, KRT75, KRT14, KRT18, KRT8, VIM, KRT7, KRT16, KRT3, KRT10, KRT5, DSP, KRT4, FLG, CLIP1, KRT20, KRT2, PRPH, SLC1A4, KRT6C, NES, KRT76, PKP1, TLK2, MICAL1, PKP2, PNN, NCKIPSD, MACF1, DST, PLEC, EVPLL, EPPK1, PPL, BFSP1, EVPL, NARF, NEFL, NEFH, LDLRAP1, DLGAP2, SHANK2, KRT13, CSNK1A1, KRT71, FAM83H, FBF1, GPER1, TCHP, KRT84, KRT82, UPP2, VMAC
GO:0014874	BP	7	0.124064	1	response to stimulus involved in regulation of muscle adaptation	AGT, MYOG, HDAC4, ACTN3, SCN5A, FBXO32, TRIM63
GO:0034354	BP	3	0.124221	1	'de novo' NAD biosynthetic process from tryptophan	IDO2, IDO1, HAAO
GO:0106018	MF	11	0.124281	1	phosphatidylinositol-3,5-bisphosphate phosphatase activity	MTMR6, SYNJ2, SYNJ1, FIG4, PIKFYVE, MTMR2, MTMR3, MTMR14, MTMR9, MTMR4, MTMR7
GO:0042734	CC	46	0.124291	1	presynaptic membrane	PDE2A, ERC2, ADGRL1, SNAP25, KCNA1, PICALM, SCRIB, PRRT2, RIMS1, ERC1, IGSF21, KCNC2, GPER1, PI4K2A, CNTNAP4, PICK1, NRXN1, UNC13A, NPTN, SNCAIP, STX3, STX19, STX4, GRIK4, RIMS4, RIMS2, GRIK5, STX1A, RIMS3, SLC6A2, STX2, GRM7, STX11, GRIK3, GRIK1, UNC13B, GRM6, GRM8, GRM4, GRIK2, SNAP91, STX1B, UNC13C, SYT11, CDH2, SLC1A2
GO:1901724	BP	3	0.124306	1	positive regulation of cell proliferation involved in kidney development	PDGFB, EGR1, MYC
GO:0005086	MF	12	0.124645	1	ARF guanyl-nucleotide exchange factor activity	PSD, CYTH3, ARF4, CYTH1, HERC1, GBF1, CYTH2, CYTH4, ARFGEF2, ARFGEF1, SEC61B, PSD3
GO:0004865	MF	10	0.124666	1	protein serine/threonine phosphatase inhibitor activity	PPP1R2, PPP1R1A, FAM122A, MYOZ1, PPP1R14D, PPP1R14B, PPP1R11, PPP1R8, PPP1R14A, PPP1R14C
GO:0005753	CC	18	0.124701	1	mitochondrial proton-transporting ATP synthase complex	ATP5PD, ATP5MG, ATP5MC1, ATP5F1B, ATP5PF, ATP5PB, ATP5F1A, ATP5F1D, PPIF, ATP5F1C, ATP5PO, ATP5MC3, ATP5MF, ATP5F1E, ATP5ME, ATP5MC2, ATP5MD, ATP5MGL
GO:2000279	BP	31	0.124764	1	negative regulation of DNA biosynthetic process	ACVRL1, BMPR2, ANKRD1, ADIPOQ, FAM129B, DACH1, GDF2, HNRNPC, HNRNPA1, SRC, TERF1, HNRNPU, EXOSC10, TERF2, CTC1, TEN1, DCP2, XRN1, TENT4B, ACD, PINX1, TINF2, NAT10, PIF1, STN1, POT1, MEN1, TP53, CERS1, ERCC4, PARP3
GO:0035860	BP	8	0.124776	1	glial cell-derived neurotrophic factor receptor signaling pathway	RET, GFRAL, SULF2, SULF1, GDF15, GFRA1, GFRA2, GFRA4
GO:0035909	BP	19	0.124948	1	aorta morphogenesis	TBX1, PDGFRB, JAG1, LRP1, TBX2, TFAP2B, ADAMTS9, TGFB2, SOX4, HES1, HEY2, ENG, BMPR1A, ACVRL1, RBPJ, DLL4, HEY1, MYLK, PROX1
GO:2000813	BP	3	0.125005	1	negative regulation of barbed-end actin filament capping	CARMIL1, CARMIL2, WASHC2C
GO:0010880	BP	21	0.125022	1	regulation of release of sequestered calcium ion into cytosol by sarcoplasmic reticulum	CASQ2, CALM1, CALM2, CALM3, HRC, GSTM2, SRI, FKBP1B, GSTO1, PDE4D, AKAP6, TRDN, CAMK2D, DHRS7C, PRKACA, SLC8A1, ATP1A2, ANK2, CACNA1C, RYR2, CASQ1
GO:1904036	BP	30	0.125098	1	negative regulation of epithelial cell apoptotic process	SERPINB13, KRIT1, PDPK1, PAK4, FGA, FGB, FGG, IL4, SERPINE1, ICAM1, SCG2, IL11, TNFAIP3, IL10, GATA2, GATA3, IL13, KDR, TEK, MAPK7, SEMA5A, GAS6, ANGPT1, NFE2L2, TNIP2, NDNF, WFS1, CAST, NEUROD1, TCF7L2
GO:0070016	MF	9	0.125112	1	armadillo repeat domain binding	CNOT1, AXIN1, STRN, STRN3, TCF7L2, STRN4, CTNNBIP1, CALCOCO1, LEF1
GO:0060078	BP	61	0.12536	1	regulation of postsynaptic membrane potential	GABRA2, GABRG1, GABRG3, GABRG2, GABRA4, GABRA5, GABRA1, GABRA6, GRID2, DRD2, AKT1, ARRB2, CHRNA3, GSK3A, GSK3B, GRIN1, MEF2C, MAPK8IP2, MPP2, RAB3GAP1, LRRK2, NPAS4, NPFF, GRIN2B, GRIN2A, GRIN2C, GRIN2D, TRPV1, P2RX6, P2RX3, P2RX5, P2RX4, P2RX7, P2RX2, P2RX1, GRIK2, GLRB, GLRA3, GLRA1, CHRNA1, CHRNB1, CHRNB2, CHRNA5, CHRNB4, CHRNA7, CHRNA4, CHRNA2, CHRNA9, DRD4, INSYN1, INSYN2, CHRNE, CHRND, GRID…
GO:0086006	MF	5	0.125382	1	voltage-gated sodium channel activity involved in cardiac muscle cell action potential	SCN2B, SCN1B, SCN5A, SCN4B, SCN3B
GO:0001030	MF	5	0.125388	1	RNA polymerase III type 1 promoter DNA binding	MTOR, RPTOR, MAF1, GTF3C5, GTF3C1
GO:0001031	MF	5	0.125388	1	RNA polymerase III type 2 promoter DNA binding	MTOR, RPTOR, MAF1, GTF3C5, GTF3C1
GO:0043812	MF	3	0.125428	1	phosphatidylinositol-4-phosphate phosphatase activity	SYNJ1, SACM1L, INPP5F
GO:1901654	BP	58	0.125454	1	response to ketone	TGFB1, THBS1, ABHD2, TGFB3, YAP1, TGFB2, CAV1, UBE3A, NR1H3, WBP2, CSN1S1, ACOD1, SRC, NKX3-1, CSNK2B, ROCK2, SPP1, UGT3A2, CCL21, CCR7, TGFBR3, CCL19, ADCY6, TNFSF4, PTGER2, GNG2, GNB1, SFRP1, PTGER4, HSD3B1, HSD3B2, PEBP1, SLIT3, SLIT2, KLF9, PARK7, NR3C1, AQP1, DSPP, PCK1, PCK2, AKR1C3, PTGFR, AKR1C2, LARP1, ABCB4, DCPS, NDOR1, ADCY3, ADCY5, CFTR, AHR, ADCY8, GNAI1, ADCY2, ADCY1, ADAM15, MAP4K1
GO:1904995	BP	5	0.125505	1	negative regulation of leukocyte adhesion to vascular endothelial cell	CCL21, CCL25, CXCL12, CCL28, KLF4
GO:0006739	BP	21	0.125598	1	NADP metabolic process	TP53I3, FMO2, IDH2, IDH1, PGLS, TKT, TALDO1, RPIA, PGD, RPEL1, RPE, PGM2, RBKS, SHPK, DERA, NNT, ME1, NUDT12, NUDT17, FMO1, KCNAB2
GO:1903861	BP	18	0.125677	1	positive regulation of dendrite extension	RASAL1, CPNE6, SYT1, SYT14P1, RIMS1, CPNE9, SYT2, NEDD4L, RNF157, SYT3, SYT17, SYT4, SMURF1, CPNE5, ITSN2, UNC13A, RIMS2, PLAA
GO:0006307	BP	10	0.125756	1	DNA dealkylation involved in DNA repair	MGMT, MPG, ALKBH1, ALKBH2, ALKBH5, ASCC3, ASCC1, ALKBH3, FTO, ASCC2
GO:0048489	BP	70	0.126469	1	synaptic vesicle transport	TOR1A, SYNJ1, SNAPIN, DNM2, RAB27A, TMEM230, SPG11, KIF5A, KIF5C, CDK5, PIP5K1C, RAB3A, SNAP25, VAMP2, SYT10, RIMS1, DNAJC5, OTOF, PCLO, CPLX4, SYT5, CPLX2, CPLX3, SYT17, SYT8, SYT1, CPLX1, SYT2, NLGN1, SEPT5, SNPH, STX1B, BLOC1S6, UNC13C, UNC13B, UNC13A, SNAP29, SNAP47, SNAP23, PRRT2, STX3, STX1A, STX2, STX4, STX11, STX19, SYT7, DOC2B, RIMS2, SYT4, RIMS4, SYT11, RIMS3, AP3D1, SNAP91, PICALM, DNM…
GO:1900452	BP	9	0.126556	1	regulation of long-term synaptic depression	MAPT, ARC, SHANK3, AGER, GRID2, CBLN1, ADCY8, KCNB1, LILRB2
GO:0051560	BP	18	0.126744	1	mitochondrial calcium ion homeostasis	LETM1, SLC8A3, SLC8B1, MICU2, PDZD8, MAIP1, MICU1, SMDT1, C19orf12, MCUB, AFG3L2, MCU, ANXA6, ATP2A1, TGM2, RAP1GDS1, MCUR1, FIS1
GO:1904781	BP	7	0.126754	1	positive regulation of protein localization to centrosome	APC, NUP62, GSK3B, BICD1, MARK4, CEP250, PARD6A
GO:1903579	BP	12	0.12687	1	negative regulation of ATP metabolic process	PPIF, ACTN3, PDE12, MLXIPL, SNCA, PARP1, PID1, FLCN, CBFA2T3, FBP1, HDAC4, PPARA
GO:0019080	BP	18	0.126888	1	viral gene expression	EIF2AK4, EIF3F, EIF3D, DENR, SSB, PTBP1, EIF2D, EIF3B, EIF3A, PCBP2, EIF3G, EIF3L, FURIN, CCNT2, MON1B, USF1, USF2, DHX9
GO:0030250	MF	4	0.127009	1	guanylate cyclase activator activity	GUCA2A, GUCA2B, RCVRN, GUCA1A
GO:0046332	MF	63	0.127095	1	SMAD binding	BMPR1B, AXIN1, FOXH1, ZBTB7A, IPO7, BMP2, SKI, DDX5, YY1, CTNNB1, BMPR1A, ACVR1B, TGFBR1, ACVRL1, TGFBR2, HMGA2, FKBP1A, SKOR1, DAB2, MEF2A, TGFBR3, ACVR1, SNW1, SMAD2, SKOR2, MAGI2, RANBP3L, EID2, TGFBRAP1, CREB3L1, TCF12, HIPK2, SMURF2, DROSHA, STUB1, USP15, AMHR2, ACVR2B, SKIL, RNF111, BMPR2, ACVR2A, PML, ACVR1C, SMAD6, GATA4, SMAD3, SMAD1, TRIM33, SMAD7, TGFB1I1, SMAD4, SMURF1, MEN1, LDLRAD4,…
GO:0004771	MF	8	0.127142	1	sterol esterase activity	CEL, CES1, LIPA, NCEH1, CES1P1, CES5A, CES4A, CES3
GO:0097192	BP	19	0.127149	1	extrinsic apoptotic signaling pathway in absence of ligand	ITGAV, ERBB3, CASP3, DCC, GSK3A, GSK3B, CASP9, MCL1, MOAP1, APPL1, BCL2L1, BAK1, BCL2A1, BAX, BCL2L10, BCL2L2, CASP2, BOK, BCL2
GO:0016056	BP	11	0.127258	1	rhodopsin mediated signaling pathway	RHO, SAG, GNAT1, PDE6A, CNGA1, PDE6B, GNB1, GNGT1, CNGB1, GRK1, PCP2
GO:0006627	BP	6	0.127397	1	protein processing involved in protein targeting to mitochondrion	PMPCA, IMMP2L, UQCRC2, PMPCB, IMMP1L, MIPEP
GO:0031468	BP	14	0.127403	1	nuclear envelope reassembly	CHMP2A, CHMP7, CHMP4B, SPAST, VPS4A, UBXN2B, UBXN2A, NSFL1C, BANF1, LMNA, REEP3, ANKLE2, VRK1, REEP4
GO:1901203	BP	4	0.127497	1	positive regulation of extracellular matrix assembly	TGFB1, SMAD3, RGCC, EMILIN1
GO:0019098	BP	5	0.127527	1	reproductive behavior	APP, DRD1, MTNR1A, AVPR1A, OXTR
GO:1905522	BP	8	0.127594	1	negative regulation of macrophage migration	CD200, CD200R1, EMILIN1, C5, MIF, DDT, SLAMF8, STAP1
GO:0006188	BP	4	0.127684	1	IMP biosynthetic process	AMPD2, AMPD3, AMPD1, PFAS
GO:1904357	BP	25	0.127739	1	negative regulation of telomere maintenance via telomere lengthening	TNKS, PARP1, TERF1, TERF2, SLX4, ERCC4, PINX1, SLX1A, TNKS2, HNRNPC, HNRNPA1, SRC, HNRNPU, EXOSC10, CTC1, TEN1, DCP2, XRN1, TENT4B, ACD, TINF2, NAT10, PIF1, STN1, POT1
GO:0031666	BP	5	0.127802	1	positive regulation of lipopolysaccharide-mediated signaling pathway	SASH1, LY86, PRKCA, BMP6, CD180
GO:0007342	BP	15	0.127816	1	fusion of sperm to egg plasma membrane involved in single fertilization	IZUMO1R, LYZL6, SERPINA5, CD9, CRISP1, SPATA46, SPACA3, IZUMO1, ADAM2, ROPN1B, FOLR2, EQTN, FOLR3, SPESP1, SPACA6
GO:0001838	BP	44	0.127867	1	embryonic epithelial tube formation	SOX11, SOX4, BMP7, BMP5, LUZP1, DVL2, PLXNB2, COBL, DEAF1, BCL10, TGFB1, MTHFD1, SKI, MTHFR, TSC2, TGFB2, LMO4, LRP2, PAX2, SCRIB, STIL, GRHL2, MTHFD1L, PHACTR4, GRHL3, PRICKLE1, DLC1, BBS4, FUZ, SEMA4C, IFT122, CELSR1, VANGL2, LRP6, KDM2B, FOLR1, DVL3, DVL1, OSR1, SIX1, GATA3, SOX9, SOX8, PAX8
GO:0015295	MF	26	0.127891	1	solute:proton symporter activity	SLC11A2, MFSD3, SLC33A1, SLC25A18, SLC25A22, SLC36A2, SLC36A1, SLC36A3, SLC32A1, SLC2A10, SLC17A5, SLC2A9, SLC2A8, SLC2A6, SLC2A12, SLC45A4, SLC45A3, SLC45A2, SLC45A1, SLC2A13, SLC25A3, SLC15A1, SLC15A2, SLC15A3, SLC15A4, SLC15A5
GO:0006278	BP	24	0.128012	1	RNA-dependent DNA biosynthetic process	TERT, PPIA, TERF1, PTGES3, TERF2, TEP1, HSP90AA1, HSP90AB1, RFC1, MRE11, RAD50, PINX1, WRAP53, TNKS1BP1, NOP10, POT1, NHP2, GAR1, TERF2IP, SMG5, RPA1, RPA2, SMG7, SMG6
GO:0031531	MF	3	0.12804	1	thyrotropin-releasing hormone receptor binding	PSMC5, GPHB5, GPHA2
GO:0004812	MF	39	0.128055	1	aminoacyl-tRNA ligase activity	AARS, AARS2, RARS, RARS2, DARS2, DARS, NARS, NARS2, CARS, CARS2, EPRS, EARS2, QARS, LARS, GARS, HARS, HARS2, IARS, IARS2, LARS2, KARS, MARS, MARS2, FARS2, FARSB, FARSA, LRRC47, PARS2, SARS, SARS2, TARSL2, TARS, TARS2, WARS, WARS2, YARS, YARS2, VARS, VARS2
GO:0009304	BP	7	0.128089	1	tRNA transcription	GTF3C1, BRF1, GTF3C2, GTF3C6, GTF3C4, GTF3C5, GTF3C3
GO:0035631	CC	11	0.128108	1	CD40 receptor complex	TRAF5, IKBKB, CHUK, HTRA2, CD40, TRAF2, TRAF3, BIRC2, RNF31, DIABLO, TRAF6
GO:0016435	MF	5	0.128137	1	rRNA (guanine) methyltransferase activity	BUD23, TRMT112, FTSJ3, MRM1, MRM3
GO:0019627	BP	9	0.128258	1	urea metabolic process	CYP2C9, ASS1, ASL, ARG1, CPS1, ARG2, NAGS, SLC25A2, SLC25A15
GO:0001099	MF	49	0.128328	1	basal RNA polymerase II transcription machinery binding	LLPH, RECQL5, URI1, ELP1, ESRRB, ERCC5, GTF2B, HNRNPU, DHX9, UVSSA, ZNF326, ELP2, CDC73, CCAR2, PAF1, ELP4, WAC, ELP3, RPRD1B, SMYD2, AGO2, AGO1, RTRAF, NCOA3, ELOF1, PCF11, CTR9, RPRD1A, RPRD2, GTF2E1, SCAF8, SUPT4H1, BRD4, SCAF1, LEO1, RTF1, ESR1, TCF4, TBP, EDF1, TP53, FBL, AHR, TAF2, ZNHIT6, NOP58, CTDP1, TAF7, GTF2E2
GO:1901607	BP	57	0.128355	1	alpha-amino acid biosynthetic process	PAH, ALDH18A1, GATM, GAMT, ASNS, GOT1, GOT1L1, AASDHPPT, AASS, MTHFD1, MTR, MTRR, MTHFR, BHMT, BHMT2, MTAP, APIP, MRI1, ADI1, ENOPH1, PLOD2, PLOD3, PLOD1, SHMT1, SHMT2, AGXT, AGXT2, PHGDH, PSPH, SERINC3, SERINC5, SRR, PSAT1, SEPHS2, SEPHS1, GGT1, CTH, CBS, GGT7, GGT5, CBSL, ASS1, CPS1, NAGS, ASL, GLS, GLUD1, GLS2, GLUL, LGSN, PYCR1, PYCR2, PYCR3, BCAT2, BCAT1, CAD, ACCS
GO:0048469	BP	64	0.12837	1	cell maturation	CCL21, VEGFA, AXL, PPARG, RFX3, HES5, CCL19, IL21, LHX6, EREG, ANG, TUT4, TUT7, YTHDF2, PDE3A, SIX3, TMEM79, NKX6-1, PLD6, TDRD5, SLFN14, B4GALT5, CLN5, B4GALT6, SRRM4, FARP2, APP, EPHA8, CX3CL1, SCARF1, ANKS1A, RND1, ADGRB3, PICK1, MTCH1, AGRN, NRCAM, MYOC, SPTBN4, CNTN2, KCNIP2, CNTNAP2, ZBTB7A, CABYR, ABHD2, CFTR, PRKACA, SLC26A3, PCSK4, CATSPERD, ROPN1L, SLC26A6, ROPN1B, ROPN1, CATSPERZ, CATS…
GO:0018208	BP	36	0.128601	1	peptidyl-proline modification	PPIH, PPIB, PPIF, NKTR, PPIC, PPIA, FKBP1A, FKBP1B, PPID, PPIG, PIN1, PPWD1, PPIE, PPIL1, PPIL2, FKBP4, PPIL3, FKBP5, CWC27, FKBP6, RANBP2, PPIL6, PTPA, P3H2, OGFOD1, P4HB, EGLN2, EGLN1, EGLN3, P4HA2, P4HA1, P4HTM, P4HA3, P3H1, P3H3, NTMT1
GO:0035591	MF	64	0.12863	1	signaling adaptor activity	AXIN1, RACK1, LDLRAP1, MPP7, DAB2IP, MAVS, HOMER1, PIK3R1, SHC1, IRS1, TRAT1, FRS2, BLNK, STAP1, GAB2, SH2B2, SH2B1, SH2B3, SOCS2, LAT, NCK2, SKAP2, GRAP2, CD28, SRC, CHN1, NCK1, CRK, CRKL, TOB1, CHN2, SH3BGR, GRB2, CNTNAP1, PTPN11, KHDRBS1, ARHGAP1, EPS8, GAB1, GRAP, TP53BP2, LASP1, CLNK, SKAP1, SH2D3C, STAM, FCRL2, SH2D3A, RUSC1, SORBS1, SLA2, SH2D2A, PAG1, ITSN2, VAV3, SH2D6, AKAP13, MAPK8IP2,…
GO:0090625	BP	4	0.128651	1	mRNA cleavage involved in gene silencing by siRNA	AGO3, AGO4, AGO2, AGO1
GO:2000503	BP	5	0.128708	1	positive regulation of natural killer cell chemotaxis	CCL3, CCL4, CCL5, XCL1, CCL7
GO:0010713	BP	4	0.12891	1	negative regulation of collagen metabolic process	CST3, IL6, CIITA, EMILIN1
GO:0086077	MF	3	0.12896	1	gap junction channel activity involved in AV node cell-bundle of His cell electrical coupling	GJA5, GJC1, GJC3
GO:0001945	BP	17	0.129008	1	lymph vessel development	TBX1, FLT4, SYK, TMEM204, VEGFA, SOX18, ACVRL1, ACVR2B, BMPR2, PTPN14, CCBE1, PDPN, PROX1, FOXC2, PROX2, LGALS8, NR2F2
GO:0045639	BP	62	0.12921	1	positive regulation of myeloid cell differentiation	FES, HOXA5, CSF3, HAX1, HCLS1, EVI2B, RUNX1, TESC, LEF1, PF4, CSF1, LIF, PRKCA, FADD, RIPK1, CASP8, IL34, TGFB1, CD4, CD74, ZFP36L1, DCSTAMP, CTNNBIP1, ACIN1, TNFSF11, TNF, IFNG, IL12B, CCR1, POU4F1, POU4F2, IL17A, IL23R, OCSTAMP, IL23A, TRAF6, TYROBP, FOXO3, INHBA, HSPA1A, HSPA1B, ETS1, ZNF16, TAL1, HMGB2, ACVR2A, ARNT, ACVR1B, STAT3, STAT1, STAT5B, NCKAP1L, MED1, MAPK11, MAPK14, HIF1A, ANKRD54,…
GO:0060903	BP	3	0.129291	1	positive regulation of meiosis I	DMRT1, PRDM9, PRDM7
GO:1905065	BP	6	0.129305	1	positive regulation of vascular smooth muscle cell differentiation	KIT, ENG, CTH, SOD2, MYOCD, GPER1
GO:0099640	BP	9	0.129442	1	axo-dendritic protein transport	KIF5A, KIF5C, KIF17, RAB27B, HSPB1, KIF5B, MAP1A, DLG2, MAPK8IP3
GO:0033077	BP	18	0.129479	1	T cell differentiation in thymus	GLI3, RAG1, ZFP36L2, LIG4, RAG2, ADAM17, ZFP36L1, FADD, SHH, RIPK3, JAG2, CD3D, ZAP70, CD3E, CD3G, AIRE, PTPRC, CCR6
GO:0030061	CC	4	0.129528	1	mitochondrial crista	OPA1, SLC8B1, FAM173B, COX6B2
GO:0016358	BP	52	0.129561	1	dendrite development	TULP1, LST1, STRN, APP, MAP2, BMP7, HDAC2, BBS4, FLRT1, GHRL, TRAPPC4, MAP1S, KLHL1, MAP1A, MAP1B, DVL1, LRP4, CTNNA2, MEF2A, MAPK8IP2, MINK1, MAP6, CELSR2, TMEM106B, FAM206A, BTBD3, FARP1, SDC2, DCDC2, WASL, WNT7A, EPHB2, EPHB3, EPHB1, PTEN, CDC42, DLG4, ZNF365, ARC, DOCK10, SHANK3, CTNND2, SHANK1, SHANK2, CHRNA7, NRP1, SEMA3A, TAOK2, SRGAP2, ARF4, SLC12A5, CAMK2A
GO:0048254	BP	6	0.129576	1	snoRNA localization	FBL, PRPF31, ZNHIT6, PIH1D1, NOP58, ZNHIT3
GO:0004977	MF	5	0.129589	1	melanocortin receptor activity	MC4R, MC3R, MC2R, MC1R, OPRM1
GO:0010001	BP	63	0.129616	1	glial cell differentiation	NFIB, CDH2, RELN, PAX2, PHOX2B, MMP24, TLR2, APP, NRROS, ERBB3, GPC1, ADGRG6, NF1, ARHGEF10, SKI, CNTNAP1, SIRT2, PARD3, MYOC, SOD1, NCMAP, DICER1, SOX2, HES5, SOX11, SOX4, PICK1, DLL1, MT3, CDK6, EIF2B5, TNF, MAPT, FPR2, PSEN1, CNTF, LRP1, EIF2B2, SOX10, EIF2B1, EIF2B3, EIF2B4, MYRF, ZNF488, PRDM8, B4GALT5, B4GALT6, CLU, PTEN, TENM4, MXRA8, STAT3, PTPRZ1, SOX8, SLC8A3, CDK5, SOX9, FGF10, GPR157,…
GO:0030247	MF	4	0.129697	1	polysaccharide binding	CLEC18A, STBD1, FCN2, REG4
GO:0060008	BP	6	0.129713	1	Sertoli cell differentiation	TCF21, SOX9, SCX, DMRT1, SOX8, RAB13
GO:0006930	BP	6	0.129776	1	substrate-dependent cell migration, cell extension	SHTN1, SDCBP, NRP1, NTN1, P2RY12, CD2AP
GO:0030534	BP	43	0.129938	1	adult behavior	BBS4, SEPT5, BBS2, SHANK3, NRXN2, CNTNAP2, NRXN1, SHANK2, NRXN3, SHANK1, NPY, LEP, CARTPT, GHSR, GHRL, PRKN, APP, DRD4, NTF4, GDNF, PAFAH1B1, PUM1, TSC1, FOXA2, BTBD9, CUBN, DRD2, DRD1, SPTBN4, CHRNB1, CHRNB2, CHRNA5, CHRNA3, CHRNA4, DRD3, ABAT, OR5T1, OR56A5, OR56A4, OR13F1, OR56A1, CRHBP, OPRM1
GO:0034982	BP	11	0.129978	1	mitochondrial protein processing	OMA1, YME1L1, STOML2, AFG3L2, ATP23, PMPCA, IMMP2L, UQCRC2, PMPCB, IMMP1L, MIPEP
GO:0003985	MF	4	0.129986	1	acetyl-CoA C-acetyltransferase activity	ACAT1, HADHA, ACAT2, ACAA2
GO:0033152	BP	3	0.130011	1	immunoglobulin V(D)J recombination	TCF3, PRKDC, LIG4
GO:0044818	BP	25	0.130035	1	mitotic G2/M transition checkpoint	CDK5RAP3, FOXN3, NBN, HMGA2, BLM, MRNIP, TAOK1, BRSK1, TAOK3, CLSPN, DONSON, NOP53, TAOK2, MSH6, MRE11, ATM, NAE1, TICRR, ZNF830, ORC1, CDC6, HUS1, TOPBP1, RAD17, HUS1B
GO:0106071	BP	4	0.130072	1	positive regulation of adenylate cyclase-activating G protein-coupled receptor signaling pathway	PRKCA, GSK3A, MRAP, MRAP2
GO:0060729	BP	3	0.130134	1	intestinal epithelial structure maintenance	TLR4, SOX9, INAVA
GO:0035469	BP	4	0.130149	1	determination of pancreatic left/right asymmetry	CCDC40, NPHP3, DNAAF1, CCDC39
GO:0043394	MF	28	0.130276	1	proteoglycan binding	SLIT2, COL2A1, FN1, CTSL, CTSB, THBS1, NID1, COL5A1, CTSS, CTSK, COMP, FCN2, ADA2, SEMA5A, AGRN, APOE, HRG, CFH, ITGA2, AZU1, LRP1, PTPRS, HPSE2, FGF20, SDCBP, TNC, GPNMB, HPSE
GO:0031902	CC	52	0.130308	1	late endosome membrane	SPAAR, WDR91, RNF13, BAIAP3, STARD3NL, HLA-DRA, HLA-DRB1, ANXA2, ANXA6, CD63, SLC11A1, SLC11A2, VPS41, RAB7A, VAC14, SCARB2, STARD3, LAPTM4A, HLA-DRB5, WDR81, LAMTOR1, PIP4P1, LAPTM4B, VPS36, SLC9A9, PIP4P2, MREG, CYB561A3, MARCH1, FIG4, RMC1, SNF8, VPS39, VAMP8, UBXN6, VTI1B, PIKFYVE, GOSR2, VTI1A, LTV1, RAB27B, PMEL, RAB27A, ATP13A2, NSG2, LAMTOR5, LAMTOR4, SLC38A9, LAMTOR3, LAMTOR2, LITAF, CDI…
GO:0032155	CC	43	0.130327	1	cell division site part	TUBGCP2, TUBGCP5, TUBGCP3, TUBGCP4, TUBGCP6, MYH9, MAEA, ANLN, RTKN, PSD, MEN1, RAB11FIP3, OR2A4, KIF20A, SVIL, STAMBP, RHOC, RALA, ICAM2, MYH10, HTR3A, RHOA, ARF6, RAB11A, RHOB, CENPC, SPIRE1, MYLK, PKN1, PKN2, WDR73, RAB11FIP4, SEPT12, PSD4, SPIRE2, PDXP, MASTL, ZFYVE19, PSD2, RACGAP1, ECT2, LIMA1, KLHDC8B
GO:0072509	MF	23	0.130369	1	divalent inorganic cation transmembrane transporter activity	SLC41A1, SLC39A6, SLC39A14, SLC30A6, SLC39A4, SLC30A8, SLC39A11, SLC30A5, SLC39A7, SLC39A13, SLC39A3, SLC39A8, SLC39A2, SLC39A1, SLC30A1, SLC30A2, SLC39A5, SLC30A3, SLC30A4, SLC39A10, SLC39A12, SLC11A2, SLC40A1
GO:0007168	BP	10	0.130541	1	receptor guanylyl cyclase signaling pathway	NPPA, NPR1, NPPB, NPR2, NPPC, PDZD3, GUCA1B, GUCY2C, GNG7, GUCY2D
GO:0016584	BP	16	0.130809	1	nucleosome positioning	SMARCA5, CTCF, H1FOO, PAF1, RSF1, PRDM9, HIST1H1T, HIST1H1E, HIST1H1B, HIST1H1C, H1F0, HIST1H1D, H1FX, HIST1H1A, H1FNT, HILS1
GO:0007185	BP	6	0.130914	1	transmembrane receptor protein tyrosine phosphatase signaling pathway	TRIO, PTPRF, PTN, PTPRD, FRS2, PTPRU
GO:0061014	BP	42	0.131023	1	positive regulation of mRNA catabolic process	CNOT1, GTPBP1, ZC3H12A, RC3H1, PRR5L, ZC3HAV1, PNPT1, UPF1, KHSRP, MOV10, CNOT8, CNOT7, PUM1, GIGYF2, YTHDF3, METTL3, METTL16, MEX3D, RBM24, FTO, METTL14, YTHDF2, ZC3H12D, ZFP36, ZFP36L2, ZFP36L1, TRIM71, PLEKHN1, CPEB3, DHX36, RBM23, PABPC1, TOB1, NANOS2, NANOS3, NANOS1, TNRC6C, AGO2, TNRC6B, BTG2, TNRC6A, POLR2G
GO:0050667	BP	9	0.131197	1	homocysteine metabolic process	DPEP1, CPS1, CBS, MTHFR, NOX4, CBSL, MTRR, CTH, BLMH
GO:0043553	BP	3	0.131267	1	negative regulation of phosphatidylinositol 3-kinase activity	DAB2IP, RUBCN, PIK3IP1
GO:0035437	BP	11	0.131276	1	maintenance of protein localization in endoplasmic reticulum	HSPA5, TAPT1, GPAA1, PDIA2, OS9, ANKRD13C, KDELR1, KDELR2, RER1, KDELR3, INSIG1
GO:1904031	BP	29	0.131396	1	positive regulation of cyclin-dependent protein kinase activity	HSP90AB1, TTBK1, STOX1, CDKN1A, EGFR, PDGFB, CCND1, CCND2, CCND3, AKT1, ADAM17, PKD1, PKD2, PSRC1, CCNY, PROX1, RGCC, MAPRE3, CCNYL1, CCNYL2, CCNYL3, CCNB1, CDK5R2, CDK5R1, CCNT1, CCNK, CKS2, CCNT2, CKS1B
GO:0046813	BP	4	0.131409	1	receptor-mediated virion attachment to host cell	ICAM1, CD81, GAS6, LRRC15
GO:0009052	BP	6	0.131435	1	pentose-phosphate shunt, non-oxidative branch	TKT, SHPK, RPE, RPEL1, RPIA, TALDO1
GO:0031970	CC	59	0.131546	1	organelle envelope lumen	APP, TUBB, ALOX5, SORL1, HRASLS, IGF2R, HAX1, NME4, TIMM23, HTRA2, TRIAP1, OPA1, SOD1, HSD3B1, NDUFB7, HSD3B2, NDUFS1, ARL2, CPOX, STAR, PPOX, GATM, NDUFA8, AK2, TIMM10, BLOC1S1, CYCS, TRAP1, COX17, COX19, AGK, COA6, MICU2, CHCHD4, PNPT1, CHCHD10, MYOC, MICU1, UQCC2, TIMM29, PINK1, PANK2, DIABLO, SDHAF3, SIRT5, STOML2, FBXL4, PRELID1, ARL2BP, TIMM10B, TIMM9, CHCHD2, NLN, PRELID3B, PRELID2, THOP1,…
GO:0009164	BP	32	0.131554	1	nucleoside catabolic process	ENPP4, PNP, ADA, ADA2, ADAL, PRTFDC1, NUDT18, CDA, CDADC1, APOBEC3G, APOBEC3C, APOBEC3A, APOBEC1, APOBEC3H, APOBEC3F, AICDA, APOBEC2, APOBEC3B, APOBEC3D, DERA, DPYD, UPP2, TYMP, NT5E, DPYS, UPP1, NT5C, NT5C1A, NT5C3A, NT5M, UPB1, MTAP
GO:0050771	BP	42	0.131567	1	negative regulation of axonogenesis	LRP4, THY1, NGFR, MAG, OMG, ARHGDIA, PTEN, RHOA, EFNB3, RUFY3, LINGO1, RTN4R, RTN4, MAP2, MT3, PTPRS, TRIM46, SEMA3G, RNF6, CDKL3, SEMA5A, SEMA4D, SEMA3A, SEMA6C, SEMA6A, SEMA3E, SEMA3F, SEMA6D, SEMA3B, SEMA4B, SEMA4C, SEMA7A, SEMA3D, SEMA6B, SEMA4A, SEMA3C, SEMA5B, SEMA4F, SEMA4G, DCC, SLIT2, PTPRO
GO:0003338	BP	13	0.131595	1	metanephros morphogenesis	WNT7B, PKD2, FOXJ1, PAX2, PAX8, PKD1, SOX9, SOX8, BMP4, SIX2, SALL1, SMO, WT1
GO:0050974	BP	13	0.131737	1	detection of mechanical stimulus involved in sensory perception	PIEZO2, HPN, KIT, COL11A1, TMC2, ADGRV1, PDZD7, MKKS, WHRN, TMC1, SCN1A, KCNA1, KCNK4
GO:0003876	MF	3	0.131787	1	AMP deaminase activity	AMPD1, AMPD3, AMPD2
GO:0002823	BP	24	0.131904	1	negative regulation of adaptive immune response based on somatic recombination of immune receptors built from immunoglobulin superfamily domains	RC3H1, FOXJ1, PTPRC, CEACAM1, HLA-G, LILRB1, FCGR2B, SMAD7, XCL1, HFE, IFNA2, IFNB1, TBX21, C4BPA, CR1, C4BPB, PARP3, NDFIP1, THOC1, TNFSF4, JAK3, ZC3H12A, RC3H2, LOXL3
GO:0005114	MF	7	0.131967	1	type II transforming growth factor beta receptor binding	TGFB1, TGFB3, ENG, TGFBR1, TGFB2, TGFBR3, BAMBI
GO:0051937	BP	6	0.131982	1	catecholamine transport	SLC6A3, SLC18A2, MAPK15, SLC6A2, SNCA, VIP
GO:0048844	BP	37	0.13224	1	artery morphogenesis	NRP1, SMAD7, TBX1, VEGFA, ENG, NF1, GJA5, TGFBR1, HOXA1, HES1, STRA6, ANGPTL3, PDGFRB, JAG1, LRP1, TBX2, TFAP2B, ADAMTS9, TGFB2, SOX4, HEY2, BMPR1A, ACVRL1, RBPJ, DLL4, HEY1, MYLK, PROX1, NOTCH1, LRP2, BMP4, PKD2, FOLR1, NOG, BMPR2, HPGD, FOXF1
GO:2000074	BP	8	0.132373	1	regulation of type B pancreatic cell development	ARNTL, CLOCK, RHEB, GSK3A, GSK3B, RFX3, NKX6-1, BAD
GO:0046368	BP	4	0.132406	1	GDP-L-fucose metabolic process	FUT8, GMDS, TSTA3, FUK
GO:0097094	BP	8	0.13255	1	craniofacial suture morphogenesis	FREM1, TIFAB, MEGF8, DCANP1, NEUROG1, RAB23, MSX2, TWIST1
GO:0060314	BP	23	0.132556	1	regulation of ryanodine-sensitive calcium-release channel activity	CALM1, PRKACA, HRC, NOS1, FKBP1A, FKBP1B, PDE4D, CAMK2D, JPH3, JPH4, JPH2, JPH1, SELENON, JSRP1, CASQ2, CALM2, CALM3, GSTM2, SRI, GSTO1, TRDN, PKD2, AKAP6
GO:0010692	BP	4	0.132576	1	regulation of alkaline phosphatase activity	TGFB2, SEMA4D, GPLD1, MEF2C
GO:0048487	MF	26	0.13262	1	beta-tubulin binding	PDCD5, PEX14, GABARAP, VAPB, LRPPRC, HTT, CCT5, GABARAPL2, CDK5R1, MAP1S, TTLL7, TAOK1, PIFO, ARL8A, IFT74, PACRG, BBS4, TBCD, RACGAP1, GABARAPL1, BCAS3, TRPV4, ARL8B, SPAST, APPL1, SMC3
GO:0019864	MF	5	0.132657	1	IgG binding	UMOD, PIP, FCGR2B, FCGRT, FCER1G
GO:0003300	BP	10	0.132673	1	cardiac muscle hypertrophy	TCAP, HTR2B, CSRP3, TTN, RYR2, SORBS2, PDLIM5, CAMTA2, HDAC4, INPP5F
GO:0043101	BP	13	0.1327	1	purine-containing compound salvage	PNP, ADA, APRT, AMPD1, DCK, GMPR, ADK, AMPD3, AMPD2, DGUOK, ADAL, GMPR2, PRTFDC1
GO:0010092	BP	9	0.132748	1	specification of animal organ identity	MEF2C, BMP4, ISL1, LRP2, MESP1, FGF10, FGFR2, PAX2, PAX8
GO:0042472	BP	27	0.132754	1	inner ear morphogenesis	TBX1, TFAP2A, ATP6V1B1, FGFR2, EPHB2, PAX2, PAX8, SIX1, ZIC1, TIFAB, DCANP1, NEUROG1, CHD7, USH1C, TMIE, SOD1, STRC, PDZD7, WHRN, SLC44A4, HOXA1, CEP290, SOX9, PROX1, HPN, MYO3A, MYO3B
GO:0051446	BP	11	0.132847	1	positive regulation of meiotic cell cycle	NPM2, SIRT2, DMRT1, PRDM9, PRDM7, PLCB1, MEIOC, YTHDC2, CDC25B, CDC25C, CDC25A
GO:2000668	BP	10	0.132953	1	regulation of dendritic cell apoptotic process	CCL21, AXL, CCR7, CXCL12, GAS6, LILRB1, CCL19, LGALS9, LYN, RAPGEF2
GO:0031124	BP	75	0.132991	1	mRNA 3'-end processing	DDX39A, CASC3, NUDT21, CDC40, ZC3H11A, PCF11, SLU7, CPSF4, U2AF2, EIF4A3, PAPOLA, NCBP2, MAGOH, SARNP, SRSF3, U2AF1, SRSF2, CSTF1, SRSF11, SRSF1, SRSF4, NCBP1, CPSF1, CSTF3, SRSF9, SRSF5, SRSF6, THOC5, DDX39B, RNPS1, SRSF7, THOC7, FIP1L1, PABPN1, THOC6, SRRM1, CPSF7, U2AF1L4, DHX38, SYMPK, CLP1, MAGOHB, THOC1, POLDIP3, WDR33, CSTF2T, CPSF2, CPSF3, CHTOP, RBM8A, RPRD2, RPRD1A, RPRD1B, AHCYL1, APP,…
GO:1903672	BP	32	0.133062	1	positive regulation of sprouting angiogenesis	DLL1, PDPK1, KLF4, FGF1, ITGA5, FGF2, PKM, VEGFA, S100A1, JAK1, SMAD1, BMPER, JMJD8, PIK3C2A, ANXA1, HMOX1, GATA2, PTGS2, KDR, FGFBP1, HDAC7, MAP3K3, CIB1, FOXC2, RHOJ, JCAD, HDAC9, AKT3, APELA, AGTR1, APLNR, PPP1R16B
GO:0051952	BP	56	0.133215	1	regulation of amine transport	CHRNA3, PRKN, KCNA2, CHRNB2, DRD3, SNCA, CHRNA4, DTNBP1, FGF20, SYT10, OR56A4, OR5T1, SYT9, SYT4, SYT1, OR13F1, SYT11, SYT3, SYT5, SYT7, SYT17, OR56A1, SYT6, SYT8, SYT2, SYT12, OR56A5, SYT13, GDNF, ADRA2A, ADRA2B, ADRA2C, UCN, CRH, CARTPT, VIP, FFAR3, HRH3, KCNB1, STX1A, CHGA, GRK2, TOR1A, DRD2, DRD1, RAB3B, DRD4, ARL6IP5, GRM7, TRH, OSR1, STK39, ARL6IP1, RAB3GAP1, PER2, ATP1A2
GO:0070175	BP	4	0.133285	1	positive regulation of enamel mineralization	ODAPH, AMTN, ENAM, DSPP
GO:1900264	BP	6	0.133301	1	positive regulation of DNA-directed DNA polymerase activity	RFC4, RFC2, RFC5, RFC3, CHTF18, DSCC1
GO:0022821	MF	13	0.133376	1	potassium ion antiporter activity	SLC24A1, SLC24A4, SLC24A3, SLC24A2, SLC9A8, SLC9A2, SLC9A3, SLC9C1, SLC9C2, SLC9A1, SLC9A9, SLC9A5, SLC9A4
GO:0009262	BP	28	0.133723	1	deoxyribonucleotide metabolic process	RRM1, RRM2, RRM2B, AK5, CDADC1, DUT, HDDC2, DCTD, CMPK2, TYMS, SAMHD1, DERA, NUDT1, NUDT15, NUDT16, NUDT18, NT5C, NT5M, DCTPP1, OGG1, MBD4, UNG, NTHL1, TDG, SMUG1, NEIL2, NEIL1, AK9
GO:0060732	BP	8	0.133756	1	positive regulation of inositol phosphate biosynthetic process	PTH, SNCA, PTH1R, CD244, LHCGR, HRH1, P2RY6, GPER1
GO:0031493	MF	4	0.133783	1	nucleosomal histone binding	EZH1, UHRF1, VRK1, L3MBTL1
GO:0048311	BP	9	0.133869	1	mitochondrion distribution	MEF2A, ATCAY, HAP1, TRAK1, TRAK2, DNM1L, CLUH, MAPT, LRRK2
GO:0030160	MF	3	0.133907	1	GKAP/Homer scaffold activity	SHANK3, SHANK2, SHANK1
GO:0045545	MF	5	0.133986	1	syndecan binding	SDCBP, TNC, SEMA5A, GPNMB, HPSE
GO:0045171	CC	56	0.133995	1	intercellular bridge	CDC7, QSOX1, RFXANK, RAB11FIP3, DUSP11, DNAJC8, KIF20A, APC2, GSTM1, ESRRA, PRKACA, GSTM3, PRKACG, PRKACB, XPA, GSTM2, CD34, PRKCI, GSTM5, FOXL2, GSTM4, CENPC, UNC119, KRR1, AAMP, IQCB1, RAB35, KIF4B, CDCA8, HAUS3, NCAPH2, RBM44, SETX, TEX14, KLHDC8B, KIF2B, AGBL5, MICAL1, PPP1R13L, NTNG2, THAP11, THOC1, EAF1, PKNOX2, USB1, SNRNP25, PCIF1, TRIM45, SRA1, FASTKD2, EHD2, TPX2, CEP131, FAM50B, NINL, …
GO:2000582	BP	3	0.134086	1	positive regulation of ATP-dependent microtubule motor activity, plus-end-directed	DYNLL2, DYNLL1, DNAL4
GO:0032075	BP	7	0.134106	1	positive regulation of nuclease activity	HMGB2, PCNA, RPS3, AKT1, PRKCD, DDX11, HSPA1A
GO:0051384	BP	34	0.134149	1	response to glucocorticoid	TNF, IL6, GOT1, IL1RN, IL10, CALCR, GHRHR, ADAM9, PDCD7, ANXA3, HSD3B1, HSD3B2, PEBP1, SLIT3, SLIT2, KLF9, BCL2L11, FAM107A, ANXA1, NR3C1, ZFP36, ZFP36L2, ISL1, UBE2L3, HNRNPU, ZFP36L1, REST, SSTR2, SSTR4, SSTR5, AQP1, DSPP, PCK1, PCK2
GO:0008483	MF	18	0.134339	1	transaminase activity	AGXT, KYAT1, AADAT, ABAT, GOT2, GOT1, GOT1L1, BCAT2, BCAT1, OAT, PSAT1, AGXT2, KYAT3, GPT, GPT2, TAT, GFPT2, GFPT1
GO:1901019	BP	64	0.134484	1	regulation of calcium ion transmembrane transporter activity	CAV3, ANK2, CALM1, HTT, HAP1, PKD2, P2RY6, PRKACA, HRC, NOS1, FKBP1A, FKBP1B, PDE4D, CAMK2D, JPH3, JPH4, JPH2, JPH1, SELENON, JSRP1, CASQ2, CALM2, CALM3, GSTM2, SRI, GSTO1, TRDN, AKAP6, SLN, ADRA2A, PLN, YWHAE, UBQLN1, GNB5, DRD4, CRHR1, CBARP, GPR35, THADA, TLR9, ATP1A2, CASQ1, STIM1, STIMATE, CRACR2A, STIM2, TMEM110-MUSTN1, STAC2, STAC3, STAC, NIPSNAP2, CACNB3, CACNA2D1, CACNB2, RYR2, ATP1B1, S…
GO:2000304	BP	7	0.134651	1	positive regulation of ceramide biosynthetic process	SMPD2, TNF, TNFRSF1A, RACK1, PRKCD, NSMAF, SMPD3
GO:0043559	MF	4	0.134686	1	insulin binding	INSR, IGF1R, IDE, PIK3R1
GO:0001914	BP	29	0.134827	1	regulation of T cell mediated cytotoxicity	AGER, RIPK3, PTPRC, CEACAM1, HLA-G, LILRB1, FCGR2B, STX7, HLA-E, IL12A, IL12B, IL12RB1, XCL1, FADD, IL23R, IL23A, FAM49B, CD1B, CD1D, CD1C, CD1E, HLA-F, HLA-A, HLA-C, HLA-B, CD1A, HLA-H, PVR, NECTIN2
GO:1903020	BP	17	0.134841	1	positive regulation of glycoprotein metabolic process	RAB1A, RAB1B, CCL21, IGF1, CCL19, SOAT1, RAMP1, GOLGA2, ALG10B, SLC51B, CHP1, ARFGEF1, CTNNB1, PXYLP1, TCF7L2, CCR7, PLCB1
GO:0018199	BP	3	0.134876	1	peptidyl-glutamine modification	QPCT, QPCTL, IVL
GO:0150011	BP	9	0.135072	1	regulation of neuron projection arborization	MOV10, DVL1, DVL2, MAP3K13, WNT5A, DLG4, DVL3, FZD4, GRIP1
GO:0004520	MF	37	0.135094	1	endodeoxyribonuclease activity	MBD4, RPS3, APEX1, ERCC5, MRE11, GEN1, ZRANB3, APLF, SLX4, ERCC4, EME1, MUS81, SLX1A, BIVM-ERCC5, ERCC1, SETMAR, RAD50, DCLRE1C, RBBP8, ENDOG, EXOG, ENDOV, DNASE1, DNASE1L2, DNASE1L3, DICER1, FEN1, DNA2, FAN1, EXO1, SPO11, DNASE2B, DNASE2, RAD51C, XRCC3, TEFM, EME2
GO:0031087	BP	5	0.135251	1	deadenylation-independent decapping of nuclear-transcribed mRNA	PNRC2, DCP1B, DCP1A, EDC4, EDC3
GO:1901797	BP	22	0.135385	1	negative regulation of signal transduction by p53 class mediator	MDM2, RFFL, RNF34, SNAI2, KDM1A, SNAI1, CD74, MIF, CD44, PTTG1IP, DYRK1A, TWIST1, SIRT1, YJU2, MARCH7, PRKN, TRIAP1, BCL2, MUC1, TAF9, ZNF385A, ING2
GO:0000386	MF	3	0.135634	1	second spliceosomal transesterification activity	SLU7, PRPF8, PRPF18
GO:0030193	BP	66	0.135658	1	regulation of blood coagulation	F2, HRG, GP1BA, F2R, F2RL1, CAV1, FOXA2, TEC, SYK, FCER1G, PDGFB, APOE, PDGFA, THBD, PDGFRA, NOS3, C1QTNF1, SERPINE2, CEACAM1, ALOX12, CD9, PRKCD, PRKG1, ADAMTS18, TLR4, PLEK, SELP, DMTN, PDPN, LYN, PRKCA, PRKCQ, F12, APOH, SERPINE1, THBS1, HPSE, ENPP4, F3, ANO6, PLG, SERPINF2, USF1, KNG1, VTN, PROC, EDN1, TFPI, CD34, ADTRP, ANXA5, PLAU, PLAT, FGA, FGB, FGG, KRT1, SERPINB2, PLAUR, TMPRSS6, ANXA2P…
GO:0070861	BP	23	0.135687	1	regulation of protein exit from endoplasmic reticulum	GCC2, INSIG1, UBE2G2, OS9, UBAC2, SVIP, ERLEC1, DERL3, DERL2, UBE2J1, YOD1, TMEM30B, SLC51B, TM9SF4, SORL1, SEC16B, TMEM30A, SAR1B, SEC16A, SAR1A, EDEM1, EDEM2, BRSK2
GO:0015171	MF	69	0.135772	1	amino acid transmembrane transporter activity	SLC1A7, SLC43A1, SLC7A1, SLC6A6, SLC1A3, SLC1A2, SLC1A1, SLC1A4, SLC6A12, SLC1A6, SLC7A2, SLC7A5, SLC3A1, SLC1A5, SLC36A2, SLC6A19, SLC36A1, PDPN, SLC43A2, SLC38A9, SLC16A10, SLC7A6, SLC38A4, SLC6A18, SLC38A2, SLC38A3, SLC38A1, SLC6A15, SLC32A1, SLC6A20, SLC7A8, SLC38A10, SLC38A8, SLC36A4, SLC38A11, SLC36A3, SLC38A6, SLC38A7, CTNS, SLC7A9, SLC7A11, SLC16A12, SLC25A18, SLC25A22, SLC6A9, SLC6A5, SL…
GO:0005548	MF	60	0.135836	1	phospholipid transporter activity	C2CD2L, ABCA1, CETP, ABCB4, ABCG1, PLTP, MTTP, SCARB2, CPTP, MFSD2A, OSBPL10, OSBPL8, OSBPL5, STARD10, ABCA4, STARD7, PCTP, ATP8B1, ATP10A, ABCC1, ATP8B2, ATP10D, ATP11B, ATP8A1, ATP11A, ATP9B, TMEM30B, ATP8A2, TMEM30A, ATP8B3, ATP8B4, ATP9A, TMEM30CP, ATP10B, ABCB1, ABCA7, PITPNB, PITPNA, PITPNC1, PITPNM2, PITPNM1, TNFAIP8L3, PITPNM3, PLSCR1, PLSCR4, PLSCR3, PLSCR2, PLSCR5, TMEM256-PLSCR3, COL4A…
GO:0007091	BP	4	0.136018	1	metaphase/anaphase transition of mitotic cell cycle	CDC27, CDC23, TACC3, ANAPC1
GO:0097105	BP	6	0.136181	1	presynaptic membrane assembly	LRP4, PTPRD, PTEN, NLGN1, NLGN2, CEL
GO:0017187	BP	3	0.136184	1	peptidyl-glutamic acid carboxylation	GGCX, VKORC1L1, VKORC1
GO:0000110	CC	3	0.136268	1	nucleotide-excision repair factor 1 complex	ERCC1, ERCC4, XPA
GO:0048293	BP	4	0.136285	1	regulation of isotype switching to IgE isotypes	NDFIP1, IL4, CLCF1, TNFSF4
GO:0070977	BP	10	0.136326	1	bone maturation	GH1, FGFR3, PLXNB1, RYR1, RHOA, XYLT1, SEMA4D, IGF1, BMP2, PHOSPHO1
GO:0051898	BP	33	0.136539	1	negative regulation of protein kinase B signaling	SLC9A3R1, MSTN, PHLPP1, PDCD6, PKHD1, DRD2, HLA-G, EPHA2, AKT1, ARRB2, DRD3, DDIT3, XDH, TSC2, PTEN, RACK1, HYAL2, PTPRJ, DAG1, THEM4, OTUD3, SFRP5, MAGI2, FLCN, MUL1, SIRT1, TRIB3, GPER1, CIB1, INPP5K, PLEKHA1, NOP53, PHLDA3
GO:0000777	CC	28	0.136548	1	condensed chromosome kinetochore	MEIKIN, NDC80, BIRC5, BUB1, BUB1B, PMF1, HJURP, KNL1, NUP133, AHCTF1, NSL1, CHAMP1, MIS12, DSN1, SPC25, CENPA, MIS18BP1, NUF2, CENPO, CENPC, CCNB1, PLK1, CENPF, SKA3, SKA2, SKA1, SPDL1, BOD1
GO:0038092	BP	7	0.136681	1	nodal signaling pathway	ACVR1B, SMAD3, SMAD2, ACVR1C, TDGF1, FOXH1, CITED2
GO:0048406	MF	5	0.136795	1	nerve growth factor binding	NTRK1, NGFR, FURIN, PCSK6, SORT1
GO:0051602	BP	6	0.136825	1	response to electrical stimulus	MYOG, TRIM63, PTEN, REST, NEUROD2, NSMF
GO:0002774	BP	3	0.136924	1	Fc receptor mediated inhibitory signaling pathway	LYN, LILRB2, LILRB1
GO:1903204	BP	9	0.136999	1	negative regulation of oxidative stress-induced neuron death	ATF4, PINK1, FBXO7, IL10, RACK1, NR4A3, PARK7, PRKN, HIF1A
GO:0071277	BP	65	0.137142	1	cellular response to calcium ion	CHP2, CPNE3, TRPM2, KCNH1, BRAF, ALOX15, DPEP1, ALOX5AP, CAPN3, SYT1, RYR1, CRHBP, ITPKB, PPIF, ADD1, ADCY8, WNT5A, AKR1C3, GUCA1A, IQGAP1, PRKAA2, GPLD1, HPCA, MEF2A, MEF2C, DMTN, ADCY1, PRKAA1, CAMK2D, PKD2, SCN5A, RYR3, NEUROD2, LCE1D, SLC25A24, RASGRP2, CARF, NLGN1, ACER1, ADGRV1, LGMN, CPNE1, MCOLN1, ECT2, CPNE7, CLIC4, SYT2, SYT13, SYT12, CPNE2, SYT3, SYT17, SYT11, SYT10, SYT7, SYT5, SYT6, …
GO:1904798	BP	5	0.137192	1	positive regulation of core promoter binding	IFNG, PAX6, CTNNB1, GTF2B, FOXC1
GO:0034236	MF	13	0.137304	1	protein kinase A catalytic subunit binding	PJA2, PRKAR1A, PRKAR2A, EZR, PRKAR1B, PRKAR2B, CSK, SOX9, GSK3A, GSK3B, KCNQ1, PKIA, RYR2
GO:0014074	BP	66	0.137725	1	response to purine-containing compound	TRPM2, RYR1, RYR2, CASQ2, GSTM2, SLC8A1, CACNA1S, RYR3, DGKQ, TRPC3, KCNJ11, P2RX4, P2RX7, CIB2, HSP90B1, P2RY2, P2RY1, P2RX3, TRPV1, SSH1, P2RY11, PDXP, P2RY12, VGF, NDUFS4, STAT1, DUOX2, DUOX1, JUN, JUNB, JUND, PEBP1, PLA2G5, PDE2A, AQP9, HCN1, AQP8, RAPGEF3, CFTR, EZR, KCNE1, WT1, CRHBP, IGFBP5, AQP1, AHR, SLC26A3, KCNQ1, RAP1B, RAP1A, ZFP36L1, DMTN, AKAP6, PKD2, RAPGEF1, AANAT, SLC5A5, AKAP9,…
GO:0051792	BP	6	0.137734	1	medium-chain fatty acid biosynthetic process	ACOT7, OLAH, OXSM, ABHD2, ABHD3, ABHD1
GO:0016229	MF	26	0.137811	1	steroid dehydrogenase activity	HSD17B11, RDH14, AKR1C2, AKR1C8P, AKR1C4, HSD17B13, AKR1C1, AKR1D1, AKR1C3, HSD11B1, HSD11B2, HSD3B1, HSD3B2, HSD3B7, AKR1B15, HSD17B1, HSD17B2, DHRS11, HSD17B8, HSD17B14, SRD5A2, HSD17B3, HSD17B4, DHRS9, SRD5A1, SRD5A3
GO:0010032	BP	3	0.137999	1	meiotic chromosome condensation	NCAPD2, NCAPD3, NCAPH2
GO:0000780	CC	17	0.138117	1	condensed nuclear chromosome, centromeric region	MEIKIN, CENPA, CENPC, SYCP2L, AURKB, CENPO, AURKA, AURKC, NDC80, BUB1B, MIS18BP1, NUF2, BUB1, DSN1, MIS12, CCNB1, PLK1
GO:0043184	MF	7	0.138182	1	vascular endothelial growth factor receptor 2 binding	GREM1, ITGB3, ITGA5, VEGFA, CDH5, DAB2IP, CADM4
GO:0051150	BP	20	0.138274	1	regulation of smooth muscle cell differentiation	SRF, FGFR2, MYOCD, EREG, RBPMS2, NFATC1, PDGFB, NFATC3, NFATC2, PDCD4, DNMT1, FGF9, HEY2, SHH, OLFM2, KIT, ENG, CTH, SOD2, GPER1
GO:0071655	BP	4	0.138282	1	regulation of granulocyte colony-stimulating factor production	HAVCR2, CD34, ISL1, TSLP
GO:0070936	BP	50	0.138287	1	protein K48-linked ubiquitination	UBE2C, PRKN, MARCH6, RNF8, UBR5, ARIH2, TNFAIP3, IFI27, CDC34, UBE2D1, UBE2E1, TTC3, UBE2G2, UBE2D3, UBE2K, UBE2G1, UBE2H, UBE2D2, UBE2B, RNF4, UBE3A, SKP2, RNF187, UBE2R2, SYVN1, HACE1, RNF152, ZNRF1, DTX3L, UBE2Q2, RFFL, RNF34, UBE2E3, PELI1, ITCH, UBE2E2, NEDD4L, RNF5, RNF126, UBE2T, TOPORS, RNF146, RNF216, BFAR, KLHL3, AMFR, RNF6, UBE2D4, RNF115, TRIM32
GO:2000050	BP	15	0.138335	1	regulation of non-canonical Wnt signaling pathway	TIAM1, DAAM2, DKK1, NKD1, RNF213, SFRP4, ZNRF3, CSNK1D, CSNK1E, SFRP1, RSPO3, MLLT3, DAB2, NPHP3, DACT1
GO:0045578	BP	3	0.138344	1	negative regulation of B cell differentiation	INHA, INHBA, SFRP1
GO:0010560	BP	15	0.138536	1	positive regulation of glycoprotein biosynthetic process	CCL21, IGF1, CCL19, SOAT1, RAMP1, GOLGA2, ALG10B, SLC51B, CHP1, ARFGEF1, CTNNB1, PXYLP1, TCF7L2, CCR7, PLCB1
GO:0000253	MF	3	0.138562	1	3-keto sterol reductase activity	HSD17B7, DHRS11, DHRS4
GO:0006013	BP	6	0.138634	1	mannose metabolic process	PMM1, PMM2, MAN2A1, MAN2B2, MAN2B1, MAN2A2
GO:0000710	BP	3	0.138636	1	meiotic mismatch repair	MSH6, ERCC1, MSH3
GO:2000288	BP	4	0.138674	1	positive regulation of myoblast proliferation	SOX15, MEIS2, ATF2, GATA6
GO:0017176	MF	3	0.138677	1	phosphatidylinositol N-acetylglucosaminyltransferase activity	PIGP, PIGY, PIGQ
GO:0043218	CC	5	0.138867	1	compact myelin	MAG, MBP, PTEN, NCMAP, SIRT2
GO:0015183	MF	6	0.139034	1	L-aspartate transmembrane transporter activity	SLC25A12, SLC1A6, SLC25A13, SLC25A18, SLC25A22, SLC38A7
GO:0007617	BP	3	0.139143	1	mating behavior	APP, DRD1, MTNR1A
GO:0014839	BP	3	0.139147	1	myoblast migration involved in skeletal muscle regeneration	MSTN, AKIRIN1, ANXA1
GO:0010917	BP	5	0.139154	1	negative regulation of mitochondrial membrane potential	ARL6IP5, MAPT, PMAIP1, PRELID1, HEBP2
GO:0046718	BP	37	0.139251	1	viral entry into host cell	WWP2, NPC1, ITGB3, ITGAV, GRK2, AXL, EPS15, GPR15, CD81, HYAL2, GAS6, NECTIN1, ITCH, VAMP8, WWP1, ZNF639, LAMP3, SIVA1, HYAL3, CLDN9, CLDN1, CD55, DPP4, SERPINB3, CLDN6, HYAL1, HAVCR1, CLEC4M, CLEC5A, XPR1, CD4, CCR5, CXCR4, PPIA, NECTIN2, CAV2, CAV1
GO:1902287	BP	7	0.139315	1	semaphorin-plexin signaling pathway involved in axon guidance	PLXNA2, PLXNB2, PLXNB1, PLXNC1, PLXNA4, PLXNA1, PLXND1
GO:0045254	CC	5	0.139364	1	pyruvate dehydrogenase complex	PDHX, DLD, DLAT, PDHB, PDK2
GO:0032965	BP	17	0.139416	1	regulation of collagen biosynthetic process	IL6, CIITA, EMILIN1, F2, TGFB1, VIM, SERPINF2, TGFB3, BMP4, F2R, WNT4, SCX, HDAC2, CREB3L1, LARP6, RGCC, SUCO
GO:0005290	MF	3	0.139595	1	L-histidine transmembrane transporter activity	SLC38A3, SLC15A4, SLC38A7
GO:0070567	MF	7	0.139709	1	cytidylyltransferase activity	ISPD, PCYT1A, CDS2, CDS1, TAMM41, CMAS, NANS
GO:0046596	BP	25	0.139767	1	regulation of viral entry into host cell	TRIM25, HS3ST5, NECTIN2, TRIM62, FCN1, SNX3, FCN3, IFNA2, APCS, GSN, IFITM1, PTX3, IFITM3, IFITM2, TRIM26, TRIM11, TRIM31, TRIM5, LGALS9, TRIM38, TMPRSS2, CD4, CD74, P4HB, LGALS1
GO:0099565	BP	61	0.139774	1	chemical synaptic transmission, postsynaptic	GRID2, DRD2, AKT1, ARRB2, CHRNA3, GSK3A, GSK3B, GRIN1, MEF2C, MAPK8IP2, MPP2, RAB3GAP1, LRRK2, NPAS4, NPFF, GRIN2B, GRIN2A, GRIN2C, GRIN2D, TRPV1, P2RX6, P2RX3, P2RX5, P2RX4, P2RX7, P2RX2, P2RX1, GRIK2, GLRB, GLRA3, GLRA1, CHRNA1, CHRNB1, CHRNB2, CHRNA5, CHRNB4, CHRNA7, CHRNA4, CHRNA2, CHRNA9, DRD4, INSYN1, INSYN2, CHRNE, CHRND, GABRA1, GABRA6, GABRG1, GABRA2, GABRG2, GRID1, GABRG3, GABRA5, GRIK4…
GO:0007079	BP	3	0.139888	1	mitotic chromosome movement towards spindle pole	CENPE, KPNB1, DLGAP5
GO:0045653	BP	4	0.139922	1	negative regulation of megakaryocyte differentiation	PF4, HIST1H4A, CIB1, PRMT1
GO:0051547	BP	12	0.140114	1	regulation of keratinocyte migration	EPPK1, PTEN, FGF10, MAP4K4, MMP9, FGF7, MTOR, ARF6, ADAM9, MAPRE2, IQSEC1, EPB41L4B
GO:0061900	BP	14	0.140191	1	glial cell activation	TNF, ITGB2, MAPT, CLU, ITGAM, AZU1, FPR2, SNCA, AIF1, CX3CL1, APP, PSEN1, CNTF, LRP1
GO:0044571	BP	3	0.140193	1	[2Fe-2S] cluster assembly	GLRX3, BOLA2, HSCB
GO:0005833	CC	11	0.14033	1	hemoglobin complex	CYB5R3, HBB, HBA1, AHSP, HBZ, HBM, HBG2, HBD, HBE1, HBG1, HBQ1
GO:1990752	CC	27	0.140614	1	microtubule end	CAMSAP2, KIF18B, NAV3, CLIP1, DST, CKAP5, DCTN1, NUMA1, CLASP1, SKAP1, SPAG5, CDK5RAP2, KIF2C, NCKAP5L, SLAIN2, CLIP2, KNSTRN, MAPRE2, MAPRE3, NCKAP5, MAPRE1, SVIL, ABRAXAS2, CAMSAP1, ASPM, CAMSAP3, NIN
GO:0071599	BP	6	0.140686	1	otic vesicle development	PAX8, AHI1, CEP290, FGFR2, SOX9, PROX1
GO:0003283	BP	15	0.140822	1	atrial septum development	GJA5, ANK2, NPHP3, DAND5, GATA4, TGFB2, ACVR1, SOX4, NKX2-5, ISL1, NOTCH2, BMPR2, ZFPM1, HEY2, TBX20
GO:0002692	BP	6	0.140921	1	negative regulation of cellular extravasation	CCL21, CCL25, CXCL12, CCL28, PTGER4, PLCB1
GO:0048179	CC	7	0.140995	1	activin receptor complex	ACVR1B, ACVR1, ACVR1C, ACVRL1, ACVR2B, ACVR2A, TGFBR1
GO:0051883	BP	8	0.141076	1	killing of cells in other organism involved in symbiotic interaction	ALB, GAPDH, KRT6A, F2, PF4, CAMP, AZU1, ELANE
GO:0042471	BP	34	0.141126	1	ear morphogenesis	TBX1, NIPBL, TFAP2A, ATP6V1B1, FGFR2, EPHB2, PAX2, PAX8, SIX1, ZIC1, TIFAB, DCANP1, NEUROG1, CHD7, USH1C, TMIE, SOD1, STRC, PDZD7, WHRN, SLC44A4, HOXA1, CEP290, SOX9, PROX1, HPN, MYO3A, MYO3B, TWIST1, SALL1, GSC, NOG, OSR2, OSR1
GO:0034501	BP	12	0.141132	1	protein localization to kinetochore	ZW10, BUB3, CDK1, IK, KNL1, MTBP, SPDL1, AURKB, CHAMP1, MIS12, RCC2, HASPIN
GO:0071108	BP	26	0.141134	1	protein K48-linked deubiquitination	TNFAIP3, USP8, USP5, ATXN3, OTUD4, OTUD3, YOD1, OTUD7B, USP34, USP37, USP33, BAP1, OTUB2, OTUB1, VCPIP1, USP25, USP20, MINDY1, OTUD7A, USP50, MINDY2, USP7, DESI2, MINDY3, MINDY4, MINDY4B
GO:0005851	CC	6	0.141396	1	eukaryotic translation initiation factor 2B complex	EIF2S1, EIF2B2, EIF2B5, EIF2B1, EIF2B3, EIF2B4
GO:0005984	BP	10	0.141476	1	disaccharide metabolic process	IDUA, GAA, FBP2, FBP1, LALBA, SLC2A1, B4GALT1, TREH, PGGHG, BRAF
GO:0003727	MF	68	0.141485	1	single-stranded RNA binding	DDX58, SNRPC, HNRNPA1, ZFP36, LONP1, HNRNPF, HNRNPU, DHX9, IFIT5, LACTB2, JMJD6, DDX60, ENDOV, DHX58, DDX11, IFIH1, AGO3, AGO4, A1CF, ADARB2, AGO2, AGO1, RBM11, STRBP, ANXA1, RBM7, TARDBP, L1TD1, ZFR, ILF3, POLR2G, ZFR2, SUPT4H1, POLR2D, SRA1, PUS1, PTBP1, U2AF2, SSB, HNRNPC, PABPC1, HNRNPH1, ATXN1, KHDRBS1, PABPC4, RBMS3, PATL1, DIS3L2, PNPT1, DAZAP1, MCRS1, CIRBP, PABPC4L, RBMS1, PABPC1L, PABPC…
GO:0031526	CC	29	0.141544	1	brush border membrane	SLC17A3, SLC26A4, CUBN, SLC22A5, SLC34A2, B4GALT1, CD36, CA4, AQP1, PEX19, SLC9A3, SLC11A2, SLC7A9, LRP2, SLC34A1, SLC3A1, PDZK1, ITLN1, SLC22A12, SLC26A6, CDHR2, CDHR5, ATP6V0A4, LIMA1, SHANK2, PLB1, MFSD10, GNA12, GNA13
GO:0016796	MF	51	0.141737	1	exonuclease activity, active with either ribo- or deoxyribonucleic acids and producing 5'-phosphomonoesters	TREX1, MRE11, POLD1, TATDN1, MEIOB, ISG20, EXO5, EXD2, ERI2, POLE, APEX1, MGME1, EXO1, FEN1, DCLRE1A, GEN1, DCLRE1C, DCLRE1B, APTX, DCP2, EXOSC10, EXOSC9, EXOSC2, EXOSC7, PAN2, PDE12, ERI1, DIS3L2, PNPT1, DIS3L, TOE1, USB1, XRN2, ISG20L2, EXOSC4, EXOSC5, EXOSC3, CNOT8, CNOT7, DIS3, PARN, REXO2, ERI3, PNLDC1, CNOT1, PAN3, CNOT6L, CNOT2, NOCT, CNOT6, XRN1
GO:0007603	BP	15	0.141774	1	phototransduction, visible light	RHO, GNAT1, GNA11, PDE6B, GNAQ, RP1, ABCA4, SAG, PDE6A, CNGA1, GNB1, GNGT1, CNGB1, GRK1, PCP2
GO:0031597	CC	6	0.141786	1	cytosolic proteasome complex	UBQLN4, PSMC6, PSMC4, PSMC5, PSMD2, PSMD1
GO:0008282	CC	3	0.141802	1	inward rectifying potassium channel	ABCC9, ABCC8, KCNJ11
GO:0031731	MF	3	0.141891	1	CCR6 chemokine receptor binding	DEFB1, CCL20, DEFB109B
GO:0014850	BP	8	0.142044	1	response to muscle activity	CAPN3, PERM1, METRNL, FNDC5, RYR2, PPARGC1A, AGT, MYOG
GO:0060004	BP	5	0.142097	1	reflex	DRD3, TMC2, TMC1, AUTS2, HPN
GO:0031860	BP	4	0.142106	1	telomeric 3' overhang formation	NBN, MRE11, RAD50, DCLRE1B
GO:0048681	BP	7	0.142108	1	negative regulation of axon regeneration	KLK8, EPHA4, PTPRS, RTN4RL1, CERS2, RTN4R, INPP5F
GO:0030834	BP	28	0.142189	1	regulation of actin filament depolymerization	WDR1, SH3BP1, PLEKHH2, LIMA1, GSN, VIL1, SCIN, ADD1, ADD2, EPS8, TWF2, TRIOBP, TWF1, ADD3, CAPZB, CAPZA1, CAPZA2, CAPZA3, PLEK, F2RL1, SEMA5A, PDXP, CFL2, ACTN2, CARMIL1, CARMIL2, WASHC2C, MTPN
GO:0005165	MF	7	0.142467	1	neurotrophin receptor binding	NGF, PLCG1, PIK3R1, SHC1, EFNA5, GRB2, FRS2
GO:0045347	BP	3	0.142528	1	negative regulation of MHC class II biosynthetic process	PF4, IL10, HDAC2
GO:0097539	CC	7	0.142569	1	ciliary transition fiber	CENPF, FBF1, SCLT1, CEP89, CEP164, CEP83, NIN
GO:0051225	BP	65	0.142677	1	spindle assembly	HDAC3, NCOR1, HAUS5, TNKS, RCC1, RPS3, CSNK1D, NEK2, GOLGA2, HAUS3, HAUS6, NEK7, HAUS1, CEP63, HAUS8, HAUS4, NEK6, HAUS2, STARD9, INO80, MAPRE1, MAPRE3, CENPW, GOLGA8A, GOLGA6D, TUBGCP3, GOLGA8J, MAPRE2, GOLGA8M, GOLGA6B, SAC3D1, TUBGCP2, TUBGCP4, TUBGCP6, TUBGCP5, GOLGA8B, CCDC69, KIF23, KIF4B, AURKB, RACGAP1, MAP10, AURKC, NUMA1, KIF2A, ARHGEF10, KIF3B, ZNF207, CHEK2, KIF11, RHOA, RAB11A, KPNB1…
GO:0046923	MF	4	0.14283	1	ER retention sequence binding	CEMIP, KCNIP2, KDELR1, KDELR2
GO:0097452	CC	4	0.143182	1	GAIT complex	SYNCRIP, GAPDH, EPRS, RPL13A
GO:0009125	BP	3	0.143317	1	nucleoside monophosphate catabolic process	AMPD3, PRTFDC1, DNPH1
GO:0010739	BP	9	0.143402	1	positive regulation of protein kinase A signaling	RAMP3, ADRB2, IAPP, MIF, CALCR, MC1R, ADIPOQ, ADGRV1, TCIM
GO:0050713	BP	12	0.143442	1	negative regulation of interleukin-1 beta secretion	APOA1, TNFAIP3, CARD18, PYDC2, ZC3H12A, CARD16, CPTP, CARD17, NLRP7, PYDC1, NLRP3, CARD8
GO:0034719	CC	14	0.143444	1	SMN-Sm protein complex	GEMIN2, SNRPB, GEMIN4, SNRPE, SNRPF, SNRPG, SNRPD1, SNRPD2, SNRPD3, GEMIN5, GEMIN6, GEMIN7, DDX20, STRAP
GO:0019226	BP	35	0.143495	1	transmission of nerve impulse	SOD1, DRD1, PAFAH1B1, SPTBN4, CNTNAP2, CACNG7, CACNG5, CACNG3, CACNG8, CACNG4, CACNG2, CNTNAP1, SCN1B, CHRNA1, KCNA2, KCNA1, ANK3, MYH14, KCNMB4, GPER1, KCNMB3, KCNMB2, SCN3A, SCN8A, SCN1A, CACNA1H, SCN5A, SCN10A, SCN9A, SCN4A, SCN7A, CACNA1G, CACNA1I, SCN11A, SCN2A
GO:0031640	BP	36	0.143794	1	killing of cells of other organism	APOL1, HIST1H2BK, PGLYRP1, LTF, SEMG1, GAPDH, HMGN2, HIST1H2BJ, GNLY, RPS19, DEFA1, DEFA3, ROMO1, LYZ, RPL30, S100A12, DEFA5, LCE3A, LCE3B, DEFB132, DEFB128, MUC7, PGLYRP4, PGLYRP3, DEFB118, CCL13, CST11, HRG, REG3G, ALB, KRT6A, F2, PF4, CAMP, AZU1, ELANE
GO:0007566	BP	12	0.143812	1	embryo implantation	ACOD1, SOD1, CALCA, IL1B, SPP1, SCGB1A1, PRLR, RPL29, EMP2, PPARD, PCSK5, GGN
GO:0032713	BP	3	0.143966	1	negative regulation of interleukin-4 production	LEF1, NDFIP1, ZFPM1
GO:1901068	BP	32	0.144118	1	guanosine-containing compound metabolic process	DGUOK, GMPR2, DLG1, DLG2, GUK1, MAGI3, CARD11, TJP2, LRGUK, GMPS, PRTFDC1, GTPBP1, OPA1, GNAI3, RHOQ, AK4, RAN, LRRK2, EFL1, MFN1, GIMAP7, AK3, RAB23, IMPDH2, IMPDH1, MOCS3, MOCS2, MOCOS, GPHN, NFS1, MBIP, NUDT18
GO:0051782	BP	12	0.144159	1	negative regulation of cell division	RFPL1, MYC, BLM, TXNIP, SUSD2, ORC6, E2F8, E2F7, CHMP4C, AURKB, ZFYVE19, VPS4A
GO:0043654	BP	4	0.144283	1	recognition of apoptotic cell	FCN1, FCN3, FCN2, SCARB1
GO:0007528	BP	23	0.144307	1	neuromuscular junction development	DVL1, MUSK, NRDC, CHRNA1, ANK3, DCTN1, LRRK2, UNC13C, NEDD4, CACNB2, CACNB3, PDZRN3, CACNB1, UNC13B, UNC13A, CACNB4, F2R, GPHN, LRP4, SHANK1, SHANK2, SHANK3, DNAJA3
GO:0003139	BP	5	0.144319	1	secondary heart field specification	BMP4, ISL1, LRP2, MEF2C, MESP1
GO:0043295	MF	9	0.144385	1	glutathione binding	PTGES, LANCL1, GSTM1, GSTM3, GSTM2, GSS, GSTM4, PTGES2, MMACHC
GO:2001243	BP	72	0.144499	1	negative regulation of intrinsic apoptotic signaling pathway	NDUFS3, URI1, BCL2, SRC, MMP9, PPIF, PLAUR, BCL2L1, HERPUD1, RTKN2, PINK1, NDUFA13, NOC2L, BCL2L2, BCL2A1, MCL1, HTRA2, NOL3, VNN1, INS, SOD2, HSPB1, AKT1, MAPK7, NFE2L2, SIRT1, BAG5, NME5, PRKN, HIF1A, PARK7, TRAP1, EPO, YBX3, ARHGEF2, SNAI2, SNAI1, CLU, TPT1, ACKR3, CXCL12, CDKN2D, TRIM32, DDIAS, CCAR2, SFRP2, TMEM161A, TRIAP1, KDM1A, CD74, MIF, MUC1, CD44, TAF9, ZNF385A, ING2, MARCH7, CREB3, O…
GO:0022850	MF	5	0.144548	1	serotonin-gated cation-selective channel activity	HTR3E, HTR3B, HTR3A, HTR3D, HTR3C
GO:0043130	MF	71	0.144642	1	ubiquitin binding	UBE2L6, PRKN, TOM1L1, UBXN7, HSPB1, UCHL1, TOP2A, UCHL3, TNFAIP3, DNAJB2, NUP62, USP5, NEDD4, CXCR4, UBE2N, SMAD3, MDM2, UBXN1, TRIM32, BIRC2, SQSTM1, NBR1, RNFT1, DDI2, USPL1, RNF19B, VPS36, SIRT2, RNF168, USP33, USP13, FAF2, RNF31, MVB12A, OTUB1, RNF185, MARK4, TSG101, RBCK1, SPRTN, MVB12B, MARCH7, UBAP1, GGA3, USP25, VPS28, FAF1, FBXO7, USP16, BUB3, UBAP1L, FBXW7, ADRM1, SHARPIN, NPLOC4, NSFL1…
GO:1901535	BP	4	0.144768	1	regulation of DNA demethylation	DPPA3, OTUD4, STPG4, USP7
GO:0002312	BP	23	0.145015	1	B cell activation involved in immune response	IFNB1, FCGR2B, GPR183, C17orf99, DLL1, MFNG, NOTCH2, PTK2B, LFNG, DOCK10, CD19, CD180, GAPT, RNF8, MSH2, LIG4, MSH6, BATF, EXOSC6, RNF168, EXOSC3, CCR6, HSPD1
GO:0016776	MF	32	0.145063	1	phosphotransferase activity, phosphate group as acceptor	PPIP5K2, PPIP5K1, IP6K1, IP6K3, IP6K2, NME4, NME6, AK1, NME1, NME2, AK4, CMPK1, NME3, CMPK2, AK9, AK7, AK8, AK5, SUCLG1, PMVK, AK3, PNKP, AK6, AK2, RAD50, DLG1, DLG2, GUK1, MAGI3, CARD11, TJP2, LRGUK
GO:0031545	MF	8	0.145081	1	peptidyl-proline 4-dioxygenase activity	EGLN2, EGLN1, EGLN3, P4HB, P4HTM, P4HA2, P4HA3, P4HA1
GO:0018401	BP	8	0.145081	1	peptidyl-proline hydroxylation to 4-hydroxy-L-proline	P4HB, EGLN2, EGLN1, EGLN3, P4HA2, P4HA1, P4HTM, P4HA3
GO:0034314	BP	15	0.145087	1	Arp2/3 complex-mediated actin nucleation	ARPC1B, ARPC2, ARPC3, ARPC5, TRIM27, ARPC4, ACTR3, ACTR2, IQGAP2, WASH2P, JMY, MAGEL2, ARPC1A, WHAMM, ARPC5L
GO:0090189	BP	15	0.145087	1	regulation of branching involved in ureteric bud morphogenesis	SIX2, SIX1, SIX4, BMP4, AGT, VEGFA, GDNF, SOX9, LHX1, SOX8, PAX2, PAX8, NOG, SMO, TACSTD2
GO:0032418	BP	28	0.145309	1	lysosome localization	SNAPIN, BLOC1S1, LAMTOR1, BLOC1S2, DEF8, HPS6, PLEKHM2, FAM98A, BORCS5, VPS33A, BORCS6, MAP6, KXD1, RAB34, NDEL1, VPS33B, TMEM106B, ARL8B, PLEKHM1, PIK3CD, CHGA, KIT, PIK3CG, MILR1, NR4A3, MRGPRX2, S100A13, SNAP23
GO:0034031	BP	4	0.145324	1	ribonucleoside bisphosphate catabolic process	NUDT7, ACOT7, ACAT1, MLYCD
GO:0034034	BP	4	0.145324	1	purine nucleoside bisphosphate catabolic process	NUDT7, ACOT7, ACAT1, MLYCD
GO:0034648	MF	4	0.145331	1	histone demethylase activity (H3-dimethyl-K4 specific)	KDM1A, KDM5A, KDM1B, KDM5B
GO:1902253	BP	19	0.145346	1	regulation of intrinsic apoptotic signaling pathway by p53 class mediator	TRIAP1, KDM1A, CD74, BCL2, MIF, MUC1, CD44, TAF9, SIRT1, ZNF385A, ING2, MARCH7, RPL26, PRKN, PTTG1IP, MDM2, UBB, MSX1, RPS7
GO:1902254	BP	15	0.145437	1	negative regulation of intrinsic apoptotic signaling pathway by p53 class mediator	PRKN, PTTG1IP, MDM2, TRIAP1, KDM1A, CD74, BCL2, MIF, MUC1, CD44, TAF9, SIRT1, ZNF385A, ING2, MARCH7
GO:0097418	CC	5	0.145498	1	neurofibrillary tangle	NEFM, MAPT, CLU, NEFH, PICALM
GO:0071459	BP	16	0.145613	1	protein localization to chromosome, centromeric region	RB1, CENPA, CTCF, HASPIN, BOD1, ZW10, BUB3, CDK1, IK, KNL1, MTBP, SPDL1, AURKB, CHAMP1, MIS12, RCC2
GO:0031134	BP	3	0.145715	1	sister chromatid biorientation	RB1, CHAMP1, BOD1
GO:0015485	MF	46	0.145749	1	cholesterol binding	SULT2B1, NPC1, ERLIN1, SOAT2, ABCA1, STARD3NL, APOA1, APOA2, APOC3, PMP2, APOD, ANXA6, CETP, SCP2, TSPO, SOAT1, ABCG1, STAR, CD81, NPC2, CAV1, NR1H3, PTCH1, SCARB2, STARD3, GRAMD1B, TSPO2, GRAMD1C, PROM2, OSBP2, GRAMD1A, STARD4, OSBPL10, OSBPL8, OSBPL7, OSBPL5, OSBPL2, OSBPL3, STARD5, APOE, APOA5, PROM1, ERLIN2, OSBPL1A, APOA4, OSBPL6
GO:0060996	BP	19	0.14577	1	dendritic spine development	SRGAP2, ARF4, EPHB2, EPHB3, EPHB1, SLC12A5, CAMK2A, WASL, WNT7A, PTEN, CDC42, DLG4, ZNF365, ARC, DOCK10, SHANK3, CTNND2, SHANK1, SHANK2
GO:0031047	BP	68	0.145925	1	gene silencing by RNA	FKBP6, PABPC1, TDRD12, PIWIL4, EXD1, PIWIL2, PIWIL1, MAEL, TDRD1, CNOT7, AGO2, TNRC6B, FAM172A, FAM172BP, NRDE2, ZNFX1, TNRC6A, AGO3, TNRC6C, AGO4, AGO1, MOV10L1, MOV10, HELZ, CELF1, TERT, PRKRA, TARBP2, DICER1, DROSHA, MRPL44, HENMT1, DHX9, CLP1, CNOT1, WTIP, EIF6, AJUBA, CNOT8, LIMD1, CNOT6, PUM1, TRIM71, SPOUT1, ZC3H7A, SNIP1, PUM2, ZC3H7B, PPP1R8, HNRNPA2B1, SMAD3, SMAD2, SMAD1, METTL3, DGCR8…
GO:0090239	BP	11	0.146006	1	regulation of histone H4 acetylation	IWS1, KAT7, MUC1, ARRB1, SMARCB1, PIH1D1, BRCA1, AUTS2, SPI1, CTBP1, SIRT1
GO:0046933	MF	10	0.146013	1	proton-transporting ATP synthase activity, rotational mechanism	ATP5F1B, ATP5F1A, ATP5PD, ATP5MC3, ATP5MG, ATP5PB, ATP5MC2, ATP5F1D, ATP5MC1, ATP5MGL
GO:1901567	MF	17	0.146047	1	fatty acid derivative binding	ACOT7, SOAT2, SCP2, SOAT1, ALDH6A1, ACAD9, ACOT12, ACOT11, ACADVL, DBI, PNPLA3, S100A8, S100A9, ALOX5AP, PPARG, STX3, OXER1
GO:0061051	BP	3	0.146148	1	positive regulation of cell growth involved in cardiac muscle cell development	IGF1, EDN1, AKAP6
GO:0045656	BP	4	0.146454	1	negative regulation of monocyte differentiation	MYC, APCS, HOXA7, CDK6
GO:0030018	CC	71	0.14653	1	Z disc	BIN1, CASQ2, PPP1R12A, TCAP, PPP1R12B, NOS1AP, LDB3, OBSL1, DNAJB6, NEBL, SORBS2, BMP10, SLC4A1, KCNE1, DES, CAPN3, NEB, HRC, ATP2B4, SRI, SLC8A1, SCN1A, ACTN2, CSRP3, CAV3, FKBP1A, FKBP1B, ANK2, CACNA1D, PDE4B, NEXN, ANK3, PAK1, CACNA1C, SCN5A, PPP2R5A, OBSCN, MYPN, IGFN1, AHNAK2, KY, SYNE2, TTN, RYR2, KCNN2, SYNPO2L, MYOZ2, SCN3B, MYOT, SYNPO2, SCN8A, CFL2, RYR3, RYR1, CASQ1, MYOM2, PSEN2, PGM5…
GO:0070180	MF	4	0.146571	1	large ribosomal subunit rRNA binding	RPL12, RPLP0, MRPL11, RPL23
GO:0043304	BP	18	0.146618	1	regulation of mast cell degranulation	FES, LYN, STXBP2, UNC13D, C12orf4, ADGRE2, FER, LGALS9, CD300A, CD84, FGR, GAB2, SYK, SNX4, VAMP8, VAMP2, VAMP3, SNX6
GO:0031099	BP	28	0.14679	1	regeneration	AURKA, CEBPB, SULF2, CSNK2B, OMG, DHFR, FOLR1, RTN4RL1, RTN4RL2, MTR, MAPK8IP3, NREP, GAP43, APOD, APOA5, KLK6, CPQ, TEC, CFLAR, LARGE1, PPP3CA, EYS, IGF1, MSTN, AKIRIN1, ANXA1, ERBB4, FZD9
GO:0032962	BP	4	0.146929	1	positive regulation of inositol trisphosphate biosynthetic process	LHCGR, HRH1, P2RY6, GPER1
GO:0007032	BP	65	0.147066	1	endosome organization	DNAJC13, USP8, DNM1, SQSTM1, WASHC4, ALS2CL, LAMTOR1, PHETA2, LAPTM4B, HOOK3, EXOC8, PHETA1, FAM160A2, SNX33, ALS2, PLEKHF1, RNF26, VPS33B, AKTIP, VPS18, HOOK1, RAB22A, CHMP2B, SNX10, ARFGEF2, PI4K2B, PI4K2A, PLEKHJ1, USP50, VPS11, RAB27A, VPS37C, HGS, CHMP2A, VPS4B, STAM2, IST1, RAB11A, CHMP1B, VPS36, VPS37D, VPS37A, PDCD6IP, CHMP7, STAM, CHMP4C, MVB12A, CHMP6, SNF8, TSG101, VPS25, CHMP4A, CHMP4…
GO:0009119	BP	58	0.147094	1	ribonucleoside metabolic process	ENPP4, PNP, ADA, ADA2, ADAL, PRTFDC1, NUDT18, CDA, CDADC1, APOBEC3G, APOBEC3C, APOBEC3A, APOBEC1, APOBEC3H, APOBEC3F, AICDA, APOBEC2, APOBEC3B, APOBEC3D, GMPS, IMPDH2, IMPDH1, ACPP, NT5C2, GNMT, GAMT, MTRR, AHCYL1, AHCYL2, AHCY, DGUOK, GMPR2, DLG1, DLG2, GUK1, MAGI3, CARD11, TJP2, LRGUK, GTPBP1, OPA1, GNAI3, RHOQ, AK4, RAN, LRRK2, EFL1, MFN1, GIMAP7, AK3, RAB23, MOCS3, MOCS2, MOCOS, GPHN, NFS1, M…
GO:0001847	MF	4	0.147158	1	opsonin receptor activity	CD14, CR1, C5AR1, C5AR2
GO:0006563	BP	12	0.147175	1	L-serine metabolic process	SHMT1, SHMT2, CBS, PSPH, SRR, CBSL, PHGDH, SERINC3, SERINC5, PSAT1, SDS, SDSL
GO:0042698	BP	17	0.147194	1	ovulation cycle	BMPR1B, TYRO3, LHCGR, ZNF830, EREG, PDGFRA, PTPRN, INHBA, SLIT3, SLIT2, ROBO2, FSHR, FSHB, TGFB3, TGFB2, EGR1, ANXA1
GO:0072289	BP	4	0.147203	1	metanephric nephron tubule formation	SOX9, SOX8, PAX2, PAX8
GO:0061004	BP	5	0.147238	1	pattern specification involved in kidney development	PAX2, PAX8, BMP4, OSR1, FOXD1
GO:0032100	BP	3	0.147261	1	positive regulation of appetite	NPY, GHSR, GHRL
GO:0015937	BP	8	0.147289	1	coenzyme A biosynthetic process	ACOT7, ACAT1, COASY, PPCDC, PANK2, PANK3, PPCS, DCAKD
GO:0031069	BP	7	0.147302	1	hair follicle morphogenesis	FOXE1, FGFR2, TGFB2, KRT17, TGM3, KRT71, WNT10A
GO:0015227	MF	5	0.147358	1	acyl carnitine transmembrane transporter activity	SLC25A20, SLC25A29, SLC25A45, SLC25A48, SLC25A47
GO:0006004	BP	13	0.147548	1	fucose metabolic process	FUOM, FPGT, FUCA1, FUCA2, FUT1, FUT4, FUT6, FUT2, FUT5, FUT7, FUT10, FUT8, FUT9
GO:0004465	MF	7	0.147738	1	lipoprotein lipase activity	LPL, LIPN, LIPK, LIPM, PNPLA2, PNPLA3, LIPG
GO:0051220	BP	18	0.147751	1	cytoplasmic sequestering of protein	LATS1, YWHAB, DBN1, GET4, NFKBIE, NFKBIA, MXI1, PKD1, PKD2, TONSL, MDFI, NFKBIL1, KEAP1, SUFU, IL10, G3BP2, FAF1, GOPC
GO:0072218	BP	3	0.147772	1	metanephric ascending thin limb development	POU3F3, PKD1, PKD2
GO:0051823	BP	4	0.147795	1	regulation of synapse structural plasticity	CTNNA2, CAMK2B, CAMK1, SHANK3
GO:0005047	MF	4	0.147934	1	signal recognition particle binding	SRP72, SRP9, SRP68, SRPRA
GO:0001909	BP	28	0.147987	1	leukocyte mediated cytotoxicity	STXBP2, CRTAM, CTSH, EMP2, MICA, CADM1, MICB, RAET1E, ULBP1, RAET1G, RAET1L, ULBP2, ULBP3, TUBB, GZMB, KLRK1, KIR3DL1, CEBPG, TUBB4B, CLEC2A, LYST, SLAMF7, KLRF2, CORO1A, VAMP2, AZU1, F2, ELANE
GO:0042974	MF	17	0.148107	1	retinoic acid receptor binding	CNOT1, ACTN4, HMGA1, PRMT2, PRAME, SNW1, MED1, MED25, ASXL1, NSD1, VDR, RARG, PPARG, NR4A2, ARID5A, NCOA6, NRIP1
GO:0071907	BP	6	0.14816	1	determination of digestive tract left/right asymmetry	CCDC40, MEGF8, CCDC103, DNAAF1, CCDC39, NPHP3
GO:0030619	MF	7	0.148221	1	U1 snRNA binding	SNRNP70, SNRPA, SNRPC, GEMIN5, ISG20, PRPF8, SNRPB2
GO:0006400	BP	73	0.148309	1	tRNA modification	TYW5, TRDMT1, LCMT2, SSB, AARS, WDR4, NSUN2, CDKAL1, ANKRD16, NSUN6, QTRT1, PUS3, THG1L, TRMT1, TRMT9B, METTL1, TRUB1, AARS2, THUMPD1, TRIT1, MOCS3, CTU2, CTU1, ALKBH8, URM1, DPH3P1, GTPBP3, MTO1, KTI12, DPH3, TRMU, ELP3, ADAT2, ADAT3, ALKBH1, NSUN3, DUS3L, DUS4L, DUS1L, OSGEP, TPRKB, MTFMT, METTL2B, BCDIN3D, TRMT10A, METTL2A, TRMO, TRMT61A, TRMT12, THUMPD2, TARBP1, TRMT44, TYW3, TRMT13, THUMPD3,…
GO:0090443	CC	3	0.148324	1	FAR/SIN/STRIPAK complex	STRN, STRN3, STRN4
GO:0015234	MF	4	0.148508	1	thiamine transmembrane transporter activity	SLC19A2, SLC19A3, SLC25A19, C2orf83
GO:0034212	MF	63	0.148597	1	peptide N-acetyltransferase activity	EP300, CREBBP, NAA30, NAA16, NAA80, NAA11, NAA50, NAA60, NAA15, NAA35, NAA25, NAA20, NAA40, ESCO1, KAT2A, KAT2B, HAT1, CLOCK, TADA2A, SUPT3H, TADA3, TAF5L, SUPT7L, ATF2, ARRB1, BRCA2, TAF10, TAF5, TAF12, TAF9, SRCAP, TAF1L, KAT6B, KAT6A, KAT5, TADA1, EPC1, KAT8, KAT14, BAZ1A, ING3, TAF6L, NCOA3, RSF1, PHF10, EPC2, DPF2, DPF1, TADA2B, KAT7, DPF3, POLE3, BRPF1, MEAF6, USP22, WDR5, KANSL1, MCRS1, PH…
GO:0051095	BP	11	0.148715	1	regulation of helicase activity	MSH3, MSH2, MSH6, SSBP1, POT1, CHTOP, RPA2, TP53, IFIT1, SIRT1, MNAT1
GO:0050681	MF	42	0.148903	1	androgen receptor binding	TGFB1I1, TCF21, KDM1A, FOXH1, PIAS1, PIAS2, PRPF6, ZBTB7A, PRKCB, RB1, DDX5, CCNE1, CALR, CTNNB1, BRCA1, NRIP1, CDK7, SMARCA4, PRMT2, RAN, RNF4, ARID5A, EP300, SNW1, NCOA4, FHL2, NCOA1, PKN1, WIPI1, TRIM68, KAT5, NSD1, PARK7, FOXP1, KDM4C, PPARGC1A, RNF14, DAXX, RNF6, GRIP1, KDM3A, NCOA3
GO:0021782	BP	42	0.148939	1	glial cell development	SOX11, SOX4, PICK1, DLL1, MT3, CDK6, EIF2B5, NF1, TNF, APP, MAPT, FPR2, PSEN1, CNTF, LRP1, EIF2B2, SOX10, EIF2B1, HES5, EIF2B3, EIF2B4, MYRF, ZNF488, PRDM8, B4GALT5, CNTNAP1, B4GALT6, CLU, PTEN, TENM4, TLR2, NRROS, ARHGEF10, SKI, ADGRG6, SIRT2, PARD3, MYOC, SOD1, NCMAP, DICER1, MXRA8
GO:0033131	BP	6	0.148997	1	regulation of glucokinase activity	PRKN, GCKR, MIDN, FOXA2, BAD, DUSP12
GO:0097011	BP	6	0.149087	1	cellular response to granulocyte macrophage colony-stimulating factor stimulus	CD4, CSF2, NPR2, ZFP36, ZFP36L2, PDE1B
GO:0004833	MF	3	0.149154	1	tryptophan 2,3-dioxygenase activity	IDO1, TDO2, IDO2
GO:0032331	BP	14	0.14918	1	negative regulation of chondrocyte differentiation	WNT9A, SNAI2, GREM1, PTHLH, TGFBR1, GDF5, SOX9, ADAMTS12, NKX3-2, EFEMP1, CHADL, ADAMTS7, RFLNB, RFLNA
GO:0021575	BP	18	0.149182	1	hindbrain morphogenesis	DLC1, GSX2, WNT1, LRP6, GLI2, TRNP1, GRID2, CBLN1, KNDC1, PROX1, KIF14, ZNF365, DLL1, COQ8B, LHX1, FAIM2, AGTPBP1, CEND1
GO:2000812	BP	4	0.149197	1	regulation of barbed-end actin filament capping	MTPN, CARMIL1, CARMIL2, WASHC2C
GO:0002860	BP	7	0.149228	1	positive regulation of natural killer cell mediated cytotoxicity directed against tumor cell target	CRTAM, PVR, IL12A, IL12B, CD226, NECTIN2, KLRK1
GO:0010997	MF	5	0.149267	1	anaphase-promoting complex binding	PLK1, PTEN, UBE2S, CLSPN, FBXO5
GO:0032909	BP	6	0.149554	1	regulation of transforming growth factor beta2 production	TGFB2, SMAD3, SMAD4, HIF1A, CDH3, GATA6
GO:0060914	BP	7	0.149617	1	heart formation	SOX17, MEF2C, BMP4, ISL1, LRP2, MESP1, FOLR1
GO:0051096	BP	7	0.149662	1	positive regulation of helicase activity	MSH3, MSH2, MSH6, SSBP1, POT1, CHTOP, RPA2
GO:0014842	BP	7	0.149669	1	regulation of skeletal muscle satellite cell proliferation	CFLAR, MYOG, ANGPT1, FGF2, MSTN, EPHB1, AKIRIN1
GO:0046189	BP	18	0.149711	1	phenol-containing compound biosynthetic process	MOXD1, DBH, MOXD2P, PAH, TH, PNMT, DDC, DAO, GCH1, SNCA, TGFB2, GATA3, INSM1, HAND2, TYR, TYRP1, DCT, TRPC1
GO:0002718	BP	57	0.149716	1	regulation of cytokine production involved in immune response	TRIL, SMAD7, XCL1, HFE, IFNA2, IFNB1, TBX21, JAK3, BST2, TNF, APOA1, APOA2, IL10, LILRB1, TGFB1, TGFB3, TGFB2, CUEDC2, IRAK3, FFAR3, FFAR2, MAP3K7, TNFSF4, B2M, TRAF2, FZD5, MALT1, TRAF6, IL6, PRKCZ, RSAD2, NLRP3, IL1B, IL1R1, IL18R1, IL18, HLA-E, HLA-G, RAET1G, KIR2DL4, CD226, DDX58, MAVS, TICAM1, WNT5A, F2RL1, KARS, TRIM6, TNFRSF14, BCL10, NR4A3, SEMA7A, CD74, GPRC5B, TNFRSF1B, CLC, TRPM4
GO:0090141	BP	14	0.149722	1	positive regulation of mitochondrial fission	DNM1L, PRKN, DCN, KDR, BNIP3, DDHD1, MUL1, MIEF2, VPS35, MFF, MIEF1, MARCH5, FIS1, PINK1
GO:0097009	BP	21	0.149774	1	energy homeostasis	DLL1, CD36, STAT3, LEPR, PRKAA2, IRX3, AMPD2, EIF4G1, FOXO1, PRKAA1, NR1D2, METRNL, BMP8A, FLCN, NR4A3, OMA1, MRAP2, PASK, SGIP1, MLXIPL, PPARGC1A
GO:1990050	MF	6	0.149935	1	phosphatidic acid transporter activity	TRIAP1, PLTP, PRELID3A, PRELID1, PRELID2, PRELID3B
GO:0052812	MF	3	0.15012	1	phosphatidylinositol-3,4-bisphosphate 5-kinase activity	PIP5K1B, PIP5K1C, PIP5K1A
GO:0007398	BP	9	0.150122	1	ectoderm development	ZBTB7B, KRT6B, STX2, AMER2, SMURF1, VAX2, LHX1, ITGAM, ITGA6
GO:0006524	BP	3	0.150133	1	alanine catabolic process	AGXT, AGXT2, DAO
GO:0090158	BP	6	0.150215	1	endoplasmic reticulum membrane organization	TRDN, STX18, ARL6IP1, ATL2, ATL1, RTN4
GO:0014068	BP	71	0.150259	1	positive regulation of phosphatidylinositol 3-kinase signaling	HAX1, PIK3CD, PLXNB1, JAK2, AGT, PDGFB, GH1, INS, TNF, EPO, PDGFA, IGF1, DCN, LYN, PDGFRB, FGR, CSF3, KIT, FGFR1, SRC, CCL5, OSM, HGF, HCLS1, SELP, PDGFRA, FLT1, EPOR, NTF3, ERBB3, CBL, FSHR, F2R, PIK3R1, PTPN6, KDR, FLT3, LEP, PIK3CA, PIK3CB, NEDD4, SOX9, PIK3CG, F2RL1, MAZ, TGFB2, TEK, PTK2, GAB1, IL18, BECN1, NTRK3, NTRK2, PIK3AP1, UNC5B, PIK3R5, SEMA4D, MYDGF, SIRT1, GPER1, NKX3-1, MYOC, HCST…
GO:0090199	BP	39	0.150283	1	regulation of release of cytochrome c from mitochondria	HRK, DNM1L, PDCD5, BCL2L11, TP53, MMP9, PPIF, TNFSF10, BID, PLAUR, BAX, BNIP3, MLLT11, BIK, PMAIP1, CHCHD10, BAD, FAM162A, MOAP1, BMF, GPER1, PINK1, MFF, CIDEB, BBC3, APOPT1, TRIAP1, PRKN, OPA1, NOL3, AVP, IGF1, GPX1, CLU, HGF, AKT1, BCL2L1, FXN, PRELID1
GO:0033553	CC	4	0.150318	1	rDNA heterochromatin	RRP8, SIRT1, NOP53, BAZ2A
GO:0016840	MF	12	0.150483	1	carbon-nitrogen lyase activity	SDS, SRR, SDSL, HAL, FTCD, GGCT, CHAC2, CHAC1, ADSL, ASL, PAM, GGACT
GO:0033293	MF	61	0.150544	1	monocarboxylic acid binding	CYP26A1, UGT1A9, SERPINA5, UGT2B4, RARA, UGT2B7, UGT1A6, RXRA, UGT1A1, UGT1A4, NR2F2, UGT1A3, UGT2B15, CYP27C1, LCN12, CYP26C1, UGT1A7, UGT1A10, UGT1A8, CYP26B1, IGF2R, NDUFAB1, APOC1, PMP2, ALB, ADH5, FABP2, FABP4, SNCA, PTGDS, HNF4A, FABP5, FFAR4, CYP4F11, ACOXL, ACOX3, ACOX2, ACOX1, PPARG, PPARD, PPARA, DBT, FABP3, UCP1, PRR7, S100A8, S100A9, ALOX5AP, STX3, OXER1, SCP2, PCCA, HLCS, MCCC1, PLA2…
GO:0031082	CC	21	0.150579	1	BLOC complex	SNAPIN, SNAP25, BLOC1S1, WASHC4, SNAP47, BLOC1S3, BLOC1S2, STX12, BLOC1S5, DTNBP1, KXD1, PI4K2A, BLOC1S4, BLOC1S6, BCAS4, BLOC1S5-TXNDC5, HPS6, HPS3, HPS5, HPS1, HPS4
GO:1900246	BP	7	0.150717	1	positive regulation of RIG-I signaling pathway	ANKRD17, PUM1, DDX60, PUM2, DHX58, TRIM15, ZCCHC3
GO:0048787	CC	9	0.150809	1	presynaptic active zone membrane	SYT11, STX11, STX3, STX1A, STX19, STX2, STX4, STX1B, CDH2
GO:0008343	BP	5	0.150914	1	adult feeding behavior	NPY, LEP, CARTPT, GHSR, GHRL
GO:0060913	BP	3	0.15104	1	cardiac cell fate determination	ISL1, MESP1, SOX17
GO:0004376	MF	3	0.151067	1	glycolipid mannosyltransferase activity	PIGB, PIGV, ALG11
GO:0003873	MF	3	0.151121	1	6-phosphofructo-2-kinase activity	PFKFB2, PFKFB3, PFKFB4
GO:0004439	MF	7	0.15128	1	phosphatidylinositol-4,5-bisphosphate 5-phosphatase activity	SYNJ2, SYNJ1, INPP5B, INPP5J, INPP5K, INPP5E, PTPMT1
[truncated: 7,313 more rows]
