# Supplementary material for: Hierarchical association of COPD to principal genetic components of biological systems
Source: PLoS One. 2023 May 25;18(5):e0286064. doi: 10.1371/journal.pone.0286064 (PMC10212185; doi:10.1371/journal.pone.0286064)
Supplement: S3 Data — (XLSX) [file pone.0286064.s011.xlsx]

## Sheet: MAGMA results
term	aspect	#genes	p-value	FWER	description	genes
GO:0014732	BP	3	3.4046e-05	0.317036	skeletal muscle atrophy	CFLAR, ACTN3, IREB2
GO:0010040	BP	3	0.00010275	0.956808	response to iron(II) ion	ACO1, SNCA, IREB2
GO:0060073	BP	4	0.00010394	0.967889	micturition	KCNMA1, CHRNB2, CHRNB4, CHRNA3
GO:0033005	BP	9	0.00016694	1	positive regulation of mast cell activation	CD226, NECTIN2, TSLP, FGR, GAB2, SYK, SNX4, VAMP8, NR4A3
GO:0060084	BP	3	0.00018097	1	synaptic transmission involved in micturition	CHRNB2, CHRNB4, CHRNA3
GO:0034310	BP	9	0.00019886	1	primary alcohol catabolic process	SULT1B1, SULT1C4, SULT1E1, SULT1A1, SULT1A2, SULT2A1, AKR1B10, AKR1C3, HAO1
GO:0032436	BP	65	0.00022102	1	positive regulation of proteasomal ubiquitin-dependent protein catabolic process	DVL1, SMAD7, PRKN, CBFA2T3, SOCS5, RFPL1, PIAS1, BAG2, HSPA1A, CLU, DNAJB2, USP5, CSNK1A1, CSNK1D, CSNK1E, CEBPA, GSK3A, GSK3B, PLK1, RAD23A, VCP, SUMO2, RBX1, SUMO1, RACK1, DAB2, MDM2, KEAP1, KLHL40, LRRK2, DET1, BBS7, SIRT2, COP1, SH3RF2, TRIB2, NKD2, FAM122A, DDRGK1, PRICKLE1, RCHY1, TRIB1, HSPBP1, NOP53, STUB1, NUB1, RNF144A, RNF217, ANKIB1, RNF180, ARIH1, RNF19B, TRIB3, HSPA1B, ARIH2, RNF19A…
GO:0016712	MF	20	0.00028393	1	oxidoreductase activity, acting on paired donors, with incorporation or reduction of molecular oxygen, reduced flavin or flavoprotein as one donor, and incorporation of one atom of oxygen	CYP1A2, CYP2D6, CYP19A1, CYP2F1, CYP1B1, CYP2R1, CYP2C9, CYP2C18, CYP2A6, CYP2A13, CYP2A7, CYP2C19, CYP2W1, CYP2J2, CYP2G1P, CYP2U1, CYP2B6, CYP2S1, CYP2C8, CYP2E1
GO:0047894	MF	3	0.00034048	1	flavonol 3-sulfotransferase activity	SULT1E1, SULT1A1, SULT1A2
GO:0070131	BP	14	0.00047538	1	positive regulation of mitochondrial translation	TRUB2, C1QBP, FASTKD3, MPV17L2, RPUSD3, TRMT10C, MRPS27, RPUSD4, RCC1L, UQCC2, NGRN, UQCC1, RMND1, FASTKD2
GO:0032451	MF	33	0.00062872	1	demethylase activity	KDM1A, CYP1A2, JMJD6, ALKBH4, MMACHC, CYP51A1, KDM6B, PHF2, KDM4A, KDM4B, KDM5A, ARID5B, KDM4D, KDM7A, KDM3B, RIOX2, KDM8, KDM1B, KDM2B, JARID2, KDM4C, KDM5B, KDM2A, KDM3A, KDM4E, RIOX1, JMJD1C, HR, ALKBH1, FTO, ALKBH2, ALKBH5, ALKBH3
GO:0014891	BP	5	0.00063303	1	striated muscle atrophy	GSN, MYOG, CFLAR, ACTN3, IREB2
GO:0016411	MF	23	0.00063679	1	acylglycerol O-acyltransferase activity	PNPLA2, PNPLA3, AGPAT2, GPAT3, LPCAT4, LPCAT3, LCLAT1, MBOAT1, MBOAT2, LPCAT2, GPAT4, LPCAT1, LPGAT1, MBOAT7, AGPAT1, AGPAT4, AGPAT3, AGPAT5, CRLS1, MOGAT2, MOGAT3, MOGAT1, DGAT2
GO:0043501	BP	6	0.00081804	1	skeletal muscle adaptation	CFLAR, ACTN3, IREB2, MYOC, MYOZ1, MYOZ2
GO:0042788	CC	24	0.00082733	1	polysomal ribosome	RPS23, RPS29, RPL7A, RPS26, RPS28, RPL30, RPL31, RPL10A, RPL32, RPL11, RPL8, RPL41, RPL38, RPS21, RPL24, RPL19, RPL18A, RPL6, RPL18, DHX9, NUFIP2, LARP4B, RPL36, EIF3H
GO:0031936	BP	19	0.00099801	1	negative regulation of chromatin silencing	HMGA1, ASF1A, H1FX, H1FOO, H1FNT, ATAD2, HIST1H1B, HIST1H1E, HIST1H1C, HILS1, HIST1H1T, ATAD2B, HIST1H1A, HIST1H1D, H1F0, PHF2, APOBEC1, TET1, AICDA
GO:0070129	BP	21	0.0010497	1	regulation of mitochondrial translation	SHMT2, TSFM, ALKBH1, MTG1, MTG2, NSUN3, MALSU1, TRUB2, C1QBP, FASTKD3, MPV17L2, RPUSD3, TRMT10C, MRPS27, RPUSD4, RCC1L, UQCC2, NGRN, UQCC1, RMND1, FASTKD2
GO:0050905	BP	35	0.0010577	1	neuromuscular process	MYCBP2, CHRNA1, HOXA1, CHRND, KCNA1, DCTN1, STRA6, UBA5, AGTPBP1, GLRA1, GLRB, GRID2, DRD2, DRD1, CTNNA2, DRD3, PTEN, GCH1, PRRT2, TMEM150C, TPP1, PAFAH1B1, CLN3, TIFAB, DCANP1, NEUROG1, NRXN1, SHANK1, AARS, CLRN1, MYO7A, USH1G, PCDH15, CDH23, USH1C
GO:0005747	CC	44	0.0011094	1	mitochondrial respiratory chain complex I	NDUFS8, NDUFA4, NDUFAB1, NDUFS4, NDUFB5, NDUFB3, NDUFC1, NDUFA2, NDUFS5, NDUFS7, NDUFS2, NDUFS6, NDUFB1, NDUFS3, NDUFB6, NDUFA3, NDUFB4, NDUFB8, NDUFB2, NDUFA7, NDUFC2, NDUFA10, NDUFB10, NDUFB7, NDUFV2, NDUFS1, SNCA, NDUFV1, NDUFA8, NDUFV3, NDUFA6, NDUFA5, NDUFA9, NDUFA11, FOXRED1, DMAC1, PARK7, DMAC2, NDUFA13, NDUFA12, NDUFAF1, NDUFB9, NDUFC2-KCTD14, WDR93
GO:0034236	MF	13	0.0011418	1	protein kinase A catalytic subunit binding	PJA2, PRKAR1A, PRKAR2A, EZR, PRKAR1B, PRKAR2B, CSK, SOX9, GSK3A, GSK3B, KCNQ1, PKIA, RYR2
GO:0042738	BP	22	0.0015223	1	exogenous drug catabolic process	NR1I2, CYP1A2, CYP3A4, CYP2C8, CYP2A6, CYP2C9, CYP2B6, NOS1, CYP2C19, NUDT15, CYP2W1, CYP2F1, CYP2A13, CYP2J2, CYP2R1, CYP2C18, CYP2U1, CYP2D6, CYP2A7, CYP2S1, CYP2E1, CYP2G1P
GO:0014889	BP	6	0.0015286	1	muscle atrophy	GATM, GSN, MYOG, CFLAR, ACTN3, IREB2
GO:0030676	MF	15	0.0015466	1	Rac guanyl-nucleotide exchange factor activity	FARP2, TIAM1, PREX2, DOCK3, EPS8L3, EPS8L1, DOCK2, ARHGEF2, SPATA13, ALS2, EPS8L2, ARHGEF4, FARP1, PREX1, EPS8
GO:0070106	BP	11	0.0015511	1	interleukin-27-mediated signaling pathway	JAK2, CRLF1, JAK1, CANX, TYK2, IL6ST, STAT3, STAT1, EBI3, IL27RA, IL27
GO:0033270	CC	6	0.0015787	1	paranode region of axon	CNTNAP1, KCNA1, NCMAP, SIRT2, ERMN, EPB41L3
GO:0006120	BP	34	0.0016662	1	mitochondrial electron transport, NADH to ubiquinone	NDUFS8, NDUFA4, NDUFAB1, NDUFS4, NDUFB5, NDUFB3, NDUFC1, NDUFA2, NDUFS5, NDUFS7, NDUFS2, NDUFS6, NDUFB1, NDUFS3, NDUFB6, NDUFA3, NDUFB4, NDUFB8, NDUFB2, NDUFA7, NDUFC2, NDUFA10, NDUFB10, NDUFB7, NDUFV2, NDUFS1, NDUFV1, NDUFA8, NDUFV3, NDUFA6, NDUFA5, NDUFA9, NDUFAF1, NDUFB9
GO:0003994	MF	3	0.0018929	1	aconitate hydratase activity	ACO1, ACO2, IREB2
GO:0097250	BP	3	0.0019126	1	mitochondrial respirasome assembly	COX7A2, COX7A1, COX7A2L
GO:0050510	MF	4	0.0020021	1	N-acetylgalactosaminyl-proteoglycan 3-beta-glucuronosyltransferase activity	CHSY3, CHSY1, CHPF, CHPF2
GO:0006195	BP	28	0.0020626	1	purine nucleotide catabolic process	DNPH1, PNP, GPX1, NT5E, NUDT1, XDH, NT5C2, NT5C, NT5C1B, NT5C1A, ITPA, NUDT15, GDA, HINT1, AMPD3, PDE4D, NUDT7, ACOT7, PRTFDC1, PDE2A, PDE9A, ACAT1, NUDT16, NUDT18, NUDT3, NUDT4, MLYCD, SAMHD1
GO:0042133	BP	57	0.0021069	1	neurotransmitter metabolic process	GCHFR, CLN3, TRH, HDC, PRG3, HNMT, SHMT1, SHMT2, BAAT, GLYAT, SLC25A32, AGXT, AGXT2, GLDC, GCSH, AMT, SDS, RIDA, SDSL, ACHE, COLQ, SLC44A4, SLC5A7, CHAT, ALDH5A1, ABAT, UPB1, ENPP6, DMGDH, ALDH7A1, CHDH, SLC44A1, BHMT, SARDH, SLC22A2, PAH, NOS1, SLC6A4, ALDH9A1, SLC6A3, DAGLA, DAGLB, MOXD1, DBH, MOXD2P, DDAH2, NQO1, NOS3, GCH1, AKT1, NOS2, SPR, ARG2, CYP1B1, HTR1A, RNF180, CPS1
GO:0050682	MF	3	0.002117	1	AF-2 domain binding	ESRRG, PPARGC1B, ZNF653
GO:0034508	BP	35	0.0021419	1	centromere complex assembly	CENPV, HELLS, CENPX, OIP5, SMARCA5, NPM1, CENPA, HIST1H4A, CENPC, RBBP4, ITGB3BP, CENPW, CENPP, MIS18BP1, CENPU, CENPQ, CENPL, CENPS, HJURP, KNL1, CENPT, CENPN, RSF1, CENPK, CENPO, CENPH, CENPM, MIS18A, RUVBL1, POLE3, NASP, CENPF, CENPE, POGZ, MIS12
GO:0070988	BP	54	0.0022262	1	demethylation	MMACHC, KDM1A, PHF2, JMJD6, ALKBH4, PPME1, KDM4A, KDM6B, KDM4B, KDM5A, ARID5B, KDM4D, KDM7A, KDM3B, RIOX2, KDM8, KDM1B, KDM2B, JARID2, KDM4C, KDM5B, KDM2A, KDM3A, KDM4E, RIOX1, JMJD1C, HR, CYP1A2, CYP51A1, ALKBH1, FTO, ALKBH2, ALKBH5, ALKBH3, CYP3A4, CYP2C8, CYP2D6, CYP2C9, CYP3A5, TET3, TET1, TET2, TDG, APEX1, APOBEC3A, APOBEC1, APOBEC3F, AICDA, APOBEC3C, APOBEC2, APOBEC3H, APOBEC3G, APOBEC3B, A…
GO:0038066	BP	5	0.0022496	1	p38MAPK cascade	LGALS9, ZFP36, MAP2K3, ZFP36L1, MAPK14
GO:0061156	BP	5	0.0022846	1	pulmonary artery morphogenesis	JAG1, LRP2, STRA6, HEY2, BMP4
GO:0045104	BP	33	0.0023046	1	intermediate filament cytoskeleton organization	TOR1A, SYNM, KRT18, KRT3, KRT6C, CSNK1A1, ATXN3, DST, FAM83H, KRT74, ERBIN, PLEC, PPL, EPPK1, EVPLL, MACF1, DSP, EVPL, DNAJB6, NEFL, GFAP, DES, KRT9, KRT20, KRT71, KLHL24, TCHH, KRT14, PKP1, PKP2, NEFM, NEFH, SOD1
GO:0060384	BP	9	0.0023223	1	innervation	ISL1, POU4F1, SULF2, SULF1, NRP1, NTRK1, SEMA3A, NPTX1, FBXO45
GO:0017112	MF	52	0.0023224	1	Rab guanyl-nucleotide exchange factor activity	DENND3, TRAPPC13, TRAPPC3, SH3BP5, DENND4B, TRAPPC6A, SBF1, TRAPPC10, YWHAE, ST5, RIN1, GAPVD1, RAB3GAP1, RIC1, DENND4C, ALS2CL, DENND2C, DENND5A, DENND1B, DENND5B, SH3BP5L, TRAPPC11, DENND4A, TRAPPC6B, SBF2, TRAPPC5, DENND1C, DENND6A, DENND6B, RIN3, RAB3IL1, DENND1A, SMCR8, TRAPPC12, MADD, RIN2, RGP1, C9orf72, ANKRD27, TRAPPC9, ALS2, RAB3IP, RAB3GAP2, DENND2D, WDR41, RABGEF1, TRAPPC2L, DENND2A, …
GO:0016233	BP	19	0.0023843	1	telomere capping	TERF1, HIST1H4A, PRKDC, TERF2, HIST3H3, CTC1, TEN1, ACD, TINF2, STN1, DCLRE1B, POT1, TERF2IP, RAD50, NBN, TFIP11, DCLRE1A, DCLRE1C, MRE11
GO:0005068	MF	11	0.0024097	1	transmembrane receptor protein tyrosine kinase adaptor activity	PIK3R1, SHC1, IRS1, TRAT1, FRS2, BLNK, STAP1, GAB2, SH2B2, SH2B1, SH2B3
GO:0030688	CC	10	0.0024366	1	preribosome, small subunit precursor	RIOK3, UTP20, RIOK1, RIOK2, LTV1, NOB1, TSR1, BYSL, NOP14, NOC4L
GO:0008137	MF	36	0.0024485	1	NADH dehydrogenase (ubiquinone) activity	NDUFS8, NDUFA4, NDUFAB1, NDUFS4, NDUFB5, NDUFB3, NDUFC1, NDUFA2, NDUFS5, NDUFS7, NDUFS2, NDUFS6, NDUFB1, NDUFS3, NDUFB6, NDUFA3, NDUFB4, NDUFB8, NDUFB2, NDUFA7, NDUFC2, NDUFA10, NDUFB10, NDUFB7, NDUFV2, NDUFS1, NDUFV1, NDUFA8, NDUFV3, NDUFA6, NDUFA5, NDUFA9, NDUFA13, NDUFA12, NDUFB9, WDR93
GO:0042100	BP	30	0.0025125	1	B cell proliferation	IFNB1, PTPRC, BCL2, HSPD1, MS4A1, CD79A, CTPS1, CR2, IL10, CD40, MEF2C, IFNA6, IFNA7, IFNA21, IFNK, IFNA8, IFNA14, LEF1, IFNA17, IFNW1, IFNA2, IFNE, IFNA10, IFNA16, IFNA4, IFNA5, IFNA1, CD19, CD180, GAPT
GO:0051036	BP	5	0.0025501	1	regulation of endosome size	RAB5A, ALS2, RAB11A, RILP, SNF8
GO:0098803	CC	67	0.0025835	1	respiratory chain complex	NDUFS8, NDUFA4, NDUFAB1, NDUFS4, NDUFB5, NDUFB3, NDUFC1, NDUFA2, NDUFS5, NDUFS7, NDUFS2, NDUFS6, NDUFB1, NDUFS3, NDUFB6, NDUFA3, NDUFB4, NDUFB8, NDUFB2, NDUFA7, NDUFC2, NDUFA10, NDUFB10, NDUFB7, NDUFV2, NDUFS1, SNCA, NDUFV1, NDUFA8, NDUFV3, NDUFA6, NDUFA5, NDUFA9, NDUFA11, FOXRED1, DMAC1, PARK7, DMAC2, NDUFA13, NDUFA12, NDUFAF1, NDUFB9, NDUFC2-KCTD14, WDR93, SDHC, SDHA, SDHD, SDHB, SDHAF4, UQCRC2…
GO:0072523	BP	34	0.0026408	1	purine-containing compound catabolic process	DPYD, XDH, AOX1, ENPP4, PNP, ADA, ADA2, ADAL, PRTFDC1, NUDT18, DNPH1, GPX1, NT5E, NUDT1, NT5C2, NT5C, NT5C1B, NT5C1A, ITPA, NUDT15, GDA, HINT1, AMPD3, PDE4D, NUDT7, ACOT7, PDE2A, PDE9A, ACAT1, NUDT16, NUDT3, NUDT4, MLYCD, SAMHD1
GO:0071287	BP	5	0.0026744	1	cellular response to manganese ion	PRKN, SLFN14, LRRK2, ATP13A2, IREB2
GO:0035553	BP	3	0.0027418	1	oxidative single-stranded RNA demethylation	ALKBH5, ALKBH3, FTO
GO:0032454	MF	13	0.002742	1	histone demethylase activity (H3-K9 specific)	KDM4E, KDM1A, PHF2, KDM4A, KDM4B, KDM5A, JMJD1C, KDM4D, KDM7A, KDM4C, KDM3A, KDM3B, HR
GO:0046500	BP	12	0.0028094	1	S-adenosylmethionine metabolic process	GNMT, BHMT, BHMT2, GAMT, MAT2A, MAT1A, METTL16, MAT2B, MTRR, AHCYL1, AHCYL2, AHCY
GO:0036442	MF	25	0.0029486	1	proton-exporting ATPase activity	ATP2C2, ATP2C1, ATP6V1C1, ATP6V1G3, ATP2A1, ATP6V0D1, ATP6V0D2, ATP2A3, ATP6V1G2-DDX39B, ATP6V1G2, ATP6V1G1, ATP2A2, ATP6V1C2, ATP6V0E1, ATP5F1B, ATP6V1B2, ATP6V0E2, ATP6V1D, ATP5F1C, ATP6V0B, ATP6V0A2, ATP6V0A4, ATP6V0A1, ATP6V1A, TCIRG1
GO:0006068	BP	6	0.0032902	1	ethanol catabolic process	SULT1B1, SULT1C4, SULT1E1, SULT1A1, SULT1A2, SULT2A1
GO:0014888	BP	12	0.0033177	1	striated muscle adaptation	TCAP, CAMTA2, HDAC4, INPP5F, GSN, MYOG, CFLAR, ACTN3, IREB2, MYOC, MYOZ1, MYOZ2
GO:0005746	CC	69	0.0033441	1	mitochondrial respirasome	UQCRH, UQCRB, UQCRC1, NNT, OXA1L, SURF1, COX15, NDUFA13, STMP1, NDUFS8, NDUFA4, NDUFAB1, NDUFS4, NDUFB5, NDUFB3, NDUFC1, NDUFA2, NDUFS5, NDUFS7, NDUFS2, NDUFS6, NDUFB1, NDUFS3, NDUFB6, NDUFA3, NDUFB4, NDUFB8, NDUFB2, NDUFA7, NDUFC2, NDUFA10, NDUFB10, NDUFB7, NDUFV2, NDUFS1, SNCA, NDUFV1, NDUFA8, NDUFV3, NDUFA6, NDUFA5, NDUFA9, NDUFA11, FOXRED1, DMAC1, PARK7, DMAC2, NDUFA12, NDUFAF1, NDUFB9, NDUFC…
GO:0033003	BP	26	0.0033545	1	regulation of mast cell activation	PLSCR1, LYN, MILR1, CD300LF, CD84, ENPP3, FER, CD300A, LGALS9, CD226, NECTIN2, TSLP, FGR, GAB2, SYK, SNX4, VAMP8, NR4A3, FES, STXBP2, UNC13D, C12orf4, ADGRE2, VAMP2, VAMP3, SNX6
GO:0046826	BP	4	0.0033556	1	negative regulation of protein export from nucleus	SP100, RANGAP1, PARK7, BARD1
GO:0010603	BP	7	0.0033625	1	regulation of cytoplasmic mRNA processing body assembly	ATXN2L, ATXN2, CNOT1, CNOT6L, CNOT2, CNOT6, PAN3
GO:0008210	BP	14	0.0034303	1	estrogen metabolic process	UGT2B11, HSD17B1, UGT1A1, SULT1E1, SULT1A1, HSD17B4, CYP1B1, AKR1B15, CYP19A1, HSD3B1, HSD17B2, HSD17B11, HSD17B8, HSD17B14
GO:0006032	BP	5	0.0034985	1	chitin catabolic process	CHIT1, CHIA, OVGP1, CHI3L2, CTBS
GO:0097107	BP	7	0.0035923	1	postsynaptic density assembly	PTEN, SHANK3, SHANK1, SHANK2, NLGN2, NRXN2, NRXN1
GO:0035064	MF	47	0.0037445	1	methylated histone binding	CHD1, TRIM24, RRP8, PHF1, PHF2, KDM4A, KDM5A, NCAPD3, CBX5, MSH6, RAG2, WDR5, MBTD1, TP53BP1, SUZ12, RBBP5, ZMYND11, GLYR1, PHF19, DPPA3, KDM7A, NCAPG2, PHF13, KMT2E, ING5, L3MBTL2, SGF29, UHRF1, MPHOSPH8, ING2, TDRD3, KAT8, CBX8, CHD8, ING3, LRWD1, ING1, ZMYND8, ING4, CDYL, PYGO1, L3MBTL1, MTF2, SPIN1, TAF7, CHD5, DPF2
GO:0031391	CC	3	0.0037627	1	Elg1 RFC-like complex	RFC4, RFC1, ATAD5
GO:0005882	CC	53	0.0037792	1	intermediate filament	SYNM, KRT75, KRT14, KRT18, KRT8, VIM, KRT7, KRT16, KRT3, KRT10, KRT5, DSP, KRT4, FLG, CLIP1, KRT20, KRT2, PRPH, SLC1A4, KRT6C, NES, KRT76, PKP1, TLK2, MICAL1, PKP2, PNN, NCKIPSD, MACF1, DST, PLEC, EVPLL, EPPK1, PPL, BFSP1, EVPL, NARF, NEFL, NEFH, LDLRAP1, DLGAP2, SHANK2, KRT13, CSNK1A1, KRT71, FAM83H, FBF1, GPER1, TCHP, KRT84, KRT82, UPP2, VMAC
GO:0002082	BP	18	0.0037884	1	regulation of oxidative phosphorylation	SHMT2, UQCC2, SLC25A33, PINK1, COX7A1, COX7A2, COX7A2L, PPIF, ACTN3, PDE12, MLXIPL, SNCA, VCP, PGK2, CDK1, CCNB1, PARK7, DNAJC30
GO:0005506	MF	50	0.0038238	1	iron ion binding	TYW5, SCD, ALOX15B, PHF2, ETHE1, LTF, FTL, MELTF, CYP3A4, ALOX5, FDX1, ALOX15, LCN2, AOX1, JMJD6, KDM7A, AGMO, TET1, ALKBH8, ACO2, DOHH, ISCU, RIOX1, HIF1AN, FBXL5, NFU1, KDM3A, TET2, SCD5, TET3, FTH1, ABCE1, ISCA2, SLC11A2, FTMT, PHYH, TF, ACP5, FECH, SNCA, HAAO, ALKBH1, FXN, ALKBH2, DNAJC24, EGLN2, ALKBH3, FTO, EGLN1, MIOX
GO:0051452	BP	26	0.0038466	1	intracellular pH reduction	GPR89B, ATP6V0E1, SLC11A1, ATP6V0E2, ATP6V0A1, ATP6V1H, TCIRG1, ATP6V0A2, ROGDI, ATP6V0A4, ATP6V0D1, ATP6V0D2, DMXL2, DMXL1, CLN5, PPT1, CLN3, TMEM199, CCDC115, CLN6, CLCN3, RAB7A, RAB38, RAB39A, RAB20, SLAMF8
GO:0007035	BP	19	0.0038522	1	vacuolar acidification	ATP6V0E1, SLC11A1, ATP6V0E2, ATP6V0A1, ATP6V1H, TCIRG1, ATP6V0A2, ROGDI, ATP6V0A4, ATP6V0D1, ATP6V0D2, DMXL2, DMXL1, CLN5, PPT1, CLN3, TMEM199, CCDC115, CLN6
GO:0061430	BP	3	0.0039424	1	bone trabecula morphogenesis	FBN2, PLXNB1, SEMA4D
GO:0035456	BP	21	0.0040642	1	response to interferon-beta	PLSCR1, IFITM1, STAT1, IFNAR2, IFITM3, IFITM2, BST2, IKBKE, XAF1, ACOD1, HTRA2, IFNB1, IRF1, CDC34, UBE2G2, UBE2K, PNPT1, TRIM6, NDUFA13, PYDC5, IRGM
GO:0070634	BP	3	0.0040741	1	transepithelial ammonium transport	SLC12A2, RHBG, RHCG
GO:2000060	BP	75	0.0041041	1	positive regulation of ubiquitin-dependent protein catabolic process	AXIN1, CLU, CAV3, PTEN, PTK2, PYHIN1, RNF139, FBXW7, CDK5RAP3, MAGEF1, SMURF1, DVL1, SMAD7, PRKN, CBFA2T3, SOCS5, RFPL1, PIAS1, BAG2, HSPA1A, DNAJB2, USP5, CSNK1A1, CSNK1D, CSNK1E, CEBPA, GSK3A, GSK3B, PLK1, RAD23A, VCP, SUMO2, RBX1, SUMO1, RACK1, DAB2, MDM2, KEAP1, KLHL40, LRRK2, DET1, BBS7, SIRT2, COP1, SH3RF2, TRIB2, NKD2, FAM122A, DDRGK1, PRICKLE1, RCHY1, TRIB1, HSPBP1, NOP53, STUB1, NUB1, RN…
GO:0032202	BP	4	0.0041833	1	telomere assembly	ACD, TINF2, POT1, WRAP53
GO:0070076	BP	20	0.004187	1	histone lysine demethylation	KDM4E, KDM1A, KDM4A, KDM4B, KDM5A, KDM4D, KDM7A, KDM4C, KDM3A, HR, KDM3B, JMJD1C, PHF2, KDM1B, RIOX1, KDM5B, JARID2, KDM8, KDM2A, KDM6B
GO:1900027	BP	22	0.0044944	1	regulation of ruffle assembly	RDX, CAV1, P2RX4, SH3YL1, TACSTD2, PFN2, KANK1, EVL, STAP1, HRAS, PFN1, CARMIL2, DEF8, NLGN1, FAM98A, EPS8L1, NDEL1, P2RY12, EPS8L2, PLEKHM1, EPS8L3, EPS8
GO:0001514	BP	7	0.0045285	1	selenocysteine incorporation	SELENOT, DIO2, SEPSECS, TRNAU1AP, SECISBP2L, EEFSEC, SECISBP2
GO:0036155	BP	4	0.0046126	1	acylglycerol acyl-chain remodeling	PNPLA2, DGAT2, MGLL, PNPLA3
GO:0072559	CC	6	0.0046776	1	NLRP3 inflammasome complex	CASP1, GSDMD, NLRP3, DHX33, CARD8, ARRDC1-AS1
GO:0090494	BP	4	0.004691	1	dopamine uptake	SLC6A3, MAPK15, SLC6A2, SNCA
GO:0009812	BP	11	0.0048816	1	flavonoid metabolic process	SULT1B1, SULT1A1, UGT1A9, UGT1A1, UGT1A7, UGT1A10, UGT1A8, UGT1A3, UGT1A6, UGT1A5, UGT1A4
GO:0000783	CC	13	0.0048919	1	nuclear telomere cap complex	TERT, XRCC6, XRCC5, TERF1, TERF2, ACD, TINF2, POT1, TERF2IP, TERB1, CTC1, TEN1, STN1
GO:0007568	BP	75	0.0049007	1	aging	KRT14, APOD, MME, KRT16, ADRA1A, KRT83, CX3CL1, WRN, KRT33B, KRT25, TPRA1, KRTAP4-9, KRTAP4-8, KRTAP4-7, KRTAP4-5, KRTAP4-3, KL, LOXL2, IREB2, SRR, PEBP1, TBX3, SOD1, TP53, NPM1, LIMS1, TBX2, MORC3, PDCD4, SIRT1, NOX4, SERPINE1, CHEK2, ROMO1, OPA1, HRAS, SRF, CALR, PML, CDKN1A, CDKN2A, CDKN2B, ID2, MAP2K1, PRKCD, TERF2, ULK3, SMC5, KAT6A, NSMCE2, SMC6, MAPK14, MAPKAPK5, ARNTL, PLA2R1, WNT16, HMGA…
GO:0042775	BP	59	0.004934	1	mitochondrial ATP synthesis coupled electron transport	NDUFS2, NDUFB6, NDUFV1, NDUFV3, NDUFA12, NDUFS8, NDUFA4, NDUFAB1, NDUFS4, NDUFB5, NDUFB3, NDUFC1, NDUFA2, NDUFS5, NDUFS7, NDUFS6, NDUFB1, NDUFS3, NDUFA3, NDUFB4, NDUFB8, NDUFB2, NDUFA7, NDUFC2, NDUFA10, NDUFB10, NDUFB7, NDUFV2, NDUFS1, NDUFA8, NDUFA6, NDUFA5, NDUFA9, NDUFAF1, NDUFB9, SDHAF2, SDHA, SDHD, SDHC, UQCC3, UQCR10, UQCRQ, UQCRC1, CYCS, UQCRFS1, UQCRHL, CYC1, UQCRH, UQCRB, COX10, COX15, A…
GO:0051453	BP	57	0.0051427	1	regulation of intracellular pH	CA2, ATP5F1B, SLC9A1, SLC9B1, TM9SF4, CHP1, SLC26A6, SLC4A7, SLC9A4, SLC9C2, SLC9A5, SLC4A4, SLC4A11, SLC9A3, SLC9A2, SLC4A1, CLN3, SLC4A2, SLC9A8, SLC9C1, SLC4A8, SLC4A9, SLC4A3, SLC4A10, SLC4A5, SLC9A9, BCL2, LRRK2, VPS33A, TMEM165, CLN5, PPT1, TMEM199, CCDC115, CLN6, GPR89B, ATP6V0E1, SLC11A1, ATP6V0E2, ATP6V0A1, ATP6V1H, TCIRG1, ATP6V0A2, ROGDI, ATP6V0A4, ATP6V0D1, ATP6V0D2, DMXL2, DMXL1, CLC…
GO:0030544	MF	28	0.005166	1	Hsp70 protein binding	PPEF2, GPR37, PRKN, ERN1, DNAJC8, SPN, RPS3, DNAJB1, DNAJB2, DNAJA1, SNCA, MVD, PPID, HIKESHI, RNF207, DNAJC10, DNAJB14, METTL21A, TSC1, PACRG, DNAJC2, FICD, IQCG, NOD2, DNAJB12, SACS, STUB1, DNAJC18
GO:0031462	CC	15	0.0052084	1	Cul2-RING ubiquitin ligase complex	RBX1, CUL2, ELOB, ZER1, COMMD1, GLMN, ARIH1, ASB4, RNF7, ZYG11A, ZSWIM5, ZSWIM4, ZSWIM6, ZYG11B, ZSWIM8
GO:0004062	MF	9	0.005293	1	aryl sulfotransferase activity	SULT1C2, SULT1B1, SULT1C4, SULT1E1, SULT1A1, SULT1A2, SULT2A1, SULT6B1, SULT4A1
GO:0010039	BP	14	0.0053782	1	response to iron ion	BCL2, SLC11A2, HAMP, FXN, HIF1A, HFE, TFR2, ACO1, SNCA, IREB2, TF, TFAP2A, BMP6, B2M
GO:0060969	BP	31	0.0054868	1	negative regulation of gene silencing	HMGA1, ASF1A, H1FX, H1FOO, H1FNT, ATAD2, HIST1H1B, HIST1H1E, HIST1H1C, HILS1, HIST1H1T, ATAD2B, HIST1H1A, HIST1H1D, H1F0, PHF2, APOBEC1, TET1, AICDA, TGFB1, PPARG, POU5F1, ELAVL1, DND1, NCOR1, ESR1, ZC3H12A, ZC3H10, NCOR2, BCDIN3D, TERT
GO:1904385	BP	12	0.0055121	1	cellular response to angiotensin	NFKB1, RELA, PRKCD, SLC30A10, AHCYL1, CA2, AGTR1, CAMK2A, MAS1, ACTN2, SRC, CAV1
GO:0031435	MF	12	0.0055836	1	mitogen-activated protein kinase kinase kinase binding	PPEF2, SASH1, TCF3, ROR2, MAP4K2, STK38, MAP3K11, DAB2IP, DUSP19, MARVELD3, TRAF6, SAMD5
GO:0004465	MF	7	0.0056136	1	lipoprotein lipase activity	LPL, LIPN, LIPK, LIPM, PNPLA2, PNPLA3, LIPG
GO:0009154	BP	14	0.0056201	1	purine ribonucleotide catabolic process	HINT1, AMPD3, PDE4D, NUDT7, ACOT7, PRTFDC1, PDE2A, PDE9A, ACAT1, NUDT16, NUDT18, NUDT3, NUDT4, MLYCD
GO:0045007	BP	3	0.0056224	1	depurination	OGG1, MPG, MUTYH
GO:0150003	BP	3	0.0057315	1	regulation of spontaneous synaptic transmission	APP, AGER, PRKN
GO:0045309	MF	42	0.0058865	1	protein phosphorylated amino acid binding	CRK, PIK3R2, NCK2, ABL1, LCK, YES1, HCK, FGR, VAV1, PLCG2, RASA1, PTPN3, PIK3R1, PTPN6, SHC1, IRS1, ABL2, ZAP70, SYK, CRKL, VAV2, PTPN5, GRB2, SH3BP2, PTPN11, SHB, LDLRAP1, SHC3, PIK3R3, SAMSN1, CBLC, STAP1, SHE, SHF, SHD, YWHAB, NEDD4, YWHAE, PIN1, LEO1, RTF1, FBXW7
GO:0016358	BP	52	0.0060644	1	dendrite development	TULP1, LST1, STRN, APP, MAP2, BMP7, HDAC2, BBS4, FLRT1, GHRL, TRAPPC4, MAP1S, KLHL1, MAP1A, MAP1B, DVL1, LRP4, CTNNA2, MEF2A, MAPK8IP2, MINK1, MAP6, CELSR2, TMEM106B, FAM206A, BTBD3, FARP1, SDC2, DCDC2, WASL, WNT7A, EPHB2, EPHB3, EPHB1, PTEN, CDC42, DLG4, ZNF365, ARC, DOCK10, SHANK3, CTNND2, SHANK1, SHANK2, CHRNA7, NRP1, SEMA3A, TAOK2, SRGAP2, ARF4, SLC12A5, CAMK2A
GO:0035591	MF	64	0.0063223	1	signaling adaptor activity	AXIN1, RACK1, LDLRAP1, MPP7, DAB2IP, MAVS, HOMER1, PIK3R1, SHC1, IRS1, TRAT1, FRS2, BLNK, STAP1, GAB2, SH2B2, SH2B1, SH2B3, SOCS2, LAT, NCK2, SKAP2, GRAP2, CD28, SRC, CHN1, NCK1, CRK, CRKL, TOB1, CHN2, SH3BGR, GRB2, CNTNAP1, PTPN11, KHDRBS1, ARHGAP1, EPS8, GAB1, GRAP, TP53BP2, LASP1, CLNK, SKAP1, SH2D3C, STAM, FCRL2, SH2D3A, RUSC1, SORBS1, SLA2, SH2D2A, PAG1, ITSN2, VAV3, SH2D6, AKAP13, MAPK8IP2,…
GO:0046825	BP	29	0.0063752	1	regulation of protein export from nucleus	TPR, IFI27, PTPN14, UHMK1, XPO1, XPO5, SUPT6H, ZC3H3, IWS1, SETD2, AKAP8L, SP100, RANGAP1, PARK7, BARD1, RAPGEF3, BAG3, IL1B, TP53, GSK3B, YWHAE, CAMK1, GAS6, ANP32B, XPO4, TCF7L2, RBM22, GTSE1, RIOK2
GO:0050857	BP	17	0.0065261	1	positive regulation of antigen receptor-mediated signaling pathway	PTPRC, PRKCB, PRKCH, NFAM1, FOXP1, STAP1, SLC39A10, TESPA1, RAB29, KCNN4, LCK, RPS3, RELA, CD226, TRAT1, NECTIN2, PRKD2
GO:1905214	BP	7	0.0067016	1	regulation of RNA binding	EIF3D, EIF3E, LARP6, CDK9, EIF4G1, NCBP1, NUCKS1
GO:0070495	BP	3	0.0067636	1	negative regulation of thrombin-activated receptor signaling pathway	MET, STMN1, SNCA
GO:0008347	BP	12	0.0067737	1	glial cell migration	AZU1, TGFB2, RTN4, ADGRG1, LAMB1, DAB2IP, P2RY12, SRGAP2, PAFAH1B1, MBOAT7, CCL3, CCL2
GO:0019518	BP	3	0.0068085	1	L-threonine catabolic process to glycine	SDS, RIDA, SDSL
GO:0019369	BP	48	0.0068661	1	arachidonic acid metabolic process	FAAH, ALOX15B, PLA2G10, ALOX12B, PLA2G4B, ALOX15, ALOX12, PLA2G4A, CYP4F2, CYP4A11, CYP1B1, DAGLB, MGLL, ALOXE3, CYP4F12, PNPLA8, PLA2G4C, DAGLA, CYP2D6, PTGES, HPGDS, CBR1, PTGS1, TBXAS1, PTGS2, PTGDS, AKR1C3, PTGES3, PTGIS, PTGES2, CYP1A1, CYP1A2, CYP2C8, CYP2C9, CYP2C19, EPHX2, CYP2J2, CYP2B6, CYP2E1, CYP2A13, CYP2G1P, CYP2A7, CYP2S1, CYP2F1, CYP2C18, CYP2A6, CYP4A22, CYP2U1
GO:1901098	BP	6	0.0068758	1	positive regulation of autophagosome maturation	IRGM, ADRB2, CALCOCO2, SMCR8, FYCO1, UVRAG
GO:1904646	BP	30	0.0068801	1	cellular response to amyloid-beta	TLR4, CACNA1A, PRNP, NTRK1, IGF1, APP, ICAM1, ADRB2, IGF1R, NGFR, ITGA4, ATP1A3, CD36, VCAM1, FPR2, FCGR2B, GRM5, CASP4, PSEN1, GSK3B, CACNA2D1, EPHA4, CDK5, CACNB1, GRIN1, LRP1, GRIN2A, AGER, LGMN, TLR6
GO:0003841	MF	18	0.0069277	1	1-acylglycerol-3-phosphate O-acyltransferase activity	AGPAT2, GPAT3, LPCAT4, LPCAT3, LCLAT1, MBOAT1, MBOAT2, LPCAT2, GPAT4, LPCAT1, LPGAT1, MBOAT7, AGPAT1, AGPAT4, AGPAT3, PNPLA3, AGPAT5, CRLS1
GO:0010891	BP	5	0.0069404	1	negative regulation of sequestering of triglyceride	PPARG, PPARA, ABHD5, PNPLA2, OSBPL8
GO:0010851	MF	7	0.0069909	1	cyclase regulator activity	PDZD3, GUCA2A, GUCA2B, RCVRN, GUCA1A, GRM7, ADGRV1
GO:0007612	BP	44	0.0070197	1	learning	CLDN5, SYNJ1, RGS14, TLR2, APP, INSR, FYN, TH, ATXN1L, PPP3CB, CHRNB2, EPHB2, DRD3, ATXN1, SLC8A3, DLG4, NTRK2, NPAS4, ATAD1, CIC, STRA6, SHANK3, EIF2AK4, CNTNAP2, NRXN1, SLC8A2, SHANK2, NRXN3, DRD2, MAP1A, CLN3, BRSK1, LGMN, SHANK1, ADCY3, NF1, DRD1, GRIN1, NETO1, FOXB1, MAPK8IP2, GPR88, HTT, NRXN2
GO:0097211	BP	5	0.0070885	1	cellular response to gonadotropin-releasing hormone	CRHBP, MGARP, ANXA5, GNRHR, GNRHR2
GO:0035458	BP	13	0.0072109	1	cellular response to interferon-beta	ACOD1, HTRA2, IFNB1, IRF1, STAT1, CDC34, UBE2G2, UBE2K, PNPT1, TRIM6, NDUFA13, PYDC5, IRGM
GO:0014047	BP	13	0.0072719	1	glutamate secretion	SLC1A7, GIPC1, GLS, RAB3A, SYT1, SLC1A3, SLC1A2, SLC1A1, SLC1A6, VAMP2, SLC38A2, SLC17A7, GLS2
GO:1900271	BP	23	0.0073149	1	regulation of long-term synaptic potentiation	NSG1, AGER, ARC, LILRB2, SHANK3, CALB1, SCGN, CALB2, FAM107A, ABL1, APOE, APP, EPHA4, SHISA7, INS, EPHB2, CHRNA7, ADCY8, RELN, ADCY1, SQSTM1, LGMN, EIF2AK4
GO:0030330	BP	73	0.0074735	1	DNA damage response, signal transduction by p53 class mediator	MDM4, TRIAP1, NBN, TP53, BCL3, SESN2, USP10, BATF, ACER2, PAXIP1, NDRG1, E2F7, MYO6, E2F8, CNOT1, AURKA, CNOT3, CNOT4, CHEK2, CDK1, PCNA, CCNB1, MUC1, GADD45A, CDK2, PML, CDC25C, SFN, CDKN1A, CASP2, CDKN1B, PCBP4, RPL26, BTG2, CRADD, MDM2, E2F1, SOX4, BAX, RBL2, EP300, ATM, TFDP1, TFDP2, E2F4, CARM1, CNOT9, CNOT6L, ZNF385A, GML, ARID3A, PRMT1, TNKS1BP1, PLK3, RGCC, CNOT10, PIDD1, PLK2, GTSE1, CNO…
GO:0006565	BP	5	0.0076217	1	L-serine catabolic process	SDS, SHMT1, CBS, SDSL, SHMT2
GO:1900452	BP	9	0.0076381	1	regulation of long-term synaptic depression	MAPT, ARC, SHANK3, AGER, GRID2, CBLN1, ADCY8, KCNB1, LILRB2
GO:0022904	BP	72	0.0076521	1	respiratory electron transport chain	SDHA, ALDH5A1, ETFDH, ETFRF1, PPARGC1A, SDHB, D2HGDH, AIFM2, NDUFS8, NDUFA4, NDUFAB1, NDUFS4, NDUFB5, NDUFB3, NDUFC1, NDUFA2, NDUFS5, NDUFS7, NDUFS2, NDUFS6, NDUFB1, NDUFS3, NDUFB6, NDUFA3, NDUFB4, NDUFB8, NDUFB2, NDUFA7, NDUFC2, NDUFA10, NDUFB10, NDUFB7, NDUFV2, NDUFS1, NDUFV1, NDUFA8, NDUFV3, NDUFA6, NDUFA5, NDUFA9, NDUFAF1, NDUFB9, SDHAF2, SDHD, SDHC, UQCC3, UQCR10, UQCRQ, UQCRC1, CYCS, UQCRFS…
GO:0061309	BP	4	0.0076678	1	cardiac neural crest cell development involved in outflow tract morphogenesis	HAND2, JAG1, FOLR1, PITX2
GO:0006555	BP	16	0.0077412	1	methionine metabolic process	MTHFD1, MTHFR, MTRR, MSRA, ADI1, MTR, BHMT, BHMT2, MTAP, APIP, MRI1, ENOPH1, MAT1A, AHCYL1, AHCYL2, AHCY
GO:0090543	CC	16	0.0077552	1	Flemming body	VPS4B, OR2A4, NUP62, CAPG, IST1, ARF6, RAN, CENPC, KIF14, CEP55, PDCD6IP, CHMP4C, NTNG2, CHAMP1, VPS4A, USP3
GO:1903896	BP	7	0.0077688	1	positive regulation of IRE1-mediated unfolded protein response	BCL2L11, AGR2, PTPN1, TMEM33, BAX, BAK1, DAB2IP
GO:0034080	BP	29	0.0078333	1	CENP-A containing nucleosome assembly	CENPX, OIP5, SMARCA5, NPM1, CENPA, HIST1H4A, CENPC, RBBP4, ITGB3BP, CENPW, CENPP, MIS18BP1, CENPU, CENPQ, CENPL, CENPS, HJURP, KNL1, CENPT, CENPN, RSF1, CENPK, CENPO, CENPH, CENPM, MIS18A, RUVBL1, POLE3, NASP
GO:0043306	BP	5	0.0079167	1	positive regulation of mast cell degranulation	FGR, GAB2, SYK, SNX4, VAMP8
GO:0003223	BP	6	0.0079683	1	ventricular compact myocardium morphogenesis	DSP, BMPR1A, TGFBR1, LRP2, TGFBR3, NOG
GO:0050690	BP	27	0.0080209	1	regulation of defense response to virus by virus	AP1G1, AP2A2, AP2A1, CD4, LCK, FYN, HCK, CD28, CD8B, CD247, AP2S1, B2M, AP1S1, RAC1, AP2B1, ARF1, AP1B1, PAK2, PACS1, ELMO1, DOCK2, AP2M1, AP1S3, AP1M1, ATP6V1H, AP1M2, EIF2AK2
GO:0000900	MF	11	0.0080446	1	translation repressor activity, mRNA regulatory element binding	DHFR, TYMS, SHMT1, CPEB2, ZNF540, CPEB3, CELF1, CPEB1, CELF4, PAIP2B, CPEB4
GO:0042255	BP	56	0.0081265	1	ribosome assembly	NPM1, EIF2A, MRPL22, NOP2, RPL5, RPL11, BOP1, RRS1, NOP53, MDN1, TRAF7, RPF2, RPL3L, NLE1, RPLP0, MRPL20, BRIX1, RPL10L, PPAN-P2RY11, MRPL11, RPL3, WDR18, RPL23A, RPL6, PPAN, RPL24, RSL24D1, RPL12, DHX30, DDX28, FASTKD2, ERAL1, RPS19, RPS14, RPS27, MRPS7, RRP7BP, RPSA, RPS15, RPS10, RPS28, RPS5, RPS27L, RPS10-NUDT3, PWP2, RRP7A, MRPS11, ABT1, EIF6, C1QBP, EFL1, SBDS, MPV17L2, MRPS2, MTERF3, MTERF4
GO:0001772	CC	25	0.0083311	1	immunological synapse	SOCS6, STX7, LAT, LCK, GZMB, PRKAR1A, CD37, GZMA, EZR, LGALS3, CD53, CD6, CORO1A, MYH9, DUSP3, CD81, PTPRJ, DLG1, ALCAM, FYB2, SCIMP, SKAP1, PDCD6IP, SNX27, STOML2
GO:0035259	MF	9	0.0084135	1	glucocorticoid receptor binding	NRIP1, STAT5B, SUMO1, SMAD3, YWHAH, GRIP1, NR4A3, NR4A2, NR4A1
GO:0061702	CC	11	0.0084221	1	inflammasome complex	NLRP9, NLRP1, CARD8, CASP1, NLRC4, CASP5, GSDMD, NLRP3, DHX33, ARRDC1-AS1, AIM2
GO:1900028	BP	5	0.0084814	1	negative regulation of ruffle assembly	TACSTD2, PFN2, KANK1, EVL, STAP1
GO:0015872	BP	5	0.0084887	1	dopamine transport	SLC6A3, SLC18A2, MAPK15, SLC6A2, SNCA
GO:0010944	BP	9	0.0084994	1	negative regulation of transcription by competitive promoter binding	SMAD7, TFAP2A, MUC1, CREB1, PHB, HHEX, BHLHE41, DACH1, MAD2L2
GO:0032911	BP	3	0.008524	1	negative regulation of transforming growth factor beta1 production	FURIN, LAPTM4B, GATA6
GO:0045646	BP	33	0.0085859	1	regulation of erythrocyte differentiation	LYN, SPI1, HSPA9, CDK6, ZFPM1, HOXA5, ZFP36, ZFP36L1, LDB1, MAFB, FOXO3, INHBA, HSPA1A, HSPA1B, ETS1, ZNF16, TAL1, HMGB2, ACVR2A, ARNT, ACVR1B, STAT3, STAT1, STAT5B, NCKAP1L, MED1, MAPK11, MAPK14, HIF1A, ANKRD54, RHEX, FAM210B, PRMT1
GO:0002076	BP	9	0.0087523	1	osteoblast development	MEN1, GLI2, ACHE, CLEC5A, LIMD1, TNN, LRP5L, PTHLH, LRP5
GO:0060397	BP	13	0.0087693	1	growth hormone receptor signaling pathway via JAK-STAT	JAK2, PRL, GH1, GH2, LYN, CSH1, GHR, PRLR, PTPN1, STAT3, STAT5A, STAT5B, JAK3
GO:0019843	MF	42	0.008786	1	rRNA binding	ERAL1, ANG, FASTKD5, MTERF4, ERI1, MRPS27, PTCD3, RCC1L, NGRN, DDX21, DDX28, FASTKD2, SBDS, EMG1, NOL12, RPS9, MRPS7, MRPL16, RPS5, RPL12, MRPL11, RPL5, RPL11, MDM2, RRS1, TST, GTF3A, MRPL18, RPF2, NOP53, CAVIN1, RPLP0, RPL23, RPS3, CIRBP, MRPS18C, RPS14, MRPS18A, UTP23, MRPS11, MRPS6, RPS13
GO:0001784	MF	35	0.0088148	1	phosphotyrosine residue binding	PIK3R2, NCK2, ABL1, LCK, YES1, HCK, FGR, VAV1, PLCG2, RASA1, PTPN3, PIK3R1, PTPN6, SHC1, IRS1, ABL2, ZAP70, SYK, CRK, CRKL, VAV2, PTPN5, GRB2, SH3BP2, PTPN11, SHB, LDLRAP1, SHC3, PIK3R3, SAMSN1, CBLC, STAP1, SHE, SHF, SHD
GO:0045494	BP	25	0.009009	1	photoreceptor cell maintenance	TULP1, PROM1, USH2A, CIB2, ESRRB, MAK, RP1, CLRN1, IQCB1, USH1G, DRAM2, NPHP3, RP1L1, BBS1, BBS10, ADGRV1, CDHR1, RDH12, PCDH15, BBS4, BBS2, CDH23, MKKS, SPATA7, USH1C
GO:0008097	MF	9	0.0090294	1	5S rRNA binding	RPL5, RPL11, MDM2, RRS1, TST, GTF3A, MRPL18, RPF2, NOP53
GO:1905216	BP	6	0.0093718	1	positive regulation of RNA binding	NCBP1, EIF3D, EIF3E, LARP6, CDK9, EIF4G1
GO:0016259	BP	4	0.0095598	1	selenocysteine metabolic process	SARS, SEPHS2, SEPSECS, SEPHS1
GO:0071281	BP	7	0.0096371	1	cellular response to iron ion	TF, TFAP2A, BMP6, B2M, HFE, TFR2, IREB2
GO:0070531	CC	6	0.0098477	1	BRCA1-A complex	BRCA1, ABRAXAS1, UIMC1, BARD1, BABAM1, BABAM2
GO:0044406	BP	11	0.010076	1	adhesion of symbiont to host	ICAM1, HSPD1, SCARB1, NECTIN2, HSP90AB1, CLEC4M, CD209, CD81, GAS6, LRRC15, INHBB
GO:0032452	MF	24	0.010102	1	histone demethylase activity	KDM6B, KDM1A, PHF2, KDM4A, KDM4B, KDM5A, ARID5B, KDM4D, JMJD6, KDM7A, KDM3B, RIOX2, KDM8, KDM1B, KDM2B, JARID2, KDM4C, KDM5B, KDM2A, KDM3A, KDM4E, RIOX1, JMJD1C, HR
GO:0043500	BP	17	0.010163	1	muscle adaptation	TCAP, CAMTA2, HDAC4, INPP5F, IL1B, HMOX1, NOS3, CYBA, GSN, MYOG, CFLAR, ACTN3, IREB2, MYOC, MYOZ1, MYOZ2, GATM
GO:0060369	BP	4	0.010191	1	positive regulation of Fc receptor mediated stimulatory signaling pathway	CD226, PTPRC, PTPRJ, APPL2
GO:0061668	BP	7	0.010515	1	mitochondrial ribosome assembly	MPV17L2, MRPS2, MTERF3, MTERF4, DHX30, DDX28, FASTKD2
GO:0060416	BP	22	0.010607	1	response to growth hormone	TRIM16, IGFBP5, AKT1, SOCS2, JAK2, GH1, GHR, PIK3R1, STAT3, PXN, PTK2, CSH1, CSH2, CSHL1, GH2, PRL, LYN, PRLR, PTPN1, STAT5A, STAT5B, JAK3
GO:0050897	MF	4	0.010907	1	cobalt ion binding	NUDT16, SHMT1, SHMT2, SLC11A2
GO:2000679	BP	22	0.010959	1	positive regulation of transcription regulatory region DNA binding	TGFB1, IGF1, RB1, H1F0, GATA3, HMGA2, HAND2, POU4F1, POU4F2, NEUROD1, TWIST1, FAM129B, PARK7, TRIM6, TRAF6, IFNG, PAX6, CTNNB1, GTF2B, FOXC1, EP300, DDRGK1
GO:1990075	CC	3	0.010982	1	periciliary membrane compartment	USH2A, ADGRV1, WHRN
GO:1990696	CC	3	0.010982	1	USH2 complex	USH2A, ADGRV1, WHRN
GO:0030540	BP	5	0.011092	1	female genitalia development	TBX3, STRA6, RBP4, LHX1, LRP2
GO:0006067	BP	18	0.01114	1	ethanol metabolic process	SULT1B1, SULT1C4, SULT1E1, SULT1A1, SULT1A2, SULT2A1, ADH1B, ADH1C, ALDH1A1, ALDH2, ADH1A, ADH4, ADH5, ADH6, ALDH1B1, ADH7, ACSS2, ACSS1
GO:0050861	BP	6	0.011188	1	positive regulation of B cell receptor signaling pathway	PRKCB, PRKCH, NFAM1, FOXP1, STAP1, SLC39A10
GO:0005384	MF	6	0.011415	1	manganese ion transmembrane transporter activity	SLC11A1, SLC11A2, SLC30A10, ATP13A1, ATP2C1, ATP2C2
GO:0000132	BP	17	0.011431	1	establishment of mitotic spindle orientation	NDC80, ZW10, HTT, PAFAH1B1, CENPA, DYNLT1, GPSM2, DCTN1, NUMA1, UBXN2B, SAPCD2, SPDL1, CDK5RAP2, NDE1, NSFL1C, NDEL1, BCCIP
GO:1900273	BP	12	0.011449	1	positive regulation of long-term synaptic potentiation	SHISA7, INS, APP, EPHB2, CHRNA7, ADCY8, RELN, ADCY1, SQSTM1, LGMN, SHANK3, EIF2AK4
GO:0046368	BP	4	0.011592	1	GDP-L-fucose metabolic process	FUT8, GMDS, TSTA3, FUK
GO:0060396	BP	19	0.011705	1	growth hormone receptor signaling pathway	SOCS2, JAK2, GH1, GHR, PIK3R1, STAT3, PXN, PTK2, CSH1, CSH2, CSHL1, GH2, PRL, LYN, PRLR, PTPN1, STAT5A, STAT5B, JAK3
GO:0006797	BP	6	0.011853	1	polyphosphate metabolic process	MINPP1, ATCAY, BNIP2, PRUNE1, BNIPL, PRUNE2
GO:0031011	CC	15	0.011893	1	Ino80 complex	ACTL6A, TFPT, YY1, NFRKB, INO80C, INO80E, MCRS1, INO80B, YY1AP1, ACTR8, ACTR5, INO80, RUVBL2, RUVBL1, UCHL5
GO:1905898	BP	31	0.012067	1	positive regulation of response to endoplasmic reticulum stress	FCGR2B, ERN1, XBP1, PIK3R1, BAX, BAK1, ATF6, BCL2L11, AGR2, PTPN1, TMEM33, DAB2IP, BOK, NCK1, DDIT3, PMAIP1, RNF183, PPP1R15A, BAG6, ATXN3, RNFT1, USP13, RNF185, TMEM259, SGTA, CAV1, HERPUD1, NFE2L2, UBQLN1, EDEM1, EDEM2
GO:1900103	BP	12	0.012103	1	positive regulation of endoplasmic reticulum unfolded protein response	ERN1, XBP1, PIK3R1, BAX, BAK1, ATF6, BCL2L11, AGR2, PTPN1, TMEM33, DAB2IP, BOK
GO:0051294	BP	23	0.012115	1	establishment of spindle orientation	MAP4, CLASP1, KIF25, LLGL1, LLGL2, NDC80, ZW10, HTT, PAFAH1B1, CENPA, DYNLT1, GPSM2, DCTN1, NUMA1, UBXN2B, SAPCD2, SPDL1, CDK5RAP2, NDE1, NSFL1C, NDEL1, BCCIP, MOS
GO:0031588	CC	13	0.012132	1	nucleotide-activated protein kinase complex	PRKAB2, PRKAR1A, PRKAR2A, PRKAG1, SESN2, PRKAA1, PRKAG2, PRKAA2, SIK1B, SIK2, NIM1K, PRKAB1, SIK1
GO:0072422	BP	69	0.012139	1	signal transduction involved in DNA damage checkpoint	CDC5L, PRPF19, CHEK1, CDC14B, BRCA1, PLK1, ABRAXAS1, UIMC1, BABAM1, BABAM2, DTL, FZR1, ATM, PRKDC, E2F8, CNOT1, AURKA, MDM4, TRIAP1, CNOT3, CNOT4, CHEK2, TP53, CDK1, PCNA, CCNB1, MUC1, GADD45A, CDK2, PML, CDC25C, SFN, CDKN1A, CASP2, CDKN1B, PCBP4, RPL26, BTG2, CRADD, MDM2, E2F1, SOX4, BAX, RBL2, EP300, TFDP1, TFDP2, E2F4, CARM1, CNOT9, E2F7, CNOT6L, ZNF385A, GML, ARID3A, PRMT1, TNKS1BP1, PLK3, RG…
GO:0005314	MF	5	0.012193	1	high-affinity glutamate transmembrane transporter activity	SLC1A7, SLC1A3, SLC1A2, SLC1A1, SLC1A6
GO:1904861	BP	11	0.012241	1	excitatory synapse assembly	WNT7A, GRID2, WNT5A, NLGN1, PTEN, SHANK3, SHANK1, SHANK2, NLGN2, NRXN2, NRXN1
GO:0045078	BP	9	0.01244	1	positive regulation of interferon-gamma biosynthetic process	TLR3, IL12B, CEBPG, EBI3, CD276, ZFPM1, IL27, IL21, TLR9
GO:0046501	BP	3	0.012548	1	protoporphyrinogen IX metabolic process	FECH, IREB2, CPOX
GO:0034452	MF	12	0.012571	1	dynactin binding	MAPT, HTT, PAFAH1B1, GSK3B, BICDL1, HOOK3, BICD2, BICD1, BBS4, SPTBN5, SNX6, SNX5
GO:0008306	BP	16	0.012618	1	associative learning	DRD2, CHRNB2, MAP1A, CLN3, BRSK1, LGMN, SHANK1, ADCY3, RGS14, APP, NF1, DRD1, DRD3, GRIN1, NETO1, FOXB1
GO:0097106	BP	9	0.012705	1	postsynaptic density organization	TMEM108, PTEN, SHANK3, SHANK1, SHANK2, NLGN2, NRXN2, NRXN1, NLGN1
GO:0043220	CC	3	0.012731	1	Schmidt-Lanterman incisure	PTEN, NCMAP, SIRT2
GO:0045837	BP	6	0.012788	1	negative regulation of membrane potential	BNIP3, ARL6IP5, MAPT, PMAIP1, PRELID1, HEBP2
GO:0010042	BP	7	0.01282	1	response to manganese ion	ADAM9, D2HGDH, PRKN, SLFN14, LRRK2, ATP13A2, IREB2
GO:0008553	MF	13	0.013052	1	proton-exporting ATPase activity, phosphorylative mechanism	ATP2C2, ATP2C1, ATP6V1C1, ATP6V1G3, ATP2A1, ATP6V0D1, ATP6V0D2, ATP2A3, ATP6V1G2-DDX39B, ATP6V1G2, ATP6V1G1, ATP2A2, ATP6V1C2
GO:0003973	MF	3	0.013225	1	(S)-2-hydroxy-acid oxidase activity	HAO2, HAO1, L2HGDH
GO:0023029	MF	5	0.013323	1	MHC class Ib protein binding	TAP1, TAP2, LILRB2, KLRD1, FAM49B
GO:0004128	MF	6	0.013474	1	cytochrome-b5 reductase activity, acting on NAD(P)H	CYB5R3, NQO1, CYB5R2, CYB5RL, CYB5R4, CYB5R1
GO:0051764	BP	5	0.013582	1	actin crosslink formation	EPS8, DPYSL3, BAIAP2, BAIAP2L1, BAIAP2L2
GO:1902514	BP	10	0.01359	1	regulation of calcium ion transmembrane transport via high voltage-gated calcium channel	NOS1AP, NPPA, NOS1, CACNA2D1, CACNB1, CACNG1, CAMK2D, BIN1, SESTD1, CACNB2
GO:0045823	BP	23	0.013847	1	positive regulation of heart contraction	APELA, HRC, GSK3A, NKX2-5, TGFB2, EDN2, NPPA, EDN1, EDN3, ATP2A2, ADM, KCNQ1, TRPM4, RYR2, SCN3B, ADRB1, TPM1, PDE4D, CHGA, ADRA1A, RGS2, NOS1AP, RNF207
GO:0036037	BP	4	0.013964	1	CD8-positive, alpha-beta T cell activation	HLA-E, CLEC4A, TNFSF8, EOMES
GO:0045989	BP	10	0.014283	1	positive regulation of striated muscle contraction	GSTO1, ATP2A1, NPPA, CHGA, ADRA1A, RGS2, KCNQ1, NOS1AP, RNF207, TRPM4
GO:0051117	MF	63	0.014504	1	ATPase binding	SLN, ATP6V1G1, WFS1, ABCA1, ESR1, ATP1B1, ALDOB, LCK, PGR, RALA, RALB, ATP1B2, EZR, ANK1, FBL, S100A1, HRC, DNAJB1, PTPN3, PLN, RDX, ATP6V1E1, PEX19, ATXN3, ATP1B3, NR1H2, SNU13, GABARAPL2, ANK2, CAV1, UBXN1, PDE4D, SNTA1, PKD2, TAF9, TOR1AIP1, SLC26A9, PEX26, SYVN1, BRSK2, DNAJC10, TOR1AIP2, SVIP, METTL21A, ATP6V0A1, NKD2, ATP6V1G3, BBC3, SELENOS, DERL1, CHMP4A, VCPKMT, ATP6V0A4, ZNHIT6, PIH1D1,…
GO:0048844	BP	37	0.01451	1	artery morphogenesis	NRP1, SMAD7, TBX1, VEGFA, ENG, NF1, GJA5, TGFBR1, HOXA1, HES1, STRA6, ANGPTL3, PDGFRB, JAG1, LRP1, TBX2, TFAP2B, ADAMTS9, TGFB2, SOX4, HEY2, BMPR1A, ACVRL1, RBPJ, DLL4, HEY1, MYLK, PROX1, NOTCH1, LRP2, BMP4, PKD2, FOLR1, NOG, BMPR2, HPGD, FOXF1
GO:0004715	MF	35	0.014557	1	non-membrane spanning protein tyrosine kinase activity	JAK2, ABL1, FYN, FES, YES1, LYN, FGR, SRC, FER, JAK1, TYK2, TEC, ABL2, ZAP70, SYK, CLK1, BLK, PTK2, ITK, TNK1, DYRK1A, PTK6, PTK2B, MELK, PKDCC, PEAK1, HCK, STYK1, SLA, TNK2, LCK, MATK, SRMS, FRK, TXK
GO:1903980	BP	8	0.01458	1	positive regulation of microglial cell activation	APP, ITGB2, ITGAM, MMP8, AGER, TTBK1, FAM19A3, STAP1
GO:0005283	MF	14	0.01464	1	amino acid:sodium symporter activity	SLC38A1, SLC6A9, SLC6A5, SLC6A7, SLC6A15, SLC6A1, SLC6A11, SLC6A13, SLC6A12, SLC1A3, SLC1A2, SLC1A1, SLC1A7, SLC1A6
GO:0045523	MF	3	0.014775	1	interleukin-27 receptor binding	IL27, EBI3, CNTFR
GO:0016655	MF	50	0.01478	1	oxidoreductase activity, acting on NAD(P)H, quinone or similar compound as acceptor	NDUFS7, CBR1, AKR1C4, AKR1C3, AKR1C2, AKR1C1, DCXR, DHRS4, CBR4, NQO2, NQO1, CRYZL1, ADH4, CRYZ, TP53I3, NDUFS8, NDUFA4, NDUFAB1, NDUFS4, NDUFB5, NDUFB3, NDUFC1, NDUFA2, NDUFS5, NDUFS2, NDUFS6, NDUFB1, NDUFS3, NDUFB6, NDUFA3, NDUFB4, NDUFB8, NDUFB2, NDUFA7, NDUFC2, NDUFA10, NDUFB10, NDUFB7, NDUFV2, NDUFS1, NDUFV1, NDUFA8, NDUFV3, NDUFA6, NDUFA5, NDUFA9, NDUFA13, NDUFA12, NDUFB9, WDR93
GO:0047184	MF	3	0.014814	1	1-acylglycerophosphocholine O-acyltransferase activity	LPCAT3, LPCAT2, LPCAT1
GO:0043533	MF	5	0.014824	1	inositol 1,3,4,5 tetrakisphosphate binding	ASTN2, ADAP1, ITPR3, SYT2, ADAP2
GO:0019215	MF	10	0.014884	1	intermediate filament binding	SYNM, NES, EPPK1, PKP1, PKP2, KRT14, VIM, FAM83H, KRT74, SIRT1
GO:0046651	BP	43	0.014925	1	lymphocyte proliferation	FLT3, HELLS, TNFSF14, PPP3CB, CTPS1, TNFRSF4, PIK3CG, SLC11A1, LILRB1, TNFSF18, BTN3A1, CRTAM, CADM1, DOCK8, IFNB1, PTPRC, BCL2, HSPD1, MS4A1, CD79A, CR2, IL10, CD40, MEF2C, IFNA6, IFNA7, IFNA21, IFNK, IFNA8, IFNA14, LEF1, IFNA17, IFNW1, IFNA2, IFNE, IFNA10, IFNA16, IFNA4, IFNA5, IFNA1, CD19, CD180, GAPT
GO:0005873	CC	3	0.015001	1	plus-end kinesin complex	KIF3B, BORCS5, KIF15
GO:0051213	MF	60	0.015144	1	dioxygenase activity	ALKBH1, ALOX12B, ALOX12, PTGS2, ALOXE3, BCO2, BBOX1, HAAO, BCO1, HPD, ALOX5, ALOX15, IDO1, TDO2, IDO2, ADI1, ALOX15B, CDO1, ADO, ETHE1, TYW5, ALKBH5, KDM7A, ALKBH8, EGLN2, EGLN1, RIOX1, EGLN3, JMJD4, HIF1AN, P4HTM, ALKBH4, TRMT9B, JMJD7, HSPBAP1, KDM8, OGFOD1, P4HB, P4HA2, P4HA3, P4HA1, P3H1, P3H2, P3H3, ALKBH2, ALKBH3, FTO, PHYH, KDM4A, KDM4B, KDM4C, KDM2A, TET3, TET2, TET1, JMJD6, PLOD2, PLOD3,…
GO:0035614	MF	4	0.015154	1	snRNA stem-loop binding	RBPMS, RBPMS2, SNRPA, SNRPB2
GO:0045920	BP	18	0.015224	1	negative regulation of exocytosis	ANXA1, SNCA, STXBP6, LGALS9, CD300A, CD84, CCR2, CEACAM1, FCGR2B, STXBP3, ADRA2A, REST, CBARP, SYT4, RAB33B, PRKN, VPS4B, RAB7A
GO:0005328	MF	15	0.015265	1	neurotransmitter:sodium symporter activity	SLC5A7, SLC1A7, SLC1A3, SLC1A2, SLC1A1, SLC1A6, SLC6A1, SLC6A11, SLC6A13, SLC6A12, SLC6A4, SLC18A2, SLC18A1, SLC6A9, SLC6A5
GO:0051018	MF	42	0.015548	1	protein kinase A binding	AKAP10, AKAIN1, RARA, EZR, RPS3, AKAP5, RDX, AKAP13, AKAP6, SPHKAP, LRRK2, DACT2, CRYBG3, WASF1, DACT3, DACT1, AKAP7, GSKIP, WASF2, AKAP3, AKAP11, PJA2, PRKAR1A, PRKAR2A, PRKAR1B, PRKAR2B, CSK, SOX9, GSK3A, GSK3B, KCNQ1, PKIA, RYR2, AKAP8, PRKACA, AKAP1, AKAP9, ACBD3, ARFGEF2, ARFGEF1, PRRC1, AKAP8L
GO:0019774	CC	11	0.015575	1	proteasome core complex, beta-subunit complex	PSMB11, PSMB1, PSMB8, PSMB9, PSMB4, PSMB6, PSMB5, PSMB10, PSMB3, PSMB2, PSMB7
GO:1904776	BP	6	0.015596	1	regulation of protein localization to cell cortex	SAPCD2, EPB41L2, EPB41, GNAI1, GPSM2, NUMA1
GO:0035174	MF	6	0.015633	1	histone serine kinase activity	PRKAA2, PRKAA1, AURKB, AURKC, AURKA, VRK1
GO:2000316	BP	15	0.015642	1	regulation of T-helper 17 type immune response	SMAD7, ZC3H12A, RC3H1, RC3H2, TBX21, LOXL3, IL12B, IL12RB1, PRKCQ, IL23R, NLRP10, IL23A, NFKBID, NFKBIZ, MALT1
GO:0031466	CC	6	0.015774	1	Cul5-RING ubiquitin ligase complex	ARIH2, RBX1, ELOB, CUL5, RNF7, ASB4
GO:0097116	BP	3	0.01582	1	gephyrin clustering involved in postsynaptic density assembly	NLGN2, NRXN2, NRXN1
GO:0033018	CC	4	0.016157	1	sarcoplasmic reticulum lumen	CASQ2, HRC, CASQ1, TRDN
GO:0034551	BP	9	0.016202	1	mitochondrial respiratory chain complex III assembly	LYRM7, TTC19, UQCC3, UQCC2, SLC25A33, UQCC1, BCS1L, UQCR10, UQCRB
GO:2001184	BP	3	0.01633	1	positive regulation of interleukin-12 secretion	LGALS9, MAPK11, MAPK14
GO:0015800	BP	24	0.016424	1	acidic amino acid transport	SLC1A7, GIPC1, GLS, RAB3A, SYT1, SLC1A3, SLC1A2, SLC1A1, SLC1A6, VAMP2, SLC38A2, SLC17A7, GLS2, SLC25A12, SLC25A13, SLC17A8, SLC25A22, SLC17A6, SLC38A7, SLC25A18, SLC7A11, LRRC8E, LRRC8D, ARL6IP5
GO:0051382	BP	8	0.01646	1	kinetochore assembly	CENPA, CENPF, CENPE, CENPC, CENPW, POGZ, CENPT, MIS12
GO:0050885	BP	15	0.016468	1	neuromuscular process controlling balance	TPP1, PAFAH1B1, CLN3, TIFAB, DCANP1, NEUROG1, NRXN1, SHANK1, AARS, CLRN1, MYO7A, USH1G, PCDH15, CDH23, USH1C
GO:0015420	MF	3	0.016471	1	cobalamin-transporting ATPase activity	ABCC1, CD320, LMBRD1
GO:0060976	BP	16	0.016494	1	coronary vasculature development	APELA, BMP4, APLNR, CPLANE1, GATA6, MESP1, VEGFA, NOTCH1, NRP1, TGFBR1, PDGFRB, TGFBR3, SPRED1, TBX5, TBX1, LRP2
GO:0005680	CC	20	0.016508	1	anaphase-promoting complex	UBE2C, BUB1B, CDC27, ANAPC15, CDC20, CDC16, CUL7, UBE2S, CDC26, ANAPC16, ANAPC13, ANAPC1, MAD2L2, CDC23, ANAPC7, ANAPC5, ANAPC4, ANAPC2, FZR1, ANAPC10
GO:0030004	BP	73	0.016563	1	cellular monovalent inorganic cation homeostasis	ATP1A1, ATP1B1, ATP1A3, ATP1B2, SLC9A1, SLC8A1, ATP1A2, ATP1B3, TMPRSS3, NEDD4L, ATP12A, ATP4B, ATP1A4, ATP4A, KCNJ2, KCNMA1, ATP6AP1L, CA2, ATP5F1B, SLC9B1, TM9SF4, CHP1, SLC26A6, SLC4A7, SLC9A4, SLC9C2, SLC9A5, SLC4A4, SLC4A11, SLC9A3, SLC9A2, SLC4A1, CLN3, SLC4A2, SLC9A8, SLC9C1, SLC4A8, SLC4A9, SLC4A3, SLC4A10, SLC4A5, SLC9A9, BCL2, LRRK2, VPS33A, TMEM165, CLN5, PPT1, TMEM199, CCDC115, CLN6, …
GO:1902416	BP	5	0.016765	1	positive regulation of mRNA binding	EIF3D, EIF3E, LARP6, CDK9, EIF4G1
GO:0051666	BP	6	0.016816	1	actin cortical patch localization	WIPF2, TIGD5, BIN3, WASL, WIPF1, WIPF3
GO:0070172	BP	6	0.016842	1	positive regulation of tooth mineralization	TFAP2A, WNT6, ODAPH, AMTN, ENAM, DSPP
GO:0004568	MF	6	0.016849	1	chitinase activity	CHI3L1, CHIT1, CHI3L2, CHIA, CTBS, OVGP1
GO:0015742	BP	3	0.016901	1	alpha-ketoglutarate transport	SLC22A6, SLC25A21, SLC25A11
GO:0006835	BP	54	0.016917	1	dicarboxylic acid transport	SLC1A7, SLC25A10, SLC25A12, SLC1A3, SLC1A2, SLC1A1, SLC17A8, SLC25A22, SLC17A7, SLC17A6, SLC25A13, SLC38A7, SLC25A18, SLC1A6, SLC7A11, SLC19A2, SLC19A1, PDPN, SLC46A1, SLC25A32, ABCC2, SLC25A21, SLC25A30, SLC25A11, SLC13A1, SLC13A3, SLC13A5, SLC13A4, SLC13A2, SLC26A7, SLC26A8, SLC26A6, SLC26A1, SLC26A4, SLC26A3, SLC26A2, SLC26A9, SLC26A5, SLC26A10, GIPC1, GLS, RAB3A, SYT1, VAMP2, SLC38A2, GLS2, L…
GO:0090201	BP	14	0.017013	1	negative regulation of release of cytochrome c from mitochondria	TRIAP1, PRKN, OPA1, NOL3, AVP, IGF1, GPX1, CLU, HGF, PPIF, AKT1, BCL2L1, FXN, PRELID1
GO:0051219	MF	62	0.017167	1	phosphoprotein binding	TOX3, URI1, PLAT, RB1, EPB41, IGF2R, SRC, PRKCSH, YWHAB, SNCA, MTOR, PAFAH1B1, YWHAE, PIN1, PKD2, RRAGA, APTX, LRP11, TRPV1, PIH1D1, TBK1, THRAP3, TBL2, CRK, PIK3R2, NCK2, ABL1, LCK, YES1, HCK, FGR, VAV1, PLCG2, RASA1, PTPN3, PIK3R1, PTPN6, SHC1, IRS1, ABL2, ZAP70, SYK, CRKL, VAV2, PTPN5, GRB2, SH3BP2, PTPN11, SHB, LDLRAP1, SHC3, PIK3R3, SAMSN1, CBLC, STAP1, SHE, SHF, SHD, NEDD4, LEO1, RTF1, FBXW7
GO:0050975	BP	3	0.017215	1	sensory perception of touch	P2RX4, KCNA1, KCNK4
GO:0042136	BP	32	0.017227	1	neurotransmitter biosynthetic process	SLC22A2, PAH, ACHE, NOS1, SLC6A4, ALDH9A1, SLC6A3, DAGLA, DAGLB, HDC, PRG3, SHMT1, SHMT2, AGXT, AGXT2, MOXD1, DBH, MOXD2P, DDAH2, NQO1, NOS3, GCHFR, GCH1, AKT1, NOS2, SPR, ARG2, CYP1B1, SLC44A4, SLC5A7, CHAT, UPB1
GO:0000152	CC	39	0.017256	1	nuclear ubiquitin ligase complex	BABAM2, UBE2C, BUB1B, CDC27, ANAPC15, CDC20, CDC16, CUL7, UBE2S, CDC26, ANAPC16, ANAPC13, ANAPC1, MAD2L2, CDC23, ANAPC7, ANAPC5, ANAPC4, ANAPC2, FZR1, ANAPC10, BRCA1, BARD1, CBX4, CBX7, PCGF2, PHC1, RING1, CBX2, PHC2, PHC3, RNF2, PCGF6, CBX8, PCGF5, PCGF3, PCGF1, RBX1, RNF7
GO:0043304	BP	18	0.017403	1	regulation of mast cell degranulation	FES, LYN, STXBP2, UNC13D, C12orf4, ADGRE2, FER, LGALS9, CD300A, CD84, FGR, GAB2, SYK, SNX4, VAMP8, VAMP2, VAMP3, SNX6
GO:0031643	BP	6	0.017658	1	positive regulation of myelination	NCMAP, TENM4, RNF10, PARD3, DICER1, MYRF
GO:0003720	MF	5	0.017671	1	telomerase activity	TERT, TERF1, PTGES3, TERF2, TEP1
GO:0061744	BP	3	0.017766	1	motor behavior	PRKAA1, DCTN1, C12orf57
GO:0086073	BP	6	0.017786	1	bundle of His cell-Purkinje myocyte adhesion involved in cell communication	JUP, DSP, DSC2, DSG2, PKP2, CTNNA3
GO:0032408	MF	3	0.017799	1	MutSbeta complex binding	MCM9, MUTYH, MCM8
GO:0032406	MF	3	0.017799	1	MutLbeta complex binding	MCM9, MUTYH, MCM8
GO:0061665	MF	6	0.017873	1	SUMO ligase activity	PIAS1, PIAS2, EGR2, PIAS4, KIAA1586, ZNF451
GO:0006798	BP	5	0.017958	1	polyphosphate catabolic process	ATCAY, BNIP2, PRUNE1, BNIPL, PRUNE2
GO:0004309	MF	5	0.017958	1	exopolyphosphatase activity	BNIP2, PRUNE1, PRUNE2, BNIPL, ATCAY
GO:0000738	BP	5	0.018043	1	DNA catabolic process, exonucleolytic	ISG20, REXO4, XRN2, ERI3, ERI1
GO:0051972	BP	48	0.018186	1	regulation of telomerase activity	ATM, HMBOX1, SMG6, PINX1, NABP2, PARP4, MAP2K7, NVL, KLF4, GREM1, TNKS, PARN, MYC, HSP90AA1, HSP90AB1, XRCC5, TCP1, MAPK3, MAPK1, CCT4, NEK2, CCT2, PRKCQ, PTGES3, GRHL2, PARM1, MAPKAPK5, MAPK15, NEK7, ACD, AURKB, NAF1, PNKP, WRAP53, PKIB, POT1, MAP3K4, HNRNPA2B1, HNRNPD, MEN1, TP53, SRC, CERS1, TERF1, ERCC4, PIF1, TEN1, PARP3
GO:1990939	MF	43	0.01823	1	ATP-dependent microtubule motor activity	DYNC1H1, DYNC2H1, DYNC2LI1, KIF25, DNAH9, DNAH2, DNAH3, DNAH11, DNAH5, DNAH6, DNHD1, DNAH14, DNAH7, DNAH1, DNAH8, DNAH10, DNAH17, KIF3B, KIF14, KIF19, KIF18A, KIF16B, KIF20B, KIF3A, KIF5C, KIF5A, DNAL4, DYNLL1, KIF17, KIF1A, WDR34, KIF1B, DYNC1I2, DNAI1, DYNC1I1, KIF18B, WDR63, WDR60, KIF1C, DNAI2, DYNLL2, WDR78, KIF11
GO:0060203	CC	4	0.01837	1	clathrin-sculpted glutamate transport vesicle membrane	RAB3A, SYT1, VAMP2, SLC17A7
GO:0007176	BP	23	0.018473	1	regulation of epidermal growth factor-activated receptor activity	NCK2, APP, SHC1, SOCS5, ZGPAT, GPRC5A, SOCS4, CHMP6, TSG101, VPS25, ZFYVE28, ERRFI1, CBLC, SNX6, CBL, CBLB, EREG, EGF, TGFA, ADRA2A, ADAM17, EPGN, FBXW7
GO:0072558	CC	3	0.018473	1	NLRP1 inflammasome complex	CASP1, CASP5, NLRP1
GO:0060079	BP	40	0.018972	1	excitatory postsynaptic potential	GRID2, DRD2, AKT1, ARRB2, CHRNA3, GSK3A, GSK3B, GRIN1, MEF2C, MAPK8IP2, MPP2, RAB3GAP1, LRRK2, NPAS4, NPFF, GRIN2B, GRIN2A, GRIN2C, GRIN2D, TRPV1, P2RX6, P2RX3, P2RX5, P2RX4, P2RX7, P2RX2, P2RX1, GRIK2, GLRB, GLRA3, GLRA1, CHRNA1, CHRNB1, CHRNB2, CHRNA5, CHRNB4, CHRNA7, CHRNA4, CHRNA2, CHRNA9
GO:0035510	BP	25	0.018979	1	DNA dealkylation	MGMT, MPG, ALKBH1, ALKBH2, ALKBH5, ASCC3, ASCC1, ALKBH3, FTO, ASCC2, TET3, APEX1, APOBEC3A, APOBEC1, TDG, TET2, APOBEC3F, TET1, AICDA, APOBEC3C, APOBEC2, APOBEC3H, APOBEC3G, APOBEC3B, APOBEC3D
GO:0015459	MF	46	0.019079	1	potassium channel regulator activity	SGK1, KCNAB3, ABCC9, ADRB2, KCNE1, DRD4, DPP6, ARPP19, YWHAE, SUMO1, DLG1, KCNAB2, KCNAB1, LRRC26, KCNIP4, KCNV1, AMIGO1, DPP10, SGK3, KCNS1, NEDD4L, CHP1, AKAP9, KCNS3, SGK2, KCNMB3, KCNIP2, KCNIP1, KCNIP3, KCNE3, KCNE2, KCNE1B, KCNE4, KCNMB1, KCNMB2, KCNMB4, ENSA, RASA1, CAV3, WNK1, WNK4, WNK2, CAV1, LRRC38, LRRC55, LRRC52
GO:0002322	BP	3	0.019094	1	B cell proliferation involved in immune response	CD19, CD180, GAPT
GO:1901388	BP	7	0.019117	1	regulation of transforming growth factor beta activation	ITGAV, ITGB6, ITGB8, LRRC32, LTBP1, HSP90AB1, FURIN
GO:0036016	BP	5	0.019133	1	cellular response to interleukin-3	MT2A, GSK3A, GSK3B, CSF2RB, CSF3R
GO:0046498	BP	6	0.019272	1	S-adenosylhomocysteine metabolic process	GNMT, GAMT, MTRR, AHCYL1, AHCYL2, AHCY
GO:0010917	BP	5	0.01951	1	negative regulation of mitochondrial membrane potential	ARL6IP5, MAPT, PMAIP1, PRELID1, HEBP2
GO:0032825	BP	3	0.0197	1	positive regulation of natural killer cell differentiation	AXL, GAS6, ZBTB1
GO:1904428	BP	3	0.019715	1	negative regulation of tubulin deacetylation	MAPT, PRKAA2, PRKAA1
GO:0014733	BP	3	0.019783	1	regulation of skeletal muscle adaptation	CAMK2B, CAMK2G, ACTN3
GO:0007140	BP	28	0.019783	1	male meiotic nuclear division	HSPA2, TDRD12, BRDT, SPDYA, FIGNL1, TEX14, UBR2, TAF1L, MEIOB, TEX19, TDRD9, ASZ1, DPEP3, DDX4, CYP26B1, CATSPERZ, TDRKH, MAEL, MEIKIN, M1AP, BTBD18, MYBL1, CCNA1, SYCP3, MOV10L1, ING2, DNMT3L, MEIOC
GO:1903524	BP	36	0.019816	1	positive regulation of blood circulation	APELA, HRC, GSK3A, NKX2-5, TGFB2, EDN2, NPPA, EDN1, EDN3, ATP2A2, ADM, KCNQ1, TRPM4, RYR2, SCN3B, ADRB1, TPM1, PDE4D, CHGA, ADRA1A, RGS2, NOS1AP, RNF207, SMTNL1, FGA, FGB, FGG, F2R, CAV1, OXTR, AVPR1B, AVPR1A, ADRA1B, TBXA2R, F2RL1, OR51E2
GO:0071385	BP	19	0.019883	1	cellular response to glucocorticoid stimulus	BCL2L11, FAM107A, ANXA1, NR3C1, ZFP36, ZFP36L2, ISL1, UBE2L3, HNRNPU, ZFP36L1, REST, SSTR2, SSTR4, SSTR5, KLF9, AQP1, DSPP, PCK1, PCK2
GO:0006307	BP	10	0.019906	1	DNA dealkylation involved in DNA repair	MGMT, MPG, ALKBH1, ALKBH2, ALKBH5, ASCC3, ASCC1, ALKBH3, FTO, ASCC2
GO:0006977	BP	56	0.020073	1	DNA damage response, signal transduction by p53 class mediator resulting in cell cycle arrest	E2F8, CNOT1, AURKA, MDM4, TRIAP1, CNOT3, CNOT4, CHEK2, TP53, CDK1, PCNA, CCNB1, MUC1, GADD45A, CDK2, PML, CDC25C, SFN, CDKN1A, CASP2, CDKN1B, PCBP4, RPL26, BTG2, CRADD, MDM2, E2F1, SOX4, BAX, RBL2, EP300, ATM, TFDP1, TFDP2, E2F4, CARM1, CNOT9, E2F7, CNOT6L, ZNF385A, GML, ARID3A, PRMT1, TNKS1BP1, PLK3, RGCC, CNOT10, PIDD1, PLK2, GTSE1, CNOT2, CNOT8, CNOT7, CNOT11, CNOT6, PLAGL1
GO:0002692	BP	6	0.020074	1	negative regulation of cellular extravasation	CCL21, CCL25, CXCL12, CCL28, PTGER4, PLCB1
GO:1901984	BP	15	0.020098	1	negative regulation of protein acetylation	GSK3B, SIRT1, PARK7, KLF15, SNCA, SET, CTBP1, TAF7, SDR16C5, NOC2L, BRCA1, SPI1, PIH1D1, SIN3A, ZNF451
GO:0003730	MF	68	0.020105	1	mRNA 3'-UTR binding	IGF2BP3, RNF40, RSL1D1, PARN, TP53, HNRNPC, PABPC1, YBX3, DDX5, HNRNPA2B1, ELAVL4, RPL5, CCT5, PCBP4, RPS7, RPL41, HNRNPU, CRYZ, ELAVL2, TARDBP, AUH, CIRBP, PUM1, RNPS1, ELAVL1, ZC3H12A, RC3H1, ANGEL2, RNF20, LARP1, SERBP1, CPEB3, PUM2, GEMIN5, ZNF385A, SECISBP2, UTP23, RBM4, RBM24, DHX36, TUT1, IGF2BP1, CARHSP1, IGF2BP2, RBMS2, PABPC1L, CPEB2, CPEB4, RBM38, RBMS1, BOLL, FXR2, ZFP36, SECISBP2L, Z…
GO:0050982	BP	26	0.020204	1	detection of mechanical stimulus	TCAP, JUP, PKD1, PKD2, PKD2L2, PIEZO2, PKD1L2, PKD1L3, PKD2L1, PIEZO1, PKDREJ, PKD1L1, CSRP3, TTN, HPN, KIT, COL11A1, TMC2, ADGRV1, PDZD7, MKKS, WHRN, TMC1, SCN1A, KCNA1, KCNK4
GO:0007173	BP	46	0.02024	1	epidermal growth factor receptor signaling pathway	PIK3C2A, EREG, PDPK1, NCK2, RPS6KA5, EGFR, EGF, TGFB1, PIGR, VIL1, SRC, TDGF1, AREG, PLCG1, CBL, PIK3R1, SHC1, AKT1, PIK3CA, EPS15, IQGAP1, SOX9, BCAR1, GRB2, ADAM17, PTPN11, SOS1, EFEMP1, EPS8, GAB1, GRB7, DGKD, FAM83B, SLC30A10, FAM83A, SHC3, KIF16B, ERBIN, HBEGF, GAREM1, PLCE1, PTK2, BTC, TGFA, PTK2B, EPGN
GO:0045736	BP	24	0.020259	1	negative regulation of cyclin-dependent protein serine/threonine kinase activity	MEN1, IPO5, HEXIM1, IPO7, LATS1, NR2F2, APC, CDKN2A, CDKN1B, CEBPA, PLK1, PTEN, TFAP4, HHEX, INCA1, MYOCD, HEXIM2, CDK5RAP1, LATS2, CDKN1A, CDKN2B, CDKN2C, CDKN2D, KAT2B
GO:0030889	BP	10	0.020293	1	negative regulation of B cell proliferation	TNFRSF21, CTLA4, IL10, FCGR2B, MNDA, ATM, RC3H1, CD300A, LYN, TNFRSF13B
GO:0009804	BP	6	0.020444	1	coumarin metabolic process	CYP2D6, CYP2A6, CYP2A13, UGT1A7, UGT1A8, CYP2A7
GO:0086042	BP	7	0.02061	1	cardiac muscle cell-cardiac muscle cell adhesion	DSC2, CXADR, JUP, DSP, DSG2, PKP2, CTNNA3
GO:0009069	BP	39	0.020637	1	serine family amino acid metabolic process	MTHFD1, SRR, CTH, GCLC, CDO1, AGXT, CBS, CSAD, GGT1, GGT7, GGT5, CBSL, MTRR, AHCYL1, AHCYL2, AHCY, SHMT1, SHMT2, BAAT, GLYAT, SLC25A32, AGXT2, GLDC, GCSH, AMT, SDS, RIDA, SDSL, PSPH, PHGDH, SERINC3, SERINC5, PSAT1, SEPHS2, SEPHS1, THNSL2, DAO, SARS, SEPSECS
GO:0000147	BP	5	0.020853	1	actin cortical patch assembly	TIGD5, WIPF1, WASL, WIPF3, WIPF2
GO:0051864	MF	7	0.02109	1	histone demethylase activity (H3-K36 specific)	KDM4A, KDM4B, KDM7A, KDM8, KDM4C, RIOX1, KDM2A
GO:0097733	CC	63	0.02113	1	photoreceptor cell cilium	PEX6, TULP1, PROM1, CFAP410, CIB2, RHO, SAG, GNAT1, GNAT2, MAK, GNA11, GNAQ, RP1, MYO7A, RP1L1, PCDH15, LYAR, SHANK2, USH1C, RRH, GNAT3, GNGT1, OPN1SW, PCARE, OPN3, DHRS3, PRCD, NAPEPLD, PHLPP1, PHLPP2, SHOC2, LRRC30, RGS9, GUCA1C, PDE6A, PDE6G, GRK4, PDE6B, GUCA1A, GNB1, ABCA4, GUCY2D, GRK1, GRK7, SPTBN5, OPN4, GUCA1B, CEP290, NPHP1, USH2A, ARL3, SEPT2, IQCB1, TBCC, FAM161A, WDR19, RPGRIP1, IFT1…
GO:0016836	MF	49	0.021382	1	hydro-lyase activity	CA1, SDS, L3HYPDH, SDSL, ACO1, ACO2, IREB2, CA12, CA11, CA2, CA3, CA4, CA6, CA5A, CA7, CA9, CA13, CA14, CBS, ECHS1, EHHADH, AUH, ECI1, ECHDC1, HADHB, ECHDC2, HADHA, FH, ENO1, ENO2, ENO3, ALAD, UROS, PCBD1, GMDS, UROC1, HSD17B4, HTD2, HACD4, HACD2, HACD3, HACD1, PARK7, APIP, NAXD, ACOD1, DGLUCY, ENOSF1, CDYL
GO:0032404	MF	11	0.021459	1	mismatch repair complex binding	PCNA, MSH2, MSH6, ATR, WRN, TREX1, MUTYH, MCM9, MCM8, MLH1, PMS2
GO:0046056	BP	3	0.021536	1	dADP metabolic process	AK5, AK9, NUDT18
GO:0045778	BP	52	0.021706	1	positive regulation of ossification	BMP2, BMP4, SOX11, WNT5A, TGFB2, ZBTB16, BMPR2, FZD9, BMPR1B, TGFB1, PTH, ISG15, TFAP2A, TGFB3, BMP7, BMP6, ACVR2A, SLC8A1, FBN2, BMPR1A, WNT4, ACVR1, MEF2C, ACVR2B, ANO6, TMEM119, PKDCC, ATRAID, OSR2, OSR1, ADGRV1, NELL1, P2RX7, KL, LTF, LRP5, IGF1, IL6, IL6R, IFITM1, HGF, IL6ST, WNT7B, RUNX2, PRKD1, DDR2, NPNT, TP63, ZHX3, CTNNBIP1, SUCO, FBXO5
GO:0051373	MF	5	0.021771	1	FATZ binding	TCAP, ACTN2, MYOZ1, MYOZ2, MYOZ3
GO:0032754	BP	6	0.021856	1	positive regulation of interleukin-5 production	RARA, PDE4D, TSLP, IL9, GATA3, PRKCZ
GO:0005827	CC	5	0.021865	1	polar microtubule	TUBG1, CUL3, KLHL22, TUBGCP3, KLHL21
GO:1903894	BP	12	0.021897	1	regulation of IRE1-mediated unfolded protein response	HSPA5, COPS5, FICD, BFAR, DNAJB9, BCL2L11, AGR2, PTPN1, TMEM33, BAX, BAK1, DAB2IP
GO:0030620	MF	3	0.021912	1	U2 snRNA binding	ISG20, PRPF8, SNRPA1
GO:2001032	BP	20	0.021944	1	regulation of double-strand break repair via nonhomologous end joining	ACTR2, MRNIP, HMGA2, HSF1, NUDT16L1, CYREN, AUNIP, TFIP11, SMCHD1, SETMAR, RIF1, KDM4D, SHLD3, SHLD2, PARP9, SHLD1, DTX3L, WRAP53, MAD2L2, PARP3
GO:1903237	BP	4	0.021966	1	negative regulation of leukocyte tethering or rolling	CCL21, CCL25, CXCL12, CCL28
GO:1902231	BP	4	0.021971	1	positive regulation of intrinsic apoptotic signaling pathway in response to DNA damage	RPS3, FBH1, NACC2, RPL26
GO:0000096	BP	38	0.021979	1	sulfur amino acid metabolic process	AHCY, MAT1A, BHMT, BHMT2, NFS1, CDO1, MTHFD1, MTR, MTRR, MTHFR, MTAP, APIP, MRI1, ADI1, ENOPH1, GGT1, CTH, CBS, GGT7, GGT5, CBSL, MPST, TST, GADL1, ADO, TXN2, AGXT, CSAD, PCYOX1, PCYOX1L, BLMH, GCLC, AHCYL1, AHCYL2, MSRA, DPEP1, CPS1, NOX4
GO:0007569	BP	43	0.022009	1	cell aging	TBX3, SOD1, TP53, NPM1, LIMS1, TBX2, MORC3, WRN, PDCD4, SIRT1, NOX4, SERPINE1, CHEK2, ROMO1, OPA1, HRAS, SRF, CALR, PML, CDKN1A, CDKN2A, CDKN2B, ID2, MAP2K1, PRKCD, TERF2, ULK3, SMC5, KAT6A, NSMCE2, SMC6, MAPK14, MAPKAPK5, ARNTL, PLA2R1, WNT16, HMGA1, HMGA2, TERT, CHEK1, MME, ATM, ATR
GO:0045072	BP	12	0.022026	1	regulation of interferon-gamma biosynthetic process	INHA, INHBA, LILRB1, TLR3, IL12B, CEBPG, EBI3, CD276, ZFPM1, IL27, IL21, TLR9
GO:0044224	CC	9	0.02207	1	juxtaparanode region of axon	KCNA2, DLG4, CNTN2, KCNA1, KCNAB2, DLG2, SIRT2, CNTNAP2, EPB41L3
GO:1990429	CC	3	0.022299	1	peroxisomal importomer complex	PEX13, PEX12, PEX14
GO:0061635	BP	9	0.022354	1	regulation of protein complex stability	IRGM, TAPBP, HSPA8, SQSTM1, ATG14, TRAPPC11, NCLN, SNF8, SCOC
GO:0015301	MF	25	0.022449	1	anion:anion antiporter activity	SLC4A1, SLC22A6, SLC26A9, SLC22A9, SLC22A8, SLC26A6, SLC26A1, SLC22A7, SLC26A11, SLC26A10, SLC26A8, SLC26A4, SLC26A3, SLC26A2, SLC26A5, SLC26A7, SLC25A4, SLC25A31, SLC19A1, SLC37A4, SLC37A1, SLC37A3, SLC37A2, SLC7A11, SLC25A11
GO:0043968	BP	14	0.022549	1	histone H2A acetylation	YEATS4, ACTL6A, NAA40, EP400, BRD8, EPC1, MEAF6, DMAP1, ING3, MORF4L1, RUVBL2, RUVBL1, TRRAP, MSL3P1
GO:0071763	BP	4	0.022556	1	nuclear membrane organization	TOR1A, TMEM43, GPER1, TARDBP
GO:0050864	BP	74	0.022611	1	regulation of B cell activation	CD19, FCRL3, CD22, AHR, MZB1, IKZF3, TNFRSF21, CTLA4, IL10, FCGR2B, MNDA, ATM, RC3H1, CD300A, LYN, TNFRSF13B, TFRC, CD74, IL4, PTPRC, BCL2, IL7, MIF, CHRNB2, CD38, GPR183, TNFRSF4, NCKAP1L, TIRAP, CD81, IL2, MEF2C, NFATC2, IL21, CD320, TLR9, CLCF1, VAV3, TNFSF13B, IRS2, BST1, SUPT6H, PARP3, NDFIP1, THOC1, TP53BP1, RIF1, SHLD3, PAXIP1, SHLD2, SHLD1, MAD2L2, TNFSF4, TNFSF13, TGFB1, ZFP36L2, ZFP36L1…
GO:0061469	BP	5	0.022621	1	regulation of type B pancreatic cell proliferation	NR1D1, NR4A1, NR4A3, PTPRN, SFRP1
GO:0061732	BP	3	0.022877	1	mitochondrial acetyl-CoA biosynthetic process from pyruvate	PDHX, DLD, PDHB
GO:1905268	BP	46	0.022891	1	negative regulation of chromatin organization	JARID2, KDM1A, H2AFY, DNMT1, BRCA1, DNMT3B, SMARCB1, PIH1D1, PHF1, SUPT6H, MTF2, SKI, KDM5A, TWIST1, UBR5, TRIP12, OTUB1, SNCA, SET, CTBP1, TAF7, SDR16C5, NOC2L, SIRT1, SPI1, SIN3A, ZNF451, HMGA1, ASF1A, H1FX, H1FOO, H1FNT, ATAD2, HIST1H1B, HIST1H1E, HIST1H1C, HILS1, HIST1H1T, ATAD2B, HIST1H1A, HIST1H1D, H1F0, PHF2, APOBEC1, TET1, AICDA
GO:0005587	CC	4	0.022894	1	collagen type IV trimer	COL4A1, COL4A2, COL4A4, COL4A3
GO:0071398	BP	20	0.022895	1	cellular response to fatty acid	FFAR3, FFAR2, UCP1, PDK4, PID1, NR1H4, OR51E2, KCNK4, AKR1C3, ADCY6, TNFSF4, PTGER2, GNG2, GNB1, SFRP1, PTGER4, PTGFR, AKR1C2, DGAT2, ZC3H12A
GO:0043496	BP	15	0.02295	1	regulation of protein homodimerization activity	BCL2, NRG1, BAX, BAK1, AIDA, LGALS3, TIRAP, MEF2C, TRAF2, STPG1, PARK7, TRAF4, HSPA5, ITGA4, ISL1
GO:0030125	CC	24	0.023089	1	clathrin vesicle coat	NECAP2, CLTA, CLTB, NECAP1, HIP1, AP2A2, AP2A1, AP2S1, AP2B1, PICALM, TBC1D5, AP2M1, SGIP1, KIAA1107, SLC18A3, FCHO2, HIP1R, FCHO1, NCALD, AP1G2, AP1S1, AFTPH, SYNRG, CLBA1
GO:0031641	BP	17	0.023095	1	regulation of myelination	ZPR1, TYMP, TNFRSF1B, KIF14, HES5, TENM4, SIRT2, LGI4, NKX6-2, KLK8, TNFRSF21, EIF2AK3, NCMAP, RNF10, PARD3, DICER1, MYRF
GO:0047496	BP	37	0.023109	1	vesicle transport along microtubule	DYNC1I1, KIF5B, HTT, PAFAH1B1, RAB1A, CLN3, BICDL2, TRAK2, NDEL1, HAP1, NDE1, BICDL1, TRAK1, DYNC1H1, KIF3B, KIFAP3, FYCO1, KIF13A, KIF3A, AP3B1, AP3D1, SNAPIN, AP3M2, AP3S2, BLOC1S1, AP3B2, BLOC1S3, BLOC1S2, BLOC1S5, AP3S1, DTNBP1, BLOC1S4, BLOC1S6, AP3M1, KIF1C, KIF1A, KIF5A
GO:1905897	BP	71	0.023183	1	regulation of response to endoplasmic reticulum stress	MANF, EIF2AK3, RACK1, WFS1, ATF6B, HSPA5, BFAR, DNAJB9, PPP1R15A, NCK1, PTPN1, PPP1R15B, ERN1, XBP1, PIK3R1, BAX, BAK1, ATF6, BCL2L11, AGR2, TMEM33, DAB2IP, BOK, COPS5, FICD, CREB3, PRKN, OPA1, TXNDC12, HSPA1A, TMBIM6, BCL2L1, HERPUD1, LRRK2, SYVN1, CREB3L1, PARK7, SELENOS, DDIT3, PMAIP1, RNF183, CLU, NCK2, DNAJC3, UBXN1, USP25, SGTA, USP14, SVIP, UBE2G2, OS9, UBAC2, ERLEC1, DERL3, DERL2, UBE2J1,…
GO:0034464	CC	8	0.02321	1	BBSome	BBIP1, BBS9, BBS7, BBS5, BBS1, TTC8, BBS4, BBS2
GO:0008540	CC	11	0.023445	1	proteasome regulatory particle, base subcomplex	PSMD9, PSMD5, PSMD1, PSMD4, PSMC1, PSMC2, PSMC3, PSMD2, PSMC6, PSMC4, PSMC5
GO:0004536	MF	53	0.023507	1	deoxyribonuclease activity	DFFB, NME1, MAP1S, DNASE1, DNASE1L2, DNASE1L3, MBD4, RPS3, APEX1, ERCC5, MRE11, GEN1, ZRANB3, APLF, SLX4, ERCC4, EME1, MUS81, SLX1A, BIVM-ERCC5, ERCC1, SETMAR, RAD50, DCLRE1C, RBBP8, ENDOG, EXOG, ENDOV, DICER1, FEN1, DNA2, FAN1, EXO1, SPO11, DNASE2B, DNASE2, RAD51C, XRCC3, TEFM, EME2, TREX1, POLD1, TATDN1, MEIOB, ISG20, EXO5, EXD2, ERI2, POLE, MGME1, DCLRE1A, DCLRE1B, APTX
GO:0051973	BP	34	0.023512	1	positive regulation of telomerase activity	MAP2K7, NVL, KLF4, GREM1, TNKS, PARN, MYC, HSP90AA1, HSP90AB1, XRCC5, TCP1, MAPK3, MAPK1, CCT4, NEK2, CCT2, PRKCQ, PTGES3, GRHL2, HMBOX1, PARM1, MAPKAPK5, MAPK15, NEK7, ACD, AURKB, NAF1, PNKP, WRAP53, PKIB, POT1, MAP3K4, HNRNPA2B1, HNRNPD
GO:0005005	MF	17	0.023578	1	transmembrane-ephrin receptor activity	EPHA1, EPHB2, EFNA3, EFNA4, EPHA5, EPHB1, EPHA4, EFNB3, EPHA10, EPHB4, EPHA7, EPHA3, EPHA8, EPHA6, EPHA2, EPHB3, EPHB6
GO:0060939	BP	3	0.023634	1	epicardium-derived cardiac fibroblast cell development	TGFBR3, SPRY1, PDCD4
GO:0007100	BP	4	0.023707	1	mitotic centrosome separation	KIF3B, NUP62, NDE1, NDEL1
GO:0010521	MF	4	0.023887	1	telomerase inhibitor activity	ERCC4, PINX1, POT1, TEN1
GO:0051299	BP	6	0.024004	1	centrosome separation	NEK2, CNTROB, KIF3B, NUP62, NDE1, NDEL1
GO:0060986	BP	5	0.024026	1	endocrine hormone secretion	FAM129B, TBX3, GHRL, INHBA, CRHR1
GO:0009086	BP	11	0.02407	1	methionine biosynthetic process	MTHFD1, MTR, MTRR, MTHFR, BHMT, BHMT2, MTAP, APIP, MRI1, ADI1, ENOPH1
GO:1900372	BP	9	0.024253	1	negative regulation of purine nucleotide biosynthetic process	PDZD3, PARP1, PID1, FLCN, CBFA2T3, FBP1, HDAC4, PPARA, ACTN3
GO:0035515	MF	5	0.024305	1	oxidative RNA demethylase activity	JMJD6, ALKBH5, FTO, ALKBH3, ALKBH1
GO:0046621	BP	9	0.024312	1	negative regulation of organ growth	SLC6A4, PTEN, WWC2, WWC1, TP73, RBP4, NOG, TBX5, GSK3A
GO:0035095	BP	5	0.024364	1	behavioral response to nicotine	CHRNB1, CHRNB2, CHRNA5, CHRNA3, CHRNA4
GO:0030684	CC	71	0.024465	1	preribosome	IMP4, IMP3, UTP20, NOP14, RSL1D1, UTP4, RRP36, HEATR1, KRI1, SRFBP1, BMS1, NOC2L, NOC4L, WDR3, TBL3, PWP2, UTP6, BTRC, UTP18, WDR36, RRP7BP, RRP7A, NOL6, MPHOSPH10, PES1, BOP1, WDR12, WDR37, FBXW9, ZNF593, PPAN-P2RY11, RPF1, NIP7, NSA2, RRS1, EIF6, FTSJ3, RRP1B, RRP1, EBNA1BP2, WDR74, ZNF622, PPAN, RRP15, MAK16, RIOK3, RIOK1, RIOK2, LTV1, NOB1, TSR1, BYSL, NOP58, KRR1, UTP23, FBLL1, FCF1, DCAF13,…
GO:0046923	MF	4	0.02463	1	ER retention sequence binding	CEMIP, KCNIP2, KDELR1, KDELR2
GO:0042416	BP	5	0.024761	1	dopamine biosynthetic process	TH, DAO, GCH1, SNCA, TGFB2
GO:0030534	BP	43	0.025656	1	adult behavior	BBS4, SEPT5, BBS2, SHANK3, NRXN2, CNTNAP2, NRXN1, SHANK2, NRXN3, SHANK1, NPY, LEP, CARTPT, GHSR, GHRL, PRKN, APP, DRD4, NTF4, GDNF, PAFAH1B1, PUM1, TSC1, FOXA2, BTBD9, CUBN, DRD2, DRD1, SPTBN4, CHRNB1, CHRNB2, CHRNA5, CHRNA3, CHRNA4, DRD3, ABAT, OR5T1, OR56A5, OR56A4, OR13F1, OR56A1, CRHBP, OPRM1
GO:2001024	BP	19	0.025768	1	negative regulation of response to drug	ARL6IP5, SNCA, OSR1, STK39, GPR37, PDE8A, GPR37L1, TXN, PYCR1, NFE2L2, LRRK2, PARK7, MET, HGF, TRAP1, PINK1, IL10, RACK1, NR4A3
GO:0030049	BP	37	0.025819	1	muscle filament sliding	TCAP, TNNC2, MYL1, TPM3, TPM2, MYL3, VIM, TPM1, MYL2, MYH3, MYL4, MYH7, MYH6, MYH8, TNNT1, MYL6B, DES, TNNI1, TNNI3, NEB, TMOD1, ACTN2, TNNT3, TNNT2, TNNI2, MYL6, TNNC1, TPM4, ACTC1, ACTA1, MYBPC1, ACTN3, MYBPC2, MYBPC3, TTN, MYH2, MYH4
GO:0035254	MF	25	0.026139	1	glutamate receptor binding	HIP1, AKAP5, SYNDIG1, CAMK2A, SHISA7, NSF, DLG4, SQSTM1, SHISA6, SHANK3, SHANK2, SHANK1, SCRIB, GNAS, DLG1, LRRC7, SYNJ2BP, SYNJ2BP-COX16, DLG2, HOMER2, HOMER1, HOMER3, PRNP, FYN, NECAB2
GO:0060037	BP	17	0.026261	1	pharyngeal system development	NKX2-6, TBX1, BMP7, BMP5, GATA3, TGFBR1, NKX2-5, ISL1, PTCH1, SIX4, BMP4, FOLR1, BMPR1A, TGFB2, NOG, BMPR2, HES1
GO:1904781	BP	7	0.026351	1	positive regulation of protein localization to centrosome	APC, NUP62, GSK3B, BICD1, MARK4, CEP250, PARD6A
GO:0044769	MF	25	0.026373	1	ATPase activity, coupled to transmembrane movement of ions, rotational mechanism	ATP5F1B, ATP5F1A, ATP5PD, ATP5MC3, ATP5MG, ATP5PB, ATP5MC2, ATP5F1D, ATP5MC1, ATP5MGL, ATP6V0E1, ATP6V1B2, ATP6V0E2, ATP6V1C1, ATP6V1D, ATP5F1C, ATP6V0B, ATP6V0A2, ATP6V0A4, ATP6V0A1, ATP6V1A, ATP6V1C2, ATP6V0D1, ATP6V0D2, TCIRG1
GO:0046961	MF	16	0.026373	1	proton-transporting ATPase activity, rotational mechanism	ATP6V0E1, ATP5F1B, ATP6V1B2, ATP6V0E2, ATP6V1C1, ATP6V1D, ATP5F1C, ATP6V0B, ATP6V0A2, ATP6V0A4, ATP6V0A1, ATP6V1A, ATP6V1C2, ATP6V0D1, ATP6V0D2, TCIRG1
GO:0030249	MF	5	0.026505	1	guanylate cyclase regulator activity	GUCA1A, GUCA2A, GUCA2B, RCVRN, PDZD3
GO:0002329	BP	4	0.026524	1	pre-B cell differentiation	LRRC8A, RAG1, RAG2, ATM
GO:0071158	BP	75	0.02659	1	positive regulation of cell cycle arrest	TP73, RRP8, TP53, MYOG, PRKACA, BRCA1, HMGA2, RPL23, INSM1, POU4F1, ID2, FAP, ZBTB17, PKD2, DAB2IP, MED25, CRLF3, GATA6, UHRF2, MYBBP1A, RGCC, E2F8, CNOT1, AURKA, MDM4, TRIAP1, CNOT3, CNOT4, CHEK2, CDK1, PCNA, CCNB1, MUC1, GADD45A, CDK2, PML, CDC25C, SFN, CDKN1A, CASP2, CDKN1B, PCBP4, RPL26, BTG2, CRADD, MDM2, E2F1, SOX4, BAX, RBL2, EP300, ATM, TFDP1, TFDP2, E2F4, CARM1, CNOT9, E2F7, CNOT6L, ZNF3…
GO:0048245	BP	19	0.026592	1	eosinophil chemotaxis	CCL24, CCL3, CCL5, SCG2, LGALS3, CCL11, CCL7, CCL13, CCL22, CCL1, CX3CL1, CCL23, CCL15, CCL4, CCL15-CCL14, CCL16, CCL8, CCL26, CCL2
GO:0021795	BP	15	0.026687	1	cerebral cortex cell migration	HTR6, EFHC1, PEX13, LHX6, RTN4, ADGRG1, LAMB1, DAB2IP, P2RY12, SRGAP2, PAFAH1B1, MBOAT7, RELN, SLIT2, ROBO1
GO:0008091	CC	5	0.026714	1	spectrin	SPTBN2, EPB41L2, SPTAN1, SPTBN4, SPTBN5
GO:0060977	BP	10	0.026741	1	coronary vasculature morphogenesis	VEGFA, NOTCH1, NRP1, TGFBR1, PDGFRB, TGFBR3, SPRED1, TBX5, TBX1, LRP2
GO:0038166	BP	8	0.026785	1	angiotensin-activated signaling pathway	AHCYL1, CA2, AGTR1, CAMK2A, MAS1, ACTN2, SRC, CAV1
GO:0004520	MF	37	0.026803	1	endodeoxyribonuclease activity	MBD4, RPS3, APEX1, ERCC5, MRE11, GEN1, ZRANB3, APLF, SLX4, ERCC4, EME1, MUS81, SLX1A, BIVM-ERCC5, ERCC1, SETMAR, RAD50, DCLRE1C, RBBP8, ENDOG, EXOG, ENDOV, DNASE1, DNASE1L2, DNASE1L3, DICER1, FEN1, DNA2, FAN1, EXO1, SPO11, DNASE2B, DNASE2, RAD51C, XRCC3, TEFM, EME2
GO:0071379	BP	10	0.026871	1	cellular response to prostaglandin stimulus	AKR1C3, ADCY6, TNFSF4, PTGER2, GNG2, GNB1, SFRP1, PTGER4, PTGFR, AKR1C2
GO:2000318	BP	9	0.026902	1	positive regulation of T-helper 17 type immune response	IL12B, IL12RB1, PRKCQ, IL23R, NLRP10, IL23A, NFKBID, NFKBIZ, MALT1
GO:1902893	BP	31	0.026953	1	regulation of pri-miRNA transcription by RNA polymerase II	TGFB1, BMP4, DDX5, NFIB, PDGFB, SRF, SOX9, PPARD, RELA, PPARA, NFATC3, NFATC4, LILRB4, TERT, FOS, PRL, TP53, JUN, NGFR, SPI1, WT1, GATA2, TEAD1, STAT3, SMARCA4, TGFB2, SMAD3, KLF5, HIF1A, ATOH8, GNL3
GO:0001779	BP	4	0.027074	1	natural killer cell differentiation	PIK3CD, PTPRC, HNF1A, AXL
GO:0005784	CC	3	0.027074	1	Sec61 translocon complex	SEC61A1, ARL6IP1, SEC61A2
GO:0005665	CC	12	0.027179	1	RNA polymerase II, core complex	POLR2D, POLR2C, POLR2E, POLR2A, POLR2B, POLR2I, POLR2H, POLR2J, POLR2K, POLR2F, POLR2G, POLR2L
GO:0050974	BP	13	0.027246	1	detection of mechanical stimulus involved in sensory perception	PIEZO2, HPN, KIT, COL11A1, TMC2, ADGRV1, PDZD7, MKKS, WHRN, TMC1, SCN1A, KCNA1, KCNK4
GO:0032410	BP	59	0.027303	1	negative regulation of transporter activity	WWP2, SNCA, NDFIP1, NDFIP2, CTTNBP2NL, TCAF2, GOPC, ANO9, CASQ2, ACTN2, CAV3, NEDD4L, STK39, CAB39, KCNAB1, KCNE3, KCNE1, SUMO1, ANK3, KCNRG, KCNE2, KCNE4, KCNE1B, CAV1, SLN, ADRA2A, PLN, YWHAE, CALM1, CALM2, CALM3, GSTM2, SRI, FKBP1A, FKBP1B, GSTO1, TRDN, PKD2, UBQLN1, GNB5, DRD4, CRHR1, CBARP, GPR35, THADA, TLR9, ATP1A2, OSR1, NEDD4, PRKCE, CAMK2D, PCSK9, HECW2, HECW1, EPO, MMP9, EPHB2, APOA2, …
GO:0046827	BP	15	0.027603	1	positive regulation of protein export from nucleus	RAPGEF3, BAG3, IL1B, TP53, TPR, GSK3B, YWHAE, CAMK1, GAS6, ANP32B, XPO4, TCF7L2, RBM22, GTSE1, RIOK2
GO:0006621	BP	8	0.027603	1	protein retention in ER lumen	GPAA1, PDIA2, OS9, ANKRD13C, KDELR1, KDELR2, RER1, KDELR3
GO:0009650	BP	10	0.027653	1	UV protection	CAT, GPX1, ERCC2, XPA, ERCC5, FEN1, MFAP4, MC1R, SCARA3, SDF4
GO:0061624	BP	5	0.027674	1	fructose catabolic process to hydroxyacetone phosphate and glyceraldehyde-3-phosphate	ALDH1A1, ALDOB, KHK, TKFC, GLYCTK
GO:0008392	MF	16	0.027681	1	arachidonic acid epoxygenase activity	CYP2J2, CYP4F2, CYP4A11, CYP4F12, CYP2G1P, CYP2C8, CYP2B6, CYP2A6, CYP2F1, CYP2C9, CYP2A13, CYP2C18, CYP2A7, CYP2S1, CYP2C19, CYP2E1
GO:0014823	BP	10	0.027912	1	response to activity	PEBP1, IREB2, CAPN3, PERM1, METRNL, FNDC5, RYR2, PPARGC1A, AGT, MYOG
GO:1905606	BP	10	0.027952	1	regulation of presynapse assembly	WNT7A, SLITRK3, APP, PTPRD, SNCA, WNT3A, EIF4G1, MDGA1, SLITRK1, VPS35
GO:0051539	MF	13	0.027983	1	4 iron, 4 sulfur cluster binding	ACO1, SDHB, ETFDH, NUBPL, RSAD2, EXO5, NFU1, ISCU, IREB2, CIAO3, ACO2, NDUFS1, ISCA2
GO:0007271	BP	21	0.028129	1	synaptic transmission, cholinergic	APOE, CHRNB1, NQO1, CHRNB2, CHRNA3, CHRNA4, RAPSN, CHRNA10, CHRNA1, CHRNA7, CHRNB3, CHRNA6, CHRNB4, CHRNG, RIC3, CHRNA5, SLC5A7, CHRND, CHRNE, ACHE, COLQ
GO:0032981	BP	55	0.028191	1	mitochondrial respiratory chain complex I assembly	NDUFAF8, NDUFS8, NDUFAB1, NDUFS4, NDUFB5, NDUFB3, NDUFC1, NDUFA2, NDUFS5, NDUFS7, NDUFS2, NDUFS6, NDUFB1, NDUFS3, NDUFB6, NDUFA3, NDUFB4, NDUFB8, NDUFB2, NDUFA7, NDUFC2, NDUFA10, NDUFB10, NDUFB7, NDUFV2, NDUFS1, NDUFV1, NDUFA8, NDUFV3, NDUFA6, OXA1L, NDUFA5, NDUFA9, NDUFAF6, NDUFAF5, NDUFAF7, NDUFA11, TMEM126B, NDUFAF2, NUBPL, FOXRED1, DMAC1, ECSIT, NDUFAF3, TIMM21, COA1, ACAD9, TIMMDC1, DMAC2, N…
GO:1904338	BP	6	0.028319	1	regulation of dopaminergic neuron differentiation	DKK1, TIAM1, GSK3B, FGF20, CSNK1D, CSNK1E
GO:0070445	BP	3	0.02849	1	regulation of oligodendrocyte progenitor proliferation	PTPRZ1, SIRT2, LRP2
GO:0006269	BP	4	0.028519	1	DNA replication, synthesis of RNA primer	HELB, PRIM1, PRIMPOL, PRIM2
GO:0019065	BP	3	0.028658	1	receptor-mediated endocytosis of virus by host cell	EPS15, CAV2, CAV1
GO:0032421	CC	34	0.029173	1	stereocilium bundle	USH2A, DOCK4, EPS8L2, ADGRV1, PDZD7, WHRN, USH1C, VEZT, GRXCR1, CIB2, RHOC, EPS8, MYO7A, TPRN, TWF2, LOXHD1, TSPEAR, PCDH15, CDH23, RIPOR2, KPTN, ESPN, CEACAM16, ESPNL, STRC, MORN4, MYO3A, MYO3B, HOMER2, CDC14A, STRCP1, DCDC2, KNCN, MKKS
GO:0051434	MF	5	0.029269	1	BH3 domain binding	IRGM, BCL2, BAX, BCL2L1, MCL1
GO:0060372	BP	5	0.029314	1	regulation of atrial cardiac muscle cell membrane repolarization	NPPA, KCNA5, KCNQ1, CACNA1D, SCN5A
GO:0048813	BP	34	0.029356	1	dendrite morphogenesis	DVL1, LRP4, MAP2, CTNNA2, MEF2A, MAPK8IP2, MINK1, MAP6, CELSR2, TMEM106B, FAM206A, BTBD3, FARP1, SDC2, DCDC2, WASL, WNT7A, EPHB2, EPHB3, EPHB1, PTEN, CDC42, DLG4, ZNF365, ARC, DOCK10, SHANK3, CTNND2, SHANK1, SHANK2, CHRNA7, NRP1, SEMA3A, TAOK2
GO:0070461	CC	24	0.029425	1	SAGA-type complex	TADA2B, SUPT20H, SGF29, USP22, TADA2A, ATXN7L3, ENY2, TADA1, TAF9, TADA3, TRRAP, TAF12, TAF10, KAT2B, SUPT3H, TAF5L, SUPT7L, KAT2A, TAF6L, TAF4, TAF6, TAF5, TAF7, TAF2
GO:0006029	BP	70	0.029461	1	proteoglycan metabolic process	CNMD, B4GALT7, HPSE, BMPR1B, IGF1, FOXL1, BMPR2, CHST9, XYLT1, CSGALNACT2, CSGALNACT1, CANT1, GAL3ST3, GAL3ST4, CHST8, FAM20B, EXTL3, UGDH, B3GAT3, GLCE, NDST3, NDST1, EXT1, EXT2, XYLT2, HS3ST3B1, HS3ST3A1, NDST4, HS3ST1, HS3ST5, HS3ST6, HS3ST2, NDST2, HS3ST4, HS2ST1, HS6ST1, HS6ST3, PXYLP1, B3GAT2, B3GAT1, NCAN, CSPG5, DCN, VCAN, CSPG4, CHSY3, CHST15, CHST3, CHSY1, CHPF, CHST13, BCAN, CHST11, CH…
GO:0005131	MF	9	0.02963	1	growth hormone receptor binding	SOCS2, JAK2, GH1, JAK1, TYK2, GH2, CSH1, CSHL1, CSH2
GO:0008417	MF	13	0.030148	1	fucosyltransferase activity	FUT1, FUT3, FUT4, FUT6, FUT2, FUT5, FUT7, POFUT1, FUT9, FUT10, FUT11, FUT8, POFUT2
GO:0030369	MF	3	0.030153	1	ICAM-3 receptor activity	ITGB2, ITGAL, CLEC4M
GO:0042997	BP	3	0.03016	1	negative regulation of Golgi to plasma membrane protein transport	CSK, PKDCC, GOPC
GO:0061202	CC	8	0.030269	1	clathrin-sculpted gamma-aminobutyric acid transport vesicle membrane	HSPA8, RAB3A, SYT1, VAMP2, GAD2, GAD1, DNAJC5, SLC32A1
GO:0034502	BP	56	0.030374	1	protein localization to chromosome	RPA2, RPA1, TNKS, XRCC5, ATR, TERF2, ACD, PINX1, TINF2, TNKS2, TERF2IP, TERT, BRCA2, NABP2, POT1, ATM, H2AFY, HIST1H1B, SGF29, PIH1D1, H2AFY2, LRWD1, RUVBL2, NIPBL, RAD21, ESR1, MSH2, PLK1, MRNIP, WAPL, LEMD2, CHMP7, MCM9, MCM8, MAU2, PPHLN1, FAM208A, RB1, CENPA, CTCF, HASPIN, BOD1, ZW10, BUB3, CDK1, IK, KNL1, MTBP, SPDL1, AURKB, CHAMP1, MIS12, RCC2, SLF2, SLF1, PARP3
GO:0007631	BP	26	0.030422	1	feeding behavior	AGRP, GALR2, GALR3, GCG, NPY, FYN, PYY, PMCH, NPW, MRAP2, MCHR1, STRA6, NMUR2, HCRTR2, CCKAR, UBR3, PEX13, LEP, CARTPT, GHSR, GHRL, CCK, STAT3, TRH, GFRAL, GDF15
GO:1903589	BP	9	0.030499	1	positive regulation of blood vessel endothelial cell proliferation involved in sprouting angiogenesis	HMOX1, APELA, VEGFA, GATA2, AGTR1, APLNR, FGFBP1, PPP1R16B, JCAD
GO:0002501	BP	4	0.030638	1	peptide antigen assembly with MHC protein complex	CALR, HLA-DRA, HLA-DMA, HLA-DMB
GO:0006544	BP	13	0.030693	1	glycine metabolic process	SHMT1, SHMT2, BAAT, GLYAT, SLC25A32, AGXT, AGXT2, GLDC, GCSH, AMT, SDS, RIDA, SDSL
GO:0023024	MF	3	0.030755	1	MHC class I protein complex binding	KLRC1, KLRC2, KLRD1
GO:0072717	BP	3	0.030771	1	cellular response to actinomycin D	TP53, RPL23, MDM2
GO:0006879	BP	53	0.030835	1	cellular iron ion homeostasis	ATP6V1G1, SOD1, CP, MYC, TFRC, TF, FTL, FTH1, HMOX1, ACO1, BMP6, HMOX2, ATP6V1A, IREB2, SLC11A1, SLC11A2, NUBP1, ATP6V0D1, SKP1, LCN2, HAMP, SMAD4, CUL1, NEDD8, FXN, HFE, ERFE, CYBRD1, SCARA5, HJV, CAND1, TMPRSS6, FTMT, TMEM199, SLC22A17, CCDC115, SLC46A1, NDFIP1, ABCB6, SLC40A1, ATP13A2, GDF2, FBXL5, ABCG2, TFR2, ATP6V0A2, FLVCR1, GLRX3, ISCU, CUBN, LTF, PICALM, SRI
GO:0004707	MF	14	0.031055	1	MAP kinase activity	MAPK13, MAPK3, MAPK1, MAPK11, MAPK14, MAPK6, MAPK15, NLK, MAPK4, MAPK9, MAPK12, MAPK8, MAPK7, MAPK10
GO:0019062	BP	8	0.031262	1	virion attachment to host cell	HSP90AB1, CLEC4M, CD209, ICAM1, CD81, GAS6, LRRC15, NECTIN2
GO:0046128	BP	45	0.031284	1	purine ribonucleoside metabolic process	ACPP, NT5C2, ADA, ADA2, ADAL, PNP, GMPS, IMPDH2, IMPDH1, ENPP4, PRTFDC1, NUDT18, GNMT, GAMT, MTRR, AHCYL1, AHCYL2, AHCY, DGUOK, GMPR2, DLG1, DLG2, GUK1, MAGI3, CARD11, TJP2, LRGUK, GTPBP1, OPA1, GNAI3, RHOQ, AK4, RAN, LRRK2, EFL1, MFN1, GIMAP7, AK3, RAB23, MOCS3, MOCS2, MOCOS, GPHN, NFS1, MBIP
GO:0030277	BP	16	0.031298	1	maintenance of gastrointestinal epithelium	SERPINA3, RBP4, PBLD, MUC2, MUC6, MUC4, MUC13, NOD2, TLR9, STRAP, TFF3, TFF2, TFF1, TLR4, SOX9, INAVA
GO:0021801	BP	8	0.031429	1	cerebral cortex radial glia guided migration	RTN4, ADGRG1, LAMB1, DAB2IP, P2RY12, SRGAP2, PAFAH1B1, MBOAT7
GO:0010889	BP	12	0.031518	1	regulation of sequestering of triglyceride	FITM1, CIDEA, LPL, APOC4, PLIN5, FITM2, OSBPL11, PPARG, PPARA, ABHD5, PNPLA2, OSBPL8
GO:0042731	MF	3	0.03156	1	PH domain binding	EPHA4, INPP5A, LSM4
GO:0097039	BP	3	0.031578	1	protein linear polyubiquitination	RNF31, RBCK1, SHARPIN
GO:0051661	BP	4	0.031596	1	maintenance of centrosome location	GPSM2, SPOUT1, AKAP9, TBCCD1
GO:0043022	MF	37	0.03168	1	ribosome binding	SRP72, EIF2S1, RPSA, SRP19, SLFN14, IGHMBP2, BAG6, EIF6, SEC61A1, ETF1, RACK1, ZC3H12A, NAA16, EFL1, CPEB2, YTHDF3, ZNF598, ERI1, GEMIN5, PYM1, NAA15, EIF2A, YTHDF1, SRP68, SBDS, MTRF1L, MTIF3, CPEB1, CPEB3, EEF2, MAIP1, MTRF1, CPEB4, PELO, C1QBP, OXA1L, MRPS27
GO:0006308	BP	26	0.031682	1	DNA catabolic process	DFFB, DNASE1L2, DNASE1, DNASE1L3, SETMAR, FBH1, MUS81, REXO4, ENDOG, EXOG, DFFA, H1F0, HMGB1, HMGB2, CASP3, KPNA1, FOXL2, KPNB1, CECR2, DNASE2, DICER1, DNASE2B, ISG20, XRN2, ERI3, ERI1
GO:2001188	BP	5	0.031858	1	regulation of T cell activation via T cell receptor contact with antigen bound to MHC molecule on antigen presenting cell	LGALS3, LILRB1, HAVCR2, LGALS9, HLA-DMB
GO:1900272	BP	6	0.031942	1	negative regulation of long-term synaptic potentiation	FAM107A, ABL1, APOE, APP, EPHA4, AGER
GO:0016307	MF	14	0.032009	1	phosphatidylinositol phosphate kinase activity	PIK3C2G, PIP5K1B, PIP5K1A, PIP5K1C, PIP4K2A, PIP4K2B, PIKFYVE, PIP4K2C, PIK3C2A, PIK3C2B, PIK3CG, PIK3CB, PIK3CA, PIK3CD
GO:0003085	BP	9	0.032094	1	negative regulation of systemic arterial blood pressure	GPR37L1, BMPR2, NPPB, NPPA, PRCP, ADRB2, ADRB1, ADRB3, SOD2
GO:1903593	BP	5	0.03222	1	regulation of histamine secretion by mast cell	VAMP2, VAMP3, SNX6, SNX4, VAMP8
GO:0045820	BP	5	0.032309	1	negative regulation of glycolytic process	CBFA2T3, FBP1, HDAC4, PPARA, ACTN3
GO:0001533	CC	61	0.032324	1	cornified envelope	PPL, SCEL, CSTA, ANXA1, KRT1, IVL, KRT10, JUP, DSP, PI3, FLG, SPRR1B, SPRR2E, SPRR2D, TGM1, LOR, DSG3, SPRR1A, SPRR2B, SPRR2A, KRT2, DSG1, DSC2, TCHH, DSC1, PKP1, DSG2, DSC3, CDSN, LCE1D, KAZN, RPTN, DSG4, HRNR, EVPL, SPRR2F, PKP4, PKP2, CNFN, SPRR2G, SPRR3, PKP3, LELP1, LCE5A, LCE2A, LCE2B, LCE3D, LCE1E, LCE3A, LCE2C, SPRR4, LCE1A, PRR9, FLG2, LCE1F, LCE4A, LCE2D, LCE3B, LCE3E, LCE1C, LCE1B
GO:0043967	BP	46	0.032444	1	histone H4 acetylation	APBB1, HAT1, PER1, TRIM16, YEATS4, ACTL6A, MYOD1, BRCA2, EP300, BEND3, NAA40, CHD5, EP400, BRD8, EPC1, NAA60, DMAP1, ING3, MORF4L1, LEF1, RUVBL2, RUVBL1, TRRAP, TADA3, MSL3P1, NAA50, USP22, KAT7, KAT6B, KAT5, KAT6A, WDR5, KANSL1, MCRS1, PHF20, KAT8, KANSL2, KANSL3, KANSL1L, JADE1, MEAF6, JADE2, ING4, KMT2A, MSL1, MSL2
GO:1900542	BP	68	0.032488	1	regulation of purine nucleotide metabolic process	GUCA1A, GUCA2A, GUCA2B, RCVRN, PDZD3, NOS3, NOS2, NOS1, GSTZ1, PDK1, PDK2, PDK4, PDP1, PDP2, PARP1, PID1, FLCN, CBFA2T3, FBP1, HDAC4, PPARA, ACTN3, ENO1, VCP, PINK1, PPARGC1A, GAPDHS, PFKFB2, ENTPD5, INS, IGF1, INSR, ARNT, PRKAA2, PRKAA1, HIF1A, PFKFB3, PFKFB4, PRXL2C, P2RX7, ZBTB20, MLXIPL, ZBTB7A, ECD, PGAM1, GCK, PRKAG1, EIF6, GCKR, JMJD8, PRKAG2, NCOR1, DNAJC30, PPIF, PDE12, SNCA, BEND3, PGK2…
GO:0070542	BP	29	0.032516	1	response to fatty acid	FFAR1, CD36, SCD, DGAT2, CCL21, CCR7, TGFBR3, CCL19, ADCY6, TNFSF4, PTGER2, GNG2, GNB1, SFRP1, PTGER4, AKR1C3, PTGFR, AKR1C2, FFAR3, FFAR2, UCP1, PDK4, PID1, NR1H4, OR51E2, KCNK4, ZC3H12A, GLDC, PPP5C
GO:0070169	BP	38	0.032574	1	positive regulation of biomineral tissue development	CEBPB, ODAPH, AMTN, FBXO5, FZD9, BMPR1B, TGFB1, PTH, ISG15, TFAP2A, TGFB3, BMP2, BMP4, BMP7, BMP6, ACVR2A, SLC8A1, FBN2, BMPR1A, WNT4, ACVR1, MEF2C, ACVR2B, BMPR2, ANO6, TMEM119, PKDCC, ATRAID, OSR2, OSR1, ADGRV1, NELL1, P2RX7, KL, LTF, WNT6, ENAM, DSPP
GO:0038111	BP	17	0.032829	1	interleukin-7-mediated signaling pathway	SOCS2, SOCS1, IL7, IL7R, JAK1, IRS1, STAT3, STAT5A, SMARCA4, STAT5B, JAK3, HIST1H3A, HIST2H3A, TSLP, CISH, BRWD1, IRS2
GO:0009151	BP	7	0.032978	1	purine deoxyribonucleotide metabolic process	AK5, NUDT1, NUDT15, SAMHD1, NUDT16, NUDT18, AK9
GO:0006828	BP	11	0.033045	1	manganese ion transport	SLC11A1, SLC11A2, SLC30A10, TRPC3, TRPC4, TRPC7, TRPC6, TRPC1, ATP13A1, ATP2C1, ATP2C2
GO:0030331	MF	33	0.033168	1	estrogen receptor binding	CNOT1, STRN, LATS1, ESR1, CTNNB1, NRIP1, PRMT2, ISL1, ARID5A, PPID, TAF10, NCOA6, MED1, TRIP4, NCOA1, WIPI1, CCDC62, PPARGC1B, ZNF366, SRARP, DDX54, DNAAF4, WBP2, RERG, NSD1, MMS19, PHB2, NKX3-1, PAGR1, DCAF13, LEF1, PADI2, DCAF1
GO:0005048	MF	39	0.033226	1	signal sequence binding	AP2B1, AP2M1, SEC61A2, SEC61A1, PEX5, PEX5L, BABAM2, PEX7, PEX19, KPNA3, NFKBIA, KPNA2, BRAP, CABP1, POM121L12, POM121L2, NPAP1, KPNB1, KPNA1, TNPO1, POM121C, NUP98, IPO5, NUP58, TNPO2, NUP153, KPNA6, NUP214, RANBP6, KPNA5, IPO4, SRP54, TOMM20, TIMM22, TOMM20L, CEMIP, KCNIP2, KDELR1, KDELR2
GO:1904779	BP	10	0.03323	1	regulation of protein localization to centrosome	CEP72, UBXN2B, NSFL1C, APC, NUP62, GSK3B, BICD1, MARK4, CEP250, PARD6A
GO:0090400	BP	8	0.033368	1	stress-induced premature senescence	CDKN1A, MAPK14, MAPKAPK5, SIRT1, ARNTL, TP53, PLA2R1, WNT16
GO:0005811	CC	59	0.033473	1	lipid droplet	PLIN1, CIDEA, PLIN3, CTDNEP1, ACSL3, CYB5R3, GAPDH, ANXA2, RBP1, SETSIP, FABP4, ALOX15, G0S2, PLA2G4A, ALDH3B2, LSS, RAB5C, RAB7A, VCP, RAP1B, PLIN5, SET, CAV1, LIPE, CKAP4, RAB3GAP1, LPCAT2, HSD17B13, HSD17B11, SCCPDH, LPCAT1, GIMAP7, ABHD5, RSAD2, FIG4, TSC1, PNPLA2, FAF2, DGAT2, PLIN4, PLIN2, AIFM2, HSD3B7, EHD1, LDAH, METTL7A, PNPLA3, GIMAP2, TRAF6, HILPDA, ABHD4, CIDEB, DHRS3, PNPLA1, DFFA, …
GO:0035020	BP	7	0.033513	1	regulation of Rac protein signal transduction	ARF6, RASGRF1, CADM4, STMN3, ARHGAP44, AUTS2, ALS2
GO:0070187	CC	7	0.033568	1	shelterin complex	TERF1, TERF2, TERB1, ACD, TINF2, POT1, TERF2IP
GO:0061304	BP	4	0.033621	1	retinal blood vessel morphogenesis	LRP5, COL4A1, CYP1B1, LRP5L
GO:0014065	BP	30	0.033659	1	phosphatidylinositol 3-kinase signaling	PIK3CD, PIK3R2, ERBB2, IGF1, EDN1, IGF1R, NF1, ERBB3, GATA3, PIK3R1, HTR2A, LTK, AKT1, IRS1, HTR2B, PIK3CB, PIK3CG, TYRO3, C1QBP, ZFP36L1, NYAP1, SIRT2, PIK3R5, PLEKHA1, NYAP2, PIK3CA, PIK3C2G, PIK3R6, PIK3C2A, PIK3C2B
GO:0046965	MF	10	0.033806	1	retinoid X receptor binding	VDR, RARG, HMGA1, PPARG, NR4A2, ARID5A, NCOA6, MED25, NSD1, NRIP1
GO:0045217	BP	11	0.03392	1	cell-cell junction maintenance	CSF1R, PRTN3, F2R, F2RL1, CD177, NLGN2, MYADM, PARD6A, PLEKHA7, KIFC3, CAMSAP3
GO:0044650	BP	9	0.034339	1	adhesion of symbiont to host cell	HSP90AB1, CLEC4M, CD209, ICAM1, CD81, GAS6, LRRC15, NECTIN2, INHBB
GO:1904645	BP	35	0.034405	1	response to amyloid-beta	CACNA1A, RAMP3, PRNP, FYN, CALCR, CHRNA7, CACNA1B, AGER, TLR4, NTRK1, IGF1, APP, ICAM1, ADRB2, IGF1R, NGFR, ITGA4, ATP1A3, CD36, VCAM1, FPR2, FCGR2B, GRM5, CASP4, PSEN1, GSK3B, CACNA2D1, EPHA4, CDK5, CACNB1, GRIN1, LRP1, GRIN2A, LGMN, TLR6
GO:0030091	BP	6	0.034496	1	protein repair	PCMT1, MSRB3, MSRB1, MSRA, MSRB2, PARK7
GO:0008171	MF	18	0.034688	1	O-methyltransferase activity	COMT, HENMT1, BCDIN3D, COQ3, MEPCE, CMTR2, CMTR1, MRM2, FTSJ3, ARMT1, ICMT, LCMT1, PCMT1, PCMTD2, PCMTD1, LRTOMT, MRM1, MRM3
GO:1901894	BP	5	0.034706	1	regulation of calcium-transporting ATPase activity	SLN, PLN, THADA, TLR9, RYR2
GO:1904885	BP	4	0.034846	1	beta-catenin destruction complex assembly	AXIN1, APC, CSNK1A1, GSK3B
GO:0009119	BP	58	0.03496	1	ribonucleoside metabolic process	ENPP4, PNP, ADA, ADA2, ADAL, PRTFDC1, NUDT18, CDA, CDADC1, APOBEC3G, APOBEC3C, APOBEC3A, APOBEC1, APOBEC3H, APOBEC3F, AICDA, APOBEC2, APOBEC3B, APOBEC3D, GMPS, IMPDH2, IMPDH1, ACPP, NT5C2, GNMT, GAMT, MTRR, AHCYL1, AHCYL2, AHCY, DGUOK, GMPR2, DLG1, DLG2, GUK1, MAGI3, CARD11, TJP2, LRGUK, GTPBP1, OPA1, GNAI3, RHOQ, AK4, RAN, LRRK2, EFL1, MFN1, GIMAP7, AK3, RAB23, MOCS3, MOCS2, MOCOS, GPHN, NFS1, M…
GO:0008395	MF	34	0.035046	1	steroid hydroxylase activity	CH25H, CYP3A4, CYP21A2, CYP19A1, CYP2C9, CYP11B2, CYP3A7, CYP2C19, CYP27A1, CYP46A1, CYP2A7, CYP2C18, CYP2S1, CYP2G1P, CYP2U1, CYP2D6, CYP2E1, CYP2B6, CYP2A13, CYP2W1, CYP2A6, CYP2C8, CYP2R1, CYP2J2, CYP2F1, CYP11B1, CYP17A1, CYP7A1, CYP11A1, CYP39A1, CYP7B1, CYP8B1, CYP1A1, CYP3A5
GO:0008374	MF	43	0.035165	1	O-acyltransferase activity	HHAT, LCLAT1, PIGW, PLA2G15, MBOAT4, HRASLS, GPAT3, GPAT4, GPAM, LCAT, SOAT1, SOAT2, CRAT, CPT2, CPT1A, CPT1B, CPT1C, CROT, PNPLA2, PNPLA3, AGPAT2, LPCAT4, LPCAT3, MBOAT1, MBOAT2, LPCAT2, LPCAT1, LPGAT1, MBOAT7, AGPAT1, AGPAT4, AGPAT3, AGPAT5, CRLS1, MOGAT2, MOGAT3, MOGAT1, DGAT2, CHAT, IFNB1, GNPAT, CASD1, LRAT
GO:0035329	BP	25	0.035174	1	hippo signaling	DVL2, NPHP4, LATS1, TEAD1, YWHAB, CASP3, YAP1, YWHAE, TJP1, STK4, STK3, TEAD4, TEAD2, FAT4, MOB1B, WWC1, AMOTL1, DCHS1, TEAD3, WWTR1, SAV1, MOB1A, LATS2, TJP2, AMOTL2
GO:0031016	BP	33	0.035332	1	pancreas development	ISL1, SELENOT, NKX6-1, FOXF1, PTF1A, PROX1, TCF7L2, MET, PAX4, NKX2-2, IL6, IL6R, AKT1, RFX3, INSM1, FOXO1, NEUROD1, RFX6, EIF2AK3, FOXA2, ANXA1, PDX1, MNX1, DLL1, BMP4, BMP5, BMP6, CDK6, PAX6, CCDC40, NPHP3, DNAAF1, CCDC39
GO:0051195	BP	9	0.035446	1	negative regulation of cofactor metabolic process	MMP3, FYN, MPV17L, HP, CBFA2T3, FBP1, HDAC4, PPARA, ACTN3
GO:0043308	BP	3	0.03545	1	eosinophil degranulation	CCL3, VAMP2, VAMP8
GO:0048251	BP	5	0.035492	1	elastic fiber assembly	TNXB, MYH11, MFAP4, FBLN5, EMILIN1
GO:0090179	BP	3	0.035521	1	planar cell polarity pathway involved in neural tube closure	DVL3, DVL1, DVL2
GO:0046189	BP	18	0.035576	1	phenol-containing compound biosynthetic process	MOXD1, DBH, MOXD2P, PAH, TH, PNMT, DDC, DAO, GCH1, SNCA, TGFB2, GATA3, INSM1, HAND2, TYR, TYRP1, DCT, TRPC1
GO:1901072	BP	7	0.035642	1	glucosamine-containing compound catabolic process	CHIT1, CHIA, OVGP1, CHI3L2, CTBS, GNPDA1, GNPDA2
GO:0016309	MF	3	0.035718	1	1-phosphatidylinositol-5-phosphate 4-kinase activity	PIP4K2A, PIP4K2B, PIP4K2C
GO:0015016	MF	4	0.035774	1	[heparan sulfate]-glucosamine N-sulfotransferase activity	NDST3, NDST1, NDST2, NDST4
GO:0035615	MF	9	0.035973	1	clathrin adaptor activity	HIP1, AP2A2, AP2A1, AP2S1, AP2B1, DAB2, LDLRAP1, AP2M1, HIP1R
GO:0021799	BP	9	0.03599	1	cerebral cortex radially oriented cell migration	LHX6, RTN4, ADGRG1, LAMB1, DAB2IP, P2RY12, SRGAP2, PAFAH1B1, MBOAT7
GO:0031415	CC	4	0.036085	1	NatA complex	NAA16, NAA11, NAA15, NAA50
GO:0050854	BP	47	0.036104	1	regulation of antigen receptor-mediated signaling pathway	LYN, CD19, ELF1, BLK, RUNX1, PAX5, CBFB, ELF2, GCSAM, PTPN22, LPXN, CD22, FCGR2B, GPS2, FCRL3, CD300A, PRKCB, PRKCH, NFAM1, FOXP1, STAP1, SLC39A10, RC3H1, PRNP, THY1, CEACAM1, EZR, PTPN2, LGALS3, GBP1, DUSP3, PTPRJ, PVRIG, LILRB4, PHPT1, UBASH3A, TESPA1, RAB29, KCNN4, LCK, RPS3, RELA, CD226, TRAT1, NECTIN2, PRKD2, PTPRC
GO:1904587	BP	5	0.036153	1	response to glycoprotein	EDEM1, EDEM2, EDEM3, MAN1B1, TSHR
GO:0000801	CC	4	0.036228	1	central element	SYCE3, SYCE2, SYCE1, TEX12
GO:0001961	BP	34	0.036394	1	positive regulation of cytokine-mediated signaling pathway	AGPAT2, CD74, IL7, AXL, GAS6, TSLP, TRIM44, AGPAT1, IRGM, TXK, NLRC5, PARP9, WNT5A, UBE2K, FADD, MAVS, TRIM6, ZBP1, EDN1, HIF1A, TREM2, GFI1, C1QTNF4, PARP14, CD300LF, CSF1, PRKN, HSPA1A, HSPA1B, CASP1, CASP4, ADAM17, CPNE1, TICAM2
GO:0032797	CC	8	0.036421	1	SMN complex	GEMIN2, ZPR1, GEMIN4, GEMIN5, GEMIN6, GEMIN7, DDX20, STRAP
GO:0032736	BP	10	0.036441	1	positive regulation of interleukin-13 production	IL4, RARA, HLA-E, TNFSF4, TSLP, IRF4, LGALS9, PAEP, GATA3, PRKCZ
GO:0003896	MF	3	0.036604	1	DNA primase activity	PRIMPOL, PRIM1, PRIM2
GO:1905502	MF	3	0.03666	1	acetyl-CoA binding	PANK1, NAA80, PANK3
GO:0006620	BP	10	0.036663	1	posttranslational protein targeting to endoplasmic reticulum membrane	SEC61A1, SEC62, CHMP4A, CHMP4B, SEC63, SEC61A2, ASNA1, SGTA, SGTB, SEC61B
GO:0055083	BP	20	0.036793	1	monovalent inorganic anion homeostasis	GCM2, SLC34A2, ENPP1, SLC34A3, XPR1, SLC34A1, SLC12A5, FGFR4, SFRP4, TFAP2B, FGF23, CA12, SLC12A4, SLC12A3, SLC12A2, SLC12A8, SLC12A7, SLC12A9, SLC12A1, SLC12A6
GO:1903579	BP	12	0.036831	1	negative regulation of ATP metabolic process	PPIF, ACTN3, PDE12, MLXIPL, SNCA, PARP1, PID1, FLCN, CBFA2T3, FBP1, HDAC4, PPARA
GO:0000123	CC	73	0.036836	1	histone acetyltransferase complex	KAT7, WDR5, JADE1, KANSL1, MCRS1, PHF20, KAT8, KANSL2, JADE2, KANSL3, ING4, DPF2, DPF3, KAT5, MSL3P1, KAT6A, RSF1, KAT6B, MORF4L1, DPF1, PHF10, TADA2B, SUPT20H, SGF29, USP22, TADA2A, ATXN7L3, ENY2, TADA1, TAF9, TADA3, TRRAP, TAF12, TAF10, KAT2B, SUPT3H, TAF5L, SUPT7L, KAT2A, TAF6L, TAF4, TAF6, TAF5, TAF7, TAF2, MEAF6, BRD1, BRPF1, ING5, BRPF3, MAP3K7, DR1, UBAP2L, KAT14, POLE4, POLE3, MBIP, YEATS…
GO:0051998	MF	6	0.036983	1	protein carboxyl O-methyltransferase activity	ARMT1, ICMT, LCMT1, PCMT1, PCMTD2, PCMTD1
GO:0005876	CC	48	0.037086	1	spindle microtubule	KIF2A, AURKA, KIF3B, PRC1, CDK1, POLB, CALM1, CALM2, CALM3, CDC27, ARL3, CSNK1D, KIF11, PLK1, CDC16, NUMA1, FAM161A, PSRC1, CLASP1, SKA3, SKA2, KIFAP3, SKA1, BOD1, PARP4, KIF3A, BIRC5, AURKC, AURKB, NUSAP1, PAFAH1B1, MAP9, KIF18B, CCSAP, KIF18A, TUBG1, CUL3, KLHL22, TUBGCP3, KLHL21, ZW10, CLASP2, KNTC1, RAB11A, CENPE, CLTC, HNRNPU, CEP295
GO:0034694	BP	14	0.037089	1	response to prostaglandin	CCL21, CCR7, TGFBR3, CCL19, ADCY6, TNFSF4, PTGER2, GNG2, GNB1, SFRP1, PTGER4, AKR1C3, PTGFR, AKR1C2
GO:0000097	BP	18	0.037153	1	sulfur amino acid biosynthetic process	CDO1, MTHFD1, MTR, MTRR, MTHFR, BHMT, BHMT2, MTAP, APIP, MRI1, ADI1, ENOPH1, GGT1, CTH, CBS, GGT7, GGT5, CBSL
GO:0051969	BP	5	0.037269	1	regulation of transmission of nerve impulse	TYMP, GLRA1, CARTPT, GBA, FGF12
GO:0045899	BP	7	0.037282	1	positive regulation of RNA polymerase II transcriptional preinitiation complex assembly	ESR1, TP53, PSMC2, PSMC4, PSMC3, PSMC5, PSMC6
GO:0070273	MF	23	0.037352	1	phosphatidylinositol-4-phosphate binding	SNX3, OSBP, ARFIP2, ARFIP1, GSDMD, DAB2IP, SESTD1, PLEKHA8, PLEKHF1, JPH2, OSBPL8, OSBPL5, GOLPH3L, GOLPH3, PLEKHA3, LANCL2, WASHC2C, SH3PXD2B, GSDMA, GSDMB, ARRDC1-AS1, COL4A3BP, GSDMC
GO:0002551	BP	3	0.037353	1	mast cell chemotaxis	PIK3CD, CHGA, KIT
GO:0018149	BP	46	0.037541	1	peptide cross-linking	F13A1, CSTA, COL3A1, FN1, ANXA1, KRT1, IVL, THBS1, KRT10, DSP, PI3, FLG, SPRR1B, SPRR2E, TGM1, LOR, SPRR1A, KRT2, TGM3, ABCA7, EVPL, SPRR4, LCE3A, PRR9, SPRR2D, LCE1E, SPRR2B, LCE4A, LCE2B, LCE1B, LCE3D, LCE3B, LCE2D, LELP1, LCE3E, SPRR2F, SPRR2A, LCE1C, LCE2A, LCE1D, SPRR3, LCE5A, LCE1F, LCE1A, LCE2C, NDNF
GO:0098900	BP	39	0.03765	1	regulation of action potential	CD36, KCNB1, KCNJ2, CHRNB2, SUMO1, BIN1, KCNE3, ADRA1A, SCN5A, NPS, ANK3, NOS1AP, RNF207, TRPM4, GBA, CAMK2D, GJA5, CXADR, RYR2, RANGRF, ANK2, ATP2A2, CAV3, CAV1, AKAP9, HCN4, JUP, DSP, DSC2, DLG1, CACNA1C, DSG2, PKP2, CTNNA3, SLMAP, PTPN3, CACNB3, CACNA2D1, FGF12
GO:0005757	CC	4	0.037691	1	mitochondrial permeability transition pore complex	VDAC1, PPIF, BAX, SPG7
GO:0030578	BP	6	0.037926	1	PML body organization	SUMO1P1, ETS1, PML, HABP4, SERBP1, HIPK2
GO:0034331	BP	13	0.038296	1	cell junction maintenance	INAVA, PKP2, PLEKHA7, KIFC3, CAMSAP3, CSF1R, PRTN3, F2R, F2RL1, CD177, NLGN2, MYADM, PARD6A
GO:0006998	BP	42	0.03835	1	nuclear envelope organization	TOR1A, NUP155, SUN1, CTDNEP1, DMPK, REEP3, NUP93, LEMD2, TMEM170A, REEP4, SUN2, VPS4A, SPAG4, SUN3, LEMD3, SUN5, CHMP2A, CHMP7, CHMP4B, SPAST, UBXN2B, UBXN2A, NSFL1C, BANF1, LMNA, ANKLE2, VRK1, PLK1, DCTN1, AKAP8L, CCNB2, PRKCB, CDK1, CCNB1, PRKCA, LPIN1, CNEP1R1, NEK9, NEK6, TMEM43, GPER1, TARDBP
GO:0035924	BP	35	0.038442	1	cellular response to vascular endothelial growth factor stimulus	ITGB1BP1, NRP1, SPRY2, ERN1, ANXA1, HSPB1, MT1G, VEGFA, FLT1, NR4A1, FLT4, KDR, NOTCH1, MAP2K3, MAPKAPK2, GAS1, RELA, EGR3, PRKD1, MAPK14, DAB2IP, PRKD2, SEMA6A, DLL4, FOXC1, GAB1, NUS1, VEGFC, PGF, VEGFB, NRP2, PDGFRA, FLT3, PDGFRB, MYO1C
GO:0072236	BP	4	0.038591	1	metanephric loop of Henle development	POU3F3, WNT7B, PKD1, PKD2
GO:0016782	MF	61	0.038609	1	transferase activity, transferring sulfur-containing groups	SULT1C2, HS3ST1, CHST10, SULT1B1, CHST1, HS6ST1, SULT1C4, SULT1E1, SULT1A1, SULT1A2, SULT2A1, CHST3, CHST4, GAL3ST1, SULT4A1, CHST5, GAL3ST2, HS3ST2, UST, CHST2, HS3ST3A1, HS2ST1, CHST6, CHST9, CHST14, CHST13, CHST8, CHST11, SULT2B1, SULT1C3, SULT6B1, TPST1, TPST2, CHST12, HS3ST6, HS3ST3B1, NDST1, NDST3, NDST4, HS3ST4, HS3ST5, NDST2, HS6ST3, CHST15, GAL3ST3, GAL3ST4, OXCT1, OXCT2, ACAA1, SUGCT, M…
GO:0044548	MF	14	0.038667	1	S100 protein binding	KCNK3, S100B, FGF1, S100A6, ANXA2, EZR, ATP2A2, S100A1, S100A11, IQGAP1, ANXA11, AHNAK, AGER, ANXA2P2
GO:0000502	CC	52	0.039016	1	proteasome complex	PSMD11, PSMD12, PSMD14, PSMA7, PSMD3, HSPB1, PSMC3, PSMB1, PSMA1, PSMA2, PSMA3, PSMA4, PSMB8, PSMB9, PSMA5, PSMB4, PSMB6, PSMB5, PSMC2, PSMB10, PSMC4, PSMD8, PSMB3, PSMB2, PSMD7, PSMD4, VCP, PSMA6, PSME3, PSMC1, PSMC5, PSMC6, PSME1, PSMD2, PSMD6, ADRM1, PSMD5, ZFAND2B, PSMB7, PSMD1, PAAF1, PSME2, PSMD13, DNAJB2, RAD23B, RAD23A, PSMF1, PSMA8, PSMB11, PSMD9, UBQLN4, PSME4
GO:0032405	MF	7	0.039134	1	MutLalpha complex binding	PCNA, MSH2, MSH6, ATR, WRN, TREX1, MUTYH
GO:0045125	MF	6	0.039193	1	bioactive lipid receptor activity	FFAR1, S1PR2, S1PR1, SPHK2, SPHK1, LPAR1
GO:0001504	BP	16	0.039219	1	neurotransmitter uptake	SLC1A7, GLUL, SLC1A3, SLC1A6, SNAP25, SLC38A1, SLC1A2, SLC1A1, SLC29A2, SLC29A1, SLC6A4, SLC18A2, SLC18A1, SNCA, SLC6A2, SLC6A5
GO:0009441	BP	3	0.039263	1	glycolate metabolic process	IGF1, PARK7, HAO1
GO:0060343	BP	8	0.039367	1	trabecula formation	FBN2, BMP10, RBP4, FKBP1A, TEK, TGFBR3, HEY1, ADGRG6
GO:0035927	BP	5	0.039399	1	RNA import into mitochondrion	PNPT1, TOMM20L, TOMM20, TST, MRPL18
GO:0032077	BP	5	0.039402	1	positive regulation of deoxyribonuclease activity	PCNA, RPS3, AKT1, PRKCD, DDX11
GO:0010666	BP	3	0.03946	1	positive regulation of cardiac muscle cell apoptotic process	LTK, CAMK2D, CAMK2A
GO:0046340	BP	3	0.039505	1	diacylglycerol catabolic process	APOA2, DAGLA, DAGLB
GO:0043198	CC	16	0.039906	1	dendritic shaft	GIPC1, APP, MAP2, PRKAR2B, NSF, EPHA4, MAP1A, MPP2, GRM7, CNIH2, ZNF804A, CNIH3, GPER1, RTN4R, SYNDIG1, CRIPT
GO:0002573	BP	69	0.04001	1	myeloid leukocyte differentiation	CSF1R, BMP4, MT1G, VEGFA, MYH9, PPARG, PDE1B, THOC5, IFI16, IL31RA, CSF1, PARP1, MMP9, CDC42, CASP8, SIRT1, TLR2, APP, NRROS, TNFSF11, TYROBP, EFNA2, FARP2, EPHA2, GPR183, GLO1, MAPK14, OSCAR, DCSTAMP, FOXP1, TREM2, GAB2, SNX10, TNFRSF11A, EFNA4, IREB2, SBNO2, ANXA2, SRC, ANXA2P2, OCSTAMP, TCTA, SH3PXD2A, CBFA2T3, CSF3, CEBPA, CEBPE, TAL1, GATA2, LBR, JAGN1, LEF1, UBD, CSF2, IL4, TGFBR2, DHRS2, B…
GO:0044065	BP	6	0.040094	1	regulation of respiratory system process	MTG1, MTG2, TSHZ3, NLGN2, PHOX2B, GSX2
GO:0006703	BP	8	0.040104	1	estrogen biosynthetic process	AKR1B15, CYP19A1, HSD3B1, HSD17B1, HSD17B2, HSD17B11, HSD17B8, HSD17B14
GO:0045911	BP	25	0.040152	1	positive regulation of DNA recombination	PRDM9, PRDM7, TFRC, TP53BP1, RIF1, SHLD3, PAXIP1, SHLD2, SHLD1, MAD2L2, IL4, CLCF1, TNFSF4, TNFSF13, TGFB1, ERCC2, WRN, PARP1, FUS, ACTR2, MRNIP, MMS19, WRAP53, TIMELESS, BLM
GO:0061890	BP	3	0.040184	1	positive regulation of astrocyte activation	APP, AGER, TTBK1
GO:0050294	MF	4	0.040663	1	steroid sulfotransferase activity	SULT2B1, SULT1E1, SULT1A1, SULT2A1
GO:0030042	BP	10	0.04077	1	actin filament depolymerization	MICAL2, VIL1, CFL1, DSTN, MICAL3, MICAL1, CFL2, WDR1, TWF2, TWF1
GO:0005416	MF	20	0.040793	1	amino acid:cation symporter activity	SLC25A18, SLC25A22, SLC36A2, SLC36A1, SLC36A3, SLC32A1, SLC38A1, SLC6A9, SLC6A5, SLC6A7, SLC6A15, SLC6A1, SLC6A11, SLC6A13, SLC6A12, SLC1A3, SLC1A2, SLC1A1, SLC1A7, SLC1A6
GO:0016602	CC	4	0.040905	1	CCAAT-binding factor complex	NFYA, NFYB, NFYC, ING2
GO:0007021	BP	4	0.041192	1	tubulin complex assembly	TCP1, ARL2, TBCD, TBCC
GO:0043457	BP	17	0.041395	1	regulation of cellular respiration	NOS2, NOA1, PNPT1, PRDM16, TRAP1, SNCA, PRELID1, CDK1, CCNB1, PARK7, PINK1, CBFA2T3, IDE, SHMT2, VCP, ACTN3, NOP53
GO:0030215	MF	23	0.041541	1	semaphorin receptor binding	PLXNB1, SEMA5A, SEMA4D, RIT2, SH3BP1, SEMA3A, SEMA6C, SEMA3B, SEMA7A, SEMA4F, SEMA3E, SEMA4B, SEMA4A, SEMA3F, SEMA6D, SEMA6A, SEMA5B, SEMA6B, SEMA4G, SEMA3C, SEMA3G, SEMA3D, SEMA4C
GO:0061762	BP	3	0.041595	1	CAMKK-AMPK signaling cascade	IRGM, PRKAA1, CAMKK2
GO:0004691	MF	5	0.041762	1	cAMP-dependent protein kinase activity	PRKACA, PRKACG, PRKACB, PRKAG1, PRKAA1
GO:1903909	BP	5	0.04201	1	regulation of receptor clustering	GSN, SHISA7, SHISA6, FZD9, MESD
GO:2000664	BP	3	0.042156	1	positive regulation of interleukin-5 secretion	GATA3, PRKCZ, TSLP
GO:0045843	BP	23	0.042226	1	negative regulation of striated muscle tissue development	SOX15, BMP4, SIRT2, USP19, TGFB1, MSTN, MYOCD, EPHB1, AKIRIN1, SIX4, FGF3, FGF8, TP73, RBP4, NOG, TBX5, GSK3A, FZD7, DKK1, BMP2, SOX6, FRS2, SMAD4
GO:0002142	CC	6	0.042322	1	stereocilia ankle link complex	USH2A, ADGRV1, PDZD7, VEZT, WHRN, USH1C
GO:0004719	MF	3	0.042371	1	protein-L-isoaspartate (D-aspartate) O-methyltransferase activity	PCMT1, PCMTD2, PCMTD1
GO:0004690	MF	7	0.042376	1	cyclic nucleotide-dependent protein kinase activity	PRKACA, PRKACG, PRKACB, PRKAG1, PRKAA1, PRKG2, PRKG1
GO:0090324	BP	5	0.042413	1	negative regulation of oxidative phosphorylation	PPIF, ACTN3, PDE12, MLXIPL, SNCA
GO:0030512	BP	60	0.04251	1	negative regulation of transforming growth factor beta receptor signaling pathway	SMAD7, LDLRAD4, PDPK1, TGFB1I1, SMAD6, CIDEA, ZBTB7A, TGFB1, UBB, UBC, HSPA1A, SKI, PBLD, PPM1A, TGFBR1, TGFBR2, NKX2-1, RPS27A, UBA52, ADAM17, HTRA4, HTRA3, SMAD3, CAV1, BAMBI, PIN1, VEPH1, SMAD2, SKOR2, VASN, CD109, PEG10, ADAMTSL2, BCL9L, FAM89B, EID2, DAND5, WFIKKN2, PMEPA1, SIRT1, WFIKKN1, ASPN, SNX25, SMURF2, PRDM16, SMURF1, MTMR4, STUB1, SNX6, LEMD3, STRAP, ZNF451, EMILIN1, SKOR1, SPINT3, …
GO:1901843	BP	4	0.042539	1	positive regulation of high voltage-gated calcium channel activity	NIPSNAP2, CACNB3, CACNA2D1, CACNB2
GO:0019869	MF	9	0.042554	1	chloride channel inhibitor activity	STX7, CFTR, STX1A, WNK4, VAMP8, WNK1, VTI1B, STX8, WNK2
GO:0030345	MF	3	0.042786	1	structural constituent of tooth enamel	STATH, TUFT1, ENAM
GO:0060509	BP	3	0.043005	1	type I pneumocyte differentiation	NFIB, THRA, THRB
GO:0032288	BP	8	0.043009	1	myelin assembly	GPC1, PMP22, CD9, CNTNAP1, EPB41L3, TENM4, NCMAP, DICER1
GO:0007171	BP	12	0.043223	1	activation of transmembrane receptor protein tyrosine kinase activity	ADRB2, PRLR, CHRNA3, ANGPT1, PILRB, NRG1, GREM1, EGF, EFNA5, DGKQ, NRG3, ANGPT4
GO:0051974	BP	11	0.043278	1	negative regulation of telomerase activity	MEN1, TP53, SRC, CERS1, TERF1, ERCC4, PINX1, PIF1, POT1, TEN1, PARP3
GO:0006884	BP	19	0.043295	1	cell volume homeostasis	GNB3, AQP1, CLCN6, LRRC8A, TRPV4, SLC12A5, SLC12A9, SLC12A7, SLC12A3, SLC12A8, SLC12A4, SLC12A2, SLC12A6, SLC12A1, CLCN3, KCNMA1, ANO6, P2RX7, SHANK3
GO:0000923	CC	5	0.043416	1	equatorial microtubule organizing center	TUBGCP2, TUBGCP5, TUBGCP3, TUBGCP4, TUBGCP6
GO:0010726	BP	4	0.043472	1	positive regulation of hydrogen peroxide metabolic process	ZNF205, DUOXA1, DUOXA2, SNCA
GO:0043576	BP	7	0.043522	1	regulation of respiratory gaseous exchange	PASK, MTG1, MTG2, TSHZ3, NLGN2, PHOX2B, GSX2
GO:0042996	BP	7	0.043585	1	regulation of Golgi to plasma membrane protein transport	CSK, PKDCC, GOPC, ACSL3, RACK1, CNST, ANXA13
GO:0010606	BP	5	0.043623	1	positive regulation of cytoplasmic mRNA processing body assembly	CNOT1, CNOT6L, CNOT2, CNOT6, PAN3
GO:1990879	CC	3	0.043674	1	CST complex	CTC1, TEN1, STN1
GO:0040009	BP	5	0.04383	1	regulation of growth rate	BNIPL, RFTN1, NOTCH1, NOTCH2, TMPRSS4
GO:0008307	MF	41	0.043848	1	structural constituent of muscle	SYNM, TCAP, NEBL, SORBS2, MYL1, TPM2, MYL3, KRT19, TPM1, MYL2, MYH8, MYL6B, CAPN3, NEB, MYL9, ACTN2, MYH11, CSRP3, SMTN, MYL6, TPM4, MYL5, ACTN3, NEXN, ASPH, MYBPH, DAG1, MYBPC3, OBSCN, TTN, MYLPF, ANKRD2, MYOT, PLEC, MYBPC2, MYOM1, IGSF22, OBSL1, MYOM3, MYOM2, MYBPC1
GO:1901031	BP	23	0.043905	1	regulation of response to reactive oxygen species	HEBP2, GPR37, PDE8A, GPR37L1, TXN, PYCR1, NFE2L2, LRRK2, PARK7, MET, HGF, TRAP1, PINK1, IL10, RACK1, NR4A3, TNF, RIPK1, DHFR, BMP7, GCH1, FBLN5, SZT2
GO:0019240	BP	3	0.043953	1	citrulline biosynthetic process	CPS1, ALDH18A1, CAD
GO:0030160	MF	3	0.043959	1	GKAP/Homer scaffold activity	SHANK3, SHANK2, SHANK1
GO:0006072	BP	6	0.044033	1	glycerol-3-phosphate metabolic process	GPD1, GPAM, GPD2, GK5, GK2, GK3P
GO:0031099	BP	28	0.044233	1	regeneration	AURKA, CEBPB, SULF2, CSNK2B, OMG, DHFR, FOLR1, RTN4RL1, RTN4RL2, MTR, MAPK8IP3, NREP, GAP43, APOD, APOA5, KLK6, CPQ, TEC, CFLAR, LARGE1, PPP3CA, EYS, IGF1, MSTN, AKIRIN1, ANXA1, ERBB4, FZD9
GO:0046631	BP	30	0.044306	1	alpha-beta T cell activation	INS, IL12B, PTGER4, ZFPM1, SPN, IL6, STAT3, IRF4, BATF, SLAMF6, LY9, HMGB1, LEF1, GPR183, FOXP1, RORA, RORC, EOMES, CDH26, RSAD2, STOML2, TNFSF4, PLA2G2D, HLA-E, CLEC4A, TNFSF8, ANXA1, BLM, ZBTB7B, ITK
GO:0021819	BP	4	0.044426	1	layer formation in cerebral cortex	PAFAH1B1, DAB2IP, MBOAT7, ADGRG1
GO:0030575	BP	11	0.044442	1	nuclear body organization	ZPR1, USPL1, WRAP53, SUMO1P1, ETS1, PML, HABP4, SERBP1, HIPK2, DYRK3, SRPK2
GO:0031730	MF	4	0.044477	1	CCR5 chemokine receptor binding	CCL3, CCL4, CCL5, CNIH4
GO:1900101	BP	23	0.044492	1	regulation of endoplasmic reticulum unfolded protein response	RACK1, WFS1, ATF6B, HSPA5, BFAR, DNAJB9, PPP1R15A, NCK1, PTPN1, PPP1R15B, ERN1, XBP1, PIK3R1, BAX, BAK1, ATF6, BCL2L11, AGR2, TMEM33, DAB2IP, BOK, COPS5, FICD
GO:0005168	MF	6	0.044499	1	neurotrophin TRKA receptor binding	PLCG1, PIK3R1, SHC1, EFNA5, GRB2, FRS2
GO:0005537	MF	18	0.044547	1	mannose binding	CLN5, ACR, MBL2, LMAN2, CLEC6A, CLEC17A, COLEC11, LMAN2L, CD209, CD207, CLEC4A, IGF2R, COLEC10, M6PR, LMAN1, SCARA3, LMAN1L, COL20A1
GO:0004879	MF	30	0.044683	1	nuclear receptor activity	NR5A2, NR1I2, ESRRB, ESR1, NR3C1, RARA, THRA, THRB, VDR, ESRRA, RXRA, NR1D1, NR2F2, RXRB, AHR, SREBF1, PPARG, STAT3, NR4A2, PPARD, PPARA, NR1H3, NR5A1, NR1D2, ESR2, NR1H4, NKX3-1, BRD8, NR2E3, NR6A1
GO:0017025	MF	17	0.044692	1	TBP-class protein binding	ESR1, THRA, AHR, GTF2A1, GTF2A2, GTF2B, DR1, HHEX, TAF1B, TAF1L, YEATS2, RUVBL2, RUVBL1, PSMC2, TAF12, PSMC5, PSMC1
GO:0010460	BP	14	0.045048	1	positive regulation of heart rate	NPPA, EDN1, EDN3, ATP2A2, EDN2, HRC, ADM, KCNQ1, TRPM4, RYR2, SCN3B, ADRB1, TPM1, PDE4D
GO:0016835	MF	60	0.045074	1	carbon-oxygen lyase activity	CA1, SDS, L3HYPDH, SDSL, ACO1, ACO2, IREB2, CA12, CA11, CA2, CA3, CA4, CA6, CA5A, CA7, CA9, CA13, CA14, CBS, ECHS1, EHHADH, AUH, ECI1, ECHDC1, HADHB, ECHDC2, HADHA, FH, ENO1, ENO2, ENO3, ALAD, UROS, PCBD1, GMDS, UROC1, HSD17B4, HTD2, HACD4, HACD2, HACD3, HACD1, PARK7, APIP, NAXD, ACOD1, DGLUCY, ENOSF1, CDYL, PTS, THNSL2, TPI1, ETNPPL, POLQ, XRCC6, XRCC5, HMGA2, POLL, NTHL1, ALKBH1
GO:0035727	MF	4	0.045423	1	lysophosphatidic acid binding	VIL1, LPAR1, PNPLA3, GAP43
GO:0046718	BP	37	0.045501	1	viral entry into host cell	WWP2, NPC1, ITGB3, ITGAV, GRK2, AXL, EPS15, GPR15, CD81, HYAL2, GAS6, NECTIN1, ITCH, VAMP8, WWP1, ZNF639, LAMP3, SIVA1, HYAL3, CLDN9, CLDN1, CD55, DPP4, SERPINB3, CLDN6, HYAL1, HAVCR1, CLEC4M, CLEC5A, XPR1, CD4, CCR5, CXCR4, PPIA, NECTIN2, CAV2, CAV1
GO:0051140	BP	5	0.045544	1	regulation of NK T cell proliferation	ZBTB7B, IL12B, IL18, RASAL3, IL23A
GO:1905276	BP	8	0.04576	1	regulation of epithelial tube formation	GATA3, GDNF, SIX1, SIX4, DVL3, DVL1, DVL2, NPHP3
GO:0008422	MF	6	0.045837	1	beta-glucosidase activity	GBA3, GBA2, KL, LCT, LCTL, GBA
GO:0090398	BP	28	0.045857	1	cellular senescence	TBX3, OPA1, HRAS, SRF, CALR, PML, CDKN1A, CDKN2A, CDKN2B, ID2, MAP2K1, PRKCD, TBX2, TERF2, ULK3, SMC5, KAT6A, NSMCE2, SMC6, MAPK14, MAPKAPK5, SIRT1, ARNTL, TP53, PLA2R1, WNT16, HMGA1, HMGA2
GO:0086069	BP	13	0.045898	1	bundle of His cell to Purkinje myocyte communication	TNNI3K, SCN5A, SCN10A, CACNA2D1, TRPM4, KCNA5, GJA5, JUP, DSP, DSC2, DSG2, PKP2, CTNNA3
GO:0034186	MF	4	0.045912	1	apolipoprotein A-I binding	ABCA1, LCAT, HSPD1, SCARB1
GO:0042832	BP	8	0.045946	1	defense response to protozoan	PF4, SLC11A1, DEFA1, IRF4, BATF, BATF2, LYST, CLEC7A
GO:0015671	BP	14	0.046007	1	oxygen transport	MYC, MB, HBB, HBA1, CYGB, IPCEF1, NGB, HBE1, HBD, HBQ1, HBZ, HBG1, HBG2, HBM
GO:0051000	BP	16	0.04642	1	positive regulation of nitric-oxide synthase activity	TERT, NOS1AP, DHFR, INS, TNF, APOE, FCER2, NPR3, S100A1, GCH1, AKT1, HTR2B, TERF2, HIF1A, SCARB1, NUS1
GO:0008443	MF	6	0.046557	1	phosphofructokinase activity	PFKM, PFKL, PFKP, PFKFB2, PFKFB3, PFKFB4
GO:0031616	CC	10	0.046692	1	spindle pole centrosome	AURKA, NPM1, NUMA1, ABRAXAS2, DLGAP5, SPOUT1, TBCCD1, NDE1, AURKB, AURKC
GO:1900454	BP	5	0.046754	1	positive regulation of long-term synaptic depression	GRID2, CBLN1, ADCY8, KCNB1, LILRB2
GO:0086029	BP	5	0.046799	1	Purkinje myocyte to ventricular cardiac muscle cell signaling	CASQ2, RYR2, SCN1B, SCN5A, TRPM4
GO:0022417	BP	6	0.046898	1	protein maturation by protein folding	AIP, WFS1, CALR, FKBP1A, FKBP1B, CHCHD4
GO:0051879	MF	30	0.046908	1	Hsp90 protein binding	ARNTL, PPEF2, FKBP6, ERN1, USP19, AHSA1, NR3C1, MAPT, RPS3, STIP1, GBP1, AHR, KDR, TSC2, PPP5C, CSNK2A1, HSF1, PPID, PTGES3, HIF1A, TSC1, PACRG, NPAS2, NOD2, CHORDC1, STUB1, TELO2, PTGES3L, UNC45B, UNC45A
GO:0006545	BP	4	0.046926	1	glycine biosynthetic process	SHMT1, SHMT2, AGXT, AGXT2
GO:0060452	BP	8	0.047004	1	positive regulation of cardiac muscle contraction	NPPA, CHGA, ADRA1A, RGS2, KCNQ1, NOS1AP, RNF207, TRPM4
GO:0035613	MF	13	0.047131	1	RNA stem-loop binding	EPRS, MYH10, DHX9, ZC3H12A, RC3H1, METTL16, CPEB3, LARP6, RC3H2, RBPMS, RBPMS2, SNRPA, SNRPB2
GO:0006983	BP	7	0.047157	1	ER overload response	WFS1, TP53, GSK3B, SELENOS, ATG10, EIF2AK3, TMCO1
GO:0047238	MF	5	0.047168	1	glucuronosyl-N-acetylgalactosaminyl-proteoglycan 4-beta-N-acetylgalactosaminyltransferase activity	CHSY3, CHSY1, CHPF, CSGALNACT2, CSGALNACT1
GO:0004722	MF	73	0.047206	1	protein serine/threonine phosphatase activity	PPP6C, PPM1G, CDC14B, PPM1B, CTDNEP1, PPP1R3D, LCK, PPP3CB, DUSP1, PPM1A, PPP1CC, PPM1F, PPP5C, PTEN, PPP4C, PPP1CA, PPP2CB, PPP2R2A, PPP2CA, CYCS, PPP3CA, MTMR3, PPP2R5D, CDKN3, TIMM50, PPM1L, RPAP2, PPM1K, MTMR14, UBLCP1, PPM1E, PGAM5, MTMR4, PDP1, CDC14A, PPP1R3C, MTMR6, PPP2R2C, TAB1, PPM1J, PPM1N, SHOC2, LRRC30, PP2D1, PPP2R1A, PPP2R2D, PHLPP1, DUSP23, PPM1H, PPM1M, PPP4R1, PHLPP2, CDC14C, P…
GO:0030851	BP	9	0.047309	1	granulocyte differentiation	CBFA2T3, CSF3, CEBPA, CEBPE, TAL1, GATA2, LBR, JAGN1, LEF1
GO:0001885	BP	31	0.047341	1	endothelial cell development	MET, STC1, COL4A4, COL23A1, CNMD, GSTM3, PDE2A, RAPGEF3, ICAM1, EZR, RDX, SOX18, F2RL1, RAP1B, RAP1A, PDE4D, RAPGEF1, MARVELD2, MYADM, PPP1R16B, RAPGEF2, ENG, WNT7B, AFDN, RAP2B, RAB1A, TJP1, RAPGEF6, RAB1B, TJP2, F11R
GO:0006826	BP	59	0.047363	1	iron ion transport	TFRC, MELTF, IREB2, SLC11A1, SLC11A2, TTYH1, TFR2, HEPHL1, CP, CUBN, LTF, PICALM, HFE, ATP6V0E1, ATP6V1G1, ATP6V1G2, TF, ATP6V1B1, ATP6V1B2, ATP6V1C1, ATP6V1E1, ATP6V1A, DNM2, ATP6V0D1, CLTC, ARHGAP1, TCIRG1, RAB11B, ATP6V1F, STEAP3, REP15, LMTK2, ATP6V0D2, ATP6V1C2, ATP6V0E2, ATP6V0A1, ATP6V1E2, ATP6V1G3, ATP6V0B, MCOLN1, ATP6V0A4, ATP6V1H, ATP6V0A2, ATP6V1D, SCARA5, SLC40A1, SLC25A37, SLC25A28,…
GO:0030159	MF	21	0.047531	1	receptor signaling complex scaffold activity	RGS14, NCK2, CD3E, CD3G, NCK1, NUP62, LRRK2, LDLRAP1, MAGI2, DLG5, DEDD2, MMS19, CARD10, ROPN1B, G3BP2, GRIP1, SPAG9, SHANK1, MAPK8IP3, SHANK2, SHANK3
GO:0008628	BP	3	0.04767	1	hormone-mediated apoptotic signaling pathway	PTH, SSTR3, SST
GO:0032407	MF	7	0.047702	1	MutSalpha complex binding	MLH1, PMS2, ATR, TREX1, MCM9, MUTYH, MCM8
GO:1901096	BP	10	0.047865	1	regulation of autophagosome maturation	CLEC16A, RUBCN, PHF23, UBQLN4, IRGM, ADRB2, CALCOCO2, SMCR8, FYCO1, UVRAG
GO:2000319	BP	13	0.048018	1	regulation of T-helper 17 cell differentiation	SMAD7, ZC3H12A, RC3H1, RC3H2, TBX21, LOXL3, NFKBID, NFKBIZ, MALT1, IL12B, IL12RB1, IL23R, IL23A
GO:0048016	BP	23	0.04815	1	inositol phosphate-mediated signaling	EDN1, EDN3, EDN2, HRH1, GPR62, NMUR2, NMUR1, PLCE1, INPP5A, ITPR2, ITPR3, ITPR1, ADGRB2, NFATC1, PPP3CB, PPP3CC, PPP3R1, PPP3CA, LACRT, NFATC2, NFAT5, NFATC3, NFATC4
GO:2000052	BP	8	0.048171	1	positive regulation of non-canonical Wnt signaling pathway	CSNK1D, CSNK1E, SFRP1, RSPO3, DKK1, NKD1, MLLT3, DAB2
GO:0005313	MF	14	0.048357	1	L-glutamate transmembrane transporter activity	SLC1A7, SLC25A12, SLC1A3, SLC1A2, SLC1A1, SLC17A8, SLC25A22, SLC17A7, SLC17A6, SLC25A13, SLC38A7, SLC25A18, SLC1A6, SLC7A11
GO:0019748	BP	34	0.048461	1	secondary metabolic process	ACMSD, TYRP1, TYR, DCT, TRPC1, BDH2, ARL1, FMO1, FMO2, AS3MT, N6AMT1, CYP1A2, MPST, CTH, CBS, CBSL, ACAA1, CYP2W1, ETHE1, SQOR, CYP2D6, CYP2A6, CYP2A13, UGT1A7, UGT1A8, CYP2A7, AKR7A2, AKR1B10, AKR1B1, AKR1C4, AKR1C3, AKR1C2, AKR1C1, CBR4
GO:0004806	MF	23	0.048474	1	triglyceride lipase activity	LPL, LIPF, LIPC, PNLIP, CEL, AADAC, PNLIPRP1, PNLIPRP2, PNPLA5, ABHD5, PNPLA2, PNPLA3, CES1P1, DDHD2, CES5A, PNPLA1, CES3, CES4A, CES1, LIPN, LIPK, LIPM, LIPG
GO:0038171	BP	4	0.048528	1	cannabinoid signaling pathway	CNR1, GPR55, DAGLB, DAGLA
GO:0051029	BP	6	0.048548	1	rRNA transport	TST, TSC1, RPSA, NPM1, PNPT1, MRPL18
GO:0061187	BP	3	0.048615	1	regulation of chromatin silencing at rDNA	H2AFY, NAA40, PHF2
GO:1902667	BP	33	0.048819	1	regulation of axon guidance	MYCBP2, ZSWIM8, ZSWIM6, ZSWIM5, ZSWIM4, SEMA3A, NRP1, DSCAM, VEGFA, SEMA5A, MEGF8, SEMA3G, SEMA4D, SEMA6C, SEMA6A, SEMA3E, SEMA3F, SEMA6D, SEMA3B, SEMA4B, SEMA4C, SEMA7A, SEMA3D, SEMA6B, SEMA4A, SEMA3C, SEMA5B, SEMA4F, SEMA4G, POU4F2, SLIT2, PTPRO, TUBB2B
GO:0035928	BP	3	0.048839	1	rRNA import into mitochondrion	TST, PNPT1, MRPL18
GO:0030870	CC	7	0.048863	1	Mre11 complex	NBN, SP100, MRE11, TERF2, MRNIP, RAD50, TERF2IP
GO:0016591	CC	70	0.048977	1	RNA polymerase II, holoenzyme	RECQL5, POLR2M, RPRD2, RPAP2, RPRD1A, RPRD1B, MYO6, POLR2D, POLR2C, POLR2E, POLR2A, POLR2B, POLR2I, POLR2H, POLR2J, POLR2K, POLR2F, POLR2G, POLR2L, TAF4, TP53, ERCC2, ERCC3, TBP, TCEA1, GTF2E1, GTF2E2, GTF2F1, TAF6, GTF2A1, GTF2A2, GTF2B, TAF10, GTF2H3, TAF5, TAF13, TAF11, TAF7, TAF12, TAF9, TAF3, TAF2, GTF2H5, TAF8, GTF2H4, TAF1L, TBPL1, SUPT3H, TBPL2, TAF4B, STON1-GTF2A1L, GTF2A1L, GTF2F2, GTF2…
GO:1904382	BP	4	0.049086	1	mannose trimming involved in glycoprotein ERAD pathway	EDEM1, EDEM2, EDEM3, MAN1B1
GO:0055017	BP	7	0.049103	1	cardiac muscle tissue growth	S1PR1, SORBS2, PDLIM5, BMP10, TGFB2, TGFBR3, NDRG4
GO:0016706	MF	41	0.049162	1	2-oxoglutarate-dependent dioxygenase activity	TYW5, ALKBH1, ALKBH5, KDM7A, ALKBH8, EGLN2, EGLN1, RIOX1, EGLN3, JMJD4, HIF1AN, P4HTM, ALKBH4, TRMT9B, JMJD7, HSPBAP1, KDM8, BBOX1, OGFOD1, P4HB, P4HA2, P4HA3, P4HA1, P3H1, P3H2, P3H3, ALKBH2, ALKBH3, FTO, PHYH, KDM4A, KDM4B, KDM4C, KDM2A, TET3, TET2, TET1, JMJD6, PLOD2, PLOD3, PLOD1
GO:0005844	CC	58	0.049415	1	polysome	EIF2S1, VIM, RPS3, PSMA1, CALR, MYH10, PSMA6, EIF4G1, DHX9, NAA30, NAA35, LARP1, LARP4, DIS3L2, GCN1, MCRS1, ATXN2, NAA38, LARP6, UNK, LIN28A, EIF2AK4, IMPACT, AGO2, AGO1, DRG1, RWDD1, MSI1, UPF2, FXR1, FXR2, MSI2, HSPA14, EIF4B, EIF4H, RPS23, RPS29, RPL7A, RPS26, RPS28, RPL30, RPL31, RPL10A, RPL32, RPL11, RPL8, RPL41, RPL38, RPS21, RPL24, RPL19, RPL18A, RPL6, RPL18, NUFIP2, LARP4B, RPL36, EIF3H
GO:0072716	BP	4	0.049443	1	response to actinomycin D	KAT7, TP53, RPL23, MDM2
GO:0008626	BP	6	0.049512	1	granzyme-mediated apoptotic signaling pathway	UBE4B, SRGN, LAMP1, BNIP3, GZMH, GZMB
GO:0010796	BP	3	0.049535	1	regulation of multivesicular body size	RAB11A, RILP, SNF8
GO:0046632	BP	24	0.049548	1	alpha-beta T cell differentiation	ANXA1, LEF1, BLM, ZBTB7B, ITK, IL12B, PTGER4, ZFPM1, SPN, IL6, STAT3, IRF4, BATF, SLAMF6, LY9, HMGB1, GPR183, FOXP1, RORA, RORC, EOMES, RSAD2, PLA2G2D, TNFSF8
GO:0019373	BP	20	0.049595	1	epoxygenase P450 pathway	CYP1A1, CYP1A2, CYP2C8, CYP2C9, CYP2C19, EPHX2, CYP2J2, CYP4F2, CYP4A11, CYP1B1, CYP4F12, CYP2B6, CYP2E1, CYP2A13, CYP2G1P, CYP2A7, CYP2S1, CYP2F1, CYP2C18, CYP2A6
GO:1905097	BP	5	0.049662	1	regulation of guanyl-nucleotide exchange factor activity	MET, STMN1, GPSM1, RIPOR2, EPHA4
GO:0061028	BP	25	0.04988	1	establishment of endothelial barrier	PDE2A, RAPGEF3, ICAM1, EZR, RDX, SOX18, F2RL1, RAP1B, RAP1A, PDE4D, RAPGEF1, MARVELD2, MYADM, PPP1R16B, RAPGEF2, ENG, WNT7B, AFDN, RAP2B, RAB1A, TJP1, RAPGEF6, RAB1B, TJP2, F11R
GO:0006432	BP	3	0.050077	1	phenylalanyl-tRNA aminoacylation	FARS2, FARSB, FARSA
GO:0005070	MF	42	0.050209	1	SH3/SH2 adaptor activity	SH2B2, SOCS2, LAT, NCK2, SKAP2, GRAP2, CD28, SRC, CHN1, NCK1, IRS1, CRK, CRKL, TOB1, CHN2, SH3BGR, GRB2, CNTNAP1, PTPN11, KHDRBS1, ARHGAP1, EPS8, GAB1, GRAP, TP53BP2, LASP1, CLNK, SKAP1, SH2D3C, BLNK, STAM, FCRL2, SH2D3A, RUSC1, SORBS1, SLA2, SH2D2A, PAG1, ITSN2, VAV3, STAP1, SH2D6
GO:0095500	BP	23	0.050226	1	acetylcholine receptor signaling pathway	SLURP2, CHRNB2, CHRNA3, CHRNA7, LY6G6E, LY6H, AGRN, RGS10, CHRM2, CHRM4, CHRM5, CHRM1, CHRM3, GRK2, GNA11, GNAQ, RGS8, GNB1, CDK5R1, PLCB1, HRH4, HRH3, GNA15
GO:0046601	BP	6	0.050301	1	positive regulation of centriole replication	PLK4, NUP62, VPS4B, CEP120, CEP295, CENPJ
GO:0015179	MF	49	0.05038	1	L-amino acid transmembrane transporter activity	SLC38A1, SLC38A7, SLC7A11, SLC7A5, SLC7A10, SLC43A1, SLC7A8, SLC7A7, SLC7A6, SLC7A9, SLC43A2, SLC7A13, SLC25A2, SLC25A15, SLC7A2, SLC7A1, SLC38A3, SLC15A4, OCA2, SLC1A7, SLC25A12, SLC1A3, SLC1A2, SLC1A1, SLC17A8, SLC25A22, SLC17A7, SLC17A6, SLC25A13, SLC25A18, SLC1A6, SLC1A4, SLC36A4, SLC36A3, SLC36A1, SLC36A2, CTNS, SLC3A1, SLC1A5, SLC6A9, SLC25A38, SLC6A5, PQLC2, SLC25A29, SLC38A9, SLC6A20, SLC…
GO:0004559	MF	14	0.050428	1	alpha-mannosidase activity	MAN2B1, MAN2C1, MAN2B2, MANEA, MAN2A1, MAN2A2, MANEAL, MAN1A2, MAN1A1, EDEM1, EDEM2, EDEM3, MAN1C1, MAN1B1
GO:0052811	MF	5	0.05048	1	1-phosphatidylinositol-3-phosphate 4-kinase activity	PIP5K1B, PIP5K1C, PIP4K2A, PIP4K2B, PIP5K1A
GO:0043247	BP	10	0.050536	1	telomere maintenance in response to DNA damage	RIF1, RTEL1, TERF2, ACD, DCLRE1B, TERF2IP, TFIP11, DCLRE1A, DCLRE1C, APEX1
GO:2000674	BP	5	0.050539	1	regulation of type B pancreatic cell apoptotic process	WFS1, CAST, NEUROD1, TCF7L2, IL6
GO:0003678	MF	49	0.050587	1	DNA helicase activity	RECQL5, IGHMBP2, RECQL, DNA2, BLM, ERCC6, ERCC8, WRN, ZRANB3, SETX, SUPV3L1, FBH1, CHD8, MCM9, RUVBL2, RUVBL1, RAD54B, CHD1, CHD2, NBN, MCM4, MCM7, MRE11, DHX9, CHD3, G3BP1, MCM6, CHD4, CHD1L, RAD50, DDX11, BRIP1, DHX36, RTEL1, ERCC3, ERCC2, DHX30, RTEL1-TNFRSF6B, DDX12P, HELB, PIF1, RECQL4, ASCC3, INO80, GINS1, GINS4, GINS2, CDC45, TWNK
GO:0008569	MF	17	0.050615	1	ATP-dependent microtubule motor activity, minus-end-directed	DYNC1H1, DYNC2H1, DYNC2LI1, KIF25, DNAH9, DNAH2, DNAH3, DNAH11, DNAH5, DNAH6, DNHD1, DNAH14, DNAH7, DNAH1, DNAH8, DNAH10, DNAH17
GO:0015816	BP	8	0.050624	1	glycine transport	SLC6A17, SLC6A20, SLC36A3, SLC36A2, SLC36A1, SLC6A9, SLC25A38, SLC6A5
GO:0031080	CC	10	0.050707	1	nuclear pore outer ring	NUP98, SEC13, NUP107, NUP160, NUP43, NUP37, NUP133, AHCTF1, SEH1L, NUP85
GO:0014819	BP	13	0.050739	1	regulation of skeletal muscle contraction	CAV3, SLC8A3, C12orf57, DMPK, GSTM2, CASQ1, CASQ2, GSTO1, ATP2A1, MYH7, KCNJ2, ACTN3, SCN4A
GO:0046639	BP	18	0.050801	1	negative regulation of alpha-beta T cell differentiation	GLI3, IHH, HMGB1, RUNX1, RUNX3, CBFB, RC3H1, TNFSF4, JAK3, SOCS5, ANXA1, SMAD7, ZC3H12A, RC3H2, TBX21, LOXL3, ZBTB7B, SOCS1
GO:0030008	CC	11	0.051149	1	TRAPP complex	TRAPPC3, TRAPPC10, TRAPPC3L, TRAPPC11, TRAPPC5, TRAPPC12, TRAPPC9, TRAPPC2L, TRAPPC4, TRAPPC8, TRAPPC1
GO:1903363	BP	67	0.051154	1	negative regulation of cellular protein catabolic process	RIC1, DAB2IP, ATRAID, RGP1, NELL1, CDK5RAP3, ANXA2, FURIN, ANXA2P2, EFNA1, EPHA4, PRKCG, HSP90AB1, ALAD, GABARAPL2, PSMF1, FAM192A, MARCH7, LAMP3, HSP90AB4P, PANO1, SDCBP, GIPC1, N4BP1, BAG6, FHIT, RPL11, MAP1A, UBXN1, TAF9, HFE, TLK2, CCAR2, RYBP, USP7, DDRGK1, PARK7, WAC, NOP53, BAG5, UCHL5, KLHL40, STYX, SGTA, USP14, SVIP, USP25, UBE2G2, OS9, UBAC2, ERLEC1, DERL3, DERL2, UBE2J1, YOD1, CSNK2A2,…
GO:1904294	BP	13	0.05118	1	positive regulation of ERAD pathway	BAG6, ATXN3, RNFT1, USP13, RNF185, TMEM259, SGTA, CAV1, HERPUD1, NFE2L2, UBQLN1, EDEM1, EDEM2
GO:0019674	BP	62	0.051374	1	NAD metabolic process	KMO, NADK, NT5E, CD38, BST1, QPRT, NADK2, NADSYN1, GPD1L, NMNAT3, NMNAT2, NMNAT1, NMRK2, NMRK1, VCP, MDH1, NUDT17, NUDT12, MDH1B, ALDOB, GPD2, GAPDHS, ALDOA, GAPDH, ENO1, GPI, BPGM, PFKM, ENO2, ALDOC, ENO3, PKM, PGAM2, PFKL, PGAM1, HK1, PKLR, GCK, HK2, HK3, TPI1, PFKP, PGM2L1, ADPGK, HAAO, KYNU, NAPRT, PNP, PTGS2, NNMT, NAMPT, PTGIS, PARP10, RNLS, NAXD, PARP9, PARP16, SLC5A8, NAXE, SLC22A13, IDO2…
GO:2000573	BP	58	0.051467	1	positive regulation of DNA biosynthetic process	MYC, PDGFB, FGF2, PDGFRB, HGF, FGFR4, PRKD2, SMOC2, RGCC, MAP2K7, TNKS, PARN, HNRNPA1, XRCC5, TCP1, MAPK3, MAPK1, CCT6A, CCT5, CCT3, CCT8, CCT4, NEK2, CCT2, PRKCQ, ATM, ATR, HMBOX1, MAPKAPK5, MAPK15, NEK7, ACD, AURKB, NAF1, PNKP, CCT7, PKIB, TNKS2, POT1, FBXO4, MAP3K4, NVL, KLF4, GREM1, HSP90AA1, HSP90AB1, PTGES3, GRHL2, PARM1, WRAP53, HNRNPA2B1, HNRNPD, RFC4, RFC2, RFC5, RFC3, CHTF18, DSCC1
GO:0008198	MF	19	0.051488	1	ferrous iron binding	PHYH, TF, ACP5, FECH, SNCA, HAAO, ALKBH1, FXN, TET2, ALKBH2, DNAJC24, EGLN2, ALKBH3, FTO, EGLN1, FTMT, FTH1, ISCU, FTL
GO:2000279	BP	31	0.051504	1	negative regulation of DNA biosynthetic process	ACVRL1, BMPR2, ANKRD1, ADIPOQ, FAM129B, DACH1, GDF2, HNRNPC, HNRNPA1, SRC, TERF1, HNRNPU, EXOSC10, TERF2, CTC1, TEN1, DCP2, XRN1, TENT4B, ACD, PINX1, TINF2, NAT10, PIF1, STN1, POT1, MEN1, TP53, CERS1, ERCC4, PARP3
GO:0046813	BP	4	0.051876	1	receptor-mediated virion attachment to host cell	ICAM1, CD81, GAS6, LRRC15
GO:0048841	BP	24	0.051902	1	regulation of axon extension involved in axon guidance	SEMA3A, NRP1, DSCAM, VEGFA, SEMA5A, MEGF8, SEMA3G, SEMA4D, SEMA6C, SEMA6A, SEMA3E, SEMA3F, SEMA6D, SEMA3B, SEMA4B, SEMA4C, SEMA7A, SEMA3D, SEMA6B, SEMA4A, SEMA3C, SEMA5B, SEMA4F, SEMA4G
GO:0045085	BP	3	0.052197	1	negative regulation of interleukin-2 biosynthetic process	PTPRC, ZFP36, SFTPD
GO:0006278	BP	24	0.052214	1	RNA-dependent DNA biosynthetic process	TERT, PPIA, TERF1, PTGES3, TERF2, TEP1, HSP90AA1, HSP90AB1, RFC1, MRE11, RAD50, PINX1, WRAP53, TNKS1BP1, NOP10, POT1, NHP2, GAR1, TERF2IP, SMG5, RPA1, RPA2, SMG7, SMG6
GO:0060914	BP	7	0.052713	1	heart formation	SOX17, MEF2C, BMP4, ISL1, LRP2, MESP1, FOLR1
GO:0070170	BP	8	0.052761	1	regulation of tooth mineralization	ASPN, TFAP2A, WNT6, ODAPH, AMTN, ENAM, DSPP, MMP20
GO:0055022	BP	5	0.05291	1	negative regulation of cardiac muscle tissue growth	TP73, RBP4, NOG, TBX5, GSK3A
GO:0000293	MF	3	0.053078	1	ferric-chelate reductase activity	CYB561, CYBRD1, FRRS1
GO:1990124	CC	7	0.053134	1	messenger ribonucleoprotein complex	PKP1, CPEB2, PKP2, PKP3, CPEB1, CPEB3, CPEB4
GO:0061383	BP	23	0.053231	1	trabecula morphogenesis	RHOA, FBN2, BMP10, RBP4, FKBP1A, TEK, TGFBR3, HEY1, ADGRG6, BMP7, S1PR1, BMP5, NOTCH1, NOG, ENG, BMPR1A, TGFBR1, TGFB2, NRG1, RBPJ, DLL4, PLXNB1, SEMA4D
GO:0086083	MF	5	0.053251	1	cell adhesive protein binding involved in bundle of His cell-Purkinje myocyte communication	JUP, DSP, DSC2, DSG2, PKP2
GO:0051959	MF	27	0.053291	1	dynein light intermediate chain binding	RAB11FIP3, DYNC1H1, RILP, CCDC88A, DNAH7, DNAH6, DNAH17, DNAH2, CCDC88C, DNAH8, DYNLL1, DYNC2H1, HOOK3, DNAH9, CCDC88B, HOOK1, DNAH1, DNHD1, DNAL4, RILPL2, DNAH14, DNAH10, DNAH11, DNAH3, RILPL1, DNAH5, DYNLL2
GO:0046135	BP	23	0.053314	1	pyrimidine nucleoside catabolic process	UPP2, TYMP, NT5E, DPYD, DPYS, UPP1, NT5C, NT5C1A, NT5C3A, NT5M, UPB1, CDA, CDADC1, APOBEC3G, APOBEC3C, APOBEC3A, APOBEC1, APOBEC3H, APOBEC3F, AICDA, APOBEC2, APOBEC3B, APOBEC3D
GO:0019371	BP	11	0.053316	1	cyclooxygenase pathway	PTGES, HPGDS, CBR1, PTGS1, TBXAS1, PTGS2, PTGDS, AKR1C3, PTGES3, PTGIS, PTGES2
GO:0001652	CC	4	0.05332	1	granular component	SURF6, CLEC3B, RRP1B, CDKN2AIP
GO:0018199	BP	3	0.053375	1	peptidyl-glutamine modification	QPCT, QPCTL, IVL
GO:0070180	MF	4	0.053686	1	large ribosomal subunit rRNA binding	RPL12, RPLP0, MRPL11, RPL23
GO:0099516	MF	50	0.053902	1	ion antiporter activity	SLC4A1, SLC22A6, SLC26A9, SLC22A9, SLC22A8, SLC26A6, SLC26A1, SLC22A7, SLC26A11, SLC26A10, SLC26A8, SLC26A4, SLC26A3, SLC26A2, SLC26A5, SLC26A7, SLC25A4, SLC25A31, SLC19A1, SLC37A4, SLC37A1, SLC37A3, SLC37A2, SLC7A11, SLC25A11, SLC22A4, SLC9B2, SLC9A1, SLC9A3, SLC9A5, SLC9B1, SLC9A4, SLC9A9, SLC9A2, SLC9A8, SLC9C1, SLC9C2, SLC8B1, SLC3A2, SLC8A1, SLC8A3, SLC8A2, SLC24A1, SLC24A4, SLC24A3, SLC24A2…
GO:0017056	MF	23	0.053929	1	structural constituent of nuclear pore	TPR, NUP153, NUP98, NUP107, NUTF2, NUP160, NUP93, NUP133, NUP205, NDC1, UPF3A, NPAP1, NUP54, NUP58, NUP188, NUP35, POM121C, NUP155, NUP62, POM121L12, NUP85, NUP214, POM121L2
GO:0034155	BP	3	0.054215	1	regulation of toll-like receptor 7 signaling pathway	LILRA4, TREML4, RSAD2
GO:0015272	MF	5	0.054571	1	ATP-activated inward rectifier potassium channel activity	KCNJ10, ABCC8, KCNJ11, KCNJ8, KCNJ1
GO:0070979	BP	28	0.054679	1	protein K11-linked ubiquitination	UBE2C, PRKN, CDC27, UBE2D3, UBE2H, UBE2B, UBE2L3, RNF4, CDC16, UBE2S, CDC26, UBE2E3, UBE2W, UBE2E2, ANAPC13, RNF26, ANAPC1, UBE2T, CDC23, ANAPC7, ANAPC5, ANAPC4, ANAPC2, FZR1, ANAPC10, UBE2D4, UBE2L5, UBE2D2
GO:0030219	BP	8	0.054683	1	megakaryocyte differentiation	MPIG6B, TAL1, IL11, CDKN2B, ZFPM1, KIT, MED1, ZNF385A
GO:0022840	MF	19	0.054707	1	leak channel activity	RHAG, NALCN, PANX1, KCNK1, KCNK3, KCNK2, TMEM175, KCNK17, KCNK18, KCNK12, KCNK7, KCNK9, KCNK15, KCNK16, KCNK13, KCNK5, KCNK4, KCNK6, KCNK10
GO:0043813	MF	4	0.054803	1	phosphatidylinositol-3,5-bisphosphate 5-phosphatase activity	SYNJ2, SYNJ1, FIG4, PIKFYVE
GO:0034987	MF	5	0.054968	1	immunoglobulin receptor binding	TARM1, JCHAIN, FES, FGR, IGLL1
GO:0032649	BP	70	0.054969	1	regulation of interferon-gamma production	ISG15, CCR7, SIRPA, CD47, RIPK3, LGALS9, TLR4, PRNP, HMGB1, RARA, TNFSF4, AXL, XCL1, C1QBP, GAS6, LILRB1, HAVCR2, PDCD1LG2, VSIR, CD274, PGLYRP1, PGLYRP3, PGLYRP4, INHA, INHBA, ZC3H12A, NR1H4, IL36RN, IL1B, HLA-DPB1, CD14, HSPD1, IL1R1, HLA-DPA1, ZP3, IL12A, IL12B, CCR2, TXK, IL12RB1, SLC11A1, ISL1, PDE4B, PDE4D, FADD, FZD5, IL18R1, IL18, IL23R, IFNL1, SLAMF6, IL12RB2, IL23A, FAM49B, KLRK1, IL6R,…
GO:0051937	BP	6	0.055074	1	catecholamine transport	SLC6A3, SLC18A2, MAPK15, SLC6A2, SNCA, VIP
GO:0016723	MF	8	0.055108	1	oxidoreductase activity, oxidizing metal ions, NAD or NADP as acceptor	STEAP3, MTRR, CYB561, CYBRD1, FRRS1, STEAP4, STEAP2, MMACHC
GO:0099004	BP	4	0.055115	1	calmodulin dependent kinase signaling pathway	PCP4, IRGM, PRKAA1, CAMKK2
GO:0007617	BP	3	0.055177	1	mating behavior	APP, DRD1, MTNR1A
GO:0030619	MF	7	0.05522	1	U1 snRNA binding	SNRNP70, SNRPA, SNRPC, GEMIN5, ISG20, PRPF8, SNRPB2
GO:0003338	BP	13	0.055226	1	metanephros morphogenesis	WNT7B, PKD2, FOXJ1, PAX2, PAX8, PKD1, SOX9, SOX8, BMP4, SIX2, SALL1, SMO, WT1
GO:0007205	BP	13	0.055259	1	protein kinase C-activating G protein-coupled receptor signaling pathway	PLPP1, PRKD3, CHRM1, GAP43, AZU1, F2R, HTR2B, DGKD, DGKH, PARD3, PICK1, BDKRB1, DGKQ
GO:0070139	MF	5	0.05529	1	SUMO-specific endopeptidase activity	SENP5, SENP6, SENP2, SENP1, SENP7
GO:0045815	BP	58	0.05562	1	positive regulation of gene expression, epigenetic	MYO1C, POLR1C, CD3EAP, SMARCA5, H2AFY, SF3B1, POLR1A, POLR2E, TBP, DEK, POLR2H, POLR2K, ACTB, POLR2F, POLR2L, ERCC6, EP300, TAF1C, TAF1A, TWISTNB, TAF1B, KAT2A, KAT2B, WBP2, MYBBP1A, SLC50A1, POLR1E, TAF1D, POLR1B, DDX21, ZNRD1, BAZ1B, HMGA1, ASF1A, H1FX, H1FOO, H1FNT, ATAD2, HIST1H1B, HIST1H1E, HIST1H1C, HILS1, HIST1H1T, ATAD2B, HIST1H1A, HIST1H1D, H1F0, PHF2, APOBEC1, TET1, AICDA, ARID1A, CHEK1…
GO:1902473	BP	9	0.055682	1	regulation of protein localization to synapse	MAPT, WNT5A, NLGN2, STX7, DBN1, WNT7A, DVL1, HRAS, RAP1A
GO:0052836	MF	3	0.055929	1	inositol 5-diphosphate pentakisphosphate 5-kinase activity	IP6K1, IP6K3, IP6K2
GO:0052839	MF	3	0.055929	1	inositol diphosphate tetrakisphosphate kinase activity	IP6K1, IP6K3, IP6K2
GO:2001170	BP	8	0.056007	1	negative regulation of ATP biosynthetic process	PARP1, PID1, FLCN, CBFA2T3, FBP1, HDAC4, PPARA, ACTN3
GO:0051536	MF	26	0.056047	1	iron-sulfur cluster binding	RPS3, NUBP1, DPYD, NUBP2, CISD3, FDX1, SDHB, XDH, AOX1, FXN, CIAPIN1, CISD2, RFESD, ISCA1, ISCA2, ISCU, ACO1, ETFDH, NUBPL, RSAD2, EXO5, NFU1, IREB2, CIAO3, ACO2, NDUFS1
GO:0030166	BP	56	0.056178	1	proteoglycan biosynthetic process	BMPR1B, IGF1, FOXL1, BMPR2, CHST9, XYLT1, CSGALNACT2, CSGALNACT1, CANT1, GAL3ST3, GAL3ST4, CHST8, FAM20B, EXTL3, UGDH, B3GAT3, GLCE, NDST3, NDST1, EXT1, EXT2, XYLT2, HS3ST3B1, HS3ST3A1, NDST4, HS3ST1, HS3ST5, HS3ST6, HS3ST2, NDST2, HS3ST4, HS2ST1, HS6ST1, HS6ST3, PXYLP1, B3GAT2, B3GAT1, NCAN, CSPG5, DCN, VCAN, CSPG4, CHSY3, CHST15, CHST3, CHSY1, CHPF, CHST13, BCAN, CHST11, CHST12, CHPF2, DSEL, CH…
GO:0003139	BP	5	0.056236	1	secondary heart field specification	BMP4, ISL1, LRP2, MEF2C, MESP1
GO:0048843	BP	20	0.056265	1	negative regulation of axon extension involved in axon guidance	SEMA5A, SEMA3G, SEMA4D, SEMA3A, SEMA6C, SEMA6A, SEMA3E, SEMA3F, SEMA6D, SEMA3B, SEMA4B, SEMA4C, SEMA7A, SEMA3D, SEMA6B, SEMA4A, SEMA3C, SEMA5B, SEMA4F, SEMA4G
GO:0016308	MF	6	0.05631	1	1-phosphatidylinositol-4-phosphate 5-kinase activity	PIP5K1B, PIP5K1C, PIP4K2A, PIP4K2B, PIP5K1A, PIKFYVE
GO:0043981	BP	13	0.056344	1	histone H4-K5 acetylation	KAT7, WDR5, JADE1, KANSL1, MCRS1, PHF20, KAT8, KANSL2, MEAF6, JADE2, KANSL3, ING4, KANSL1L
GO:0043982	BP	13	0.056344	1	histone H4-K8 acetylation	KAT7, WDR5, JADE1, KANSL1, MCRS1, PHF20, KAT8, KANSL2, MEAF6, JADE2, KANSL3, ING4, KANSL1L
GO:0034356	BP	15	0.056358	1	NAD biosynthesis via nicotinamide riboside salvage pathway	PNP, PTGS2, NNMT, NAMPT, PTGIS, PARP10, RNLS, NAPRT, NAXD, PARP9, PARP16, SLC5A8, NAXE, NUDT12, SLC22A13
GO:0006678	BP	5	0.056395	1	glucosylceramide metabolic process	CLN3, FA2H, UGCG, GBA, GBA2
GO:0000472	BP	3	0.056476	1	endonucleolytic cleavage to generate mature 5'-end of SSU-rRNA from (SSU-rRNA, 5.8S rRNA, LSU-rRNA)	UTP20, NOP14, ABT1
GO:0000480	BP	3	0.056476	1	endonucleolytic cleavage in 5'-ETS of tricistronic rRNA transcript (SSU-rRNA, 5.8S rRNA, LSU-rRNA)	UTP20, NOP14, ABT1
GO:0086080	MF	10	0.05669	1	protein binding involved in heterotypic cell-cell adhesion	CD200, SIRPA, CD47, IZUMO1, CXADR, JUP, DSP, DSC2, DSG2, PKP2
GO:0043388	BP	43	0.056846	1	positive regulation of DNA binding	PRKN, EDF1, EGF, NGF, IGF1, HMGB1, TXN, SKI, MMP9, NME1, MMP8, HMGB2, PPARG, CEBPG, PLAUR, FOXC1, HES1, PYHIN1, SIRT2, NIPBL, MAU2, PINX1, ACD, TGFB1, RB1, H1F0, GATA3, HMGA2, HAND2, POU4F1, POU4F2, NEUROD1, TWIST1, FAM129B, PARK7, TRIM6, TRAF6, IFNG, PAX6, CTNNB1, GTF2B, EP300, DDRGK1
GO:1902894	BP	11	0.056912	1	negative regulation of pri-miRNA transcription by RNA polymerase II	NFIB, PDGFB, SRF, BMP4, SOX9, PPARD, RELA, PPARA, NFATC3, NFATC4, LILRB4
GO:0045830	BP	13	0.057002	1	positive regulation of isotype switching	TFRC, TP53BP1, RIF1, SHLD3, PAXIP1, SHLD2, SHLD1, MAD2L2, IL4, CLCF1, TNFSF4, TNFSF13, TGFB1
GO:1900029	BP	13	0.05704	1	positive regulation of ruffle assembly	HRAS, PFN1, CARMIL2, DEF8, NLGN1, FAM98A, EPS8L1, NDEL1, P2RY12, EPS8L2, PLEKHM1, EPS8L3, EPS8
GO:0031018	BP	22	0.057124	1	endocrine pancreas development	PAX4, NKX2-2, IL6, IL6R, AKT1, RFX3, INSM1, FOXO1, NEUROD1, RFX6, EIF2AK3, FOXA2, ANXA1, PDX1, MNX1, DLL1, BMP4, BMP5, BMP6, CDK6, NKX6-1, PAX6
GO:0090237	BP	3	0.057167	1	regulation of arachidonic acid secretion	SYK, PLA2G10, PLA2R1
GO:0032007	BP	43	0.057338	1	negative regulation of TOR signaling	EPM2A, ARNTL, DEPDC5, TMEM127, PDCD6, TSC2, GSK3A, PRKAA2, NPRL3, PRKAA1, MAPKAPK5, UBR1, UBR2, FLCN, DEPTOR, FNIP1, NPRL2, TNFAIP8L1, TSC1, AKT1S1, SIRT1, DDIT4, TBC1D7, SH3BP4, MINAR1, SIK1, SIK2, NIM1K, SIK1B, SPAAR, CASTOR2, SESN2, SESN3, ATM, STK11, BMT2, SZT2, RNF152, CASTOR1, ITFG2, C12orf66, KPTN, SESN1
GO:0045171	CC	56	0.057704	1	intercellular bridge	CDC7, QSOX1, RFXANK, RAB11FIP3, DUSP11, DNAJC8, KIF20A, APC2, GSTM1, ESRRA, PRKACA, GSTM3, PRKACG, PRKACB, XPA, GSTM2, CD34, PRKCI, GSTM5, FOXL2, GSTM4, CENPC, UNC119, KRR1, AAMP, IQCB1, RAB35, KIF4B, CDCA8, HAUS3, NCAPH2, RBM44, SETX, TEX14, KLHDC8B, KIF2B, AGBL5, MICAL1, PPP1R13L, NTNG2, THAP11, THOC1, EAF1, PKNOX2, USB1, SNRNP25, PCIF1, TRIM45, SRA1, FASTKD2, EHD2, TPX2, CEP131, FAM50B, NINL, …
GO:0015175	MF	28	0.057772	1	neutral amino acid transmembrane transporter activity	SLC43A1, SLC3A2, SLC7A9, SLC7A5, SLC1A5, SLC6A19, SLC38A1, SLC7A10, SLC43A2, SLC6A18, SLC7A8, SLC7A11, SLC6A9, SLC6A5, SLC38A3, SLC38A7, SLC1A4, SLC36A2, SLC36A3, SLC25A38, SLC36A1, SLC38A9, SLC36A4, SLC6A20, SLC6A7, SERINC3, SERINC5, SLC1A1
GO:0018958	BP	42	0.057865	1	phenol-containing compound metabolic process	SULT1B1, SULT1A2, TYRP1, TYR, DCT, TRPC1, TH, RNF180, DBH, GATA3, INSM1, MOXD1, MOXD2P, HAND2, PRKN, DRD2, DRD1, DRD4, DRD3, SNCAIP, LRTOMT, COMT, DAO, GCH1, SNCA, TGFB2, PAH, PNMT, DDC, FAH, IYD, DIO2, DIO1, CRYM, DIO3, FOXE1, TPO, SLC5A5, DUOX2, DUOX1, CPQ, HTR1A
GO:1902732	BP	4	0.057988	1	positive regulation of chondrocyte proliferation	LTF, SIRT6, SIX2, COMP
GO:0005942	CC	27	0.058016	1	phosphatidylinositol 3-kinase complex	PIK3CD, PIK3R1, PIK3CA, SOCS3, PIK3CB, PIK3C2G, PIK3CG, SOCS2, PIK3R5, SOCS1, SLA2, SOCS5, CISH, PIK3R2, PIK3R6, SOCS7, SOCS6, PIK3R3, PIK3C2A, PIK3C2B, BECN1, ATG14, PIK3C3, NRBF2, PIK3R4, BECN2, VAC14
GO:0009164	BP	32	0.058115	1	nucleoside catabolic process	ENPP4, PNP, ADA, ADA2, ADAL, PRTFDC1, NUDT18, CDA, CDADC1, APOBEC3G, APOBEC3C, APOBEC3A, APOBEC1, APOBEC3H, APOBEC3F, AICDA, APOBEC2, APOBEC3B, APOBEC3D, DERA, DPYD, UPP2, TYMP, NT5E, DPYS, UPP1, NT5C, NT5C1A, NT5C3A, NT5M, UPB1, MTAP
GO:0036490	BP	5	0.05812	1	regulation of translation in response to endoplasmic reticulum stress	EIF2AK3, EIF2AK4, DNAJC3, NCK1, SESN2
GO:1990254	MF	6	0.05825	1	keratin filament binding	KRT14, VIM, FAM83H, KRT74, SIRT1, EPPK1
GO:0097499	BP	9	0.058414	1	protein localization to non-motile cilium	TULP2, TULP3, TULP1, TUB, BBIP1, ARL13B, ZDHHC3, SPATA7, PCARE
GO:0014896	BP	13	0.058416	1	muscle hypertrophy	IGF1, SORBS2, PDLIM5, TCAP, CAMTA2, HDAC4, INPP5F, CYBA, HTR2B, CSRP3, TTN, RYR2, MYOC
GO:0046835	BP	25	0.058599	1	carbohydrate phosphorylation	HK1, TKFC, GNPTAB, FGGY, POMK, GNPTG, RBKS, KHK, GALK1, GALK2, HK2, HK3, GCK, HKDC1, XYLB, PFKM, PFKL, PFKP, PFKFB2, PFKFB3, PFKFB4, GNE, NAGK, IPPK, ITPK1
GO:0072077	BP	7	0.058638	1	renal vesicle morphogenesis	LHX1, SMO, SALL1, BMP4, PAX2, PAX8, SIX2
GO:0052646	BP	7	0.058652	1	alditol phosphate metabolic process	GPD1, GPAM, GPD2, GK5, GK2, GK3P, ACP6
GO:0005945	CC	3	0.058655	1	6-phosphofructokinase complex	PFKM, PFKL, PFKP
GO:0003872	MF	3	0.058655	1	6-phosphofructokinase activity	PFKM, PFKL, PFKP
GO:0006978	BP	10	0.058889	1	DNA damage response, signal transduction by p53 class mediator resulting in transcription of p21 class mediator	TP53, MUC1, SP100, BRCA1, TFAP4, FOXM1, RPS27L, KAT5, HIPK2, ING4
GO:0045060	BP	3	0.058908	1	negative thymic T cell selection	GLI3, SHH, AIRE
GO:0090280	BP	10	0.058959	1	positive regulation of calcium ion import	GRM6, PDGFB, PDGFRB, CCL3, CCL2, LGALS3, CXCL12, STC1, RAMP3, CALCR
GO:1990745	CC	4	0.059057	1	EARP complex	VPS53, VPS52, VPS50, VPS51
GO:0023016	BP	3	0.059151	1	signal transduction by trans-phosphorylation	OXSR1, WNK1, STK39
GO:1902474	BP	7	0.059174	1	positive regulation of protein localization to synapse	MAPT, WNT5A, NLGN2, STX7, DBN1, WNT7A, DVL1
GO:0016929	MF	6	0.059214	1	SUMO-specific protease activity	SENP5, SENP6, SENP2, SENP1, SENP7, USPL1
GO:2001057	BP	14	0.059227	1	reactive nitrogen species metabolic process	MARC1, MARC2, CPS1, DDAH2, NQO1, NOS3, NOS1, GCHFR, GCH1, AKT1, NOS2, SPR, ARG2, CYP1B1
GO:0008275	CC	4	0.059252	1	gamma-tubulin small complex	CENPJ, TUBGCP6, TUBGCP3, TUBGCP2
GO:0051293	BP	30	0.059317	1	establishment of spindle localization	DYNC1H1, ESPL1, KPNB1, CLASP1, NUSAP1, NDC80, ZW10, HTT, PAFAH1B1, CENPA, DYNLT1, GPSM2, DCTN1, NUMA1, UBXN2B, SAPCD2, SPDL1, CDK5RAP2, NDE1, NSFL1C, NDEL1, BCCIP, MAP4, KIF25, LLGL1, LLGL2, MOS, SPIRE1, SPIRE2, FMN2
GO:0070061	MF	5	0.059331	1	fructose binding	ALDOA, ALDOB, PFKM, PFKL, SLC2A5
GO:2000096	BP	5	0.059485	1	positive regulation of Wnt signaling pathway, planar cell polarity pathway	DKK1, MLLT3, DAB2, NKD1, RSPO3
GO:0050886	BP	28	0.059493	1	endocrine process	OXTR, AVPR1A, AVPR1B, CYP11B2, RASL10B, CORIN, ACE, AGTR1, ENPEP, PCSK5, REN, CTSG, MME, CPA3, CMA1, CTSZ, AGT, SERPINF2, EDN1, EDN3, EDN2, NOS3, ECE1, FAM129B, TBX3, GHRL, INHBA, CRHR1
GO:0043383	BP	4	0.059597	1	negative T cell selection	THEMIS, GLI3, SHH, AIRE
GO:0044545	CC	5	0.059685	1	NSL complex	KANSL3, MCRS1, KANSL1, KANSL2, KANSL1L
GO:0030119	CC	36	0.059705	1	AP-type membrane coat adaptor complex	AP5Z1, AP1G1, AP3M2, AP5B1, AP3S1, AP5M1, AP5S1, VPS41, AP3S2, VPS33A, VPS33B, AP3D1, AP4M1, TEPSIN, AP4E1, AP4S1, AP4B1, AP1G2, AP1S1, AFTPH, SYNRG, CLBA1, SLC18A3, HIP1, AP2A2, AP2A1, AP2S1, AP2B1, PICALM, TBC1D5, AP2M1, SGIP1, KIAA1107, FCHO2, HIP1R, FCHO1
GO:0003300	BP	10	0.059749	1	cardiac muscle hypertrophy	TCAP, HTR2B, CSRP3, TTN, RYR2, SORBS2, PDLIM5, CAMTA2, HDAC4, INPP5F
GO:0000056	BP	6	0.059768	1	ribosomal small subunit export from nucleus	XPO1, RAN, RPS15, LTV1, NPM1, NUP88
GO:0009931	MF	11	0.060029	1	calcium-dependent protein serine/threonine kinase activity	CAMK2A, MAPKAPK2, MKNK2, MKNK1, CAMK4, MAPKAPK5, MAPKAPK3, PRKCG, PRKCB, CCL3, PRKCA
GO:0097255	CC	5	0.060095	1	R2TP complex	RPAP3, PIH1D1, RUVBL2, RUVBL1, PIH1D2
GO:0072182	BP	9	0.060382	1	regulation of nephron tubule epithelial cell differentiation	GATA3, CTNNB1, OSR1, STAT1, LIF, PAX2, PAX8, PROM1, LHX1
GO:0005114	MF	7	0.0604	1	type II transforming growth factor beta receptor binding	TGFB1, TGFB3, ENG, TGFBR1, TGFB2, TGFBR3, BAMBI
GO:0019605	BP	3	0.060401	1	butyrate metabolic process	ACSM1, ACOT4, ACADS
GO:0046006	BP	28	0.060532	1	regulation of activated T cell proliferation	IDO1, CLC, CD274, RIPK3, ICOSLG, IGF2, IGF1, HMGB1, IGFBP2, RPS3, IL12B, IL12RB1, IL2, FADD, IL18, AGER, IL23R, TMIGD2, IL23A, HHLA2, TNFSF9, IL6R, LGALS9, PRNP, PRKAR1A, RC3H1, BTN2A2, PDCD1LG2
GO:0033483	BP	7	0.060567	1	gas homeostasis	SOD2, WNT7B, HIF1A, EGLN1, CIAO3, CAV1, GSTP1
GO:0050853	BP	27	0.060709	1	B cell receptor signaling pathway	PIK3CD, PRKCB, PTPRC, BCL2, CD79A, CTLA4, PLCG2, CD38, MNDA, TEC, SYK, BLK, NCKAP1L, BCAR1, MEF2C, NFATC2, RFTN1, LAT2, PLEKHA1, VAV3, CD19, CD79B, ITK, IGLL1, LCK, LIME1, BAX
GO:0008630	BP	49	0.060867	1	intrinsic apoptotic signaling pathway in response to DNA damage	TP73, HTRA2, BCL2L11, CHEK2, ABL1, EPHA2, SFN, BRCA1, CASP2, CRIP1, MSH6, CASP9, E2F1, IKBKE, HIC1, MOAP1, TOPORS, FNIP2, CIDEB, BCL2L10, BCL2L2, BCL2L1, PML, BAX, PRKDC, MCL1, BCL2A1, ATM, BAK1, BCL2, CASP14, BOK, TP53, BCL3, BAG6, EP300, SNW1, IFI16, RPS27L, AEN, DYRK2, SIRT1, USP28, HIPK2, CDIP1, DDIT4, PHLDA3, TMEM109, MSH2
GO:0005004	MF	5	0.060972	1	GPI-linked ephrin receptor activity	EPHA3, EPHA8, EPHA5, EPHA4, EPHA7
GO:0085029	BP	10	0.060999	1	extracellular matrix assembly	HAS3, TGFB1, GAS6, HAS2, HAS1, TNXB, MYH11, MFAP4, FBLN5, EMILIN1
GO:0060979	BP	4	0.061121	1	vasculogenesis involved in coronary vascular morphogenesis	NOTCH1, TGFBR3, SPRED1, TBX5
GO:1903093	BP	3	0.061161	1	regulation of protein K48-linked deubiquitination	OTUD4, UBXN1, PARK7
GO:0016235	CC	40	0.061254	1	aggresome	DVL2, TRIM66, UBD, ZBTB14, PRKN, TRIM37, TDP2, BAG3, FGR, HSPA1A, HSPA1B, EEF2, POLD1, HOXD3, HOXC9, EPS15, RANGAP1, PSEN1, CCZ1B, CCZ1, PRKCQ, URB2, SFMBT2, SLFN11, ZDHHC17, DBF4B, SYNE2, EDEM1, STRADB, RNF32, XRN2, PRDM16, PICK1, KLHL14, HSPB7, SERGEF, TBK1, UBQLN1, CABIN1, SQSTM1
GO:0002377	BP	30	0.061272	1	immunoglobulin production	DNAJB9, TMIGD2, VPREB1, VPREB3, PTPRC, GALNT2, HLA-DQB1, GAPT, RNF8, MSH2, LIG4, MSH6, BATF, EXOSC6, RNF168, EXOSC3, CCR6, HSPD1, CTNNBL1, AICDA, POLQ, POLL, SAMHD1, MLH1, PMS2P1, PMS2P3, PMS2P5, PMS2, TCF3, PRKDC
GO:1904292	BP	27	0.061486	1	regulation of ERAD pathway	USP19, SGTA, USP14, SVIP, CAV1, HERPUD1, NFE2L2, UBQLN1, BRSK2, UBE2G2, OS9, UBAC2, ERLEC1, DERL3, DERL2, UBE2J1, YOD1, EDEM1, EDEM2, UBXN1, USP25, BAG6, ATXN3, RNFT1, USP13, RNF185, TMEM259
GO:0045622	BP	27	0.061503	1	regulation of T-helper cell differentiation	IRF4, RC3H1, TNFSF4, JAK3, SOCS5, ANXA1, SMAD7, ZC3H12A, RC3H2, TBX21, LOXL3, MYB, CD80, CCL19, RARA, CD86, PRKCZ, IL18, NLRP3, NFKBID, NFKBIZ, MALT1, IL12B, IL12RB1, IL23R, IL23A, IL27
GO:0003941	MF	3	0.06158	1	L-serine ammonia-lyase activity	SDS, SRR, SDSL
GO:0032729	BP	45	0.061608	1	positive regulation of interferon-gamma production	TLR4, IL1B, HLA-DPB1, CD14, HSPD1, IL1R1, HLA-DPA1, ZP3, TNFSF4, IL12A, IL12B, CCR2, TXK, IL12RB1, SLC11A1, ISL1, PDE4B, PDE4D, FADD, FZD5, IL18R1, IL18, IL23R, IFNL1, SLAMF6, IL12RB2, IL23A, FAM49B, KLRK1, IL6R, CD226, TLR3, CEBPG, EBI3, CD276, ZFPM1, IL27, IL21, TLR9, LGALS9, RASGRP1, HMHB1, CD2, CD244, PTPN22
GO:0001102	MF	37	0.061642	1	RNA polymerase II activating transcription factor binding	BHLHE40, TBX3, TBXT, NCOR1, EOMES, TBX6, FOS, JUN, EGR2, ATF2, CREB1, LMO2, POU1F1, CTNNB1, IFI27, HNF4A, ISL1, SMAD3, NHLH2, EP300, TP53BP1, NEUROD1, NFE2L2, LDB1, CREBBP, SIN3A, PITX2, DUSP26, BHLHE41, HIPK2, HEY2, MAD2L2, TBX20, LDB2, RBL2, RBL1, RB1
GO:0043954	BP	26	0.061663	1	cellular component maintenance	INAVA, PKP2, PLEKHA7, KIFC3, CAMSAP3, CSF1R, PRTN3, F2R, F2RL1, CD177, NLGN2, MYADM, PARD6A, SUPV3L1, SUPT6H, MTHFR, LNPK, PRNP, INSR, FYN, IGF1R, MTMR2, PICK1, DCTN1, CHCHD10, RAB3A
GO:1990830	BP	4	0.061695	1	cellular response to leukemia inhibitory factor	HNRNPU, SBNO2, PLA2G10, SHMT1
GO:0032689	BP	23	0.06174	1	negative regulation of interferon-gamma production	LGALS9, TLR4, PRNP, HMGB1, RARA, TNFSF4, AXL, XCL1, C1QBP, GAS6, LILRB1, HAVCR2, PDCD1LG2, VSIR, CD274, PGLYRP1, PGLYRP3, PGLYRP4, INHA, INHBA, ZC3H12A, NR1H4, IL36RN
GO:0035723	BP	12	0.061843	1	interleukin-15-mediated signaling pathway	CD4, IL2RB, JAK1, SHC1, STAT3, IL15, STAT5A, STAT5B, JAK3, GRB2, IL15RA, PLCB1
GO:0004908	MF	3	0.061853	1	interleukin-1 receptor activity	IL1R1, IL1R2, IL1RL2
GO:0045910	BP	39	0.062003	1	negative regulation of DNA recombination	MSH3, MSH2, MSH6, BLM, ZRANB3, RTEL1, HIST1H1D, H1FOO, HIST1H1A, H1FNT, HIST1H1T, H1FX, RTEL1-TNFRSF6B, HIST1H1B, HIST1H1E, HIST1H1C, HILS1, H1F0, PARP3, NDFIP1, THOC1, ZSCAN4, TERF2, TERF2IP, SMCHD1, POLQ, TP53BP1, RIF1, SHLD3, SHLD2, SHLD1, CGAS, FBH1, HELB, MAGEF1, PARPBP, MAD2L2, RECQL5, RMI2
GO:0017046	MF	37	0.062181	1	peptide hormone binding	GALR2, GALR3, INHBA, GHR, NPR1, PRLR, NPR3, NPR2, EDNRB, CCKAR, CCKBR, VIPR1, ECE1, GALR1, SCTR, GHRHR, PTH1R, ACVR1, SLC40A1, ANXA5, CRHR2, LEPR, CRHR1, VIPR2, GLP1R, PTH2R, GIPR, GLP2R, ADCYAP1R1, INSR, IGF1R, IDE, PIK3R1, CRHBP, CALCR, RAMP1, CALCRL
GO:0051953	BP	14	0.062203	1	negative regulation of amine transport	CHGA, SYT4, ADRA2A, ADRA2B, ADRA2C, UCN, CRH, SNCA, ARL6IP5, GRM7, TRH, HRH3, OSR1, STK39
GO:2000582	BP	3	0.062206	1	positive regulation of ATP-dependent microtubule motor activity, plus-end-directed	DYNLL2, DYNLL1, DNAL4
GO:1904994	BP	11	0.062207	1	regulation of leukocyte adhesion to vascular endothelial cell	CCL21, CCL25, CXCL12, CCL28, KLF4, NFAT5, TNF, ETS1, RHOA, RELA, TRAF6
GO:0022848	MF	10	0.062327	1	acetylcholine-gated cation-selective channel activity	CHRNA1, CHRNB1, CHRNB2, CHRNA5, CHRNB4, CHRNA3, CHRNA7, CHRNA4, CHRNA2, CHRNA9
GO:0071458	CC	6	0.062411	1	integral component of cytoplasmic side of endoplasmic reticulum membrane	PKD2, SPPL2C, SPPL3, SPPL2B, SPPL2A, HM13
GO:0003337	BP	6	0.062427	1	mesenchymal to epithelial transition involved in metanephros morphogenesis	BMP4, PAX2, PAX8, SIX2, SALL1, SMO
GO:0005663	CC	6	0.062502	1	DNA replication factor C complex	PCNA, RFC4, RFC2, RFC1, RFC5, RFC3
GO:0019870	MF	8	0.062506	1	potassium channel inhibitor activity	ENSA, RASA1, CAV3, NEDD4L, WNK1, WNK4, WNK2, CAV1
GO:0030539	BP	4	0.062571	1	male genitalia development	TBX3, WT1, LHCGR, SHH
GO:2000251	BP	18	0.062608	1	positive regulation of actin cytoskeleton reorganization	HAX1, NRP1, ABL1, HRAS, FES, HCK, CSF3, HCLS1, NTF3, CDC42, CDK5, TEK, NTRK3, BCAS3, BAIAP2L1, STAP1, BAIAP2L2, BAIAP2
GO:0035655	BP	7	0.062846	1	interleukin-18-mediated signaling pathway	IL18RAP, IL18BP, PDGFB, ALOX5, AKT1, IL18R1, IL18
GO:0003231	BP	70	0.062906	1	cardiac ventricle development	SCN5A, TMEM65, ENG, GATA4, NOTCH1, HEYL, DLL4, HEY2, HEY1, SOX11, MEF2C, SOX4, MESP1, HAND1, TBX5, CPE, TGFBR2, NPY2R, GSK3A, RBPJ, FOXF1, NPY5R, SFRP2, SMAD4, RYR2, BMP4, GATA3, BMPR1A, ISL1, TGFB2, JAG1, TBX20, NKX2-5, ZFPM2, SMAD7, BMP10, TGFB1, MYL3, TPM1, MYL2, MYH7, MYH6, TNNI3, FGFR2, TNNT2, FKBP1A, TNNC1, TGFBR3, MYBPC3, PROX1, PKP2, TGFBR1, NRG1, DSP, LRP2, NOG, GJA5, HES1, DAND5, STRA6,…
GO:0016461	CC	8	0.062924	1	unconventional myosin complex	MYO9A, MYO1C, MYO1F, MYL6B, MYL6, MYO18B, MYO6, DYNLL2
GO:0006563	BP	12	0.062926	1	L-serine metabolic process	SHMT1, SHMT2, CBS, PSPH, SRR, CBSL, PHGDH, SERINC3, SERINC5, PSAT1, SDS, SDSL
GO:1903202	BP	31	0.062996	1	negative regulation of oxidative stress-induced cell death	PRKN, FYN, PARK7, PINK1, HTRA2, NOL3, VNN1, INS, SOD2, HSPB1, AKT1, MAPK7, NFE2L2, SIRT1, BAG5, NME5, HIF1A, TRAP1, ATF4, FBXO7, IL10, RACK1, NR4A3, GPR37, PDE8A, GPR37L1, TXN, PYCR1, LRRK2, MET, HGF
GO:0090399	BP	11	0.063231	1	replicative senescence	TERT, CHEK1, CHEK2, TP53, SERPINE1, MME, CDKN2A, PLA2R1, ATM, ATR, WNT16
GO:0071459	BP	16	0.063318	1	protein localization to chromosome, centromeric region	RB1, CENPA, CTCF, HASPIN, BOD1, ZW10, BUB3, CDK1, IK, KNL1, MTBP, SPDL1, AURKB, CHAMP1, MIS12, RCC2
GO:0051923	BP	13	0.063357	1	sulfation	SULT1C2, SULT1B1, SULT1C4, SULT1E1, SULT1A1, SULT1A2, SULT2A1, HS3ST5, CHST5, UST, CHST4, TPST1, TPST2
GO:2000675	BP	4	0.063616	1	negative regulation of type B pancreatic cell apoptotic process	WFS1, CAST, NEUROD1, TCF7L2
GO:0015696	BP	37	0.063766	1	ammonium transport	AQP1, SLC12A2, RHAG, RHBG, RHCG, TAF7, SLC6A4, SYK, SLC18A2, SLC18A1, SLC22A3, SLC22A5, SLC22A4, SLC25A45, SLC25A29, SLC25A48, SLC25A47, SLC25A20, SLC22A16, PDZK1, AZIN2, OAZ3, SLC44A4, SLC44A2, SLC44A1, SEC14L1, SLC5A7, SLC44A3, SLC44A5, SLC6A3, MAPK15, SLC6A2, SNCA, SNAP23, RHCE, SLC18A3, RALBP1
GO:0046579	BP	50	0.063796	1	positive regulation of Ras protein signal transduction	FGF10, JAK2, RASGRP1, NGF, EPO, NTRK1, IGF1, LYN, VAV1, EPOR, SHC1, CRKL, NOTCH1, GRB2, NOTCH2, RAPGEF1, RASGRF1, MMD2, RASGEF1A, RASGRP4, SHOC2, IRS2, MAP4K4, MAPRE2, AUTS2, ALS2, COL3A1, APOA1, F2R, ARRB1, F2RL1, RAC1, AKAP13, PRAG1, ABRA, LPAR1, RTN4R, SYNPO2L, GPR55, ADGRG1, ROBO1, GPR18, GPR20, GPR17, GPR65, GPR35, F2RL2, F2RL3, LPAR6, GPR4
GO:0106027	BP	32	0.063881	1	neuron projection organization	CHRNA7, ARF1, LGMN, PICK1, WASL, WNT7A, EPHB2, EPHB3, EPHB1, PTEN, CDC42, DLG4, ZNF365, ARC, DOCK10, SHANK3, CTNND2, SHANK1, SHANK2, PRNP, INSR, FYN, IGF1R, MTMR2, GSK3B, INS, APP, ATP1A3, PSEN1, MAP1A, DCTN1, ABCD2
GO:0043486	BP	42	0.064003	1	histone exchange	RNF8, NASP, VPS72, SPTY2D1, ANP32E, ZNHIT1, SRCAP, CENPX, OIP5, SMARCA5, NPM1, CENPA, HIST1H4A, CENPC, RBBP4, ITGB3BP, CENPW, CENPP, MIS18BP1, CENPU, CENPQ, CENPL, CENPS, HJURP, KNL1, CENPT, CENPN, RSF1, CENPK, CENPO, CENPH, CENPM, MIS18A, RUVBL1, POLE3, TNP1, TNP2, PSME4, SYCP3, CHD5, HIST1H2BA, PIWIL1
GO:0038113	BP	7	0.064093	1	interleukin-9-mediated signaling pathway	IL9, JAK1, STAT3, STAT1, STAT5A, STAT5B, JAK3
GO:1900119	BP	12	0.064147	1	positive regulation of execution phase of apoptosis	TP53, FAP, TP53BP2, PTGIS, ZC3H12A, SIRT2, DLC1, BOK, BAX, ST20, RFPL1, RPS3
GO:0002063	BP	24	0.064285	1	chondrocyte development	BMPR1B, BMPR2, SULF2, SULF1, EIF2AK3, SOX9, VIT, COL12A1, MATN1, COL6A1, COL21A1, COL7A1, SCARA3, MBL2, COL14A1, MATN4, MATN3, COL20A1, MATN2, VWA1, COCH, VWA2, COL6A3, COL6A2
GO:0015271	MF	15	0.064457	1	outward rectifier potassium channel activity	KCNK2, KCNA5, KCNQ1, REST, PKD2, KCNK18, KCNA10, KCNA3, KCNT2, KCNU1, KCNT1, KCNMA1, KCNIP2, KCND2, KCND3
GO:0048935	BP	6	0.064541	1	peripheral nervous system neuron development	ETV1, RUNX1, POU4F1, RUNX3, ISL2, ISL1
GO:0046636	BP	28	0.064543	1	negative regulation of alpha-beta T cell activation	LILRB1, GLI3, IHH, HMGB1, RUNX1, RUNX3, CBFB, RC3H1, TNFSF4, JAK3, SOCS5, ANXA1, SMAD7, ZC3H12A, RC3H2, TBX21, LOXL3, ZBTB7B, SOCS1, TNFRSF14, LGALS9, XCL1, TWSG1, VSIR, CD274, CD300A, TARM1, HFE
GO:0043032	BP	19	0.064745	1	positive regulation of macrophage activation	TLR4, IL33, THBS1, HSPD1, LBP, WNT5A, CEBPA, KARS, SPACA3, TNIP2, TLR6, APP, ITGB2, ITGAM, MMP8, AGER, TTBK1, FAM19A3, STAP1
GO:0051771	BP	3	0.064847	1	negative regulation of nitric-oxide synthase biosynthetic process	EDN1, GSTP1, SELENOS
GO:1902226	BP	3	0.064944	1	regulation of macrophage colony-stimulating factor signaling pathway	PTPN2, STAP1, CSF1
GO:1902570	BP	6	0.065182	1	protein localization to nucleolus	RAN, WRN, RRS1, NOL8, PINX1, RPF2
GO:0031297	BP	29	0.065478	1	replication fork processing	CENPX, PCNA, CDK9, BLM, RAD51, WRN, GEN1, SETMAR, ZRANB3, RFWD3, MMS22L, FANCM, CENPS, BOD1L1, FBH1, DDX11, THOC1, TONSL, PRIMPOL, NUCKS1, ETAA1, RTEL1, SMARCAL1, EME1, EME2, DNA2, MRE11, SAMHD1, BRCA2
GO:1904036	BP	30	0.065494	1	negative regulation of epithelial cell apoptotic process	SERPINB13, KRIT1, PDPK1, PAK4, FGA, FGB, FGG, IL4, SERPINE1, ICAM1, SCG2, IL11, TNFAIP3, IL10, GATA2, GATA3, IL13, KDR, TEK, MAPK7, SEMA5A, GAS6, ANGPT1, NFE2L2, TNIP2, NDNF, WFS1, CAST, NEUROD1, TCF7L2
GO:0097346	CC	23	0.065539	1	INO80-type complex	KAT5, EP400, ANP32E, BRD8, ING3, RUVBL2, RUVBL1, TRRAP, ZNHIT1, SRCAP, ACTL6A, TFPT, YY1, NFRKB, INO80C, INO80E, MCRS1, INO80B, YY1AP1, ACTR8, ACTR5, INO80, UCHL5
GO:0006418	BP	43	0.065632	1	tRNA aminoacylation for protein translation	EEF1E1, NARS, FARS2, EPRS, HARS, DARS, WARS, TARS, VARS, GARS, IARS, QARS, AARS, CARS, HARS2, SARS, RARS, YARS, MARS, AIMP1, AIMP2, LARS2, KARS, PPA1, RARS2, DARS2, MARS2, PPA2, SARS2, IARS2, LARS, WARS2, YARS2, AARS2, NARS2, CARS2, EARS2, FARSB, FARSA, PARS2, TARSL2, TARS2, VARS2
GO:0030204	BP	25	0.065773	1	chondroitin sulfate metabolic process	NDNF, NCAN, UGDH, CSPG5, DCN, VCAN, CSPG4, CHSY3, CHST9, CHST15, CHST3, CHSY1, CHPF, CSGALNACT2, CHST13, CSGALNACT1, BCAN, CHST11, CHST12, CHPF2, HEXA, HEXB, ARSB, IDUA, HYAL1
GO:0034031	BP	4	0.065774	1	ribonucleoside bisphosphate catabolic process	NUDT7, ACOT7, ACAT1, MLYCD
GO:0034034	BP	4	0.065774	1	purine nucleoside bisphosphate catabolic process	NUDT7, ACOT7, ACAT1, MLYCD
GO:0014839	BP	3	0.065885	1	myoblast migration involved in skeletal muscle regeneration	MSTN, AKIRIN1, ANXA1
GO:0006000	BP	11	0.065945	1	fructose metabolic process	ALDOA, ALDOB, ALDOC, FBP2, FBP1, KHK, ALDH1A1, TKFC, GLYCTK, AKR1B1, SORD
GO:0010499	BP	23	0.066018	1	proteasomal ubiquitin-independent protein catabolic process	ENC1, KEAP1, PSME4, NFE2L2, PSMA7, PSMA3, PSMA2, PSMB5, PSMA1, PSMB8, PSMB7, PSMB6, PSMA4, PSMB2, PSMB9, PSMB10, PSMB1, PSMA6, PSMB4, PSMB11, PSMA5, PSMB3, PSMA8
GO:0003044	BP	32	0.066242	1	regulation of systemic arterial blood pressure mediated by a chemical signal	SLC2A5, OXTR, AVPR1A, AVPR1B, CYP11B2, RASL10B, CORIN, ACE, AGTR1, ENPEP, PCSK5, REN, CTSG, MME, CPA3, CMA1, CTSZ, AGT, SERPINF2, EDN1, EDN3, EDN2, NOS3, ECE1, ADRB2, ADRB1, ADRB3, ADRA1A, ADRA1B, TPM1, PDE4D, SOD2
GO:2000311	BP	24	0.066456	1	regulation of AMPA receptor activity	CACNG3, CACNG7, MEF2C, MAPK8IP2, CNIH2, NLGN1, MINK1, NLGN2, CNIH3, CACNG8, CACNG4, CACNG5, SHANK1, CACNG2, SHANK3, GSG1L, SHISA8, SHANK2, SHISA9, SHISA6, SHISA7, ADRB2, RELN, ARC
GO:0048489	BP	70	0.066596	1	synaptic vesicle transport	TOR1A, SYNJ1, SNAPIN, DNM2, RAB27A, TMEM230, SPG11, KIF5A, KIF5C, CDK5, PIP5K1C, RAB3A, SNAP25, VAMP2, SYT10, RIMS1, DNAJC5, OTOF, PCLO, CPLX4, SYT5, CPLX2, CPLX3, SYT17, SYT8, SYT1, CPLX1, SYT2, NLGN1, SEPT5, SNPH, STX1B, BLOC1S6, UNC13C, UNC13B, UNC13A, SNAP29, SNAP47, SNAP23, PRRT2, STX3, STX1A, STX2, STX4, STX11, STX19, SYT7, DOC2B, RIMS2, SYT4, RIMS4, SYT11, RIMS3, AP3D1, SNAP91, PICALM, DNM…
GO:0032802	BP	10	0.066712	1	low-density lipoprotein particle receptor catabolic process	AP2A2, AP2A1, CLTA, AP2S1, AP2B1, VLDLR, CLTC, PCSK9, MYLIP, AP2M1
GO:0015810	BP	7	0.066733	1	aspartate transmembrane transport	SLC25A12, SLC1A6, LRRC8E, LRRC8D, SLC25A13, SLC25A22, SLC25A18
GO:0010332	BP	25	0.06678	1	response to gamma radiation	MEN1, TRIM13, MYC, TP53, LIG4, PRKAA1, DCUN1D3, FANCD2, KDM1A, HRAS, CRYAB, XRCC6, XRCC5, YAP1, RPL26, HSF1, MDM2, ATM, ATR, WRN, TLK2, TSPYL5, TMEM109, MAP3K20, POLE3
GO:2000668	BP	10	0.066932	1	regulation of dendritic cell apoptotic process	CCL21, AXL, CCR7, CXCL12, GAS6, LILRB1, CCL19, LGALS9, LYN, RAPGEF2
GO:0033178	CC	8	0.067003	1	proton-transporting two-sector ATPase complex, catalytic domain	ATP6V1H, ATP6V1C1, ATP6V1C2, ATP5F1D, ATP5F1C, ATP5F1E, ATP5F1A, ATP5F1B
GO:0000221	CC	3	0.067003	1	vacuolar proton-transporting V-type ATPase, V1 domain	ATP6V1H, ATP6V1C1, ATP6V1C2
GO:0070175	BP	4	0.067097	1	positive regulation of enamel mineralization	ODAPH, AMTN, ENAM, DSPP
GO:0005113	MF	6	0.067314	1	patched binding	CCNB1, CAV1, IHH, SHH, BBS1, SMO
GO:0071380	BP	7	0.067394	1	cellular response to prostaglandin E stimulus	ADCY6, TNFSF4, PTGER2, GNG2, GNB1, SFRP1, PTGER4
GO:0090036	BP	11	0.06746	1	regulation of protein kinase C signaling	ULK4, WNT11, VEGFA, CD40, ADRA1A, FLT4, WNT5A, MC1R, ADGRV1, GPD1L, MYADM
GO:0001055	MF	9	0.067482	1	RNA polymerase II activity	POLR2H, POLR2C, POLR2L, POLR2E, POLR2F, POLR2B, POLR2K, POLR2A, POLR2J
GO:0030501	BP	31	0.067491	1	positive regulation of bone mineralization	FZD9, BMPR1B, TGFB1, PTH, ISG15, TFAP2A, TGFB3, BMP2, BMP4, BMP7, BMP6, ACVR2A, SLC8A1, FBN2, BMPR1A, WNT4, ACVR1, MEF2C, ACVR2B, BMPR2, ANO6, TMEM119, PKDCC, ATRAID, OSR2, OSR1, ADGRV1, NELL1, P2RX7, KL, LTF
GO:0071223	BP	6	0.06759	1	cellular response to lipoteichoic acid	TLR2, CD14, LBP, TIRAP, RELA, MAPK14
GO:0008088	BP	48	0.067602	1	axo-dendritic transport	APP, APBA1, SPG11, HSPA8, MAPT, DCTN1, AP3B1, AP3D1, KIF3B, KIF1B, SNAPIN, SOD1, NEFL, AP3M2, HAP1, AP3S2, BLOC1S1, KIF1A, AP3B2, BLOC1S3, BLOC1S2, MGARP, BLOC1S5, AP3S1, DTNBP1, BLOC1S4, SPAST, RAB21, BLOC1S6, AP3M1, TRAK1, KIF3A, TRAK2, RAB27B, KIF5C, HSPB1, KIF5B, MAP1A, KIF5A, DLG2, MAPK8IP3, KIF1C, PAFAH1B1, DST, TMEM108, OPA1, HIF1A, KIF17
GO:0048262	BP	5	0.067614	1	determination of dorsal/ventral asymmetry	GREM1, CER1, NBL1, WNT8B, AIDA
GO:1904995	BP	5	0.06764	1	negative regulation of leukocyte adhesion to vascular endothelial cell	CCL21, CCL25, CXCL12, CCL28, KLF4
GO:0003376	BP	5	0.067715	1	sphingosine-1-phosphate receptor signaling pathway	S1PR2, EZR, S1PR1, SPHK2, SPHK1
GO:0044146	BP	3	0.067873	1	negative regulation of growth of symbiont involved in interaction with host	MBL2, TIRAP, CAMP
GO:0043995	MF	8	0.06795	1	histone acetyltransferase activity (H4-K5 specific)	WDR5, KANSL1, MCRS1, PHF20, KAT8, KANSL2, KANSL3, KANSL1L
GO:0043996	MF	8	0.06795	1	histone acetyltransferase activity (H4-K8 specific)	WDR5, KANSL1, MCRS1, PHF20, KAT8, KANSL2, KANSL3, KANSL1L
GO:0046972	MF	8	0.06795	1	histone acetyltransferase activity (H4-K16 specific)	WDR5, KANSL1, MCRS1, PHF20, KAT8, KANSL2, KANSL3, KANSL1L
GO:0004535	MF	12	0.068089	1	poly(A)-specific ribonuclease activity	CNOT1, PARN, PAN2, PAN3, PNLDC1, TOE1, CNOT6L, CNOT2, CNOT8, CNOT7, NOCT, CNOT6
GO:0043984	BP	17	0.06812	1	histone H4-K16 acetylation	KAT7, WDR5, KMT2A, MSL1, JADE1, KANSL1, MCRS1, PHF20, KAT8, KANSL2, MEAF6, MSL2, JADE2, KANSL3, ING4, MSL3P1, KANSL1L
GO:0072337	BP	23	0.068197	1	modified amino acid transport	CTNS, SLC1A4, SLC7A9, SLC3A1, SLC22A5, PDZK1, SLC22A16, SLC25A29, SLC22A4, SLC16A12, FOLR2, FOLR1, FOLR3, SLC19A1, PDPN, SLC46A1, SLC25A32, SLC19A2, LRP2, SLC5A6, SLC9A3R1, ABCC1, SLC7A11
GO:0010863	BP	39	0.068361	1	positive regulation of phospholipase C activity	HRAS, ESR1, FGF2, PDGFRB, KIT, FGFR1, PDGFRA, FLT1, PLCG1, NTF3, ABL2, NTRK3, S1PR4, EGFR, PTH, ANG, SELE, C5AR1, BDNF, EDNRA, HTR2A, GNA15, NTF4, ADRA1A, AVPR1A, HTR2B, TXK, AVPR1B, GNAQ, PLCB2, ITK, P2RY6, NTRK2, RASGRP4, LPAR1, P2RY12, NMUR1, LPAR2, GPR55
GO:0004303	MF	7	0.068463	1	estradiol 17-beta-dehydrogenase activity	AKR1B15, HSD17B1, HSD17B2, DHRS11, HSD17B11, HSD17B8, HSD17B14
GO:0032059	CC	5	0.068478	1	bleb	PTPRC, TPM1, PANX1, P2RX7, ANLN
GO:0120114	CC	68	0.068533	1	Sm-like protein family complex	SLU7, SNRPA1, SNRPB, GEMIN4, SNRPE, SNRPF, SNRPG, LSM6, SNRPD1, SNRPD2, SNRPD3, SNRPN, SF3A2, TGS1, ARFGEF1, LSM11, LSM10, PRPF4, SNRNP200, PRPF6, CD2BP2, SNRNP40, DDX23, PRPF8, TXNL4B, TXNL4A, PRPF18, SNRNP70, SNRPA, SNRPC, PRPF39, LUC7L3, PRPF40A, LUC7L2, LUC7L, SNRPB2, PRPF40B, SF3B1, SF3A3, SF3A1, PHF5A, SF3B6, SF3B2, SF3B5, DDX39B, PRPF31, LSM5, LSM8, LSM4, LSM3, LSM7, LSM2, SNU13, SART3, PP…
GO:0010669	BP	19	0.068562	1	epithelial structure maintenance	CXADR, PIWIL4, LACRT, SERPINA3, RBP4, PBLD, MUC2, MUC6, MUC4, MUC13, NOD2, TLR9, STRAP, TFF3, TFF2, TFF1, TLR4, SOX9, INAVA
GO:1900225	BP	12	0.068682	1	regulation of NLRP3 inflammasome complex assembly	EIF2AK2, MEFV, PYDC2, CPTP, NLRC3, PYDC1, TLR4, CD36, USP50, GBP5, DHX33, TLR6
GO:0097119	BP	4	0.068708	1	postsynaptic density protein 95 clustering	NLGN1, NLGN2, NRXN2, NRXN1
GO:1990776	BP	14	0.068721	1	response to angiotensin	ROCK2, ROCK1, NFKB1, RELA, PRKCD, SLC30A10, AHCYL1, CA2, AGTR1, CAMK2A, MAS1, ACTN2, SRC, CAV1
GO:2000696	BP	11	0.068826	1	regulation of epithelial cell differentiation involved in kidney development	STAT1, LIF, PAX2, PAX8, GATA3, CTNNB1, OSR1, PROM1, LHX1, ADIPOQ, MMP9
GO:0005838	CC	19	0.068958	1	proteasome regulatory particle	PSMD12, PSMD9, PSMD8, PSMD2, PSMD1, PSMD13, PSMD6, PSMD5, PSMD4, PSMC1, PSMC2, PSMC3, PSMC6, PSMC4, PSMC5, PSMD14, PSMD3, PSMD11, ADRM1
GO:0021814	BP	3	0.06905	1	cell motility involved in cerebral cortex radial glia guided migration	DAB2IP, P2RY12, SRGAP2
GO:0030888	BP	40	0.069125	1	regulation of B cell proliferation	CD22, AHR, MZB1, IKZF3, TNFRSF21, CTLA4, IL10, FCGR2B, MNDA, ATM, RC3H1, CD300A, LYN, TNFRSF13B, TFRC, CD74, IL4, PTPRC, BCL2, IL7, MIF, CHRNB2, CD38, GPR183, TNFRSF4, NCKAP1L, TIRAP, CD81, IL2, MEF2C, NFATC2, FCRL3, IL21, CD320, TLR9, CLCF1, VAV3, TNFSF13B, IRS2, BST1
GO:0016595	MF	3	0.069134	1	glutamate binding	GCLC, GRIN1, GRIN2B
GO:0001302	BP	3	0.069266	1	replicative cell aging	CHEK2, ROMO1, WRN
GO:0005388	MF	9	0.069271	1	calcium-transporting ATPase activity	ATP2A1, ATP2A2, ATP2B1, ATP2B4, ATP2C1, ATP2B2, ATP2A3, ATP2C2, ANXA5
GO:0038110	BP	10	0.069508	1	interleukin-2-mediated signaling pathway	IL2RA, IL2RB, JAK1, SHC1, STAT5A, SYK, STAT5B, JAK3, IL2, PTK2B
GO:0007007	BP	36	0.069533	1	inner mitochondrial membrane organization	OPA1, CHCHD3, TMEM11, MAIP1, ATP5PD, ATP5MG, LETM1, ATP5MC1, ATP5F1B, ATP5PF, ATP5PB, ATP5F1A, ATP5F1D, ATP5F1C, ATP5PO, ATP5MC3, ATP5MF, ATP5F1E, ATP5ME, ATP5MC2, IMMT, UQCC3, CHCHD6, SAMM50, DNAJC11, AFG3L2, TIMM10, AGK, TIMM29, NDUFA13, TIMM22, TIMM9, TIMM13, ROMO1, COX18, OXA1L
GO:0043921	BP	27	0.069715	1	modulation by host of viral transcription	PSMC3, JUN, CCL3, CCL4, CCL5, HMGA2, TFAP4, REST, TARDBP, HDAC1, INPP5K, ZNF639, POU2F3, CHD1, CCNT1, HPN, SP1, SMARCA4, GTF2B, EP300, SMARCB1, SNW1, RRP1B, TAF11, NUCKS1, LEF1, CTDP1
GO:0032277	BP	4	0.069723	1	negative regulation of gonadotropin secretion	NPVF, INHA, INHBA, INHBB
GO:0002440	BP	43	0.069788	1	production of molecular mediator of immune response	INAVA, NOD2, HSPD1, SLC11A1, CD55, IL4, DENND1B, KIT, CAMK4, TLR2, SIRT1, CHGA, DNAJB9, TMIGD2, VPREB1, VPREB3, PTPRC, GALNT2, HLA-DQB1, GAPT, RNF8, MSH2, LIG4, MSH6, BATF, EXOSC6, RNF168, EXOSC3, CCR6, CTNNBL1, AICDA, POLQ, POLL, SAMHD1, MLH1, PMS2P1, PMS2P3, PMS2P5, PMS2, TCF3, PRKDC, ELANE, KLK3
GO:0060292	BP	6	0.069825	1	long-term synaptic depression	ARF1, PICK1, PLK2, SHANK2, SLC24A2, SLC24A1
GO:1902882	BP	55	0.069829	1	regulation of response to oxidative stress	H2AFY, STOX1, PRKN, PINK1, FYN, PARK7, HTRA2, NOL3, VNN1, INS, SOD2, HSPB1, AKT1, MAPK7, NFE2L2, SIRT1, BAG5, NME5, HIF1A, TRAP1, ATF4, FBXO7, IL10, RACK1, NR4A3, GPR37, PDE8A, GPR37L1, TXN, PYCR1, LRRK2, MET, HGF, MMP3, SOD1, SFPQ, MCL1, FBXW7, TLR4, TLR6, RIPK1, TNF, P4HB, UBQLN1, LANCL1, DHFR, BMP7, GCH1, FBLN5, SZT2, HEBP2, MCTP1, GGT7, ACOX2, SELENON
GO:0030131	CC	19	0.069831	1	clathrin adaptor complex	AP1G2, AP1S1, AFTPH, SYNRG, CLBA1, SLC18A3, HIP1, AP2A2, AP2A1, AP2S1, AP2B1, PICALM, TBC1D5, AP2M1, SGIP1, KIAA1107, FCHO2, HIP1R, FCHO1
GO:0042423	BP	14	0.069885	1	catecholamine biosynthetic process	PAH, TH, DBH, PNMT, DDC, DAO, GCH1, SNCA, TGFB2, GATA3, INSM1, MOXD1, MOXD2P, HAND2
GO:0001887	BP	6	0.069901	1	selenium compound metabolic process	MAT1A, TXNRD1, SCLY, SEPHS2, SELENOP, SEPHS1
GO:0035701	BP	3	0.070078	1	hematopoietic stem cell migration	GPLD1, BCL11B, GAS6
GO:0045109	BP	16	0.07015	1	intermediate filament organization	DNAJB6, NEFL, GFAP, DSP, DES, KRT9, KRT20, EPPK1, KRT71, KLHL24, TCHH, KRT14, PKP1, PKP2, NEFM, NEFH
GO:0036091	BP	4	0.070357	1	positive regulation of transcription from RNA polymerase II promoter in response to oxidative stress	ATF4, MT3, SESN2, CHD6
GO:1990000	BP	8	0.070387	1	amyloid fibril formation	APP, GSN, MAPT, CD36, FKBP1A, MDM2, RIPK1, RIPK3
GO:0045499	MF	22	0.070474	1	chemorepellent activity	APOA1, SEMA3B, SEMA3F, SEMA3A, EPHA7, SEMA4F, SEMA7A, SEMA4C, SEMA3G, SEMA4B, SEMA6C, SEMA5B, SEMA4A, SEMA4D, SEMA3D, SEMA5A, SEMA3C, SEMA6A, SEMA3E, SEMA6B, SEMA4G, SEMA6D
GO:0019682	BP	17	0.070496	1	glyceraldehyde-3-phosphate metabolic process	PGLS, TKT, TALDO1, RPIA, PGD, RPEL1, RPE, PGM2, RBKS, SHPK, DERA, TPI1, ALDH1A1, ALDOB, KHK, TKFC, GLYCTK
GO:0030260	BP	45	0.070753	1	entry into host cell	CD4, CCR5, CXCR4, PPIA, CTNND1, MET, CDH1, SRC, CBL, CTNNB1, GRB2, CBLL1, WWP2, NPC1, ITGB3, ITGAV, GRK2, AXL, EPS15, GPR15, CD81, HYAL2, GAS6, NECTIN1, ITCH, VAMP8, WWP1, ZNF639, LAMP3, SIVA1, HYAL3, CLDN9, CLDN1, CD55, DPP4, SERPINB3, CLDN6, HYAL1, HAVCR1, CLEC4M, CLEC5A, XPR1, NECTIN2, CAV2, CAV1
GO:0043044	BP	63	0.070783	1	ATP-dependent chromatin remodeling	SMARCA5, MTA2, MBD3, ACTL6A, HNRNPC, SMARCA4, ACTB, RBBP4, SMARCB1, HDAC1, CHD4, SMARCC2, GATAD2B, HDAC2, SMARCC1, SMARCD2, SMARCE1, CECR2, SMARCAD1, CHD8, MBD2, INO80, PBRM1, SRCAP, RNF8, NASP, VPS72, SPTY2D1, ANP32E, ZNHIT1, CENPX, OIP5, NPM1, CENPA, HIST1H4A, CENPC, ITGB3BP, CENPW, CENPP, MIS18BP1, CENPU, CENPQ, CENPL, CENPS, HJURP, KNL1, CENPT, CENPN, RSF1, CENPK, CENPO, CENPH, CENPM, MIS18A,…
GO:0006516	BP	16	0.070784	1	glycoprotein catabolic process	OGA, STT3B, NEU4, NGLY1, ADAMTS9, FBXO2, MANBA, ADAMTS12, GPC1, SGSH, HPSE, EDEM1, EDEM2, EDEM3, MAN1B1, MMP12
GO:0010960	BP	5	0.070845	1	magnesium ion homeostasis	KCNA1, ANK3, TFAP2B, CNNM2, SLC41A1
GO:0007269	BP	68	0.070924	1	neurotransmitter secretion	DVL1, LIN7A, SNPH, SLC22A2, PPFIA3, SNAPIN, SYT1, CHAT, NAAA, APBA1, SLC18A2, GRM4, SLC18A3, BRSK1, SYN2, PTPRN2, SLC5A7, SLC32A1, LIN7B, LIN7C, NRXN2, NRXN1, UNC13A, HRH3, SYN3, PIP5K1C, RAB3A, SNAP25, VAMP2, CDK5, SYT10, RIMS1, DNAJC5, OTOF, PCLO, CPLX4, SYT5, CPLX2, CPLX3, SYT17, SYT8, CPLX1, SYT2, NLGN1, SEPT5, STX1B, BLOC1S6, UNC13C, UNC13B, SYNJ1, SNAP29, SNAP47, SNAP23, PRRT2, STX3, STX1A,…
GO:0051873	BP	6	0.070946	1	killing by host of symbiont cells	PF4, GAPDH, CAMP, F2, AZU1, ELANE
GO:0070966	BP	3	0.070962	1	nuclear-transcribed mRNA catabolic process, no-go decay	CSDE1, CNOT6, PELO
GO:0086005	BP	20	0.071109	1	ventricular cardiac muscle cell action potential	KCNE1, KCNQ1, CAV3, ANK2, KCNH2, SNTA1, SCN5A, GPD1L, RYR2, NEDD4L, PKP2, SCN3B, KCNE2, KCNE4, KCNE3, KCNE1B, KCNJ8, KCNJ5, KCNJ3, KCND3
GO:0046794	BP	14	0.071143	1	transport of virus	EPS15, CAV2, CAV1, XPO1, NMT2, UBB, UBC, KPNA1, RAN, RPS27A, UBA52, KPNB1, CLEC4M, CD209
GO:0001837	BP	54	0.071309	1	epithelial to mesenchymal transition	SNAI2, SNAI1, TGFB1, BMP2, HGF, DDX5, BMP7, S100A4, CTNNB1, TGFBR1, WNT5A, NOTCH1, LIMS1, SOX9, GSK3B, HMGA2, WNT4, LOXL3, TGFB2, TGFBR3, RBPJ, FOXF2, NOG, TRIM28, CUL7, HIF1A, DLG5, DDX17, HNRNPAB, FAM83D, LEF1, LOXL2, PDCD6, LRP6, TCOF1, NOLC1, KLHL12, KBTBD8, PEF1, WNT8A, GSC, OLFM1, HEYL, HEY2, HEY1, BMP4, ENG, FGF8, SPRY1, PDCD4, ACVRL1, HAS2, EFNA1, EOMES
GO:0032075	BP	7	0.071333	1	positive regulation of nuclease activity	HMGB2, PCNA, RPS3, AKT1, PRKCD, DDX11, HSPA1A
GO:2001034	BP	12	0.07136	1	positive regulation of double-strand break repair via nonhomologous end joining	SMCHD1, SETMAR, RIF1, KDM4D, SHLD3, SHLD2, PARP9, SHLD1, DTX3L, WRAP53, MAD2L2, PARP3
GO:0005883	CC	5	0.071409	1	neurofilament	NEFL, NEFH, LDLRAP1, DLGAP2, SHANK2
GO:0031726	MF	5	0.071653	1	CCR1 chemokine receptor binding	CCL3, CCL4, CCL5, CCL23, CCL7
GO:0005001	MF	16	0.071678	1	transmembrane receptor protein tyrosine phosphatase activity	PTPRT, PTPRC, PTPRF, PTPRA, PTPRB, PTPRD, PTPRE, PTPRG, PTPRZ1, PTPRM, PTPN6, PTPRR, PTPRK, PTPRO, PTPRU, PTPRN2
GO:0004977	MF	5	0.071818	1	melanocortin receptor activity	MC4R, MC3R, MC2R, MC1R, OPRM1
GO:0014855	BP	5	0.071912	1	striated muscle cell proliferation	MEGF10, BMP10, TGFB2, TGFBR3, NDRG4
GO:0070200	BP	7	0.072095	1	establishment of protein localization to telomere	TERT, BRCA2, ACD, NABP2, POT1, ATM, ATR
GO:0016722	MF	16	0.072113	1	oxidoreductase activity, oxidizing metal ions	CYBRD1, STEAP3, MTRR, CYB561, FRRS1, STEAP4, STEAP2, MMACHC, CYB561D2, CP, FXN, HEPHL1, FTMT, FTL, FTH1, ETFDH
GO:0032071	BP	8	0.072137	1	regulation of endodeoxyribonuclease activity	NPM1, SIRT1, HMGB1, GZMA, RPS3, AKT1, PRKCD, DDX11
GO:0030130	CC	8	0.072177	1	clathrin coat of trans-Golgi network vesicle	AP2A1, NCALD, AP1G2, AP1S1, AFTPH, SYNRG, CLBA1, SLC18A3
GO:0046637	BP	44	0.072219	1	regulation of alpha-beta T cell differentiation	SH3RF1, LGALS9, IFNG, HMGB1, RUNX1, RUNX3, CBFB, RC3H1, TNFSF4, JAK3, SOCS5, ANXA1, SMAD7, ZC3H12A, RC3H2, TBX21, LOXL3, ZBTB7B, SOCS1, NCKAP1L, MYB, CD80, CCL19, RARA, CD86, PRKCZ, IL18, NLRP3, NFKBID, NFKBIZ, MALT1, IL12B, IL12RB1, IL23R, IL23A, IRF4, IL27, PNP, GLI3, IHH, SHH, TGFBR2, PRDM1, ZNF683
GO:0035404	BP	9	0.072289	1	histone-serine phosphorylation	PRKAA2, PRKAA1, AURKB, AURKC, AURKA, VRK1, HMGA2, RPS6KA5, RPS6KA4
GO:1901203	BP	4	0.072308	1	positive regulation of extracellular matrix assembly	TGFB1, SMAD3, RGCC, EMILIN1
GO:0046968	BP	3	0.072334	1	peptide antigen transport	TAP2, CLEC4M, CD209
GO:0050869	BP	20	0.072367	1	negative regulation of B cell activation	TNFAIP3, FCGR2B, FOXJ1, SLA2, SAMSN1, TNFRSF21, CTLA4, IL10, MNDA, ATM, RC3H1, CD300A, LYN, TNFRSF13B, INHA, INHBA, SFRP1, PARP3, NDFIP1, THOC1
GO:0016102	BP	3	0.072371	1	diterpenoid biosynthetic process	ALDH1A3, DHRS9, BCO1
GO:0031464	CC	12	0.072519	1	Cul4A-RING E3 ubiquitin ligase complex	CDKN1B, RBX1, ERCC8, CUL4A, DDB1, DET1, COP1, TRPC4AP, GLMN, CRBN, DTL, ARIH1
GO:0070373	BP	43	0.072567	1	negative regulation of ERK1 and ERK2 cascade	TLR4, ITGB1BP1, SLC9A3R1, RGS14, SPRY2, SPRY1, PSCA, LYN, PTPRC, GSTP1, EZR, PTPN2, PTPN1, FBLN1, EPHB2, GBP1, PHB, TIMP3, DUSP3, SYNJ2BP, PTEN, SIRPA, DLG1, DUSP4, SMAD4, PIN1, TNIP1, PTPRR, ADIPOQ, DUSP6, DAB2IP, C3orf33, CNKSR3, CAMK2N1, FLCN, LMO3, RANBP9, GPER1, DUSP26, SEMA6A, WNK2, EMILIN1, DUSP10
GO:0060198	CC	12	0.072662	1	clathrin-sculpted vesicle	RAB3A, SYT1, VAMP2, SLC17A7, SLC18A3, HSPA8, GAD2, GAD1, DNAJC5, SLC32A1, SLC18A1, SLC18A2
GO:0046719	BP	7	0.072731	1	regulation by virus of viral protein levels in host cell	IFIT1, DYNLT1, STAT1, STAU1, DDB1, TBC1D20, HACD3
GO:0045950	BP	3	0.072814	1	negative regulation of mitotic recombination	ZSCAN4, BLM, TERF2
GO:0007044	BP	31	0.072817	1	cell-substrate junction assembly	ITGA6, RHOD, LAMA5, THY1, ACTN1, ACTN2, ACTN3, ARHGEF7, CTTN, PTPRK, TRIP6, WHAMM, FERMT2, DLC1, TESK2, PIP5K1A, SORBS1, PEAK1, RCC2, TAOK2, KRT14, LAMC1, KRT5, ITGB4, CD151, LAMB3, LAMC2, PLEC, LAMA3, COL17A1, DST
GO:0005231	MF	22	0.073105	1	excitatory extracellular ligand-gated ion channel activity	TRPV1, P2RX6, P2RX3, P2RX5, P2RX4, P2RX7, P2RX2, P2RX1, GRIK2, GLRB, GLRA3, GLRA1, CHRNA1, CHRNB1, CHRNB2, CHRNA5, CHRNB4, CHRNA3, CHRNA7, CHRNA4, CHRNA2, CHRNA9
GO:0015377	MF	14	0.073109	1	cation:chloride symporter activity	SLC12A9, SLC12A3, SLC12A2, SLC12A1, SLC6A3, SLC6A2, SLC6A4, SLC18A2, SLC18A1, SLC12A5, SLC12A6, SLC12A4, SLC12A7, SLC12A8
GO:0015616	MF	3	0.073126	1	DNA translocase activity	FBH1, RAD54B, PBRM1
GO:0036019	CC	18	0.073285	1	endolysosome	HRG, TLR3, AP2A2, AP2A1, LDLR, CLTA, AP2S1, AP2B1, CLTC, PCSK9, AP2M1, TLR9, CLEC16A, CTSL, CTSB, CTSS, CTSK, LGMN
GO:2000669	BP	7	0.073389	1	negative regulation of dendritic cell apoptotic process	CCL21, AXL, CCR7, CXCL12, GAS6, LILRB1, CCL19
GO:1901799	BP	44	0.07366	1	negative regulation of proteasomal protein catabolic process	PRKCG, HSP90AB1, ALAD, GABARAPL2, PSMF1, FAM192A, MARCH7, LAMP3, HSP90AB4P, PANO1, SDCBP, GIPC1, N4BP1, BAG6, FHIT, RPL11, MAP1A, UBXN1, TAF9, HFE, TLK2, CCAR2, RYBP, USP7, DDRGK1, PARK7, WAC, NOP53, BAG5, UCHL5, KLHL40, STYX, SGTA, USP14, SVIP, USP25, UBE2G2, OS9, UBAC2, ERLEC1, DERL3, DERL2, UBE2J1, YOD1
GO:0036065	BP	19	0.073666	1	fucosylation	FUT3, FUOM, FUT1, FUT11, FUT4, FUT6, FUT7, FUT2, FUT9, FUT5, FUT10, POFUT1, FUT8, POFUT2, MFNG, B3GLCT, LFNG, RFNG, SLC35C1
GO:0035631	CC	11	0.073703	1	CD40 receptor complex	TRAF5, IKBKB, CHUK, HTRA2, CD40, TRAF2, TRAF3, BIRC2, RNF31, DIABLO, TRAF6
GO:0061050	BP	4	0.073866	1	regulation of cell growth involved in cardiac muscle cell development	IGF1, EDN1, AKAP6, GSK3A
GO:0015183	MF	6	0.074112	1	L-aspartate transmembrane transporter activity	SLC25A12, SLC1A6, SLC25A13, SLC25A18, SLC25A22, SLC38A7
GO:0060231	BP	10	0.074126	1	mesenchymal to epithelial transition	FZD7, WT1, GATA3, BASP1, PAX2, BMP4, PAX8, SIX2, SALL1, SMO
GO:0003899	MF	34	0.074302	1	DNA-directed 5'-3' RNA polymerase activity	POLRMT, POLR3A, POLR1C, POLR2D, CRCP, POLR2A, MED21, POLR3C, POLR3F, MED20, POLR3H, POLR2B, POLR2F, POLR2J, POLR1B, POLR2G, POLR2I, POLR3B, ZNRD1, TWISTNB, POLR1D, POLR3K, POLR1A, POLR2L, POLR2E, POLR1E, POLR2H, POLR2K, POLR2C, POLR3E, POLR3D, PRIMPOL, PRIM1, PRIM2
GO:2000514	BP	46	0.074361	1	regulation of CD4-positive, alpha-beta T cell activation	AGER, SH3RF1, LGALS9, IFNG, HMGB1, RUNX1, RUNX3, CBFB, RC3H1, TNFSF4, JAK3, SOCS5, ANXA1, SMAD7, ZC3H12A, RC3H2, TBX21, LOXL3, ZBTB7B, SOCS1, NCKAP1L, MYB, CD80, CCL19, RARA, CD86, PRKCZ, IL18, NLRP3, NFKBID, NFKBIZ, MALT1, IL12B, IL12RB1, IL23R, IL23A, IRF4, IL27, TARM1, TWSG1, XCL1, VSIR, CD274, CD55, TGFBR2, PRKCQ
GO:0051125	BP	21	0.074414	1	regulation of actin nucleation	VIL1, ARF1, CORO1B, PICK1, GMFB, GMFG, CYFIP1, BRK1, WASF1, ABI2, NCKAP1, CORO1A, ARPIN, GSN, WHAMM, SCIN, WIPF3, WASL, WIPF2, TIGD5, WIPF1
GO:0048873	BP	3	0.07446	1	homeostasis of number of cells within a tissue	F2R, NOS3, SOX9
GO:0036066	BP	7	0.074571	1	protein O-linked fucosylation	MFNG, B3GLCT, LFNG, POFUT1, POFUT2, RFNG, SLC35C1
GO:0032816	BP	12	0.074593	1	positive regulation of natural killer cell activation	IL12A, IL12B, IL23A, IL6R, HLA-E, IL18, IL23R, AXL, GAS6, ZBTB1, AP1G1, LAMP1
GO:0090178	BP	4	0.074637	1	regulation of establishment of planar polarity involved in neural tube closure	DVL3, DVL1, DVL2, NPHP3
GO:0008309	MF	3	0.074685	1	double-stranded DNA exodeoxyribonuclease activity	APEX1, FEN1, EXO1
GO:0016540	BP	10	0.074795	1	protein autoprocessing	TMPRSS2, HTRA2, F12, CASP1, FXN, HJV, PCSK9, KLK6, PIDD1, AFG3L2
GO:0071267	BP	7	0.074818	1	L-methionine salvage	BHMT, BHMT2, MTAP, APIP, MRI1, ADI1, ENOPH1
GO:0001921	BP	11	0.074951	1	positive regulation of receptor recycling	RAB29, RAMP3, ANXA2, SNCA, ECE1, NSF, SCRIB, VAMP3, BVES, INPP5F, ANXA2P2
GO:0034101	BP	39	0.075024	1	erythrocyte homeostasis	RPS17, HMOX1, NCKAP1L, RPS24, IREB2, DYRK3, JAK2, MPIG6B, EPO, INHA, LYN, INHBA, KIT, HCLS1, TAL1, PTPN2, HSPA9, RPS19, CASP3, RPS14, KLF1, IKZF1, ZFPM1, KMT2E, SLC25A38, HIPK2, ATP5IF1, ACIN1, MFHAS1, FLVCR1, JAK3, AHSP, CEBPG, DMTN, MED1, LYAR, ZBTB7A, TGFBR3, VEGFA
GO:0051725	BP	4	0.075167	1	protein de-ADP-ribosylation	MACROD2, MACROD1, OARD1, ADPRHL2
GO:0000028	BP	17	0.075198	1	ribosomal small subunit assembly	ERAL1, RPS19, RPS14, RPS27, MRPS7, RRP7BP, RPSA, RPS15, RPS10, RPS28, RPS5, RPS27L, RPS10-NUDT3, PWP2, RRP7A, MRPS11, ABT1
GO:0032508	BP	57	0.075208	1	DNA duplex unwinding	NBN, RECQL4, MRE11, BLM, DHX9, WRN, SUPV3L1, ASCC3, DDX1, RAD50, DDX11, POT1, MCM9, RTEL1, ANXA1, RTEL1-TNFRSF6B, DDX12P, RECQL5, RECQL, PIF1, ERCC3, ERCC2, IGHMBP2, DNA2, ERCC6, ERCC8, ZRANB3, SETX, FBH1, CHD8, RUVBL2, RUVBL1, RAD54B, CHD1, CHD2, MCM4, MCM7, CHD3, G3BP1, MCM6, CHD4, CHD1L, BRIP1, DHX36, DHX30, HELB, INO80, GINS1, GINS4, GINS2, CDC45, TWNK, HMGA1, PURA, RAD51, RPA2, RPA1
GO:0022849	MF	5	0.075432	1	glutamate-gated calcium ion channel activity	GRIN2D, GRIN1, GRIN2A, GRIN2B, GRIN2C
GO:1902990	BP	4	0.075485	1	mitotic telomere maintenance via semi-conservative replication	PCNA, DNA2, RTEL1, ACD
GO:0046607	BP	9	0.075579	1	positive regulation of centrosome cycle	CEP120, CEP295, PLK4, NUP62, VPS4B, CENPJ, UBXN2B, NSFL1C, RANBP1
GO:0021930	BP	3	0.075581	1	cerebellar granule cell precursor proliferation	RORA, SHH, ATF5
GO:1903912	BP	4	0.075696	1	negative regulation of endoplasmic reticulum stress-induced eIF2 alpha phosphorylation	NCK2, NCK1, DNAJC3, PPP1R15B
GO:0005852	CC	13	0.075762	1	eukaryotic translation initiation factor 3 complex	EIF3F, EIF3D, EIF3H, EIF3G, EIF3J, EIF3B, EIF3E, EIF3I, EIF3A, EIF3M, COPS5, EIF3K, EIF3L
GO:0050661	MF	30	0.075769	1	NADP binding	TM7SF2, CRYZL1, CAT, NOS3, NOS1, NOS2, SPR, ME1, DPYD, NNT, CRYM, NOX5, DUOX1, MTRR, DHCR7, NDOR1, DHFR2, DHFR, GMDS, HSD17B1, CBR3, HMGCR, CRYZ, KCNAB1, LBR, DECR1, TP53I3, CBR4, GRHPR, QDPR
GO:0060201	CC	3	0.075822	1	clathrin-sculpted acetylcholine transport vesicle membrane	RAB3A, SYT1, SLC18A3
GO:0060674	BP	7	0.075961	1	placenta blood vessel development	APELA, ITGB8, PKD1, PKD2, RBPJ, HEY2, HEY1
GO:0050855	BP	22	0.076018	1	regulation of B cell receptor signaling pathway	LYN, CD19, ELF1, BLK, RUNX1, PAX5, CBFB, ELF2, GCSAM, PTPN22, LPXN, CD22, FCGR2B, GPS2, FCRL3, CD300A, PRKCB, PRKCH, NFAM1, FOXP1, STAP1, SLC39A10
GO:0045648	BP	23	0.076159	1	positive regulation of erythrocyte differentiation	FOXO3, INHBA, HSPA1A, HSPA1B, ETS1, ZNF16, TAL1, HMGB2, ACVR2A, ARNT, ACVR1B, STAT3, STAT1, STAT5B, NCKAP1L, MED1, MAPK11, MAPK14, HIF1A, ANKRD54, RHEX, FAM210B, PRMT1
GO:0006681	BP	7	0.076283	1	galactosylceramide metabolic process	ALDH5A1, CLN3, B3GALT2, B4GALT3, FA2H, B3GALT1, GALC
GO:0030388	BP	9	0.076332	1	fructose 1,6-bisphosphate metabolic process	ALDOA, ALDOB, ALDOC, PFKL, TIGAR, PFKP, FBP2, PFKM, FBP1
GO:0030913	BP	3	0.076423	1	paranodal junction assembly	CD9, CNTNAP1, EPB41L3
GO:0005119	MF	3	0.076469	1	smoothened binding	PTCH1, BBS1, PTCH2
GO:0043585	BP	3	0.076472	1	nose morphogenesis	GLI3, SKI, STRA6
GO:0055064	BP	10	0.076485	1	chloride ion homeostasis	CA12, SLC12A4, SLC12A3, SLC12A2, SLC12A8, SLC12A5, SLC12A7, SLC12A9, SLC12A1, SLC12A6
GO:1903729	BP	9	0.076737	1	regulation of plasma membrane organization	TMEFF2, TGFB2, PRKCD, WASL, DNM2, PLEKHM2, SH3GLB1, ASAP1, GSN
GO:0005669	CC	31	0.07679	1	transcription factor TFIID complex	TAF4, TP53, ERCC2, ERCC3, TBP, TCEA1, GTF2E1, GTF2E2, GTF2F1, TAF6, GTF2A1, GTF2A2, GTF2B, TAF10, GTF2H3, TAF5, TAF13, TAF11, TAF7, TAF12, TAF9, TAF3, TAF2, GTF2H5, TAF8, GTF2H4, TAF1L, TBPL1, SUPT3H, TBPL2, TAF4B
GO:0033017	CC	29	0.076861	1	sarcoplasmic reticulum membrane	SLN, CASQ2, ATP2A1, KLHL41, NOS1AP, MRLN, ATP2A2, RYR1, PLN, CASQ1, FKBP1B, DMPK, TRDN, STIM1, ITPR2, RYR3, CHERP, RYR2, TMEM38A, TMEM38B, DHRS7C, ATP2A3, AKAP6, JPH3, JPH4, JPH2, JPH1, NOS1, FKBP1A
GO:0061299	BP	6	0.076869	1	retina vasculature morphogenesis in camera-type eye	NRP1, FZD4, LRP5, COL4A1, CYP1B1, LRP5L
GO:0008494	MF	9	0.076935	1	translation activator activity	PABPC1, LARP1, RPS27L, BOLL, DAZL, PAIP1, CTIF, MIF4GD, C1QBP
GO:0009215	BP	5	0.076976	1	purine deoxyribonucleoside triphosphate metabolic process	AK9, NUDT1, NUDT15, SAMHD1, NUDT16
GO:0097524	CC	4	0.077017	1	sperm plasma membrane	LYZL6, EPPIN, ABHD2, CCR6
GO:0007565	BP	60	0.077191	1	female pregnancy	LGALS9, NPPA, FSHB, AMBP, RLN2, RLN1, CRH, BCL2, PSG1, PSG2, SCGB1A1, PTHLH, IDO1, HPGD, ADCYAP1, PZP, ENDOU, CRHBP, CRHR1, PRLHR, PSG9, PSG4, PSG6, COL16A1, OVGP1, PSG7, PAPPA, BYSL, INSL4, PSG5, TEAD3, EPYC, CLIC5, TFCP2L1, TAC3, LNPEP, PSG11, CORIN, OXTR, PRL, ACOD1, SOD1, CALCA, IL1B, SPP1, PRLR, RPL29, EMP2, PPARD, PCSK5, GGN, HAVCR2, APOL2, STOX2, CYP27B1, VDR, TCF23, GHSR, GHRL, TLE6
GO:0045347	BP	3	0.07731	1	negative regulation of MHC class II biosynthetic process	PF4, IL10, HDAC2
GO:0004563	MF	4	0.077394	1	beta-N-acetylhexosaminidase activity	HEXA, HEXB, HEXD, OGA
GO:0042851	BP	3	0.077395	1	L-alanine metabolic process	GPT2, AGXT, AGXT2
GO:0015804	BP	32	0.077633	1	neutral amino acid transport	SLC43A1, SLC7A9, SLC7A5, SLC1A5, SLC6A17, SLC38A1, SLC6A15, SLC7A10, SLC7A8, SLC43A2, SLC38A3, SLC38A7, SLC1A4, SLC3A2, SLC6A19, SLC6A18, SLC7A11, SLC6A9, SLC6A5, SLC36A2, SLC36A3, SLC25A38, SLC36A1, SLC38A9, SLC36A4, SLC6A20, SLC6A7, SERINC3, SERINC5, SLC1A1, CTNS, SLC3A1
GO:0070122	MF	4	0.07769	1	isopeptidase activity	GGT1, GGT5, USPL1, SENP1
GO:0016783	MF	10	0.077815	1	sulfurtransferase activity	MOCS3, CTU2, TST, MOCOS, MPST, LIAS, MOCS2, MBIP, NFS1, TSTD1
GO:0071157	BP	20	0.077873	1	negative regulation of cell cycle arrest	NUPR2, FZD9, FGF10, CCNK, HSP90AB1, CDK4, MIF, CCND1, CALR, EVI2B, CDK9, RPL23, MDM2, TFAP4, FOXE3, ZNF268, SETMAR, PHOX2B, GPER1, MLXIPL
GO:1904350	BP	8	0.078129	1	regulation of protein catabolic process in the vacuole	MGAT3, LAPTM4B, ATP13A2, CD81, LDLR, LRP2, LRP1, GBA
GO:1904837	BP	29	0.07815	1	beta-catenin-TCF complex assembly	MEN1, BCL9, KMT2D, TERT, MYC, CTNNB1, TCF7, SMARCA4, TLE1, TLE2, TLE3, TLE4, EP300, HDAC1, RBBP5, CDC73, BCL9L, LEO1, CREBBP, KAT5, PYGO2, TCF7L1, TCF7L2, ASH2L, LEF1, RUVBL1, AXIN2, PYGO1, TRRAP
GO:0030250	MF	4	0.078165	1	guanylate cyclase activator activity	GUCA2A, GUCA2B, RCVRN, GUCA1A
GO:0014808	BP	6	0.078225	1	release of sequestered calcium ion into cytosol by sarcoplasmic reticulum	NOL3, CCL3, RYR1, CCR5, TRDN, RYR2
GO:0043734	MF	3	0.078445	1	DNA-N1-methyladenine dioxygenase activity	ALKBH2, ALKBH3, FTO
GO:0038036	MF	4	0.07852	1	sphingosine-1-phosphate receptor activity	S1PR2, S1PR1, SPHK2, SPHK1
GO:0030224	BP	10	0.078578	1	monocyte differentiation	CSF1R, BMP4, MT1G, VEGFA, MYH9, PPARG, PDE1B, THOC5, IFI16, IL31RA
GO:0035813	BP	6	0.07892	1	regulation of renal sodium excretion	AGT, AGTR1, CORIN, SPX, NPR1, NPPB
GO:0090310	BP	3	0.07904	1	negative regulation of methylation-dependent chromatin silencing	APOBEC1, TET1, AICDA
GO:0042407	BP	23	0.07908	1	cristae formation	ATP5PD, ATP5MG, LETM1, ATP5MC1, ATP5F1B, ATP5PF, ATP5PB, ATP5F1A, ATP5F1D, ATP5F1C, ATP5PO, ATP5MC3, ATP5MF, ATP5F1E, ATP5ME, ATP5MC2, IMMT, UQCC3, CHCHD6, CHCHD3, SAMM50, DNAJC11, AFG3L2
GO:0072386	BP	6	0.079086	1	plus-end-directed organelle transport along microtubule	MAPT, KIF3B, KIFAP3, FYCO1, KIF13A, KIF3A
GO:0010760	BP	5	0.079342	1	negative regulation of macrophage chemotaxis	C5, MIF, DDT, SLAMF8, STAP1
GO:0019829	MF	56	0.079363	1	cation-transporting ATPase activity	ATP13A5, ATP13A4, ATP13A2, ATP8A1, ATP2A1, ATP2A2, ATP2B1, ATP2B4, ATP2C1, ATP2B2, ATP2A3, ATP2C2, ANXA5, ABCB11, ATP1A1, ATP1B1, ATP1A3, ATP1B2, ATP1A2, ATP1B3, FXYD2, ATP1A4, ATP4B, ATP4A, ATP12A, ATP13A1, ATP6V1C1, ATP6V1G3, ATP6V0D1, ATP6V0D2, ATP6V1G2-DDX39B, ATP6V1G2, ATP6V1G1, ATP6V1C2, ATP6V0E1, ATP5F1B, ATP6V1B2, ATP6V0E2, ATP6V1D, ATP5F1C, ATP6V0B, ATP6V0A2, ATP6V0A4, ATP6V0A1, ATP6V1A,…
GO:0032079	BP	4	0.079393	1	positive regulation of endodeoxyribonuclease activity	RPS3, AKT1, PRKCD, DDX11
GO:0048273	MF	5	0.079393	1	mitogen-activated protein kinase p38 binding	NFATC1, MAPK14, PRMT1, DUSP10, TAB1
GO:2000348	BP	4	0.07963	1	regulation of CD40 signaling pathway	SHARPIN, TNFAIP3, SLAMF1, TREM2
GO:1903051	BP	55	0.079734	1	negative regulation of proteolysis involved in cellular protein catabolic process	EFNA1, EPHA4, PRKCG, HSP90AB1, ALAD, GABARAPL2, PSMF1, FAM192A, MARCH7, LAMP3, HSP90AB4P, PANO1, SDCBP, GIPC1, N4BP1, BAG6, FHIT, RPL11, MAP1A, UBXN1, TAF9, HFE, TLK2, CCAR2, RYBP, USP7, DDRGK1, PARK7, WAC, NOP53, BAG5, UCHL5, KLHL40, STYX, SGTA, USP14, SVIP, USP25, UBE2G2, OS9, UBAC2, ERLEC1, DERL3, DERL2, UBE2J1, YOD1, CSNK2A2, PML, RPL5, RPS7, RPL23, CSNK2A1, PDCL3, HIPK2, TRIM39
GO:1901537	BP	3	0.079846	1	positive regulation of DNA demethylation	OTUD4, STPG4, USP7
GO:1901020	BP	24	0.07985	1	negative regulation of calcium ion transmembrane transporter activity	SLN, ADRA2A, PLN, YWHAE, CASQ2, CALM1, CALM2, CALM3, GSTM2, SRI, FKBP1A, FKBP1B, GSTO1, TRDN, PKD2, UBQLN1, GNB5, DRD4, CRHR1, CBARP, GPR35, THADA, TLR9, ATP1A2
GO:0046642	BP	7	0.07995	1	negative regulation of alpha-beta T cell proliferation	TNFRSF14, ZBTB7B, LGALS9, XCL1, TWSG1, VSIR, CD274
GO:0009166	BP	73	0.080105	1	nucleotide catabolic process	PFKFB2, LDHA, ALDOA, ALDOB, PGK2, PFKM, ENO2, PGAM2, PFKL, PGAM1, PGM1, HK2, HK3, HKDC1, HK1, GAPDH, PKLR, GCK, GAPDHS, TPI1, GPI, PKM, PFKP, ENO1, BPGM, ALDOC, ENO3, PGM2L1, ADPGK, DNPH1, PNP, GPX1, NT5E, NUDT1, XDH, NT5C2, NT5C, NT5C1B, NT5C1A, ITPA, NUDT15, GDA, HINT1, AMPD3, PDE4D, NUDT7, ACOT7, PRTFDC1, PDE2A, PDE9A, ACAT1, NUDT16, NUDT18, NUDT3, NUDT4, MLYCD, SAMHD1, ENTPD4, NT5M, DCTPP1, O…
GO:0042462	BP	13	0.080207	1	eye photoreceptor cell development	TULP1, CEP290, TH, VEGFA, MYO7A, RORB, GNGT1, RP1, BBS4, TOPORS, NRL, THY1, USH1C
GO:0035909	BP	19	0.080244	1	aorta morphogenesis	TBX1, PDGFRB, JAG1, LRP1, TBX2, TFAP2B, ADAMTS9, TGFB2, SOX4, HES1, HEY2, ENG, BMPR1A, ACVRL1, RBPJ, DLL4, HEY1, MYLK, PROX1
GO:0055002	BP	74	0.080318	1	striated muscle cell development	SDC1, IGF1, MYOD1, SKI, RYR1, CAV2, ACTA1, LMOD3, KLHL40, MYORG, SIX1, SELENON, KLHL41, MYH6, CAPN3, MYOZ1, TMOD3, TMOD1, PGM5, LMOD2, TMOD2, LMOD1, TMOD4, CFLAR, TCAP, ACTC1, TTN, PROX1, OBSL1, MYOM3, MYOM1, IGSF22, MYOM2, MYBPC1, MYBPC3, MYBPC2, MYH11, BMP10, KRT19, TPM1, MYH3, CASQ1, ACTN2, ANKRD1, MYLK3, OBSCN, MYPN, SYNPO2L, MYOZ2, SIX4, TNNT1, TNNT3, TNNT2, WDR1, PDGFRB, MYL2, PDGFRA, CSRP3…
GO:0043130	MF	71	0.080322	1	ubiquitin binding	UBE2L6, PRKN, TOM1L1, UBXN7, HSPB1, UCHL1, TOP2A, UCHL3, TNFAIP3, DNAJB2, NUP62, USP5, NEDD4, CXCR4, UBE2N, SMAD3, MDM2, UBXN1, TRIM32, BIRC2, SQSTM1, NBR1, RNFT1, DDI2, USPL1, RNF19B, VPS36, SIRT2, RNF168, USP33, USP13, FAF2, RNF31, MVB12A, OTUB1, RNF185, MARK4, TSG101, RBCK1, SPRTN, MVB12B, MARCH7, UBAP1, GGA3, USP25, VPS28, FAF1, FBXO7, USP16, BUB3, UBAP1L, FBXW7, ADRM1, SHARPIN, NPLOC4, NSFL1…
GO:0071286	BP	6	0.08044	1	cellular response to magnesium ion	FBP1, SLFN14, KCNA1, ANK3, RYR3, SLC41A1
GO:0070900	BP	5	0.080456	1	mitochondrial tRNA modification	TRIT1, MTO1, TRMT5, TRMT61B, PUS1
GO:0080111	BP	19	0.080556	1	DNA demethylation	TET3, APEX1, APOBEC3A, APOBEC1, TDG, ALKBH1, TET2, ALKBH2, APOBEC3F, TET1, FTO, AICDA, APOBEC3C, APOBEC2, APOBEC3H, APOBEC3G, APOBEC3B, APOBEC3D, ALKBH3
GO:0070198	BP	14	0.080589	1	protein localization to chromosome, telomeric region	TNKS, XRCC5, ATR, TERF2, ACD, PINX1, TINF2, TNKS2, TERF2IP, TERT, BRCA2, NABP2, POT1, ATM
GO:0000099	MF	7	0.080799	1	sulfur amino acid transmembrane transporter activity	CTNS, SLC1A4, SLC7A9, SLC3A1, SLC1A1, SLC38A7, SLC7A11
GO:0017081	MF	13	0.080808	1	chloride channel regulator activity	SGK1, SLC9A3R1, CFTR, CHRNA7, SGK3, STX7, STX1A, WNK4, VAMP8, WNK1, VTI1B, STX8, WNK2
GO:0005044	MF	18	0.080809	1	scavenger receptor activity	SSC5D, ACKR2, CD36, MSR1, ACKR3, LRP1, SCARB2, SCARF1, AGER, COLEC12, SCARA3, CD163, SCARB1, STAB2, MEGF10, CXCL16, STAB1, DMBT1
GO:0010871	BP	6	0.080836	1	negative regulation of receptor biosynthetic process	NR1D1, PPARG, PPARA, ITGB3, ITGAV, ADIPOQ
GO:0060213	BP	12	0.080837	1	positive regulation of nuclear-transcribed mRNA poly(A) tail shortening	CNOT1, PABPC1, ZFP36, TOB1, BTG2, CPEB3, TNRC6C, CNOT7, AGO2, TNRC6B, TNRC6A, POLR2G
GO:0060211	BP	14	0.080837	1	regulation of nuclear-transcribed mRNA poly(A) tail shortening	TOB1, TENT4A, TENT4B, CNOT1, PABPC1, ZFP36, BTG2, CPEB3, TNRC6C, CNOT7, AGO2, TNRC6B, TNRC6A, POLR2G
GO:0030206	BP	19	0.080922	1	chondroitin sulfate biosynthetic process	NCAN, UGDH, CSPG5, DCN, VCAN, CSPG4, CHSY3, CHST9, CHST15, CHST3, CHSY1, CHPF, CSGALNACT2, CHST13, CSGALNACT1, BCAN, CHST11, CHST12, CHPF2
GO:0002891	BP	18	0.080935	1	positive regulation of immunoglobulin mediated immune response	TNFSF4, CD226, NECTIN2, HLA-E, TFRC, TP53BP1, RIF1, SHLD3, PAXIP1, SHLD2, SHLD1, MAD2L2, IL4, CLCF1, TNFSF13, TGFB1, XCL1, C17orf99
GO:0031134	BP	3	0.080984	1	sister chromatid biorientation	RB1, CHAMP1, BOD1
GO:0006336	BP	37	0.081113	1	DNA replication-independent nucleosome assembly	HAT1, NASP, HIRA, HIST1H4A, H3F3A, RBBP4, IPO4, UBN1, ASF1B, ASF1A, CABIN1, CENPX, OIP5, SMARCA5, NPM1, CENPA, CENPC, ITGB3BP, CENPW, CENPP, MIS18BP1, CENPU, CENPQ, CENPL, CENPS, HJURP, KNL1, CENPT, CENPN, RSF1, CENPK, CENPO, CENPH, CENPM, MIS18A, RUVBL1, POLE3
GO:0014722	BP	5	0.081405	1	regulation of skeletal muscle contraction by calcium ion signaling	DMPK, GSTM2, CASQ1, CASQ2, GSTO1
GO:0035577	CC	55	0.08148	1	azurophil granule membrane	MANBA, SURF4, SYNGR1, TOM1, CPNE3, DNAJC13, NDUFC2, BRI3, VNN1, RAB3D, SNAP29, PIGR, HLA-H, PSAP, CD63, GAA, MGST1, LAMP1, B4GALT1, ACPP, AZU1, FPR1, VAMP1, STOM, CEACAM8, CD68, DDOST, CEACAM6, PRCP, GLIPR1, PSEN1, RAB5C, RAP1B, CKAP4, BST2, LRMP, C3AR1, LAMTOR1, SLCO4C1, RAB44, TMEM179B, ABCA13, NFAM1, LPCAT1, NCSTN, RAB37, ARL8A, CPNE1, VAMP8, DNAJC5, TMEM30A, CMTM6, VAPA, ATP11B, ATP8A1
GO:0001508	BP	73	0.081496	1	action potential	SRI, CHRNA4, AKAP6, CLN3, KCNB1, KCNMB4, KCNMB3, KCND2, KCNMB2, GNA11, GPD1L, GNAQ, CHRNA1, KCNA2, KCNA1, ANK3, MYH14, GPER1, SCN3A, SCN8A, SCN1A, CACNA1H, SCN5A, SCN10A, SCN9A, SCN4A, SCN7A, CACNA1G, CACNA1I, SCN11A, SCN2A, SCN2B, ATP1A1, KCNE1, CACNA2D1, FGF12, KCNJ2, CACNA1D, SCN1B, CACNA1C, SCN4B, PKP2, SCN3B, KCNE2, KCNQ1, CAV3, ANK2, KCNH2, SNTA1, RYR2, NEDD4L, KCNE4, KCNE3, KCNE1B, KCNJ8, …
GO:0004980	MF	3	0.081599	1	melanocyte-stimulating hormone receptor activity	MC4R, MC3R, MC1R
GO:0002934	BP	8	0.081692	1	desmosome organization	DSP, DSG2, PERP, JUP, PRKCA, PKP2, PKP3, SNAI2
GO:0001570	BP	31	0.081793	1	vasculogenesis	TGFB1, APELA, VEGFA, ENG, TNNI3, WT1, RASA1, ITGB8, ADM, APLNR, SOX18, KDR, TGFBR2, NKX2-5, CAV1, CUL7, SHH, RASIP1, AGGF1, HAS2, GLMN, CCM2, SOX17, HEY2, EGFL7, WNT7B, PDGFRB, TBX5, NOTCH1, TGFBR3, SPRED1
GO:0090043	BP	5	0.081878	1	regulation of tubulin deacetylation	EP300, FNTA, MAPT, PRKAA2, PRKAA1
GO:0045599	BP	31	0.081914	1	negative regulation of fat cell differentiation	ARNTL, WNT10B, TRIO, TGFB1, TNF, WNT1, IL6, ENPP1, GATA2, GATA3, RORA, WNT5A, ZFP36L2, SMAD3, E2F1, RUNX1T1, FOXO1, GPS2, CCDC85B, ADIPOQ, BBS12, ZFPM1, SIRT2, ASXL1, ZADH2, ZFPM2, TRIB2, SIRT1, TRIB3, GPER1, ANKRD26
GO:0014034	BP	3	0.081936	1	neural crest cell fate commitment	WNT8A, SOX9, GSC
GO:0070167	BP	66	0.08199	1	regulation of biomineral tissue development	CYP27B1, AHSG, S1PR1, ENPP1, NBR1, TWIST1, DDR2, ANKH, BMP2K, FZD9, BMPR1B, TGFB1, PTH, ISG15, TFAP2A, TGFB3, BMP2, BMP4, BMP7, BMP6, ACVR2A, SLC8A1, FBN2, BMPR1A, WNT4, ACVR1, MEF2C, ACVR2B, BMPR2, ANO6, TMEM119, PKDCC, ATRAID, OSR2, OSR1, ADGRV1, NELL1, P2RX7, KL, LTF, GREM1, STATH, SRGN, CCL3, CCR1, PTK2B, ECM1, TRPM4, FGF23, RFLNA, RFLNB, ROCK2, NOS3, NOTCH1, SOX9, ROCK1, GAS6, ASPN, CEBPB, O…
GO:0030261	BP	32	0.082062	1	chromosome condensation	HILS1, H1FNT, HIST1H1T, H1FX, HIST1H1C, H1F0, HIST1H1B, HIST1H1E, H1FOO, HIST1H1D, HIST1H1A, SMC2, NCAPD3, NCAPH, NCAPD2, TENT4A, PHF13, TTN, CDCA5, NCAPG, NUSAP1, CHMP1A, SMC4, AKAP8L, NIPBL, PHF23, NCAPH2, DFFB, TOP2A, ERN2, GPER1, ACIN1
GO:0042762	BP	8	0.082173	1	regulation of sulfur metabolic process	BHMT, GSTZ1, PDK1, PDK2, PDK4, PDP1, PDP2, SP1
GO:0070296	BP	9	0.082257	1	sarcoplasmic reticulum calcium ion transport	SLN, ATP2A2, ANK2, RYR2, NOL3, CCL3, RYR1, CCR5, TRDN
GO:0005750	CC	10	0.082268	1	mitochondrial respiratory chain complex III	UQCRC2, UQCRFS1, UQCC3, BCS1L, CYC1, UQCRB, UQCRH, UQCRHL, UQCR10, UQCRQ
GO:0034501	BP	12	0.082354	1	protein localization to kinetochore	ZW10, BUB3, CDK1, IK, KNL1, MTBP, SPDL1, AURKB, CHAMP1, MIS12, RCC2, HASPIN
GO:1900407	BP	48	0.082383	1	regulation of cellular response to oxidative stress	PRKN, PINK1, FYN, PARK7, HTRA2, NOL3, VNN1, INS, SOD2, HSPB1, AKT1, MAPK7, NFE2L2, SIRT1, BAG5, NME5, HIF1A, TRAP1, ATF4, FBXO7, IL10, RACK1, NR4A3, GPR37, PDE8A, GPR37L1, TXN, PYCR1, LRRK2, MET, HGF, MMP3, SOD1, SFPQ, MCL1, FBXW7, TLR4, TLR6, RIPK1, TNF, P4HB, UBQLN1, LANCL1, DHFR, BMP7, GCH1, FBLN5, SZT2
GO:0046640	BP	22	0.082397	1	regulation of alpha-beta T cell proliferation	TNFSF4, CCR2, EBI3, SYK, BLM, IL12B, IL18, RASAL3, IL23A, LGALS9, CD55, TGFBR2, XCL1, HLA-E, TNFRSF14, ZBTB7B, TWSG1, VSIR, CD274, IRF1, SH3RF1, MAPK8IP1
GO:0048854	BP	17	0.082453	1	brain morphogenesis	CTNNA2, SLC6A4, PAFAH1B1, PTEN, PAX2, BBS4, BBS2, SHANK3, MKKS, SHANK2, SHANK1, SLIT1, NF1, SMO, GSX2, FZD6, FZD3
GO:1990316	CC	8	0.082482	1	Atg1/ULK1 kinase complex	ATG13, ULK1, SESN2, RB1CC1, SMCR8, TBC1D5, C9orf72, WDR41
GO:0008063	BP	4	0.082505	1	Toll signaling pathway	PALM3, PELI1, PELI3, PELI2
GO:0070778	BP	8	0.082513	1	L-aspartate transmembrane transport	SLC25A12, SLC1A6, SLC25A13, SLC25A18, SLC25A22, SLC38A7, SLC1A3, SLC1A1
GO:0031644	BP	56	0.082659	1	regulation of neurological system process	KLK8, TNFRSF21, EIF2AK3, GLRA1, CBLN1, PTEN, MTMR2, LRRK2, NCMAP, TENM4, RNF10, PARD3, DICER1, MYRF, CARTPT, GBA, UNC13B, RIMS1, NLGN2, RIMS2, FAM173B, WNT7A, CUX2, CHRNA7, STX1B, DLG4, RELN, PRKCZ, GRIN1, PTK2B, NLGN1, SHANK3, NRXN1, SHANK1, SHANK2, CCL3, ACPP, F2R, MGLL, OPRPN, SPX, ZFHX2, TMEM100, SCN11A, VIP, SMR3A, SMR3B, TYMP, FGF12, APP, TMEM108, NPTXR, NPTX2, NPTX1, AKAP9, CACNG5
GO:0015379	MF	9	0.082789	1	potassium:chloride symporter activity	SLC12A5, SLC12A6, SLC12A4, SLC12A7, SLC12A3, SLC12A2, SLC12A8, SLC12A9, SLC12A1
GO:0030520	BP	18	0.082848	1	intracellular estrogen receptor signaling pathway	ARID1A, RBFOX2, TADA3, ESR1, DDX5, DEFA1, DEFA3, POU4F2, NCOA6, TRIP4, PPARGC1B, DDX54, ESR2, DDX17, EGLN2, RBM14, PADI2, SAFB
GO:0001993	BP	7	0.082939	1	regulation of systemic arterial blood pressure by norepinephrine-epinephrine	ADRB2, ADRB1, ADRB3, ADRA1A, ADRA1B, TPM1, PDE4D
GO:0070525	BP	8	0.082941	1	tRNA threonylcarbamoyladenosine metabolic process	TP53RK, OSGEP, TPRKB, TRIT1, MTO1, TRMT5, TRMT61B, PUS1
GO:0031781	MF	3	0.082989	1	type 3 melanocortin receptor binding	POMC, MRAP, MRAP2
GO:0031782	MF	3	0.082989	1	type 4 melanocortin receptor binding	POMC, MRAP, MRAP2
GO:0070996	MF	3	0.082989	1	type 1 melanocortin receptor binding	POMC, MRAP, MRAP2
GO:0061513	MF	4	0.083019	1	glucose 6-phosphate:inorganic phosphate antiporter activity	SLC37A4, SLC37A1, SLC37A3, SLC37A2
GO:0099601	BP	50	0.083108	1	regulation of neurotransmitter receptor activity	PSCA, PATE4, SLURP2, LYNX1, NPTXR, NPTX2, NPTX1, AKAP9, CACNG5, LYPD6B, SLURP1, CDK5, LY6G6E, LYPD6, LY6E, LY6H, APP, CRH, CAPN1, CRHBP, OPRM1, DAPK1, DLG4, RELN, MEF2C, MAPK8IP2, PTK2B, NLGN1, ANXA3, EPHB2, CACNG3, CACNG7, CNIH2, MINK1, NLGN2, CNIH3, CACNG8, CACNG4, SHANK1, CACNG2, SHANK3, GSG1L, SHISA8, SHANK2, SHISA9, SHISA6, SHISA7, ADRB2, ARC, NETO1
GO:0042974	MF	17	0.083118	1	retinoic acid receptor binding	CNOT1, ACTN4, HMGA1, PRMT2, PRAME, SNW1, MED1, MED25, ASXL1, NSD1, VDR, RARG, PPARG, NR4A2, ARID5A, NCOA6, NRIP1
GO:0032357	MF	10	0.083172	1	oxidized purine DNA binding	OGG1, RECQL4, MSH3, RPS3, MSH2, MSH6, MUTYH, BLM, WRN, POT1
GO:0060347	BP	7	0.083301	1	heart trabecula formation	BMP10, RBP4, FKBP1A, TEK, TGFBR3, HEY1, ADGRG6
GO:0035094	BP	20	0.083312	1	response to nicotine	HMOX1, BCL2, CHRNB2, MAPK1, CHRNA7, CHRNA4, CHRNG, CHRNB3, CHRNB1, CHRNB4, CHRNA5, CHRND, CHRNA1, CHRNA6, CHRNE, CHRNA3, TNF, NFKB1, RELA, BAD
GO:2000677	BP	38	0.08365	1	regulation of transcription regulatory region DNA binding	ZBTB7A, DOT1L, NSD1, ZNF593, HAND1, DDIT3, EP300, DDRGK1, PSEN1, IFNG, PAX6, CTNNB1, GTF2B, FOXC1, PER2, MSX2, SOX11, ZNF675, SIN3A, HEY2, MAD2L2, HEY1, ANKRD33, TGFB1, IGF1, RB1, H1F0, GATA3, HMGA2, HAND2, POU4F1, POU4F2, NEUROD1, TWIST1, FAM129B, PARK7, TRIM6, TRAF6
GO:0010369	CC	4	0.08368	1	chromocenter	MBD6, SALL1, MBD5, TINF2
GO:0004740	MF	3	0.083736	1	pyruvate dehydrogenase (acetyl-transferring) kinase activity	PDK1, PDK2, PDK4
GO:1900227	BP	6	0.083813	1	positive regulation of NLRP3 inflammasome complex assembly	TLR4, CD36, USP50, GBP5, DHX33, TLR6
GO:0022405	BP	19	0.084064	1	hair cycle process	CDH3, SOX18, PDGFA, INHBA, SOX9, TGFB2, APCDD1, FUZ, WNT10A, ALX4, KRT84, FOXE1, FGFR2, KRT17, TGM3, KRT71, DSPP, HDAC1, HDAC2
GO:0048013	BP	73	0.084166	1	ephrin receptor signaling pathway	WASL, SDCBP, ARPC1B, ARPC2, ARPC3, EPHB6, ARPC5, SIPA1L1, NCK2, EFNA2, KALRN, ROCK2, AP2A2, AP2A1, HRAS, FYN, YES1, LYN, MMP2, SRC, MMP9, CHN1, EFNA1, RASA1, EPHA1, EPHA2, EPHA3, EPHA8, EPHB2, SDC2, CRK, VAV2, EFNA3, EFNA4, EFNB2, EFNA5, AP2S1, EPHB3, EPHA5, EPHB4, EPHB1, EPHA4, ARPC4, ACTB, CDC42, ACTR3, ACTR2, RHOA, RAC1, AP2B1, ACTG1, DNM1, PTK2, GRIN1, PTPN11, TIAM1, PAK1, GRIN2B, ROCK1, ARHG…
GO:0035255	MF	15	0.084226	1	ionotropic glutamate receptor binding	SHISA7, NSF, DLG4, SQSTM1, SHISA6, SHANK3, SHANK2, SHANK1, SCRIB, GNAS, DLG1, LRRC7, SYNJ2BP, SYNJ2BP-COX16, DLG2
GO:0002331	BP	3	0.084411	1	pre-B cell allelic exclusion	RAG1, RAG2, ATM
GO:0048025	BP	12	0.084417	1	negative regulation of mRNA splicing, via spliceosome	SAP18, SRSF10, U2AF2, PTBP1, C1QBP, SRSF4, SFSWAP, SRSF9, SRSF6, RNPS1, SRSF7, SRSF12
GO:0016471	CC	18	0.084449	1	vacuolar proton-transporting V-type ATPase complex	ATP6V1B1, ATP6V0D1, ATP6V1F, TMEM199, ATP6V0D2, CCDC115, ATP6V0A4, ATP6V1G2, ATP6V1G1, ATP6V1G2-DDX39B, ATP6V0A1, ATP6V1G3, ATP6V0A2, TCIRG1, ATP6V1H, ATP6V1C1, ATP6V1C2, SPAAR
GO:0035051	BP	69	0.084527	1	cardiocyte differentiation	BMP2, MYOCD, MAML1, SOX18, NOTCH1, NRG1, SOX17, ANXA2P2, ANXA2, ACVR1, TGFB2, REST, RBPJ, TBX2, TBXT, GREM1, SRF, SLC8A1, LRRC10, ALPK3, TCAP, MYH6, VEGFA, MYH11, CXADR, TTN, MYOM2, MYBPC2, OBSL1, MYBPC1, MYOM1, MYBPC3, MYOM3, IGSF22, PDGFRB, MYL2, PDGFRA, CSRP3, ACTC1, MYLK3, MEF2A, PROX1, NEBL, NRAP, NEB, NKX2-6, NKX2-5, BMP10, HEY2, SORBS2, PDLIM5, TGFBR3, SPRY1, PDCD4, JAG1, KDM6B, SIK1, AKAP…
GO:0007595	BP	9	0.084643	1	lactation	ZBTB7B, CSN2, CSN3, VEGFA, PRLR, OXTR, ERBB4, GPAT4, FOXB1
GO:0003208	BP	54	0.084702	1	cardiac ventricle morphogenesis	ENG, GATA4, NOTCH1, HEYL, DLL4, HEY2, HEY1, SOX11, MEF2C, SOX4, MESP1, HAND1, TBX5, CPE, TGFBR2, NPY2R, GSK3A, RBPJ, FOXF1, NPY5R, SFRP2, SMAD4, RYR2, BMP4, GATA3, BMPR1A, ISL1, TGFB2, JAG1, TBX20, NKX2-5, ZFPM2, SMAD7, BMP10, TGFB1, MYL3, TPM1, MYL2, MYH7, MYH6, TNNI3, FGFR2, TNNT2, FKBP1A, TNNC1, TGFBR3, MYBPC3, PROX1, PKP2, TGFBR1, NRG1, DSP, LRP2, NOG
GO:0042645	CC	38	0.084769	1	mitochondrial nucleoid	POLRMT, TERT, CLPX, ATP5F1B, DBT, VDAC1, CPS1, SHMT2, LONP1, HSPA9, HADHA, LRPPRC, VDAC2, TUFM, ACADVL, DNA2, POLG, HADHB, TFAM, SSBP1, GRSF1, MTERF2, DHX30, FASTKD5, SUPV3L1, TFB1M, TOP1MT, LRRC59, TEFM, TWNK, MTERF1, UQCC2, TFB2M, DDX28, FASTKD2, POLG2, POLDIP2, KIAA0391
GO:0031225	CC	54	0.084841	1	anchored component of membrane	TREH, CEACAM5, UMOD, CEACAM6, SVIP, ZFAND2B, LYNX1, PSCA, LY6E, GPIHBP1, LYPD3, CD160, MELTF, GAS1, HYAL2, RGMB, RTN4RL1, RTN4RL2, CPO, MDGA1, NTNG2, TEX101, ULBP3, ULBP2, ULBP1, RHBG, NTNG1, PRSS27, PRSS22, EFNA1, PRSS50, PRSS8, PRNP, GP1BA, CD14, PKHD1, CD59, FOLR2, FOLR1, CA4, EFNA5, IGSF21, RTN4R, PRND, THY1, RTBDN, IZUMO1R, FOLR3, PRMT8, CNTN2, RAB3B, RAB26, RAB3A, RAB5A
GO:0023023	MF	20	0.084845	1	MHC protein complex binding	KLRC1, KLRC2, KLRD1, FAM49B, HLA-DRA, HLA-DRB1, CD74, ATP1B1, HLA-DOA, HSP90AA1, HSP90AB1, HSPA8, MS4A1, HLA-DOB, PKM, HLA-DMA, HLA-DMB, ANXA11, CD81, YWHAE
GO:0000019	BP	6	0.084926	1	regulation of mitotic recombination	MRE11, RAD50, ERCC2, TERF2, ZSCAN4, BLM
GO:0016605	CC	59	0.085153	1	PML body	TERT, NBN, N4BP1, LRCH4, PIAS1, PIAS2, TRIM16, TDP2, CHEK2, TP53, RB1, SKI, RPA2, SP100, RPA1, PML, CIITA, MTOR, CBX5, MRE11, CDK9, BLM, EIF3E, SUMO2, SUMO1, UBE2I, RNF4, HSF1, SRSF2, SATB1, ZBTB16, RAD51, MAPK7, TOP3A, SQSTM1, ATR, MORC3, IKBKE, MLIP, SMC5, WDFY3, TOPBP1, KAT6A, ISG20, SIRT1, CHFR, NSMCE2, SMC6, PARK7, TRIM8, SPTBN4, HIPK2, SENP2, TOPORS, TENM2, ZMYM2, DAXX, CASP8AP2, KLHL20
GO:0034695	BP	11	0.085465	1	response to prostaglandin E	CCL21, CCR7, TGFBR3, CCL19, ADCY6, TNFSF4, PTGER2, GNG2, GNB1, SFRP1, PTGER4
GO:0009109	BP	11	0.085554	1	coenzyme catabolic process	MTHFS, PM20D2, NUDT7, NUDT12, NUDT17, PDXP, ACOT7, ACAT1, VCP, CYP4F2, CYP4F11
GO:0035307	BP	35	0.085597	1	positive regulation of protein dephosphorylation	TGFB1, GBA, CALM1, CALM2, CALM3, SMPD1, PTBP1, PRKCD, PIN1, PPP2R5A, PTPA, PPP1R7, CDCA2, NSMF, ANKLE2, LILRB2, CNEP1R1, SPPL3, SYMPK, DLC1, PPP1R16B, CAMTA1, PPP1R15A, HSP90AB1, PDGFRB, MTOR, ITGA1, MAGI2, CD300A, PPP1R15B, PPP1R12A, PTPRC, FCRL3, PPP1R14D, DUSP26
GO:0043190	CC	7	0.085696	1	ATP-binding cassette (ABC) transporter complex	ABCD4, ABCA7, ABCA2, ABCG8, ABCG5, ABCB6, ABCB8
GO:0018812	MF	5	0.085718	1	3-hydroxyacyl-CoA dehydratase activity	HTD2, HACD4, HACD2, HACD3, HACD1
GO:0070254	BP	4	0.085774	1	mucus secretion	AGR2, VAMP2, VAMP3, VAMP8
GO:0030500	BP	51	0.08587	1	regulation of bone mineralization	CYP27B1, AHSG, S1PR1, ENPP1, NBR1, TWIST1, DDR2, ANKH, BMP2K, FZD9, BMPR1B, TGFB1, PTH, ISG15, TFAP2A, TGFB3, BMP2, BMP4, BMP7, BMP6, ACVR2A, SLC8A1, FBN2, BMPR1A, WNT4, ACVR1, MEF2C, ACVR2B, BMPR2, ANO6, TMEM119, PKDCC, ATRAID, OSR2, OSR1, ADGRV1, NELL1, P2RX7, KL, LTF, GREM1, STATH, SRGN, CCL3, CCR1, PTK2B, ECM1, TRPM4, FGF23, RFLNA, RFLNB
GO:0030010	BP	70	0.085967	1	establishment of cell polarity	ARHGEF11, HSP90AA1, HSP90AB1, GSK3B, EPHB1, PTK2, PRKCZ, STK11, MPP7, MARK2, RAB11FIP2, SDCCAG8, BRSK2, WWC1, FAM89B, BRSK1, PARD3, RICTOR, PARD3B, CCL21, CCR7, CCL19, SNX27, AMOTL1, AMOTL2, RAB10, DOCK7, MAP4, CLASP1, KIF25, LLGL1, LLGL2, NDC80, ZW10, HTT, PAFAH1B1, CENPA, DYNLT1, GPSM2, DCTN1, NUMA1, UBXN2B, SAPCD2, SPDL1, CDK5RAP2, NDE1, NSFL1C, NDEL1, BCCIP, MOS, GBF1, SCRIB, FSCN1, FOXJ1, MY…
GO:0044706	BP	73	0.085974	1	multi-multicellular organism process	SEMG1, TAC1, EDDM3A, KLK14, HYAL3, SMCP, DKKL1, TNP2, LGALS9, NPPA, FSHB, AMBP, RLN2, RLN1, CRH, BCL2, PSG1, PSG2, SCGB1A1, PTHLH, IDO1, HPGD, ADCYAP1, PZP, ENDOU, CRHBP, CRHR1, PRLHR, PSG9, PSG4, PSG6, COL16A1, OVGP1, PSG7, PAPPA, BYSL, INSL4, PSG5, TEAD3, EPYC, CLIC5, TFCP2L1, TAC3, LNPEP, PSG11, CORIN, OXTR, PRL, ACOD1, SOD1, CALCA, IL1B, SPP1, PRLR, RPL29, EMP2, PPARD, PCSK5, GGN, HAVCR2, APO…
GO:0001942	BP	17	0.085977	1	hair follicle development	PDGFA, INHBA, SOX9, TGFB2, APCDD1, FUZ, WNT10A, ALX4, KRT84, FOXE1, FGFR2, KRT17, TGM3, KRT71, DSPP, HDAC1, HDAC2
GO:0015114	MF	13	0.086024	1	phosphate ion transmembrane transporter activity	XPR1, ADAMTS8, SLC37A4, SLC37A1, SLC37A3, SLC37A2, SLC34A2, SLC34A1, SLC20A2, SLC17A1, SLC34A3, SLC20A1, SLC17A7
GO:0072546	CC	9	0.086048	1	ER membrane protein complex	EMC8, EMC2, EMC4, EMC10, EMC1, EMC6, EMC7, EMC3, EMC9
GO:0090074	BP	3	0.086097	1	negative regulation of protein homodimerization activity	HSPA5, ITGA4, ISL1
GO:0030689	CC	3	0.086176	1	Noc complex	NOC2L, NOP14, NOC4L
GO:0038156	BP	4	0.086239	1	interleukin-3-mediated signaling pathway	FCER1G, SYK, CSF2RB, CSF3R
GO:0004402	MF	53	0.086427	1	histone acetyltransferase activity	HAT1, CLOCK, TADA2A, SUPT3H, TADA3, TAF5L, SUPT7L, ATF2, ARRB1, BRCA2, EP300, TAF10, TAF5, TAF12, TAF9, SRCAP, TAF1L, KAT6B, CREBBP, KAT6A, KAT2A, KAT2B, KAT5, TADA1, EPC1, KAT8, KAT14, BAZ1A, ING3, TAF6L, NCOA3, RSF1, PHF10, EPC2, DPF2, DPF1, TADA2B, KAT7, DPF3, POLE3, BRPF1, MEAF6, NAA40, NAA50, NAA60, USP22, WDR5, KANSL1, MCRS1, PHF20, KANSL2, KANSL3, KANSL1L
GO:0001946	BP	11	0.086428	1	lymphangiogenesis	SOX18, FLT4, ACVRL1, ACVR2B, BMPR2, PTPN14, CCBE1, PDPN, PROX1, FOXC2, PROX2
GO:0051306	BP	3	0.086494	1	mitotic sister chromatid separation	TEX14, DIS3L2, NCAPH2
GO:0005905	CC	36	0.08659	1	clathrin-coated pit	FCHO1, LDLR, TFRC, TF, HSPD1, SELE, ACKR3, ADCY8, EPS15, DNM2, CLTCL1, DAB2, TNK2, FCHO2, PICALM, CTTN, RAB35, ITSN1, REPS1, SORT1, SGIP1, NECAP2, INPP5F, SNAP91, CUBN, SYNJ1, HIP1, AP2A2, AP2A1, AP2S1, AP2B1, TBC1D5, AP2M1, KIAA1107, SLC18A3, HIP1R
GO:0016180	BP	24	0.086871	1	snRNA processing	INTS11, INTS3, INTS5, INTS8, INTS1, INTS12, INTS4, INTS2, TUT1, INTS9, INTS7, INTS10, INTS6, TOE1, INTS14, EXOSC7, EXOSC8, EXOSC9, EXOSC2, EXOSC6, EXOSC4, EXOSC5, EXOSC3, USB1
GO:0006616	BP	8	0.086909	1	SRP-dependent cotranslational protein targeting to membrane, translocation	SRP54, ZFAND2B, SRP72, SRP19, SEC61A1, SRP9, SEC61B, SEC61A2
GO:0043370	BP	37	0.087043	1	regulation of CD4-positive, alpha-beta T cell differentiation	SH3RF1, LGALS9, IFNG, HMGB1, RUNX1, RUNX3, CBFB, RC3H1, TNFSF4, JAK3, SOCS5, ANXA1, SMAD7, ZC3H12A, RC3H2, TBX21, LOXL3, ZBTB7B, SOCS1, NCKAP1L, MYB, CD80, CCL19, RARA, CD86, PRKCZ, IL18, NLRP3, NFKBID, NFKBIZ, MALT1, IL12B, IL12RB1, IL23R, IL23A, IRF4, IL27
GO:0045590	BP	3	0.087157	1	negative regulation of regulatory T cell differentiation	IRF1, CTLA4, TNFSF4
GO:0008574	MF	26	0.087174	1	ATP-dependent microtubule motor activity, plus-end-directed	KIF3B, KIF14, KIF19, KIF18A, KIF16B, KIF20B, KIF3A, KIF5C, KIF5A, DNAL4, DYNLL1, KIF17, KIF1A, WDR34, KIF1B, DYNC1I2, DNAI1, DYNC1I1, KIF18B, WDR63, WDR60, KIF1C, DNAI2, DYNLL2, WDR78, KIF11
GO:0045737	BP	25	0.087313	1	positive regulation of cyclin-dependent protein serine/threonine kinase activity	EGFR, PDGFB, CCND1, CCND2, CCND3, AKT1, ADAM17, PKD1, PKD2, PSRC1, CCNY, PROX1, RGCC, MAPRE3, CCNYL1, CCNYL2, CCNYL3, CCNB1, CDK5R2, CDK5R1, CCNT1, CCNK, CKS2, CCNT2, CKS1B
GO:0072087	BP	8	0.087403	1	renal vesicle development	LHX1, SMO, SALL1, BMP4, PAX2, PAX8, SIX2, OSR1
GO:0010833	BP	28	0.087492	1	telomere maintenance via telomere lengthening	ZBTB48, RAD51, ZSCAN4, SLX1A, STN1, DCLRE1B, TERF2IP, CTC1, TERT, HSP90AA1, HSP90AB1, RFC1, MRE11, TERF1, PTGES3, RAD50, PINX1, WRAP53, TNKS1BP1, NOP10, POT1, NHP2, GAR1, SMG5, RPA1, RPA2, SMG7, SMG6
GO:0050220	MF	4	0.087538	1	prostaglandin-E synthase activity	PTGES, PTGES3, PTGES2, MGST1
GO:0005513	BP	13	0.08755	1	detection of calcium ion	CASQ2, CALM1, CALM2, CALM3, SYT1, CASR, STIM1, KCNMB4, RYR2, KCNMB3, KCNIP2, KCNMB2, KCNMB1
GO:0061314	BP	9	0.087642	1	Notch signaling involved in heart development	SNAI1, NOTCH1, JAG1, NOTCH2, RBPJ, GALNT11, DLL4, HEY2, HEY1
GO:0031362	CC	18	0.087685	1	anchored component of external side of plasma membrane	PRNP, GP1BA, CD14, PKHD1, CD59, FOLR2, FOLR1, CA4, EFNA5, HYAL2, GPIHBP1, IGSF21, RTN4R, PRND, THY1, RTBDN, IZUMO1R, FOLR3
GO:0006968	BP	49	0.087712	1	cellular defense response	CD5L, TYROBP, FCMR, NCR1, NCR2, CD160, ITGB1, UMOD, PRF1, FOSL1, SPN, HLA-G, LBP, NCF2, C5AR1, CXCR2, KLRC2, ADORA2A, ADORA2B, LSP1, MNDA, KIR3DL2, CX3CR1, CCR3, CCR5, CCR6, CCR9, RELA, CXCL9, KLRC3, LGALS3BP, CD300C, ITK, TCIRG1, VEZF1, PTK2B, BECN1, TRAT1, LILRB2, KLRG1, KIR2DL4, IL1RL2, CLEC5A, DCDC2, RAB23, ZNF148, LY96, TNFRSF4, GNLY
GO:0071930	BP	3	0.08804	1	negative regulation of transcription involved in G1/S transition of mitotic cell cycle	RB1, E2F1, E2F7
GO:0005250	MF	3	0.088087	1	A-type (transient outward) potassium channel activity	KCNIP2, KCND2, KCND3
GO:0042406	CC	5	0.088138	1	extrinsic component of endoplasmic reticulum membrane	TOR1A, PML, ZC3H12A, MMP27, CCDC115
GO:0050815	MF	6	0.088143	1	phosphoserine residue binding	YWHAB, NEDD4, YWHAE, PIN1, LEO1, RTF1
GO:0014701	CC	9	0.088162	1	junctional sarcoplasmic reticulum membrane	CASQ2, RYR1, AKAP6, TRDN, JPH3, RYR2, JPH4, JPH2, JPH1
GO:1900117	BP	28	0.088215	1	regulation of execution phase of apoptosis	DFFA, CIDEA, MTRNR2L5, BCL2L1, FZD3, MTRNR2L9, MTRNR2L1, MTRNR2L6, MTRNR2L8, MTRNR2L3, MTRNR2L7, MTRNR2L2, MTRNR2L4, PAK2, RFFL, RNF34, TP53, FAP, TP53BP2, PTGIS, ZC3H12A, SIRT2, DLC1, BOK, BAX, ST20, RFPL1, RPS3
GO:0032908	BP	4	0.088233	1	regulation of transforming growth factor beta1 production	FURIN, LAPTM4B, GATA6, THBS1
GO:0051126	BP	6	0.08828	1	negative regulation of actin nucleation	CORO1A, ARPIN, CORO1B, PICK1, GMFB, GMFG
GO:0038165	BP	4	0.088379	1	oncostatin-M-mediated signaling pathway	OSM, IL6ST, LIFR, OSMR
GO:0036158	BP	17	0.088425	1	outer dynein arm assembly	CCDC151, ZMYND10, DNAL1, ARMC4, LRRC6, DNAAF5, CCDC103, DNAAF1, DNAH5, DNAAF4, CCDC114, DNAI2, DNAI1, LRRC49, DNAH8, CCDC63, LRRC61
GO:0016623	MF	3	0.088809	1	oxidoreductase activity, acting on the aldehyde or oxo group of donors, oxygen as acceptor	ADH7, AOX1, HAO1
GO:0072006	BP	69	0.08886	1	nephron development	DLL1, ITGA3, JAG1, SIX2, TCF21, WT1, ENPEP, PTPRO, PLCE1, NPHS1, MPV17, COL4A4, COL4A3, MYO1E, SULF2, SULF1, FOXC1, PECAM1, CD34, NPHS2, PROM1, BASP1, KLF15, PODXL, IQGAP1, MAGI2, FOXJ1, ANGPT2, TEK, ANGPT1, BMP4, PDGFRB, PDGFRA, ACTA2, PDGFB, EGR1, OSR1, MTSS1, MEF2C, SEC61A1, AHI1, HNF1B, POU3F3, PKD1, TFAP2B, PAX2, PAX8, WNK4, KLHL3, PKD2, WNT7B, SIX1, GATA3, SOX9, SOX8, WNT11, MYC, FGF2, BMP2…
GO:1904666	BP	19	0.088881	1	regulation of ubiquitin protein ligase activity	BAG2, RPL5, RPS7, RPL23, RPL11, MAD2L1, USP44, MAD2L2, FBXO5, UBE2C, CDC14B, PLK1, PTEN, RAB1A, GOLGA2, CDC20, UBE2S, GORASP1, FZR1
GO:0000965	BP	4	0.088981	1	mitochondrial RNA 3'-end processing	SUPV3L1, PNPT1, TRMT10C, TRNT1
GO:0003917	MF	3	0.089335	1	DNA topoisomerase type I activity	TOP1, TOP3A, TOP1MT
GO:0009071	BP	13	0.08955	1	serine family amino acid catabolic process	THNSL2, GLDC, GCSH, AMT, SDS, SHMT1, CBS, SDSL, SHMT2, AGXT, CDO1, CSAD, DAO
GO:1905522	BP	8	0.089553	1	negative regulation of macrophage migration	CD200, CD200R1, EMILIN1, C5, MIF, DDT, SLAMF8, STAP1
GO:0089709	BP	4	0.08971	1	L-histidine transmembrane transport	SLC25A29, SLC38A3, SLC15A4, SLC38A7
GO:0044571	BP	3	0.089718	1	[2Fe-2S] cluster assembly	GLRX3, BOLA2, HSCB
GO:0060478	BP	3	0.089799	1	acrosomal vesicle exocytosis	ZP4, SYT6, EQTN
GO:0005849	CC	17	0.089818	1	mRNA cleavage factor complex	NUDT21, PCF11, CPSF6, CPSF7, CPSF4, CSNK1A1, CPSF1, PIP5K1A, TUT1, CPSF2, CPSF3, SSU72, FIP1L1, WDR33, CSTF2T, CPSF4L, CSTF1
GO:0001103	MF	30	0.089827	1	RNA polymerase II repressing transcription factor binding	TCERG1, MTA2, SP1, STAT3, GSC, RBPJ, PPARA, MTA1, HDAC1, CHD4, BBS7, BBS5, BBS1, BBS10, TTC8, HDAC2, DDRGK1, BBS4, RBBP8, BBS2, MIXL1, DMAP1, MKKS, TCF7L2, MIER1, PPARG, MTA3, PPARD, MIER3, MIER2
GO:0055026	BP	13	0.089958	1	negative regulation of cardiac muscle tissue development	FGF3, FGF8, TP73, RBP4, NOG, TBX5, GSK3A, FZD7, DKK1, BMP2, SOX6, FRS2, SMAD4
GO:0046915	MF	33	0.090047	1	transition metal ion transmembrane transporter activity	SLC11A1, SLC11A2, SLC31A1, ATP7B, MCOLN1, TTYH1, SLC40A1, SLC25A37, SLC25A28, SLC30A10, ATP13A1, ATP2C1, ATP2C2, SLC39A6, SLC39A14, SLC30A6, SLC39A4, SLC30A8, SLC39A11, SLC30A5, SLC39A7, SLC39A13, SLC39A3, SLC39A8, SLC39A2, SLC39A1, SLC30A1, SLC30A2, SLC39A5, SLC30A3, SLC30A4, SLC39A10, SLC39A12
GO:0051769	BP	12	0.090114	1	regulation of nitric-oxide synthase biosynthetic process	TLR4, TLR2, JAK2, FCER2, CCL2, KDR, NAMPT, NOD2, TLR9, EDN1, GSTP1, SELENOS
GO:0040001	BP	21	0.090118	1	establishment of mitotic spindle localization	ESPL1, KPNB1, CLASP1, NUSAP1, NDC80, ZW10, HTT, PAFAH1B1, CENPA, DYNLT1, GPSM2, DCTN1, NUMA1, UBXN2B, SAPCD2, SPDL1, CDK5RAP2, NDE1, NSFL1C, NDEL1, BCCIP
GO:0016888	MF	12	0.090151	1	endodeoxyribonuclease activity, producing 5'-phosphomonoesters	ENDOV, DNASE1, DNASE1L2, DNASE1L3, DICER1, FEN1, DNA2, GEN1, SLX4, SLX1A, FAN1, EXO1
GO:0033212	BP	5	0.090339	1	iron import into cell	SLC11A2, CUBN, LTF, PICALM, HFE
GO:0098810	BP	8	0.09042	1	neurotransmitter reuptake	SLC1A7, SLC29A2, SLC29A1, SLC6A4, SLC18A2, SLC18A1, SNCA, SLC6A2
GO:0072273	BP	11	0.090745	1	metanephric nephron morphogenesis	PAX8, PKD1, SOX9, SOX8, PAX2, BMP4, SIX2, SALL1, SMO, WT1, PKD2
GO:0051852	BP	7	0.090769	1	disruption by host of symbiont cells	DEFA1, PF4, GAPDH, CAMP, F2, AZU1, ELANE
GO:0002532	BP	4	0.09084	1	production of molecular mediator involved in inflammatory response	CD36, CHIA, SNAP23, SYK
GO:1905244	BP	3	0.090964	1	regulation of modification of synaptic structure	ABL1, EPHA4, RHOA
GO:0051152	BP	8	0.09123	1	positive regulation of smooth muscle cell differentiation	OLFM2, MYOCD, KIT, ENG, CTH, SOD2, GPER1, SHH
GO:0000737	BP	22	0.091314	1	DNA catabolic process, endonucleolytic	DNASE1, SETMAR, FBH1, MUS81, REXO4, DNASE1L3, DNASE1L2, ENDOG, EXOG, DFFA, DFFB, H1F0, HMGB1, HMGB2, CASP3, KPNA1, FOXL2, KPNB1, CECR2, DNASE2, DICER1, DNASE2B
GO:0042274	BP	57	0.091483	1	ribosomal small subunit biogenesis	RPS17, RPS19, RPS7, RPS16, RPS6, RPS15, RPS24, RPS28, NOP14, EMG1, RRP36, RIOK1, RIOK2, SURF6, LTV1, NOM1, NPM1, ERAL1, RPS14, RPS27, MRPS7, RRP7BP, RPSA, RPS10, RPS5, RPS27L, RPS10-NUDT3, PWP2, RRP7A, MRPS11, ABT1, RIOK3, UTP4, NOL11, SRFBP1, LSM6, TSR3, NOB1, BTRC, UTP6, UTP3, DCAF13, NGDN, RPS8, HEATR1, MRPS9, WDR46, DHX37, TBL3, BMS1, TSR1, NOL10, UTP20, RPS21, RRS1, KRI1, NAT10
GO:0051851	BP	64	0.091541	1	modification by host of symbiont morphology or physiology	PC, CAV2, ZNF502, VAPA, SMC3, LTF, PRKN, CCNK, CCL8, ZC3H12A, EIF2AK4, APCS, PTX3, APOE, PPIB, CFL1, ANXA2P2, ANXA2, TBC1D20, NUCKS1, YTHDC2, IFI27, FBXL2, NAPEPLD, DEFA1, PF4, GAPDH, CAMP, F2, AZU1, ELANE, PLG, SFTPD, SUGT1, CALM1, CALM2, CALM3, PSMC3, JUN, CCL3, CCL4, CCL5, HMGA2, TFAP4, REST, TARDBP, HDAC1, INPP5K, ZNF639, POU2F3, CHD1, CCNT1, HPN, SP1, SMARCA4, GTF2B, EP300, SMARCB1, SNW1, RR…
GO:0086089	MF	4	0.091556	1	voltage-gated potassium channel activity involved in atrial cardiac muscle cell action potential repolarization	KCNA5, KCNJ5, KCNJ3, KCNQ1
GO:0050211	MF	3	0.091633	1	procollagen galactosyltransferase activity	PLOD3, COLGALT2, COLGALT1
GO:0061614	BP	7	0.09167	1	pri-miRNA transcription by RNA polymerase II	KLF4, ETS1, FOSL1, DDX5, SPI1, PPARG, RELA
GO:0032650	BP	3	0.092235	1	regulation of interleukin-1 alpha production	CX3CL1, ISL1, NLRP10
GO:0072172	BP	3	0.092245	1	mesonephric tubule formation	SIX1, GATA3, OSR1
GO:0009220	BP	7	0.092294	1	pyrimidine ribonucleotide biosynthetic process	CMPK1, AK5, DHODH, UMPS, UCKL1, CAD, CTPS1
GO:0007190	BP	26	0.092369	1	activation of adenylate cyclase activity	RAF1, ADRB2, ADRB1, ADORA3, TMIGD3, ACR, ADRB3, ADCYAP1, DRD1, DRD5, LHCGR, EDNRA, ADORA2B, CALCR, CRHR1, CAP2, GLP1R, GIPR, CAP1, P2RY11, LGR5, RXFP2, RXFP1, LGR4, FSHR, TSHR
GO:0001618	MF	16	0.092372	1	virus receptor activity	SIVA1, HYAL3, CLDN9, CLDN1, CD55, DPP4, SERPINB3, GPR15, CLDN6, CD81, HYAL1, HYAL2, HAVCR1, CLEC4M, CLEC5A, XPR1
GO:0003755	MF	23	0.092395	1	peptidyl-prolyl cis-trans isomerase activity	PPIH, FKBP6, PPIB, PPIF, NKTR, PPIC, RANBP2, PPIA, FKBP1A, FKBP1B, FKBP4, PPID, PPIL2, PPIG, FKBP5, PIN1, CWC27, PPIL6, PPWD1, PPIE, PPIL1, PPIL3, PTPA
GO:0061575	MF	8	0.092432	1	cyclin-dependent protein serine/threonine kinase activator activity	CCNB1, CDK5R2, CDK5R1, CCNT1, CCNK, CKS2, CCNT2, CKS1B
GO:0086068	BP	6	0.092529	1	Purkinje myocyte to ventricular cardiac muscle cell communication	CASQ2, RYR2, SCN1B, SCN5A, TRPM4, GJA5
GO:0001750	CC	46	0.09256	1	photoreceptor outer segment	TULP1, PROM1, CFAP410, CIB2, RHO, SAG, GNAT1, GNAT2, MAK, GNA11, GNAQ, RP1, MYO7A, RP1L1, PCDH15, LYAR, SHANK2, USH1C, RRH, GNAT3, GNGT1, OPN1SW, PCARE, OPN3, DHRS3, PRCD, NAPEPLD, PHLPP1, PHLPP2, SHOC2, LRRC30, RGS9, GUCA1C, PDE6A, PDE6G, GRK4, PDE6B, GUCA1A, GNB1, ABCA4, GUCY2D, GRK1, GRK7, SPTBN5, OPN4, GUCA1B
GO:0033116	CC	45	0.092567	1	endoplasmic reticulum-Golgi intermediate compartment membrane	GOSR2, BET1, YKT6, TAPBP, SEC22B, CNIH1, SERPINA1, TGFA, INS, CD55, F5, CD59, FOLR1, AREG, KDELR1, CALR, GRIA1, CSNK1D, LMAN1, TMED10, CTSC, COL7A1, TAP1, TAP2, GOLGA2, STX5, TMED2, CNIH2, TMEM199, MCFD2, CNIH3, SPPL3, WHAMM, AZIN2, TBC1D20, GORASP1, TMED9, TM6SF2, RAB1B, CTSZ, NAT8, NAT8B, LAMP5, TMED7, TMED3
GO:2000726	BP	7	0.09257	1	negative regulation of cardiac muscle cell differentiation	FZD7, DKK1, BMP2, SOX6, FRS2, GSK3A, SMAD4
GO:0016653	MF	13	0.092637	1	oxidoreductase activity, acting on NAD(P)H, heme protein as acceptor	CYB5R4, COX15, POR, MTRR, NOS1, NOS3, NDOR1, NOS2, CYB5R3, NQO1, CYB5R2, CYB5RL, CYB5R1
GO:0003785	MF	21	0.092712	1	actin monomer binding	MTSS1, COBL, ABL1, PFN1, MYL3, MYL2, MYL4, NOS3, CORO1A, PFN2, ABL2, PRKCE, LMOD3, TWF1, TWF2, LMOD2, MRTFA, FAM206A, LIMA1, PFN4, TMSB10
GO:0140284	CC	3	0.092783	1	endoplasmic reticulum-endosome membrane contact site	TMCC1, STARD3NL, STARD3
GO:0045623	BP	10	0.092821	1	negative regulation of T-helper cell differentiation	RC3H1, TNFSF4, JAK3, SOCS5, ANXA1, SMAD7, ZC3H12A, RC3H2, TBX21, LOXL3
GO:0006655	BP	7	0.092895	1	phosphatidylglycerol biosynthetic process	CDS2, PGS1, SLC27A1, PLA2G6, PTPMT1, TAMM41, CRLS1
GO:0004222	MF	70	0.092919	1	metalloendopeptidase activity	TRABD2B, CLCA1, ADAM10, ADAMTS3, ADAMDEC1, NRDC, TLL1, MMP20, ADAMTS4, PMPCB, MMP23B, ADAMTS2, MMP1, MMP2, MMP3, MME, MMP7, MMP10, ECE2, BMP1, IDE, MMP9, MMP8, KEL, MMP11, MMP12, ECE1, MMP13, KLK7, MMP14, MMP15, MMP16, THOP1, ADAMTS12, ADAM17, PMPCA, FAP, PAPPA, ADAM9, ADAM15, MBTPS1, CLCA4, PITRM1, ASTL, TRABD2A, TMPRSS6, ADAMTS14, OMA1, MMP19, PAPPA2, NLN, ADAM33, ADAM19, MMP28, ADAMTS7, ADAMTS…
GO:0042104	BP	18	0.092937	1	positive regulation of activated T cell proliferation	ICOSLG, IGF2, IGF1, HMGB1, IGFBP2, RPS3, IL12B, IL12RB1, IL2, FADD, IL18, AGER, IL23R, TMIGD2, IL23A, HHLA2, TNFSF9, IL6R
GO:0031386	MF	10	0.092988	1	protein tag	RPS27A, UBC, UBA52, NEDD8, SUMO4, UBB, SUMO2, SUMO1, UBL5, SUMO3
GO:0048539	BP	5	0.093048	1	bone marrow development	LRP5, PTPRC, LRRC17, SBDS, LRP5L
GO:1903766	BP	3	0.093066	1	positive regulation of potassium ion export across plasma membrane	NPPA, ANO6, KCNIP2
GO:0031581	BP	12	0.093283	1	hemidesmosome assembly	KRT14, LAMC1, KRT5, ITGB4, ITGA6, CD151, LAMB3, LAMC2, PLEC, LAMA3, COL17A1, DST
GO:1904151	BP	3	0.093322	1	positive regulation of microglial cell mediated cytotoxicity	TYROBP, ITGAM, STAP1
GO:0050829	BP	66	0.093416	1	defense response to Gram-negative bacterium	IRGM, TLR4, ADGRB1, HIST1H2BK, LTF, SERPINE1, IL6, HIST1H2BJ, CTSG, IL6R, RNASE2, CHGA, RNASE3, DEFA4, SELP, LBP, AZU1, HMGB2, IL12B, S100A7, NOS2, RPS19, SLC11A1, GSDMD, DEFB1, ROMO1, RPL30, DEFA5, PRB3, FCN2, DEFB114, LCE3A, LCE3B, IL23R, LYPD8, DEFB132, DEFB128, NLRP10, RNASE8, RNASE6, OPTN, DEFB118, RARRES2, DEFB126, CST11, RNASE7, DEFB127, IL23A, TLR9, DROSHA, DMBT1, DEFA1, CAMP, SPACA3, GAL…
GO:0003400	BP	4	0.093486	1	regulation of COPII vesicle coating	MAPK15, SAR1A, SAR1B, PREB
GO:0045214	BP	31	0.093602	1	sarcomere organization	TCAP, BMP10, KRT19, TPM1, MYH3, MYH6, CAPN3, CASQ1, ACTN2, ANKRD1, MYLK3, OBSCN, LMOD2, MYPN, TTN, SYNPO2L, MYOZ1, MYOZ2, SIX4, TNNT1, MYBPC3, OBSL1, IGSF22, MYBPC1, MYOM1, TNNT3, MYOM2, TNNT2, WDR1, MYBPC2, MYOM3
GO:0030371	MF	20	0.093602	1	translation repressor activity	EIF4EBP3, EIF4EBP1, EIF4EBP2, CIRBP, TRIM71, NANOS1, PAIP2, SAMD4A, SAMD4B, DHFR, TYMS, SHMT1, CPEB2, ZNF540, CPEB3, CELF1, CPEB1, CELF4, PAIP2B, CPEB4
GO:0060368	BP	8	0.093618	1	regulation of Fc receptor mediated stimulatory signaling pathway	PLSCR1, CSK, CD226, PTPRC, PTPRJ, APPL2, CD47, APPL1
GO:0097539	CC	7	0.09363	1	ciliary transition fiber	CENPF, FBF1, SCLT1, CEP89, CEP164, CEP83, NIN
GO:0032040	CC	35	0.093667	1	small-subunit processome	UTP20, NOP14, HEATR1, NOP58, KRR1, UTP6, UTP23, TBL3, FBLL1, IMP3, FCF1, DCAF13, NOP56, WDR36, UTP3, NGDN, UTP4, BTRC, IMP4, MPHOSPH10, EMG1, NOL6, UTP18, WDR3, PWP2, FBL, RRP9, RPS7, SNU13, NOL10, NOC4L, WDR46, UTP14C, UTP11, PDCD11
GO:0072384	BP	58	0.093896	1	organelle transport along microtubule	CDC42, ARHGAP21, BORCS5, COPG1, COPG2, TMEM201, PEX14, DYNC1I1, KIF5B, HTT, PAFAH1B1, RAB1A, CLN3, BICDL2, TRAK2, NDEL1, HAP1, NDE1, BICDL1, TRAK1, DYNC1H1, KIF3B, KIFAP3, FYCO1, KIF13A, KIF3A, AP3B1, AP3D1, SNAPIN, AP3M2, AP3S2, BLOC1S1, AP3B2, BLOC1S3, BLOC1S2, BLOC1S5, AP3S1, DTNBP1, BLOC1S4, BLOC1S6, AP3M1, KIF1C, KIF1A, KIF5A, UBB, LRPPRC, MAP1S, RHOT2, RHOT1, OPA1, NEFL, MAPT, HIF1A, MGARP,…
GO:0048066	BP	22	0.093949	1	developmental pigmentation	ZEB2, DCT, AP3D1, TYR, OCA2, LEF1, MITF, KIT, MEF2C, USP13, LRMDA, HPS6, TYRP1, MREG, CD63, AP1G1, RAB38, RAB32, BLOC1S3, BLOC1S5, AP1M1, BLOC1S6
GO:0031935	BP	36	0.094177	1	regulation of chromatin silencing	HIRA, HMGA1, ASF1A, H1FX, H1FOO, H1FNT, ATAD2, HIST1H1B, HIST1H1E, HIST1H1C, HILS1, HIST1H1T, ATAD2B, HIST1H1A, HIST1H1D, H1F0, PHF2, APOBEC1, TET1, AICDA, MIER1, SIRT1, SIN3A, SIRT6, DNMT1, TRIM28, SETDB1, ATF7IP, PPHLN1, MPHOSPH8, ZNF304, FAM208A, MORC2, CDC45, H2AFY, NAA40
GO:0045191	BP	18	0.094195	1	regulation of isotype switching	IL4, IL10, SUPT6H, PARP3, NDFIP1, THOC1, TFRC, TP53BP1, RIF1, SHLD3, PAXIP1, SHLD2, SHLD1, MAD2L2, CLCF1, TNFSF4, TNFSF13, TGFB1
GO:1904778	BP	5	0.094284	1	positive regulation of protein localization to cell cortex	EPB41L2, EPB41, GNAI1, GPSM2, NUMA1
GO:0006334	BP	72	0.094314	1	nucleosome assembly	SMARCA5, H2AFY, NPM1, HIST1H2BJ, H2AFX, HIST1H2BO, BRD2, HMGB2, HIST1H2BB, SOX9, HIST1H4A, HIST1H2BC, HIST1H3A, H3F3A, SART3, HIST3H3, HIST2H2BE, SPTY2D1, HIST2H3A, KAT6B, ANP32B, HIST1H2BH, HIST1H2BA, RSF1, NAP1L4, HIST1H2BN, HIST1H2BM, HIST1H2BL, GRWD1, NAA60, DAXX, PADI4, ASF1A, HIST1H2BD, H2BFS, HIST1H4G, HIST1H2BK, CHAF1A, HIST2H2BC, CHAF1B, HIST3H2BB, HAT1, NASP, RBBP4, IPO4, ASF1B, HIRA, U…
GO:0003073	BP	57	0.094583	1	regulation of systemic arterial blood pressure	DDAH1, ADM, GSK3A, PLCB3, KLK1, KLK2, KLK3, DRD2, TNNI3, SOD2, SLC2A5, OXTR, AVPR1A, AVPR1B, CYP11B2, RASL10B, CORIN, ACE, AGTR1, ENPEP, PCSK5, REN, CTSG, MME, CPA3, CMA1, CTSZ, AGT, SERPINF2, EDN1, EDN3, EDN2, NOS3, ECE1, ADRB2, ADRB1, ADRB3, ADRA1A, ADRA1B, TPM1, PDE4D, EMP2, PTPRO, PDGFB, F2RL1, GAS6, F2R, CYP4F2, CYP4A11, CYP4F12, SPX, GPR37L1, BMPR2, NPPB, NPPA, PRCP, OR51E2
GO:0070885	BP	12	0.094614	1	negative regulation of calcineurin-NFAT signaling cascade	PRNP, ATP2B4, GSK3B, RCAN1, ACTN3, FHL2, DYRK2, CHP1, MYOZ1, MYOZ2, HOMER2, HOMER3
GO:0007023	BP	3	0.094667	1	post-chaperonin tubulin folding pathway	TBCE, TBCC, TBCD
GO:0001658	BP	18	0.094668	1	branching involved in ureteric bud morphogenesis	TCF21, MYC, FGF2, BMP2, BMP4, WT1, HOXA11, HOXD11, GDNF, PAX2, PAX8, PKD2, SHH, SIX1, NPNT, SALL1, FOXD1, FGF1
GO:0032070	BP	10	0.094883	1	regulation of deoxyribonuclease activity	NPM1, SIRT1, HMGB1, GZMA, RPS3, AKT1, PRKCD, DDX11, DFFA, PCNA
GO:0030122	CC	14	0.095183	1	AP-2 adaptor complex	HIP1, AP2A2, AP2A1, AP2S1, AP2B1, PICALM, TBC1D5, AP2M1, SGIP1, KIAA1107, SLC18A3, FCHO2, HIP1R, FCHO1
GO:0072009	BP	51	0.095299	1	nephron epithelium development	FOXC1, PECAM1, CD34, NPHS2, PROM1, WT1, BASP1, PTPRO, KLF15, PODXL, NPHS1, IQGAP1, JAG1, MYO1E, MAGI2, FOXJ1, POU3F3, HNF1B, AHI1, PKD1, TFAP2B, PAX2, PAX8, WNK4, KLHL3, PKD2, WNT7B, OSR1, SIX1, GATA3, SOX9, SOX8, WNT11, TCF21, MYC, FGF2, BMP2, BMP4, HOXA11, HOXD11, GDNF, SHH, NPNT, SALL1, FOXD1, FGF1, MTSS1, MEF2C, LHX1, SMO, SIX2
GO:0086048	BP	3	0.095314	1	membrane depolarization during bundle of His cell action potential	CACNA2D1, SCN5A, TRPM4
GO:0046688	BP	27	0.095409	1	response to copper ion	IL1A, ATP5F1D, ATP7B, LOXL2, IREB2, PRNP, MT1G, AOC1, AQP1, SNCA, AQP2, HSF1, DAXX, MT1X, MT3, MT2A, MT1B, MT1L, MT1A, MT1M, MT1H, MT1DP, MT4, MT1F, MT1E, MT1HL1, PARK7
GO:0006002	BP	7	0.095459	1	fructose 6-phosphate metabolic process	PFKM, FBP1, PFKL, PFKP, GFPT2, FBP2, GFPT1
GO:0005892	CC	16	0.095503	1	acetylcholine-gated channel complex	CHRNA1, CHRNB1, CHRNB2, CHRNA5, CHRNB4, CHRNA3, CHRNA7, CHRNA4, CHRNA2, STXBP5, CHRNA9, CHRNB3, CHRNE, CHRNG, CHRNA6, CHRND
GO:0008154	BP	40	0.095545	1	actin polymerization or depolymerization	WASL, DSTN, ABI1, GHSR, ABI2, GHRL, EVL, CAP1, CAP2, DIAPH1, JAK2, COBL, FAM107A, ANG, GSN, VIL1, AIF1, CORO7, RAC1, CATIP, MICALL2, PREX1, WASF1, TTC17, DIAPH3, MSRB1, WASF3, MSRB2, PSTPIP2, GAS7, WASHC3, PSTPIP1, MICAL2, CFL1, MICAL3, MICAL1, CFL2, WDR1, TWF2, TWF1
GO:0004013	MF	3	0.095634	1	adenosylhomocysteinase activity	AHCY, AHCYL2, AHCYL1
GO:1905515	BP	23	0.095964	1	non-motile cilium assembly	CSNK1D, DCTN1, PCM1, ARL13B, C2CD3, TMEM107, TMEM17, CCDC13, BBS1, BBS10, PIBF1, BBS4, CEP89, FUZ, CEP250, DISC1, VANGL2, TOGARAM1, IFT88, TMEM80, TMEM216, TTC8, TBC1D32
GO:1903818	BP	10	0.095979	1	positive regulation of voltage-gated potassium channel activity	LRRC26, LRRC38, LRRC55, LRRC52, KCNIP2, ALG10B, NOS1AP, NPPA, AKAP6, RNF207
GO:2000328	BP	6	0.096202	1	regulation of T-helper 17 cell lineage commitment	LOXL3, TBX21, IL12B, IL12RB1, IL23R, IL23A
GO:0015171	MF	69	0.096281	1	amino acid transmembrane transporter activity	SLC1A7, SLC43A1, SLC7A1, SLC6A6, SLC1A3, SLC1A2, SLC1A1, SLC1A4, SLC6A12, SLC1A6, SLC7A2, SLC7A5, SLC3A1, SLC1A5, SLC36A2, SLC6A19, SLC36A1, PDPN, SLC43A2, SLC38A9, SLC16A10, SLC7A6, SLC38A4, SLC6A18, SLC38A2, SLC38A3, SLC38A1, SLC6A15, SLC32A1, SLC6A20, SLC7A8, SLC38A10, SLC38A8, SLC36A4, SLC38A11, SLC36A3, SLC38A6, SLC38A7, CTNS, SLC7A9, SLC7A11, SLC16A12, SLC25A18, SLC25A22, SLC6A9, SLC6A5, SL…
GO:2000321	BP	7	0.096379	1	positive regulation of T-helper 17 cell differentiation	NFKBID, NFKBIZ, MALT1, IL12B, IL12RB1, IL23R, IL23A
GO:0086023	BP	3	0.096414	1	adenylate cyclase-activating adrenergic receptor signaling pathway involved in heart process	AKAP13, CHGA, PDE4D
GO:0000386	MF	3	0.096472	1	second spliceosomal transesterification activity	SLU7, PRPF8, PRPF18
GO:0010800	BP	24	0.096542	1	positive regulation of peptidyl-threonine phosphorylation	IRGM, AXIN1, RIPK2, S1PR2, EGF, TGFB1, APP, CALM1, CALM2, CALM3, BMP7, AZU1, MAPK1, CHI3L1, PLK1, UBE2K, STOX1, RPTOR, CEMIP, TRIM6, TNKS1BP1, SPHK1, PRKAG2, CAB39
GO:0046658	CC	42	0.096694	1	anchored component of plasma membrane	TREH, LYPD3, CD160, MELTF, GAS1, HYAL2, RGMB, RTN4RL1, RTN4RL2, CPO, MDGA1, NTNG2, TEX101, ULBP3, ULBP2, ULBP1, RHBG, NTNG1, PRSS27, PRSS22, EFNA1, PRSS50, PRSS8, PRNP, GP1BA, CD14, PKHD1, CD59, FOLR2, FOLR1, CA4, EFNA5, GPIHBP1, IGSF21, RTN4R, PRND, THY1, RTBDN, IZUMO1R, FOLR3, PRMT8, CNTN2
GO:0045503	MF	24	0.096703	1	dynein light chain binding	HOOK3, WDR60, WDR34, DNAH6, DNAH17, DYNC2H1, DNAH5, DNAH9, DNAH2, DNAH1, DNHD1, DNAH3, DYNC1I2, DYNC1H1, DNAH11, WDR78, DNAI1, DNAH8, WDR63, DNAI2, DYNC1I1, DNAH10, DNAH7, DNAH14
GO:0015035	MF	11	0.096737	1	protein disulfide oxidoreductase activity	CCS, SCO2, GFER, TXNDC8, DNAJC10, CHCHD4, STAB2, STAB1, ERO1A, ERO1B, GLRX
GO:0006684	BP	10	0.096926	1	sphingomyelin metabolic process	SMPD1, CLN3, ENPP7, SMPD2, SMPD3, SMPDL3A, SMPD4, SGMS1, SGMS2, SAMD8
GO:0031646	BP	28	0.097	1	positive regulation of neurological system process	NCMAP, TENM4, RNF10, PARD3, DICER1, MYRF, CARTPT, GBA, UNC13B, RIMS1, NLGN2, RIMS2, FAM173B, WNT7A, CUX2, CHRNA7, PTEN, STX1B, DLG4, RELN, PRKCZ, GRIN1, PTK2B, NLGN1, SHANK3, NRXN1, SHANK1, SHANK2
GO:0051095	BP	11	0.097161	1	regulation of helicase activity	MSH3, MSH2, MSH6, SSBP1, POT1, CHTOP, RPA2, TP53, IFIT1, SIRT1, MNAT1
GO:0004601	MF	45	0.097188	1	peroxidase activity	PXDNL, MPO, TPO, PTGS1, PRDX5, PTGS2, HBB, HBA1, PRDX1, GPX8, CYGB, IPCEF1, PXDN, GPX7, TXNDC17, GPX5, HBM, HBQ1, GPX1, HBD, HBZ, GPX6, EPX, PRDX6, HBE1, LPO, HBG2, HBG1, GPX2, GPX3, GPX4, CAT, IYD, MGST3, GSTZ1, GSTA1, GSTP1, MGST1, GSTM2, MGST2, GSTK1, ALOX5AP, LTC4S, PRDX3, PRDX2
GO:0003429	BP	18	0.097204	1	growth plate cartilage chondrocyte morphogenesis	VIT, COL12A1, MATN1, COL6A1, COL21A1, COL7A1, SCARA3, MBL2, COL14A1, MATN4, MATN3, COL20A1, MATN2, VWA1, COCH, VWA2, COL6A3, COL6A2
GO:0098554	CC	13	0.097778	1	cytoplasmic side of endoplasmic reticulum membrane	PTPN1, DNAJA1, THADA, PKD2, SPPL2C, SPPL3, SPPL2B, SPPL2A, HM13, RPL27, RPS29, RPS26, RPS28
GO:0010994	BP	5	0.097855	1	free ubiquitin chain polymerization	UBE2C, PRKN, UBE2K, UBE2S, TRIM6
GO:0047429	MF	9	0.097956	1	nucleoside-triphosphate diphosphatase activity	ENPP3, ENPP1, DHX9, DCTPP1, NUDT15, ITPA, DUT, NUDT1, NUDT16
GO:2000969	BP	4	0.097988	1	positive regulation of AMPA receptor activity	ADRB2, RELN, SHANK3, ARC
GO:0050654	BP	31	0.098002	1	chondroitin sulfate proteoglycan metabolic process	NDNF, NCAN, UGDH, CSPG5, DCN, VCAN, CSPG4, CHSY3, CHST9, CHST15, CHST3, CHSY1, CHPF, CSGALNACT2, CHST13, CSGALNACT1, BCAN, CHST11, CHST12, CHPF2, HEXA, HEXB, ARSB, IDUA, HYAL1, B3GAT3, XYLT1, PXYLP1, XYLT2, B3GAT2, B3GAT1
GO:2000434	BP	3	0.098334	1	regulation of protein neddylation	RPL5, RPL11, DCUN1D1
GO:1903578	BP	54	0.098424	1	regulation of ATP metabolic process	ATP5IF1, SHMT2, UQCC2, SLC25A33, PINK1, COX7A1, COX7A2, COX7A2L, PPIF, ACTN3, PDE12, MLXIPL, SNCA, VCP, PGK2, CDK1, CCNB1, PARK7, DNAJC30, PARP1, PID1, FLCN, CBFA2T3, FBP1, HDAC4, PPARA, BEND3, ENO1, PPARGC1A, GAPDHS, PFKFB2, ENTPD5, INS, IGF1, INSR, ARNT, PRKAA2, PRKAA1, HIF1A, PFKFB3, PFKFB4, PRXL2C, P2RX7, ZBTB20, ZBTB7A, ECD, PGAM1, GCK, PRKAG1, EIF6, GCKR, JMJD8, PRKAG2, NCOR1
GO:0031848	BP	7	0.098856	1	protection from non-homologous end joining at telomere	TERF2, ACD, DCLRE1B, TERF2IP, TFIP11, DCLRE1A, DCLRE1C
GO:0045254	CC	5	0.098867	1	pyruvate dehydrogenase complex	PDHX, DLD, DLAT, PDHB, PDK2
GO:0022625	CC	58	0.09891	1	cytosolic large ribosomal subunit	RPLP1, RPLP2, RPLP0, RPL35A, RPL7, RPL17, RPL13, RPL12, RPL9, RPL22, RPL4, RPL3, RPL13A, RPL35, RPL27A, RPL5, RPL21, RPL28, RPL29, RPL34, RPL14, FXR2, RPL26, RPL15, RPL27, RPL37A, RPL37, RPL7A, RPL23A, RPL23, RPL30, RPL31, RPL10A, RPL32, RPL11, RPL8, RPL41, RPL38, RPL24, RPL19, RPL18A, RPL6, RPL18, GEMIN5, RPL3L, RPL39L, RPL10L, RPL36, RPL13AP3, RPL17-C18orf32, ZNF622, RPL36AL, RPL7L1, RPL22L1, M…
GO:0007207	BP	3	0.099023	1	phospholipase C-activating G protein-coupled acetylcholine receptor signaling pathway	CHRM2, CHRM1, GNA15
GO:0035269	BP	18	0.099328	1	protein O-linked mannosylation	ISPD, B4GAT1, DPM1, FKTN, DPM2, LARGE1, TMTC4, TMTC3, TMTC1, TMTC2, LARGE2, POMGNT2, FKRP, DPM3, POMT2, RXYLT1, POMT1, SDF2
GO:0006930	BP	6	0.099424	1	substrate-dependent cell migration, cell extension	SHTN1, SDCBP, NRP1, NTN1, P2RY12, CD2AP
GO:0070661	BP	49	0.099706	1	leukocyte proliferation	F2RL1, NPR3, ACE, FLT3, HELLS, TNFSF14, PPP3CB, CTPS1, TNFRSF4, PIK3CG, SLC11A1, LILRB1, TNFSF18, BTN3A1, CRTAM, CADM1, DOCK8, IFNB1, PTPRC, BCL2, HSPD1, MS4A1, CD79A, CR2, IL10, CD40, MEF2C, IFNA6, IFNA7, IFNA21, IFNK, IFNA8, IFNA14, LEF1, IFNA17, IFNW1, IFNA2, IFNE, IFNA10, IFNA16, IFNA4, IFNA5, IFNA1, CD19, CD180, GAPT, CLU, CX3CL1, KIT
GO:0097428	BP	14	0.099722	1	protein maturation by iron-sulfur cluster transfer	GLRX3, CIAO1, MMS19, BOLA2, CIAO2A, MAGEF1, CIAO2B, ISCA1, HSCB, NFU1, CISD3, LTO1, YAE1, ISCA2
GO:0014894	BP	5	0.099837	1	response to denervation involved in regulation of muscle adaptation	MYOG, HDAC4, ACTN3, SCN5A, FBXO32
GO:0036303	BP	13	0.099929	1	lymph vessel morphogenesis	VEGFA, SOX18, FLT4, ACVRL1, ACVR2B, BMPR2, PTPN14, CCBE1, PDPN, PROX1, FOXC2, PROX2, LGALS8
GO:0010823	BP	34	0.1001	1	negative regulation of mitochondrion organization	IAPP, FLCN, PRKN, BNIP3, MUL1, OMA1, VAT1, TRIAP1, OPA1, NOL3, AVP, IGF1, GPX1, CLU, HGF, PPIF, AKT1, BCL2L1, FXN, PRELID1, MAPT, PINK1, FZD9, HSPA1A, ACAA2, MPV17L, SLC35F6, TMEM14A, LIG3, TSC2, BAG4, LMAN1, LRRK2, SIAH3
GO:0045955	BP	5	0.10062	1	negative regulation of calcium ion-dependent exocytosis	STXBP3, ADRA2A, REST, CBARP, SYT4
GO:0015193	MF	7	0.10077	1	L-proline transmembrane transporter activity	SLC1A4, SLC36A4, SLC36A2, SLC6A20, SLC36A3, SLC36A1, SLC6A7
GO:1905337	BP	3	0.1008	1	positive regulation of aggrephagy	BAG3, HTT, HSPB8
GO:0042721	CC	4	0.10084	1	TIM22 mitochondrial import inner membrane insertion complex	AGK, TIMM29, TIMM22, TIMM10B
GO:0021702	BP	4	0.10092	1	cerebellar Purkinje cell differentiation	LHX1, FAIM2, AGTPBP1, CEND1
GO:1903715	BP	6	0.10104	1	regulation of aerobic respiration	CBFA2T3, IDE, SHMT2, VCP, ACTN3, NOP53
GO:0016453	MF	5	0.10106	1	C-acetyltransferase activity	ACAT1, HADHA, ACAT2, ACAA2, GCAT
GO:0051657	BP	9	0.10112	1	maintenance of organelle location	ATP2A1, ALB, GPSM2, SPOUT1, AKAP9, TBCCD1, ARHGAP21, UVRAG, POLR2M
GO:0007196	BP	6	0.10114	1	adenylate cyclase-inhibiting G protein-coupled glutamate receptor signaling pathway	GRM8, GRM7, GRM4, GRM6, GRIK3, GRM3
GO:0030479	CC	13	0.10133	1	actin cortical patch	WASL, GMFB, CAPZA2, CAPZA3, HIP1R, WIPF2, GMFG, BIN3, HIP1, TIGD5, WIPF1, CAPZA1, WIPF3
GO:0097756	BP	15	0.10137	1	negative regulation of blood vessel diameter	SMTNL1, INS, CRP, CHGA, EDN1, EDN3, EDN2, KEL, EDNRB, EDNRA, HTR2B, ADRA1A, ADRA1B, PIK3C2A, SLC8A1
GO:1903613	BP	3	0.10141	1	regulation of protein tyrosine phosphatase activity	LGALS3, MGAT5, PTPRC
GO:0070173	BP	5	0.10149	1	regulation of enamel mineralization	MMP20, ODAPH, AMTN, ENAM, DSPP
GO:0044062	BP	7	0.10163	1	regulation of excretion	AGT, AGTR1, CORIN, SPX, NPR1, NPPB, STC1
GO:0042297	BP	6	0.10172	1	vocal learning	HTT, STRA6, SHANK3, NRXN2, CNTNAP2, NRXN1
GO:0046822	BP	67	0.10181	1	regulation of nucleocytoplasmic transport	MX2, NUP214, RBM4, AAAS, TGFB1, TPR, BMP4, EFCAB7, IPO5, PIK3R2, HDAC3, CHP2, ZPR1, BAG3, CDH1, HCLS1, JUP, PIK3R1, SMAD3, PRKCD, HYAL2, TRIM28, ZIC1, ZC3H12A, ECT2, DMAP1, RBM22, APOD, CHP1, CABP1, MDFIC, RAB23, SUFU, SP100, RANGAP1, PARK7, BARD1, NUP153, NEDD4, RAPGEF3, IL1B, TP53, GSK3B, YWHAE, CAMK1, GAS6, ANP32B, XPO4, TCF7L2, GTSE1, RIOK2, NCBP2, KHDRBS1, DHX9, CPSF6, RBM27, RBM26, IFI27, P…
GO:0046634	BP	67	0.10191	1	regulation of alpha-beta T cell activation	PNP, GLI3, IHH, SHH, ZBTB7B, SOCS1, TNFSF4, NCKAP1L, LGALS9, IFNG, MYB, SOCS5, ANXA1, CD80, CCL19, RARA, CD86, PRKCZ, IL18, NLRP3, NFKBID, NFKBIZ, MALT1, IL12B, IL12RB1, IL23R, IL23A, RUNX1, RUNX3, CBFB, TGFBR2, CCR2, EBI3, SYK, BLM, RASAL3, CD55, XCL1, HLA-E, IL12A, HSPH1, IL6R, PRKCQ, LILRB1, HMGB1, RC3H1, JAK3, SMAD7, ZC3H12A, RC3H2, TBX21, LOXL3, TNFRSF14, TWSG1, VSIR, CD274, CD300A, TARM1, H…
GO:0061849	MF	3	0.10199	1	telomeric G-quadruplex DNA binding	BLM, WRN, POT1
GO:1905773	MF	3	0.10199	1	8-hydroxy-2'-deoxyguanosine DNA binding	BLM, WRN, POT1
GO:0048029	MF	39	0.10222	1	monosaccharide binding	FBP1, ALPK1, COLEC10, COLEC11, GPI, GNPNAT1, SFTPA1, PFKM, PFKL, SFTPD, PFKP, LGALS9, ENG, GALK1, COLEC12, PYGL, SLC2A3, GCK, CLN5, ACR, MBL2, LMAN2, CLEC6A, CLEC17A, LMAN2L, CD209, CD207, CLEC4A, IGF2R, M6PR, LMAN1, SCARA3, LMAN1L, COL20A1, FUOM, SELP, ALDOA, ALDOB, SLC2A5
GO:0010898	BP	6	0.10235	1	positive regulation of triglyceride catabolic process	APOC2, APOA4, AADAC, APOA5, ABHD5, PNPLA2
GO:0070232	BP	21	0.10242	1	regulation of T cell apoptotic process	LGALS3, JAK3, CD274, PIP, CCL5, PRKCQ, CD27, FADD, TNFRSF4, BMP4, PTCRA, BLM, LGALS16, IDO1, PDCD1, PRELID1, LGALS9, TP53, ADAM8, ZC3H8, RIPK3
GO:0005732	CC	18	0.10256	1	small nucleolar ribonucleoprotein complex	MPHOSPH10, NOP56, SNRNP40, NAF1, NOP10, NHP2, NOP58, POP7, RPP30, POP5, POP1, RPP25, POP4, RRP9, FBL, SNU13, FBLL1, GAR1
GO:0032794	MF	7	0.10263	1	GTPase activating protein binding	PLXNB1, FMNL1, CDH1, PLCD1, PIN1, GAPVD1, FMNL3
GO:0010766	BP	14	0.10269	1	negative regulation of sodium ion transport	NEDD4, WNK4, WNK2, WNK1, CAMK2D, COMMD1, NEDD4L, PRKCE, PCSK9, OSR1, STK39, HECW2, HECW1, ATP1A2
GO:0098642	CC	5	0.10269	1	network-forming collagen trimer	COL4A1, COL4A2, COL4A4, COL4A3, COL8A1
GO:0070199	BP	15	0.10278	1	establishment of protein localization to chromosome	TERT, BRCA2, ACD, NABP2, POT1, ATM, ATR, H2AFY, HIST1H1B, SGF29, PIH1D1, H2AFY2, LRWD1, RUVBL2, NIPBL
GO:0016445	BP	22	0.10285	1	somatic diversification of immunoglobulins	CTNNBL1, AICDA, RNF8, MSH2, LIG4, MSH6, BATF, EXOSC6, RNF168, EXOSC3, CCR6, HSPD1, POLQ, POLL, SAMHD1, MLH1, PMS2P1, PMS2P3, PMS2P5, PMS2, TCF3, PRKDC
GO:0002265	BP	3	0.10307	1	astrocyte activation involved in immune response	APP, PSEN1, LRP1
GO:2000272	BP	50	0.10334	1	negative regulation of signaling receptor activity	CLEC12B, HFE, SOCS5, ZGPAT, GPRC5A, SOCS4, CHMP6, TSG101, VPS25, ZFYVE28, ERRFI1, CBLC, SNX6, CBL, CBLB, PCSK9, LYPD6, LY6E, LY6H, LYNX1, DKK1, IL18BP, LRPAP1, ADH7, WFIKKN2, ESR2, ZNF653, WFIKKN1, DKKL1, MTRNR2L9, MTRNR2L4, DKK3, MTRNR2L7, DKK2, MTRNR2L5, MTRNR2L3, DKK4, MTRNR2L2, MTRNR2L1, MTRNR2L8, MTRNR2L6, SPINT3, IL1RN, PXDN, FST, CCL5, RAMP3, CALCR, CRHBP, EPHB2
GO:0051123	BP	11	0.1035	1	RNA polymerase II preinitiation complex assembly	TP53, TBP, GTF2A2, GTF2B, TAF11, TAF6, TAF6L, TAF7, MED6, TAF12, SGF29
GO:1900226	BP	5	0.10352	1	negative regulation of NLRP3 inflammasome complex assembly	MEFV, PYDC2, CPTP, NLRC3, PYDC1
GO:0048246	BP	10	0.10361	1	macrophage chemotaxis	SAA1, CCL3, CCL2, CCL5, LGALS3, AZU1, EDN2, EDNRB, SFTPD, CKLF
GO:0046007	BP	7	0.10362	1	negative regulation of activated T cell proliferation	LGALS9, PRNP, PRKAR1A, RC3H1, BTN2A2, PDCD1LG2, CD274
GO:0042350	BP	3	0.10372	1	GDP-L-fucose biosynthetic process	GMDS, TSTA3, FUK
GO:0008308	MF	15	0.10397	1	voltage-gated anion channel activity	SLC17A3, VDAC1, VDAC2, VDAC3, GPR89B, CLCN1, CLCN2, CLCN6, CLCNKA, CLCNKB, ANO6, ANO1, BSND, CLCN3, CLCN7
GO:0007202	BP	28	0.10409	1	activation of phospholipase C activity	S1PR4, EGFR, PTH, ANG, SELE, PLCG1, C5AR1, BDNF, EDNRA, HTR2A, GNA15, NTF4, ADRA1A, AVPR1A, HTR2B, TXK, AVPR1B, GNAQ, PLCB2, ITK, P2RY6, NTRK2, RASGRP4, LPAR1, P2RY12, NMUR1, LPAR2, GPR55
GO:0009435	BP	48	0.10421	1	NAD biosynthetic process	HAAO, KYNU, NMNAT3, NMNAT2, NMNAT1, QPRT, NADSYN1, NAPRT, PNP, PTGS2, NNMT, NAMPT, PTGIS, PARP10, RNLS, NAXD, PARP9, PARP16, SLC5A8, NAXE, NUDT12, SLC22A13, IDO2, IDO1, GAPDHS, ALDOA, GAPDH, ALDOB, ENO1, GPI, BPGM, PFKM, ENO2, ALDOC, ENO3, PKM, PGAM2, PFKL, PGAM1, HK1, PKLR, GCK, HK2, HK3, TPI1, PFKP, PGM2L1, ADPGK
GO:0045638	BP	50	0.10425	1	negative regulation of myeloid cell differentiation	MEIS1, MEIS2, HOXB8, HOXA9, CDK6, ZBTB16, PTK2B, CDC73, CTR9, PAF1, LEO1, WDR61, C1QC, RARA, CEACAM1, ADIPOQ, INHA, INHBA, PTPN2, MYC, APCS, HOXA7, TLR4, TLR3, LILRB3, FSTL3, IL4, CCL3, FBN1, TCTA, CARTPT, LRRC17, TMEM178A, LILRB4, ZNF675, GPR55, MAFB, LTF, LILRB1, FBXW7, ZFPM1, HOXA5, ZFP36, HSPA9, ZFP36L1, LDB1, PF4, HIST1H4A, CIB1, PRMT1
GO:0070269	BP	11	0.10434	1	pyroptosis	AIM2, GSDME, GSDMD, DHX9, NLRP9, APIP, NLRC4, GSDMA, GSDMC, ARRDC1-AS1, GSDMB
GO:0070863	BP	11	0.10455	1	positive regulation of protein exit from endoplasmic reticulum	TMEM30B, SLC51B, TM9SF4, SORL1, SEC16B, TMEM30A, SAR1B, SEC16A, SAR1A, EDEM1, EDEM2
GO:0034483	MF	14	0.10466	1	heparan sulfate sulfotransferase activity	HS3ST6, HS3ST3B1, NDST1, NDST3, NDST4, HS3ST4, HS3ST2, HS3ST5, NDST2, HS3ST3A1, HS3ST1, HS2ST1, HS6ST1, HS6ST3
GO:0030118	CC	32	0.10466	1	clathrin coat	CLTA, CLTB, CLTC, KCNQ5, NECAP2, NECAP1, HIP1, AP2A2, AP2A1, AP2S1, AP2B1, PICALM, TBC1D5, AP2M1, SGIP1, KIAA1107, SLC18A3, FCHO2, HIP1R, FCHO1, NCALD, AP1G2, AP1S1, AFTPH, SYNRG, CLBA1, SYNJ1, VPS41, BAIAP2L2, VPS33A, VPS33B, CLTCL1
GO:0045967	BP	3	0.1047	1	negative regulation of growth rate	NOTCH1, NOTCH2, TMPRSS4
GO:0032098	BP	12	0.10482	1	regulation of appetite	POMC, LEP, PPARA, CARTPT, SPX, NENF, BBS4, BBS2, MKKS, NPY, GHSR, GHRL
GO:0005158	MF	17	0.10496	1	insulin receptor binding	SNX2, SNX4, INS, IGF2, IGF1, IGF1R, ENPP1, PIK3R1, SHC1, IRS1, INSL3, PTPN11, GRB10, SNX1, PHIP, SORBS1, IRS2
GO:0048293	BP	4	0.10501	1	regulation of isotype switching to IgE isotypes	NDFIP1, IL4, CLCF1, TNFSF4
GO:0045505	MF	27	0.10524	1	dynein intermediate chain binding	BAG3, HTT, HOOK3, DNAAF5, TCTEX1D2, BICD1, SPTBN5, DNAH1, DNAL4, DYNLL1, DNAH2, DNAH6, DNAH11, DYNC1H1, DYNC2H1, DNAH7, DNAH10, DNAH17, DNAH9, DYNLRB1, DNAH14, DNAH8, DYNLRB2, DNAH5, DNHD1, DYNLL2, DNAH3
GO:0032391	CC	21	0.10525	1	photoreceptor connecting cilium	CEP290, NPHP1, CFAP410, USH2A, ARL3, RP1, SEPT2, IQCB1, TBCC, FAM161A, RP1L1, WDR19, RPGRIP1, IFT122, SPTBN5, TOPORS, SPATA7, WHRN, PDZD7, USH1C, TSGA10IP
GO:0042162	MF	36	0.10533	1	telomeric DNA binding	KDM1A, XRCC5, NCL, TERF1, HNRNPD, TERF2, CTC1, HMBOX1, SMG6, TEN1, SMG7, UPF1, ACD, SMG1, TINF2, UPF3A, PIF1, STN1, UPF2, POT1, TERF2IP, SMG5, XRCC6, TELO2, TERT, ZBTB48, APEX1, PURA, RAD50, HNRNPA2B1, RPA1, NABP2, HNRNPA1, RPA2, BLM, WRN
GO:0042166	MF	15	0.10559	1	acetylcholine binding	CHRNA1, CHRNB1, CHRNB2, CHRM3, ACHE, CHRNA3, CHRNA7, CHRNA4, CHRNA5, CHRNB3, CHRNG, CHRNB4, CHRNE, CHRND, CHRNA6
GO:0048640	BP	52	0.10567	1	negative regulation of developmental growth	FGFR3, MAP2, MAG, MT3, PTPRS, TRIM46, RTN4R, RTN4, SEMA3G, RNF6, CDKL3, SEMA5A, SEMA4D, SEMA3A, SEMA6C, SEMA6A, SEMA3E, SEMA3F, SEMA6D, SEMA3B, SEMA4B, SEMA4C, SEMA7A, SEMA3D, SEMA6B, SEMA4A, SEMA3C, SEMA5B, SEMA4F, SEMA4G, PTCH1, GDF15, BBS2, MYOZ1, SLC6A4, PTEN, WWC2, WWC1, TP73, RBP4, NOG, TBX5, GSK3A, MSTN, DCC, BMP4, NKD1, GAL, OSTN, DUSP10, CDKN1A, CDKN1B
GO:0060487	BP	5	0.10569	1	lung epithelial cell differentiation	ASCL1, GRHL2, NFIB, THRA, THRB
GO:0044245	BP	5	0.1057	1	polysaccharide digestion	MGAM, LCT, SI, CHIT1, CHIA
GO:0044275	BP	26	0.10588	1	cellular carbohydrate catabolic process	ENOSF1, MIOX, ABHD10, GUSBP11, GUSB, SORD, TPI1, TKFC, STBD1, PYGL, GAA, PYGB, PYGM, AGL, PGM1, PGM2L1, PGM2, RB1CC1, MGAM, AOAH, MANBA, IDNK, TREH, PGGHG, GBA3, NEU2
GO:0071799	BP	3	0.10601	1	cellular response to prostaglandin D stimulus	AKR1C3, PTGFR, AKR1C2
GO:0005952	CC	4	0.10602	1	cAMP-dependent protein kinase complex	PRKAR2A, PRKACA, PRKACB, PRKAR1B
GO:1903020	BP	17	0.10606	1	positive regulation of glycoprotein metabolic process	RAB1A, RAB1B, CCL21, IGF1, CCL19, SOAT1, RAMP1, GOLGA2, ALG10B, SLC51B, CHP1, ARFGEF1, CTNNB1, PXYLP1, TCF7L2, CCR7, PLCB1
GO:0048147	BP	17	0.10612	1	negative regulation of fibroblast proliferation	MYC, FTH1, TP53, GSTP1, SKI, NF1, PEX2, TRIM32, MORC3, PARP10, DAB2IP, CDC73, MED25, NLRC3, SFRP1, B4GALT7, CD300A
GO:0031103	BP	9	0.10619	1	axon regeneration	DHFR, FOLR1, RTN4RL1, RTN4RL2, MTR, MAPK8IP3, NREP, GAP43, APOD
GO:0006283	BP	71	0.10623	1	transcription-coupled nucleotide-excision repair	POLR2D, AQR, HMGN1, ERCC1, UBB, UBC, PCNA, RPA2, ERCC2, LIG1, XRCC1, POLR2C, POLR2E, ERCC3, XPA, TCEA1, POLR2A, RPA1, POLD1, ERCC5, POLR2B, GTF2H1, RPA3, RFC4, RFC2, RFC1, POLR2I, RFC5, RFC3, POLD2, LIG3, CDK7, CCNH, MNAT1, POLR2H, POLR2J, POLR2K, COPS2, POLR2F, POLR2G, POLR2L, RBX1, RPS27A, UBA52, ERCC6, EP300, GPS1, ERCC8, CUL4A, GTF2H3, POLD3, DDB1, UVSSA, GTF2H5, COPS6, GTF2H4, ERCC4, COPS5, …
GO:1905368	CC	70	0.10632	1	peptidase complex	ATXN7L3, ENY2, USP22, SUPT20H, TADA1, TAF9, TADA3, TRRAP, SGF29, TAF12, SPCS1, SEC11A, SPCS3, SEC11C, SPCS2, F7, F3, HTRA2, PSMD11, PSMD12, PSMD14, PSMA7, PSMD3, HSPB1, PSMC3, PSMB1, PSMA1, PSMA2, PSMA3, PSMA4, PSMB8, PSMB9, PSMA5, PSMB4, PSMB6, PSMB5, PSMC2, PSMB10, PSMC4, PSMD8, PSMB3, PSMB2, PSMD7, PSMD4, VCP, PSMA6, PSME3, PSMC1, PSMC5, PSMC6, PSME1, PSMD2, PSMD6, ADRM1, PSMD5, ZFAND2B, PSMB7…
GO:0071549	BP	5	0.10633	1	cellular response to dexamethasone stimulus	NR3C1, AQP1, DSPP, PCK1, PCK2
GO:0098712	BP	4	0.10647	1	L-glutamate import across plasma membrane	SLC1A3, SLC1A2, SLC1A1, SLC1A6
GO:0099053	CC	3	0.10651	1	activating signal cointegrator 1 complex	TRIP4, ASCC3, ASCC2
GO:0002830	BP	10	0.10667	1	positive regulation of type 2 immune response	TNFSF4, NLRP3, NOD2, RARA, CD86, PRKCZ, IL18, IL6, XCL1, RSAD2
GO:1904396	BP	5	0.10667	1	regulation of neuromuscular junction development	MUSK, AGRN, FZD9, MESD, DCTN1
GO:0070244	BP	4	0.10671	1	negative regulation of thymocyte apoptotic process	BMP4, JAK3, PTCRA, BLM
GO:2000121	BP	7	0.10678	1	regulation of removal of superoxide radicals	DHFR, BMP7, GCH1, FBLN5, SZT2, TNF, PARK7
GO:0022029	BP	22	0.10679	1	telencephalon cell migration	FOXB1, HTR6, EFHC1, PEX13, LHX6, RTN4, ADGRG1, LAMB1, DAB2IP, P2RY12, SRGAP2, PAFAH1B1, MBOAT7, RELN, SLIT2, ROBO1, ARL13B, DRD2, DRD1, SLIT1, SLIT3, LRRK2
GO:0048642	BP	7	0.10687	1	negative regulation of skeletal muscle tissue development	USP19, TGFB1, MSTN, MYOCD, EPHB1, AKIRIN1, SIX4
GO:0015760	BP	5	0.10695	1	glucose-6-phosphate transport	SLC17A3, SLC37A4, SLC37A1, SLC37A3, SLC37A2
GO:0044547	MF	5	0.10729	1	DNA topoisomerase binding	NCL, SRSF1, SETMAR, TOPORS, NCAPH
GO:0045651	BP	9	0.10735	1	positive regulation of macrophage differentiation	PF4, CSF1, LIF, PRKCA, FADD, RIPK1, CASP8, IL34, TGFB1
GO:0010517	BP	61	0.10744	1	regulation of phospholipase activity	SNCA, PDPK1, APOC2, FGFR1, FGFR2, FGFR3, PLA2G5, HRAS, ESR1, FGF2, PDGFRB, KIT, PDGFRA, FLT1, PLCG1, NTF3, ABL2, NTRK3, S1PR4, EGFR, PTH, ANG, SELE, C5AR1, BDNF, EDNRA, HTR2A, GNA15, NTF4, ADRA1A, AVPR1A, HTR2B, TXK, AVPR1B, GNAQ, PLCB2, ITK, P2RY6, NTRK2, RASGRP4, LPAR1, P2RY12, NMUR1, LPAR2, GPR55, CCL5, ARF4, ARL1, GNA13, AGTR1, PLAA, PLA2G1B, NMUR2, RGS2, ANGPTL3, PLA2R1, ANXA1, ABL1, BICD1, …
GO:0003707	MF	12	0.10761	1	steroid hormone receptor activity	PGRMC2, NR3C2, ABHD2, PPARA, ESR2, OR51E2, PAQR7, PAQR8, ESR1, GPER1, NKX3-1, LEF1
GO:0033553	CC	4	0.10779	1	rDNA heterochromatin	RRP8, SIRT1, NOP53, BAZ2A
GO:1904262	BP	15	0.10801	1	negative regulation of TORC1 signaling	SPAAR, CASTOR2, DEPDC5, SESN2, SESN3, ATM, STK11, BMT2, SZT2, RNF152, CASTOR1, ITFG2, C12orf66, KPTN, SESN1
GO:0032026	BP	9	0.10821	1	response to magnesium ion	THBS1, SNCA, D2HGDH, FBP1, SLFN14, KCNA1, ANK3, RYR3, SLC41A1
GO:2000741	BP	4	0.10826	1	positive regulation of mesenchymal stem cell differentiation	SOX5, SOX6, SOX9, LTBP3
GO:0101031	CC	21	0.10834	1	chaperone complex	BAG2, BAG3, HSPA8, STIP1, PPP5C, PTGES3, CDC37, TSC1, HSPB8, STUB1, TCP1, CCT6A, CCT5, CCT3, CCT8, CCT4, CCT2, CCT7, CCT6B, CCT8L2, HSP90AB1
GO:0009066	BP	44	0.10837	1	aspartate family amino acid metabolic process	NIT2, ASNS, ASRGL1, GOT2, ASS1, GOT1, DDO, GOT1L1, ASPA, NMNAT2, NMNAT3, NMNAT1, HYKK, ALDH7A1, CRYM, PHYKPL, AADAT, GCDH, SLC25A21, PIPOX, AASS, AASDHPPT, MTHFD1, MTHFR, MTRR, MSRA, ADI1, MTR, BHMT, BHMT2, MTAP, APIP, MRI1, ENOPH1, MAT1A, AHCYL1, AHCYL2, AHCY, SDS, SDSL, RIDA, PLOD2, PLOD3, PLOD1
GO:0009167	BP	30	0.10847	1	purine ribonucleoside monophosphate metabolic process	PFAS, IMPDH2, IMPDH1, GART, PAICS, ADSS, ADSL, ATIC, GMPS, PPAT, ADSSL1, LHPP, ADK, APRT, AMPD2, AMPD3, AMPD1, PRTFDC1, AK4, AK3, AK9, GMPR2, DLG1, DLG2, GUK1, MAGI3, CARD11, TJP2, LRGUK, NT5C2
GO:0008061	MF	6	0.10853	1	chitin binding	CHI3L1, CHIT1, CHI3L2, FIBCD1, OVGP1, CHIA
GO:0010662	BP	10	0.10856	1	regulation of striated muscle cell apoptotic process	LTK, CAMK2D, CAMK2A, BAG3, BMP7, NKX2-5, HAND2, PPP1R10, ENG, BMPR1A
GO:0009249	BP	6	0.10885	1	protein lipoylation	LIPT2, NDUFAB1, GCSH, NNAT, GLRX5, LIAS
GO:0046533	BP	3	0.10894	1	negative regulation of photoreceptor cell differentiation	SOX9, DLX1, DLX2
GO:1903206	BP	15	0.10906	1	negative regulation of hydrogen peroxide-induced cell death	GPR37, PDE8A, GPR37L1, TXN, PYCR1, NFE2L2, LRRK2, PARK7, MET, HGF, TRAP1, PINK1, IL10, RACK1, NR4A3
GO:0071480	BP	18	0.10942	1	cellular response to gamma radiation	KDM1A, HRAS, CRYAB, TP53, XRCC6, XRCC5, YAP1, RPL26, HSF1, MDM2, ATM, ATR, WRN, TLK2, TSPYL5, TMEM109, MAP3K20, POLE3
GO:0035437	BP	11	0.10952	1	maintenance of protein localization in endoplasmic reticulum	HSPA5, TAPT1, GPAA1, PDIA2, OS9, ANKRD13C, KDELR1, KDELR2, RER1, KDELR3, INSIG1
GO:0006376	BP	29	0.10966	1	mRNA splice site selection	NOL3, SRSF10, CELF2, SRSF1, SRSF9, SRSF5, SRSF6, SETX, KHDC4, CELF1, YTHDC1, CELF5, CELF3, CELF6, LUC7L, LUC7L3, LUC7L2, CELF4, SLU7, SF3A3, SF3A2, SF3A1, SF1, ISY1, PSIP1, SRSF12, SNRPC, SFSWAP, PRPF39
GO:0002679	BP	4	0.10973	1	respiratory burst involved in defense response	PIK3CD, PIK3CG, HCK, CYBC1
GO:0000172	CC	6	0.10977	1	ribonuclease MRP complex	POP7, RPP30, POP5, POP1, RPP25, POP4
GO:0035616	BP	4	0.10983	1	histone H2B conserved C-terminal lysine deubiquitination	EPOP, USP49, USP7, USP15
GO:0032420	CC	29	0.10998	1	stereocilium	GRXCR1, CIB2, RHOC, EPS8, MYO7A, TPRN, TWF2, LOXHD1, DOCK4, TSPEAR, PCDH15, CDH23, PDZD7, WHRN, RIPOR2, KPTN, USH1C, ESPN, CEACAM16, ESPNL, STRC, MORN4, MYO3A, MYO3B, EPS8L2, HOMER2, CDC14A, STRCP1, USH2A
GO:0051208	BP	4	0.11011	1	sequestering of calcium ion	CASQ2, HSP90B1, CALR, ATP7B
GO:0150078	BP	13	0.11023	1	positive regulation of neuroinflammatory response	IL33, TNF, IL1B, IL6, MMP8, IL18, APP, AGER, TTBK1, ITGB2, ITGAM, FAM19A3, STAP1
GO:0005639	CC	11	0.11028	1	integral component of nuclear inner membrane	LBR, MAJIN, LEMD2, P2RX4, P2RX1, LEMD3, P2RX3, P2RX6, P2RX7, P2RX5, P2RX2
GO:0071205	BP	4	0.11065	1	protein localization to juxtaparanode region of axon	CNTNAP1, CNTN2, CNTNAP2, EPB41L3
GO:0023041	BP	6	0.11076	1	neuronal signal transduction	KCNA1, NLGN1, MACO1, P2RY11, OLFM1, RTN4R
GO:0033353	BP	4	0.11089	1	S-adenosylmethionine cycle	MTRR, AHCYL1, AHCYL2, AHCY
GO:0060996	BP	19	0.11113	1	dendritic spine development	SRGAP2, ARF4, EPHB2, EPHB3, EPHB1, SLC12A5, CAMK2A, WASL, WNT7A, PTEN, CDC42, DLG4, ZNF365, ARC, DOCK10, SHANK3, CTNND2, SHANK1, SHANK2
GO:0002691	BP	17	0.1114	1	regulation of cellular extravasation	BST1, CCL21, CCL25, CXCL12, CCL28, PTGER4, PLCB1, THY1, ICAM1, PLVAP, ADAM8, RIPOR2, CCR2, FADD, AGER, OLFM4, RIPK3
GO:0005642	CC	4	0.11142	1	annulate lamellae	XPO1, RANBP2, EIF5A, BICD2
GO:0001889	BP	32	0.11151	1	liver development	NKX2-8, COBL, PHF2, XBP1, NF1, CEBPA, CEBPG, WNT4, TGFBR3, PKD2, ARID5B, LSR, PCSK9, PROX1, CITED2, RARB, RARA, MET, E2F8, E2F7, PCK1, PCK2, ANXA1, CCDC40, NPHP3, DNAAF1, CCDC39, CEBPB, RPS6KA1, AURKA, SULF2, CSNK2B
GO:0009214	BP	3	0.1116	1	cyclic nucleotide catabolic process	PDE4D, PDE2A, PDE9A
GO:0097422	CC	5	0.11161	1	tubular endosome	VPS26A, ANKRD27, VPS35, SNX6, SNX5
GO:0006378	BP	25	0.11164	1	mRNA polyadenylation	AHCYL1, APP, PABPC1, PAPOLA, CPSF1, GRSF1, CSTF3, CDC73, ZC3H3, PAF1, TENT4B, LEO1, SYMPK, TUT1, SSU72, MTPAP, PCF11, CLP1, PAPOLB, FIP1L1, SCAF8, PAPOLG, CPSF3, WDR33, PNPT1
GO:0003417	BP	24	0.11171	1	growth plate cartilage development	ANXA2P2, ANXA2, NPPC, ANXA6, VIT, COL12A1, MATN1, COL6A1, COL21A1, COL7A1, SCARA3, MBL2, COL14A1, MATN4, MATN3, COL20A1, MATN2, VWA1, COCH, VWA2, COL6A3, COL6A2, CER1, STC1
GO:0034755	BP	12	0.11183	1	iron ion transmembrane transport	SLC11A2, SCARA5, SLC40A1, MCOLN1, TTYH1, SLC25A37, SLC25A28, STEAP3, STEAP4, STEAP2, PICALM, HFE
GO:1901385	BP	20	0.11188	1	regulation of voltage-gated calcium channel activity	CACNB4, HPCA, AHNAK, CACNB1, CACNB3, CACNB2, GNB5, DRD4, CRHR1, CBARP, GPR35, STAC2, STAC3, STAC, NIPSNAP2, CACNA2D1, NOS1AP, NPPA, SRI, PDE4B
GO:0008543	BP	72	0.11189	1	fibroblast growth factor receptor signaling pathway	POLR2D, FGF10, FLRT2, RBFOX2, FIBP, FRS3, FGF17, FGF18, FGF19, FGF1, FGF4, FGF2, HNRNPA1, FGF6, FGFR1, FGF3, FGF5, GTF2F2, POLR2C, POLR2E, FGF7, FGFR2, FGFR4, FGFR3, CBL, POLR2A, PTBP1, MAPK3, MAPK1, POLR2B, FGF9, TIA1, HNRNPH1, GTF2F1, POLR2I, HNRNPM, NCBP2, POLR2H, POLR2J, HNRNPF, POLR2K, FGF8, RAB14, POLR2F, POLR2G, POLR2L, GRB2, TIAL1, PTPN11, NCBP1, GALNT3, FGFBP1, TRIM71, ESRP1, SETX, SPRED…
GO:0000963	BP	13	0.11205	1	mitochondrial RNA processing	FASTKD5, PNPT1, TRMT10C, KIAA0391, SUPV3L1, TRNT1, ELAC2, TBRG4, TRIT1, MTO1, TRMT5, TRMT61B, PUS1
GO:2000667	BP	4	0.11216	1	positive regulation of interleukin-13 secretion	LGALS9, PAEP, GATA3, PRKCZ
GO:1903546	BP	7	0.11225	1	protein localization to photoreceptor outer segment	ZDHHC3, SPATA7, PCARE, TUB, TULP1, TULP3, TULP2
GO:0051096	BP	7	0.11226	1	positive regulation of helicase activity	MSH3, MSH2, MSH6, SSBP1, POT1, CHTOP, RPA2
GO:0008184	MF	3	0.11245	1	glycogen phosphorylase activity	PYGL, PYGB, PYGM
GO:0006606	BP	61	0.11247	1	protein import into nucleus	IPO13, TPR, MMP12, STAT3, SYK, TSC2, PTTG1IP, NUTF2, RAN, KPNB1, HIKESHI, RPAIN, IPO4, TNPO1, PRICKLE1, IPO9, PPP1R10, RANBP17, TNPO3, NUP85, POM121L12, NPAP1, NUP88, NUP214, NUP107, NUP133, NUP188, POM121C, NXT1, NUP155, NUP98, NUP62, SPRN, IPO8, NUP50, HEATR3, CSE1L, NUP93, NUP153, IPO11, POM121L2, IPO7, IPO5, KPNA3, KPNA4, RANBP2, KPNA2, CBLB, NUP35, RGPD5, NUP54, RGPD3, RANBP6, RGPD8, KPNA6, …
GO:0050910	BP	9	0.11269	1	detection of mechanical stimulus involved in sensory perception of sound	HPN, KIT, COL11A1, TMC2, ADGRV1, PDZD7, MKKS, WHRN, TMC1
GO:0072234	BP	9	0.11274	1	metanephric nephron tubule development	OSR1, POU3F3, PKD1, PKD2, PAX2, PAX8, WNT7B, SOX9, SOX8
GO:0016446	BP	10	0.1128	1	somatic hypermutation of immunoglobulin genes	POLQ, MSH6, AICDA, POLL, SAMHD1, MLH1, PMS2P1, PMS2P3, PMS2P5, PMS2
GO:0007175	BP	13	0.11283	1	negative regulation of epidermal growth factor-activated receptor activity	SOCS5, ZGPAT, GPRC5A, SOCS4, CHMP6, TSG101, VPS25, ZFYVE28, ERRFI1, CBLC, SNX6, CBL, CBLB
GO:0033276	CC	13	0.11294	1	transcription factor TFTC complex	TAF4, SUPT3H, TADA3, TAF5L, TAF6, TAF10, TAF5, TAF7, TAF12, TAF9, TAF2, KAT2A, TRRAP
GO:0070695	CC	4	0.11298	1	FHF complex	HOOK3, FAM160A2, AKTIP, HOOK1
GO:0032435	BP	27	0.11319	1	negative regulation of proteasomal ubiquitin-dependent protein catabolic process	PANO1, SDCBP, GIPC1, N4BP1, HSP90AB1, BAG6, FHIT, RPL11, MAP1A, UBXN1, TAF9, HFE, TLK2, CCAR2, RYBP, USP7, DDRGK1, PARK7, WAC, NOP53, BAG5, UCHL5, KLHL40, STYX, SGTA, USP14, SVIP
GO:0045933	BP	21	0.11331	1	positive regulation of muscle contraction	ENO1, SRF, F2R, CTTN, MYOCD, PROK2, SPHK1, NMU, ADRA1B, ADRA1A, GPER1, SPX, GSTO1, ATP2A1, NPPA, CHGA, RGS2, KCNQ1, NOS1AP, RNF207, TRPM4
GO:0034983	BP	7	0.11341	1	peptidyl-lysine deacetylation	HDAC4, SIRT2, HDAC10, SIRT1, SIRT3, HDAC9, SIRT4
GO:0002825	BP	20	0.11352	1	regulation of T-helper 1 type immune response	XCL1, TNFSF4, JAK3, IL12B, CCR2, IL12RB1, SLC11A1, IL23R, NLRP10, IL23A, IL6R, SOCS5, ANXA1, CD80, CCL19, IL1B, IL1R1, IL18R1, IL18, IL27
GO:0034719	CC	14	0.11355	1	SMN-Sm protein complex	GEMIN2, SNRPB, GEMIN4, SNRPE, SNRPF, SNRPG, SNRPD1, SNRPD2, SNRPD3, GEMIN5, GEMIN6, GEMIN7, DDX20, STRAP
GO:0004679	MF	5	0.11358	1	AMP-activated protein kinase activity	PRKAB2, PRKAG1, PRKAA2, PRKAA1, PRKAB1
GO:0004698	MF	4	0.1138	1	calcium-dependent protein kinase C activity	PRKCG, PRKCB, CCL3, PRKCA
GO:0034450	MF	12	0.11389	1	ubiquitin-ubiquitin ligase activity	UBOX5, UBR5, UBE2K, RBX1, PPIL2, PELI1, PELI2, AMFR, PRPF19, STUB1, UBE4A, UBE4B
GO:0035608	BP	7	0.11391	1	protein deglutamylation	AGBL4, AGBL5, FOLH1, AGBL1, FOLH1B, AGTPBP1, AGBL2
GO:0015740	BP	18	0.114	1	C4-dicarboxylate transport	SLC25A10, SLC25A30, SLC25A11, SLC13A1, SLC13A3, SLC13A5, SLC13A4, SLC25A12, SLC1A6, SLC25A13, SLC25A18, SLC25A22, SLC38A7, LRRC8E, LRRC8D, SLC1A3, SLC1A2, SLC1A1
GO:0007040	BP	41	0.11405	1	lysosome organization	TPP1, ABCA1, GBA, GAA, ARSB, TFEB, CLN3, MYO7A, MBTPS1, GNPTAB, LRRK2, CLVS2, LAMTOR1, HOOK3, CLVS1, FAM160A2, TPCN2, HPS1, ZKSCAN3, AKTIP, HPS4, VPS18, HOOK1, NAGPA, CLN6, TMEM106B, CORO1A, SYT7, RAB7A, RAB39A, RAB34, RAB20, RAB14, VPS33A, TMEM165, CLN5, PPT1, TMEM199, CCDC115, LAPTM4B, MT3
GO:0005839	CC	20	0.11413	1	proteasome core complex	PSMA7, PSMB1, PSMA1, PSMA2, PSMA3, PSMA4, PSMB8, PSMB9, PSMA5, PSMB4, PSMB6, PSMB5, PSMB10, PSMB3, PSMB2, PSMA6, PSMF1, PSMB7, PSMA8, PSMB11
GO:0071889	MF	18	0.11417	1	14-3-3 protein binding	PPP1R12A, ZFP36, AKT1, SIK1, SRPK2, ZFP36L1, KLHL22, DAB2IP, RIPOR1, RPTOR, TBC1D22A, HDAC7, NEK1, KIF13B, TBC1D22B, PI4KB, SYNPO2, RIPOR2
GO:0016926	BP	8	0.11425	1	protein desumoylation	USPL1, SENP6, SENP2, SENP1, SENP3, SENP5, SENP7, SENP3-EIF4A1
GO:1903978	BP	13	0.11439	1	regulation of microglial cell activation	TNF, IL6, MMP8, LDLR, PTPRC, CX3CL1, FAM19A3, APP, ITGB2, ITGAM, AGER, TTBK1, STAP1
GO:0043291	CC	3	0.11453	1	RAVE complex	DMXL1, DMXL2, ROGDI
GO:0072218	BP	3	0.11459	1	metanephric ascending thin limb development	POU3F3, PKD1, PKD2
GO:0030505	BP	3	0.11459	1	inorganic diphosphate transport	ENPP3, ENPP1, ANKH
GO:0050664	MF	9	0.11476	1	oxidoreductase activity, acting on NAD(P)H, oxygen as acceptor	KMO, CYB5R4, MICAL1, NOX4, DUOX2, DUOX1, CYBA, NOX5, NOX3
GO:1904667	BP	9	0.11489	1	negative regulation of ubiquitin protein ligase activity	BAG2, RPL5, RPS7, RPL23, RPL11, MAD2L1, USP44, MAD2L2, FBXO5
GO:0007042	BP	6	0.11496	1	lysosomal lumen acidification	CLN5, PPT1, CLN3, TMEM199, CCDC115, CLN6
GO:0048496	BP	5	0.115	1	maintenance of animal organ identity	USH2A, IQCB1, NPHP3, ADGRV1, PKP2
GO:0005903	CC	50	0.11513	1	brush border	ESPN, CLIC1, MYO1B, SOAT2, MYO1D, MME, VIL1, SI, EZR, AQP1, SLC9A3, MYL6, TMPRSS15, ENPEP, RALGDS, ITPR3, PLS1, MYO7B, PDZD3, ANKS4B, CDHR2, MYO1A, USH1C, SLC34A3, SLC34A1, SLC34A2, SLC17A3, SLC26A4, CUBN, SLC22A5, B4GALT1, CD36, CA4, PEX19, SLC11A2, SLC7A9, LRP2, SLC3A1, PDZK1, ITLN1, SLC22A12, SLC26A6, CDHR5, ATP6V0A4, LIMA1, SHANK2, PLB1, MFSD10, GNA12, GNA13
GO:0045657	BP	9	0.11515	1	positive regulation of monocyte differentiation	CD4, CD74, FES, CSF1, ZFP36L1, IL34, DCSTAMP, CTNNBIP1, ACIN1
GO:0036435	MF	5	0.11526	1	K48-linked polyubiquitin modification-dependent protein binding	UBXN1, IKBKE, MINDY1, MINDY2, ZFAND2B
GO:0044828	BP	6	0.11529	1	negative regulation by host of viral genome replication	PRKN, CCNK, CCL8, ZC3H12A, VAPA, EIF2AK4
GO:0030284	MF	5	0.11547	1	estrogen receptor activity	ESR1, ESR2, GPER1, NKX3-1, LEF1
GO:0031573	BP	14	0.1156	1	intra-S DNA damage checkpoint	ATF2, MDC1, NEK11, TIPIN, MRE11, RAD9B, EME2, HUS1, HUS1B, EME1, MUS81, MSH2, RAD9A, CHEK2
GO:1903371	BP	5	0.11569	1	regulation of endoplasmic reticulum tubular network organization	TMEM33, RAB3GAP1, ATL3, LNPK, RAB3GAP2
GO:0005684	CC	73	0.11581	1	U2-type spliceosomal complex	SF3A1, PRPF31, BUD13, RNF113B, U2AF2, SNRPD1, PRPF39, SNRPD3, LUC7L, SF3A2, PRPF40B, SNRPG, SNRPN, PRPF40A, LSM7, LUC7L3, SF3B1, LUC7L2, SNRPB, PRPF4, SART1, PRPF3, WBP4, PRPF6, LSM8, SNRPB2, SNRPA1, MFAP1, SNU13, SNRPE, SNRPF, LSM3, LSM6, SNRPD2, TXNL4A, SF3A3, IK, SF3B2, SF3B3, SF3B4, SMU1, PRPF8, PHF5A, PRPF38A, ZMAT2, SF3B5, LSM2, LSM5, LSM4, YJU2, CWC22, RBM22, PRPF19, PLRG1, AQR, CDC40, BCA…
GO:1901535	BP	4	0.11583	1	regulation of DNA demethylation	DPPA3, OTUD4, STPG4, USP7
GO:0001895	BP	53	0.11585	1	retina homeostasis	CCDC66, POTEF, TULP1, SOD1, CST4, JCHAIN, PIGR, ALB, TF, LTF, KRT1, HSPB1, ARMS2, PIP, CDH3, AZGP1, LCN1, ACTB, LYZ, B2M, ACTG1, PRDX1, CNGB1, PRR4, RPE65, BBS1, BBS10, POC1B, ZG16B, BBS4, OPRPN, WHRN, PROM1, USH2A, CIB2, ESRRB, MAK, RP1, CLRN1, IQCB1, USH1G, DRAM2, NPHP3, RP1L1, ADGRV1, CDHR1, RDH12, PCDH15, BBS2, CDH23, MKKS, SPATA7, USH1C
GO:0006627	BP	6	0.11595	1	protein processing involved in protein targeting to mitochondrion	PMPCA, IMMP2L, UQCRC2, PMPCB, IMMP1L, MIPEP
GO:0006636	BP	30	0.11613	1	unsaturated fatty acid biosynthetic process	SCD, DEGS1, FADS1, SCD5, DECR2, FADS3, PTGES, CD74, EDN1, MIF, EDN2, PTGS1, PTGS2, PTGDS, PTGES3, PTGIS, PRXL2B, PNPLA8, MGST1, HPGDS, CBR1, TBXAS1, AKR1C3, PTGES2, ALOX15B, ALOX12B, ALOX15, ALOX12, ALOXE3, HPGD
GO:0006085	BP	8	0.11652	1	acetyl-CoA biosynthetic process	MLYCD, ACAT1, ACLY, ACSS1, PDHB, PDHX, DLD, DLAT
GO:1902117	BP	58	0.11659	1	positive regulation of organelle assembly	STX18, CNOT1, CNOT6L, CNOT2, CNOT6, PAN3, CCP110, HTT, CCDC88A, CROCC, TAPT1, SAXO1, KCTD17, CEP120, ENTR1, MARK4, BBS4, FUZ, ARHGAP35, HAP1, SEPT7, CEP135, WRAP73, SEPT9, ZMYND10, PLK4, NUP62, VPS4B, CEP295, CENPJ, BMP10, EDN1, MYLK3, PROX1, TNF, CSF2, IL5, LCP1, CAPG, FSCN1, ASAP1, SDCBP, SDC1, SDC4, PDCD6IP, GPSM2, DYNC1H1, NUMA1, SPAG5, RALB, PIP4K2A, PIP4K2B, RAB3GAP1, LRSAM1, KIAA1324, PIP4…
GO:0043236	MF	21	0.1166	1	laminin binding	SSC5D, AGRN, THBS1, NID1, LGALS3, ACHE, CTSS, GPC1, BCAM, ADAM9, ECM1, ADGRG6, LRRC15, PLEKHA2, ITGB1, LYPD3, LYPD5, SLIT2, DAG1, SHH, LACRT
GO:0043951	BP	13	0.11668	1	negative regulation of cAMP-mediated signaling	PDE2A, MGRN1, APLNR, CDC34, UBE2B, PDE4D, PDE3B, PDE3A, PDE11A, APLP1, MRAP, MRAP2, ATP2B4
GO:0060385	BP	4	0.11669	1	axonogenesis involved in innervation	NRP1, NTRK1, SEMA3A, NPTX1
GO:0046641	BP	14	0.11697	1	positive regulation of alpha-beta T cell proliferation	TNFSF4, CCR2, EBI3, SYK, BLM, IL12B, IL18, RASAL3, IL23A, LGALS9, CD55, TGFBR2, XCL1, HLA-E
GO:0032673	BP	19	0.11698	1	regulation of interleukin-4 production	LGALS9, LEF1, NDFIP1, ZFPM1, RARA, CD28, HLA-E, CEBPB, ZP3, TNFSF4, GATA3, FCER1G, SYK, PRKCQ, PRKCZ, HAVCR2, NLRP3, CD86, IRF4
GO:0016671	MF	5	0.11712	1	oxidoreductase activity, acting on a sulfur group of donors, disulfide as acceptor	DNAJC10, MSRA, MSRB3, MSRB1, MSRB2
GO:0005049	MF	9	0.11713	1	nuclear export signal receptor activity	XPO1, NUPL2, NUP214, RAN, XPO5, XPO7, RANBP17, CSE1L, XPO4
GO:0012510	CC	9	0.11713	1	trans-Golgi network transport vesicle membrane	RASSF9, AP2A1, NCALD, AP1G2, AP1S1, AFTPH, SYNRG, CLBA1, SLC18A3
GO:0015296	MF	17	0.1172	1	anion:cation symporter activity	SLC5A5, SLC12A3, SLC12A2, SLC12A1, SLC6A3, SLC6A2, SLC6A4, SLC18A2, SLC18A1, SLC13A1, SLC13A4, SLC12A9, SLC12A5, SLC12A6, SLC12A4, SLC12A7, SLC12A8
GO:0016941	MF	3	0.1173	1	natriuretic peptide receptor activity	NPR1, NPR3, NPR2
GO:0009161	BP	34	0.11734	1	ribonucleoside monophosphate metabolic process	ADK, PFAS, IMPDH2, IMPDH1, GART, PAICS, ADSS, ADSL, ATIC, GMPS, PPAT, ADSSL1, LHPP, APRT, AMPD2, AMPD3, AMPD1, UMPS, CMPK1, UCKL1, RFK, PRTFDC1, AK4, AK3, AK9, GMPR2, DLG1, DLG2, GUK1, MAGI3, CARD11, TJP2, LRGUK, NT5C2
GO:0050725	BP	4	0.11737	1	positive regulation of interleukin-1 beta biosynthetic process	APP, EGR1, AZU1, AGER
GO:0070897	BP	25	0.11742	1	transcription preinitiation complex assembly	TAF1B, UBTF, SMARCA4, SMARCB1, TAF1C, PIH1D1, RRN3, BAZ2A, TP53, TBP, GTF2A2, GTF2B, TAF11, TAF6, TAF6L, TAF7, MED6, TAF12, SGF29, TBPL1, BRF1, BDP1, TBPL2, BRF2, GTF3C5
GO:0050930	BP	9	0.11749	1	induction of positive chemotaxis	CXCL8, SCG2, VEGFA, AZU1, NTF3, VEGFC, VEGFB, PGF, CXCL12
GO:0031095	CC	9	0.11765	1	platelet dense tubular network membrane	ATP2A1, ATP2A2, DMTN, ITPR2, ITPR3, ITPR1, ATP2A3, EHD1, MRVI1
GO:0031282	BP	8	0.11778	1	regulation of guanylate cyclase activity	GUCA1A, GUCA2A, GUCA2B, RCVRN, PDZD3, NOS3, NOS2, NOS1
GO:0007004	BP	21	0.11782	1	telomere maintenance via telomerase	TERT, HSP90AA1, HSP90AB1, RFC1, MRE11, TERF1, PTGES3, RAD50, PINX1, WRAP53, TNKS1BP1, NOP10, POT1, NHP2, GAR1, TERF2IP, SMG5, RPA1, RPA2, SMG7, SMG6
GO:0032438	BP	21	0.11785	1	melanosome organization	AP3B1, AP3D1, AP1G1, SNAPIN, PMEL, BLOC1S1, BLOC1S3, BLOC1S2, BLOC1S5, DTNBP1, LYST, AP1M1, KIF13A, BLOC1S4, BLOC1S6, TYRP1, RAB38, RAB32, HPS1, HPS4, TRAPPC6A
GO:0033613	MF	65	0.11793	1	activating transcription factor binding	ZBTB7A, MYC, PTMA, NPM1, CIITA, PPARG, GATA4, YAP1, DGKQ, HDAC4, HAND2, MEF2A, RELA, MEF2C, GABPA, EP300, HDAC1, MEF2D, SMAD2, TAF9, SDR16C5, HDAC7, PRDM16, NEK6, HOXA4, ZNF516, HOXD4, HOXB4, HOXC4, BHLHE40, TBX3, TBXT, NCOR1, EOMES, TBX6, FOS, JUN, EGR2, ATF2, CREB1, LMO2, POU1F1, CTNNB1, IFI27, HNF4A, ISL1, SMAD3, NHLH2, TP53BP1, NEUROD1, NFE2L2, LDB1, CREBBP, SIN3A, PITX2, DUSP26, BHLHE41, HIP…
GO:0150020	BP	3	0.11804	1	basal dendrite arborization	NRP1, SEMA3A, TAOK2
GO:0051204	BP	21	0.11809	1	protein insertion into mitochondrial membrane	COX18, MAIP1, BCL2L11, BAX, PMAIP1, BAD, MOAP1, BMF, TIMM10, AGK, TIMM29, NDUFA13, TIMM22, TIMM9, TIMM13, ROMO1, OXA1L, HSP90AA1, HSPA4, TOMM22, SAMM50
GO:0045545	MF	5	0.11826	1	syndecan binding	SDCBP, TNC, SEMA5A, GPNMB, HPSE
GO:0031013	MF	5	0.11885	1	troponin I binding	TNNT3, TNNT2, TNNC1, TNNI3K, RCAN3
GO:0090335	BP	11	0.11906	1	regulation of brown fat cell differentiation	LEP, SIRT1, FTO, ZBTB7B, INS, PTGS2, HNRNPU, METRNL, NAPEPLD, FNDC5, VSTM2A
GO:0000814	CC	3	0.1191	1	ESCRT II complex	VPS36, SNF8, VPS25
GO:0003279	BP	58	0.11911	1	cardiac septum development	BMP4, CRELD1, TBX20, GATA3, GJA5, GATA4, HES1, DAND5, TBX5, STRA6, SALL1, CPLANE1, SMAD7, SLIT3, SLIT2, SOX11, TGFBR1, TGFBR2, NOTCH1, NKX2-5, TGFB2, TGFBR3, ACVR1, SOX4, NOG, SMAD4, BMPR2, ZFPM1, ZFPM2, PROX1, CITED2, ROBO2, HEYL, HEY2, HEY1, ROBO1, FGFR2, ANK2, NPHP3, ISL1, NOTCH2, MAML1, HAND1, BMP7, BMP5, JAG1, NRP1, TBX1, SMAD6, NRP2, ENG, BMPR1A, FGF8, LRP2, TBX2, GATA6, SEMA3C, PARVA
GO:1900451	BP	6	0.11914	1	positive regulation of glutamate receptor signaling pathway	NECAB2, SHANK3, EPHB2, ADRB2, RELN, ARC
GO:0097487	CC	4	0.1192	1	multivesicular body, internal vesicle	CD63, LRRK2, LAPTM4B, EGFR
GO:0005666	CC	18	0.11944	1	RNA polymerase III complex	POLR3A, POLR1C, POLR3G, POLR3D, POLR3GL, POLR3C, POLR3F, POLR3E, POLR3B, POLR3H, CRCP, POLR2K, POLR3K, POLR1D, POLR2H, POLR2L, POLR2F, POLR2E
GO:1902725	BP	4	0.11947	1	negative regulation of satellite cell differentiation	MSTN, EPHB1, AKIRIN1, SIX4
GO:0032587	CC	56	0.11968	1	ruffle membrane	PSD, CLASP2, HIP1R, DDX58, FAM107A, ITGB3, ITGB1, ITGAV, PLEK, ITGA5, TPM1, FGR, NME1, ARF4, RPS3, APC, AKT2, AIF1, TIRAP, RAC1, EEF1A1, ADAM17, TWF1, FAP, EPS8, IFIT5, KANK1, MTSS1L, PDPN, C2CD5, WWC1, ABCA7, PSD4, APPL2, EPS8L1, ARHGEF2, PDXP, SH3YL1, SPATA13, DLC1, PPP1R9B, PIP5K1A, PSD2, INPP5K, PACSIN1, RAB34, EPS8L2, PLEKHA1, TRPV4, SNTG1, PSD3, JCAD, MACF1, AIF1L, EPS8L3, PLA2G4F
GO:0016859	MF	27	0.11969	1	cis-trans isomerase activity	PPIH, FKBP6, PPIB, PPIF, NKTR, PPIC, RANBP2, PPIA, FKBP1A, FKBP1B, FKBP4, PPID, PPIL2, PPIG, FKBP5, PIN1, CWC27, PPIL6, PPWD1, PPIE, PPIL1, PPIL3, PTPA, RPE65, BCO1, BCO2, GSTZ1
GO:0031629	BP	12	0.12002	1	synaptic vesicle fusion to presynaptic active zone membrane	PRRT2, STX3, STX1A, SNAP23, STX2, STX1B, STX4, STX11, SNAP25, SNAP29, SNAP47, STX19
GO:2000050	BP	15	0.12014	1	regulation of non-canonical Wnt signaling pathway	TIAM1, DAAM2, DKK1, NKD1, RNF213, SFRP4, ZNRF3, CSNK1D, CSNK1E, SFRP1, RSPO3, MLLT3, DAB2, NPHP3, DACT1
GO:0019432	BP	15	0.12026	1	triglyceride biosynthetic process	LPL, LPIN1, MOGAT2, GPAT3, AGMO, GPAT4, MOGAT3, LPIN2, MOGAT1, DGAT2, GPAM, PNPLA3, LPIN3, PCK1, PCK2
GO:0071797	CC	5	0.12034	1	LUBAC complex	PRKN, RNF31, RBCK1, SHARPIN, OTULIN
GO:0045625	BP	7	0.12035	1	regulation of T-helper 1 cell differentiation	IL27, TNFSF4, JAK3, SOCS5, ANXA1, CD80, CCL19
GO:0051823	BP	4	0.12039	1	regulation of synapse structural plasticity	CTNNA2, CAMK2B, CAMK1, SHANK3
GO:0032272	BP	36	0.12041	1	negative regulation of protein polymerization	HIP1R, SLIT2, PFN1, PFN2, PRKCD, TWF1, KANK1, TWF2, MYADM, ARFGEF1, KANK3, KANK4, GSN, SCIN, TMSB10, PFN4, VIL1, ADD1, ADD2, EPS8, TRIOBP, ADD3, CAPZB, CAPZA1, CAPZA2, CAPZA3, EML2, TUBB4A, MAP2, STMN1, SNCA, DYRK1A, MAPRE1, STMN2, CLIP3, TBCD
GO:2000510	BP	8	0.12042	1	positive regulation of dendritic cell chemotaxis	LGALS9, CALR, IL12A, CCR7, C1QBP, GAS6, CCR6, CCL21
GO:1900365	BP	4	0.12045	1	positive regulation of mRNA polyadenylation	NUDT21, HSF1, CPEB3, CPEB1
GO:1902723	BP	3	0.12047	1	negative regulation of skeletal muscle satellite cell proliferation	MSTN, EPHB1, AKIRIN1
GO:0019098	BP	5	0.12052	1	reproductive behavior	APP, DRD1, MTNR1A, AVPR1A, OXTR
GO:2000630	BP	5	0.12055	1	positive regulation of miRNA metabolic process	HRAS, NFKB1, RELA, ZC3H12A, PNPT1
GO:0035067	BP	12	0.12059	1	negative regulation of histone acetylation	SNCA, SET, CTBP1, TAF7, SDR16C5, NOC2L, BRCA1, SIRT1, SPI1, PIH1D1, SIN3A, ZNF451
GO:0005847	CC	15	0.12067	1	mRNA cleavage and polyadenylation specificity factor complex	NUDT21, CPSF4, CSNK1A1, CPSF1, CPSF6, CPSF7, PIP5K1A, TUT1, CPSF2, CPSF3, SSU72, FIP1L1, WDR33, CSTF2T, CPSF4L
GO:0034237	MF	17	0.12079	1	protein kinase A regulatory subunit binding	PJA2, AKAP8, EZR, PRKACA, AKAP5, KCNQ1, AKAP6, AKAP1, RYR2, AKAP9, ACBD3, GSKIP, ARFGEF2, ARFGEF1, PRRC1, AKAP7, AKAP8L
GO:0001046	MF	36	0.12085	1	core promoter sequence-specific DNA binding	TP53, KLF10, HDAC1, NRF1, H2AFY, FOS, H2AFZ, POU2F1, STAT1, SOX8, H3F3A, GTF2B, POU2AF1, RUVBL2, ZNF451, ZNF507, PRDM10, REST, ZNF827, POGZ, TBP, TBPL2, ZNF407, ZNF462, ZNF513, TBPL1, ZFP64, ZNF335, UBTF, SMARCA4, SMARCB1, TAF1C, TAF1B, PIH1D1, RRN3, BAZ2A
GO:0070874	BP	7	0.12092	1	negative regulation of glycogen metabolic process	ENPP1, GSK3A, GSK3B, PASK, SELENOS, INPP5K, INS
GO:0048027	MF	22	0.12092	1	mRNA 5'-UTR binding	IGF2BP3, RSL1D1, NCL, SHMT1, MYH10, RPL5, CCT5, RPS3A, RPL26, RPS7, RPS14, RPS13, RPL41, LARP1, LARP6, UTP23, GNL3, DHX36, IGF2BP1, IGF2BP2, MRPS11, SYNCRIP
GO:1990380	MF	10	0.12092	1	Lys48-specific deubiquitinase activity	ATXN3, YOD1, OTUD7B, MINDY1, MINDY2, USP7, DESI2, MINDY3, MINDY4, MINDY4B
GO:0019233	BP	23	0.12102	1	sensory perception of pain	TRPA1, MME, KCNA2, CHRNB2, OPRM1, OPRK1, OPRL1, CHRNA4, SCN9A, MRGPRX2, P2RX4, P2RX7, ALOXE3, PRDM12, RETREG1, PROK2, KCNK4, NIPSNAP1, EPHB1, ANO1, MMP24, SCN1A, KCNA1
GO:0060419	BP	9	0.12109	1	heart growth	NOTCH1, MESP1, S1PR1, SORBS2, PDLIM5, BMP10, TGFB2, TGFBR3, NDRG4
GO:0010719	BP	25	0.12109	1	negative regulation of epithelial to mesenchymal transition	SMAD7, LDLRAD4, HPN, EFNA1, BMP5, PBLD, NKX2-1, FOXA1, PTEN, PPP2CA, DAB2IP, USF3, VASN, SFRP1, ADIPOR1, SFRP2, TBX5, OVOL2, SDHAF2, MAD2L2, FOXA2, STRAP, TGFB2, NOG, FUZ
GO:2000508	BP	9	0.12116	1	regulation of dendritic cell chemotaxis	SLAMF8, LGALS9, CALR, IL12A, CCR7, C1QBP, GAS6, CCR6, CCL21
GO:0030145	MF	45	0.12116	1	manganese ion binding	LARGE1, TDP2, ABL1, SOD2, PIM1, B4GALT1, ENDOU, MGAT1, IMPA1, PCK1, HMGCL, ABL2, GYG1, ME1, PAPOLA, NEK4, ADCY2, MGAT5, MGAT2, GALNT2, GALNT1, WRN, GALNT3, MGAT5B, MPPE1, FAM20C, LARGE2, GALNT4, XXYLT1, POMGNT1, DYRK2, NUDT16, PRIMPOL, PPM1M, XYLT2, ATP13A2, XPNPEP3, XPNPEP1, MTPAP, B4GALT7, ARG2, SLC11A2, ARG1, PCK2, FEN1
GO:1901017	BP	16	0.12126	1	negative regulation of potassium ion transmembrane transporter activity	CASQ2, ACTN2, CAV3, NEDD4L, STK39, CAB39, KCNAB1, KCNE3, KCNE1, SUMO1, ANK3, KCNRG, KCNE2, KCNE4, KCNE1B, CAV1
GO:0031291	BP	3	0.12128	1	Ran protein signal transduction	GPSM2, KPNB1, RANGRF
GO:0046348	BP	9	0.12139	1	amino sugar catabolic process	NPL, NAGK, GNPDA1, GNPDA2, CHIT1, CHIA, OVGP1, CHI3L2, CTBS
GO:0046697	BP	7	0.12152	1	decidualization	CYP27B1, SPP1, VDR, PPARD, TCF23, GHSR, GHRL
GO:0034260	BP	31	0.12155	1	negative regulation of GTPase activity	HRAS, KLRK1, RDX, ARL2, RRP1B, TMED2, LRRK2, DAB2IP, CPEB2, GPSM1, FICD, WNK1, BCAS3, SH3BP4, GMIP, RCC2, FZD10, LRCH1, F11R, ARFGEF1, IPO5, PDE6D, SLIT2, IQGAP1, TNK2, GPS1, GPS2, IQGAP2, RHOH, RTKN, CDC42SE1
GO:0000960	BP	3	0.1219	1	regulation of mitochondrial RNA catabolic process	SLIRP, SUPV3L1, PNPT1
GO:0070234	BP	10	0.12193	1	positive regulation of T cell apoptotic process	LGALS16, CCL5, IDO1, PDCD1, PRELID1, LGALS9, TP53, ADAM8, ZC3H8, CD274
GO:0038065	BP	8	0.12199	1	collagen-activated signaling pathway	ITGA2, ITGA11, UBASH3B, DDR1, DDR2, COL1A1, COL4A2, OSCAR
GO:0070369	CC	3	0.1221	1	beta-catenin-TCF7L2 complex	TCF4, CTNNB1, TCF7L2
GO:0043173	BP	5	0.12217	1	nucleotide salvage	NAPRT, ADA, APRT, HDDC2, FUK
GO:0060038	BP	4	0.12222	1	cardiac muscle cell proliferation	BMP10, TGFB2, TGFBR3, NDRG4
GO:0046975	MF	8	0.12232	1	histone methyltransferase activity (H3-K36 specific)	SETMAR, SETD3, NSD1, SETD2, ASH1L, SMYD2, NSD2, NSD3
GO:0071635	BP	5	0.12246	1	negative regulation of transforming growth factor beta production	FURIN, LAPTM4B, GATA6, CDH3, HSP90AB1
GO:0009791	BP	13	0.12247	1	post-embryonic development	BMP4, FGFR2, LHX1, SZT2, SCUBE1, C12orf57, STK36, IREB2, FBN1, MFAP2, EFEMP1, VEGFA, KLF4
GO:1900449	BP	40	0.1228	1	regulation of glutamate receptor signaling pathway	PRNP, FYN, FRRS1L, CX3CL1, EPHB2, NECAB2, SHANK3, ADRB2, RELN, ARC, APP, CRH, CAPN1, CRHBP, OPRM1, DAPK1, DLG4, MEF2C, MAPK8IP2, PTK2B, NLGN1, ANXA3, CACNG3, CACNG7, CNIH2, MINK1, NLGN2, CNIH3, CACNG8, CACNG4, CACNG5, SHANK1, CACNG2, GSG1L, SHISA8, SHANK2, SHISA9, SHISA6, SHISA7, NETO1
GO:0051402	BP	16	0.12282	1	neuron apoptotic process	CIT, TNFRSF21, GAPDH, APP, NGFR, BCL2, ERBB3, LIG4, ATN1, BID, CDK5, BNIP3, NAE1, SIAH1, NLRP1, DIABLO
GO:1903514	BP	7	0.12292	1	release of sequestered calcium ion into cytosol by endoplasmic reticulum	FASLG, NOL3, CCL3, RYR1, CCR5, TRDN, RYR2
GO:0050931	BP	17	0.12304	1	pigment cell differentiation	MITF, KIT, MEF2C, USP13, LRMDA, HPS6, TYRP1, MREG, CD63, AP3D1, AP1G1, RAB38, RAB32, BLOC1S3, BLOC1S5, AP1M1, BLOC1S6
GO:0042761	BP	13	0.12308	1	very long-chain fatty acid biosynthetic process	ELOVL7, HACD4, HACD2, ELOVL1, ELOVL4, ELOVL3, ELOVL2, ELOVL5, TECR, HACD3, ELOVL6, TECRL, HACD1
GO:0060173	BP	70	0.12321	1	limb development	GREM1, LRP4, DKK1, COMP, NOG, RSPO2, KREMEN2, KAT2A, KAT2B, KREMEN1, LNPK, SMOC1, IFT122, SALL1, MAP3K20, CHD7, INTU, ZNRF3, BMPR1B, GLI3, TBX4, PTCH1, ZNF141, IQCE, MEGF8, PCSK5, MYH3, SKI, HOXA11, FBXW4, TGFB2, SHH, TBX5, MBNL1, CYP26B1, LEF1, ACD, LRP6, WNT7A, TBX3, TFAP2A, CACNA1C, NIPBL, OSR2, OSR1, ZNF358, RARG, AFF3, CTNNB1, ECE1, TBX2, HDAC1, TWIST1, HDAC2, CREBBP, CPLANE1, MSX1, TFAP2B, …
GO:0034199	BP	9	0.12323	1	activation of protein kinase A activity	PRKAR1A, PRKAR2A, PRKACA, PRKACG, PRKACB, PRKAR1B, PRKAR2B, ADCY8, PRRC1
GO:0050884	BP	3	0.12332	1	neuromuscular process controlling posture	GCH1, PRRT2, TMEM150C
GO:0032966	BP	3	0.12336	1	negative regulation of collagen biosynthetic process	IL6, CIITA, EMILIN1
GO:0004594	MF	3	0.12345	1	pantothenate kinase activity	PANK1, PANK2, PANK3
GO:0030314	CC	5	0.12354	1	junctional membrane complex	TRDN, JPH1, JPH2, JPH4, JPH3
GO:0036020	CC	12	0.12365	1	endolysosome membrane	TLR3, AP2A2, AP2A1, LDLR, CLTA, AP2S1, AP2B1, CLTC, PCSK9, AP2M1, TLR9, CLEC16A
GO:0034134	BP	4	0.12365	1	toll-like receptor 2 signaling pathway	LGALS9, RIPK2, PIK3AP1, TNIP2
GO:0051383	BP	12	0.12374	1	kinetochore organization	NDC80, CDT1, CENPH, NUF2, CENPA, CENPF, CENPE, CENPC, CENPW, POGZ, CENPT, MIS12
GO:0055010	BP	34	0.1238	1	ventricular cardiac muscle tissue morphogenesis	SMAD7, BMP10, HAND1, TGFB1, MYL3, TPM1, MYL2, MYH7, MYH6, TNNI3, FGFR2, TNNT2, ISL1, FKBP1A, TNNC1, TGFBR3, MYBPC3, PROX1, PKP2, SMAD4, RYR2, NKX2-5, ZFPM2, ENG, BMPR1A, TGFBR1, NOTCH1, TGFB2, NRG1, RBPJ, DLL4, DSP, LRP2, NOG
GO:0035514	MF	3	0.12387	1	DNA demethylase activity	ALKBH1, FTO, ALKBH2
GO:1990111	CC	5	0.12422	1	spermatoproteasome complex	PSMB8, PSMB9, PSMB10, PSME4, PSMA8
GO:0060973	BP	9	0.12468	1	cell migration involved in heart development	FOLR1, PITX2, SNAI2, NOTCH1, DCHS1, MESP1, FLRT3, TBX5, PDGFRB
GO:0050650	BP	25	0.12474	1	chondroitin sulfate proteoglycan biosynthetic process	B3GAT3, XYLT1, CSGALNACT2, CSGALNACT1, PXYLP1, XYLT2, B3GAT2, B3GAT1, NCAN, UGDH, CSPG5, DCN, VCAN, CSPG4, CHSY3, CHST9, CHST15, CHST3, CHSY1, CHPF, CHST13, BCAN, CHST11, CHST12, CHPF2
GO:0030021	MF	18	0.12475	1	extracellular matrix structural constituent conferring compression resistance	DCN, HAPLN1, VCAN, PRG2, ACAN, OGN, LUM, PRELP, HSPG2, FMOD, CHADL, PODN, PRG4, ASPN, PRG3, STATH, TUFT1, ENAM
GO:0035646	BP	9	0.12477	1	endosome to melanosome transport	AP3D1, AP1G1, CD63, RAB38, RAB32, BLOC1S3, BLOC1S5, AP1M1, BLOC1S6
GO:2000095	BP	7	0.1248	1	regulation of Wnt signaling pathway, planar cell polarity pathway	NPHP3, DACT1, DKK1, MLLT3, DAB2, NKD1, RSPO3
GO:1901723	BP	5	0.12482	1	negative regulation of cell proliferation involved in kidney development	FLCN, BMP4, BMP7, WT1, GATA3
GO:1904886	BP	20	0.1249	1	beta-catenin destruction complex disassembly	DVL1, DVL2, AXIN1, FRAT2, LRP6, WNT1, APC, CTNNB1, CSNK1A1, GSK3B, WNT3A, PPP1CA, CAV1, FZD5, FZD2, FRAT1, DVL3, WNT8B, WNT8A, FZD1
GO:0055006	BP	40	0.12491	1	cardiac cell development	SLC8A1, LRRC10, ALPK3, TCAP, MYH6, VEGFA, MYH11, CXADR, TTN, MYOM2, MYBPC2, OBSL1, MYBPC1, MYOM1, MYBPC3, MYOM3, IGSF22, PDGFRB, MYL2, PDGFRA, CSRP3, ACTC1, MYLK3, MEF2A, PROX1, NEBL, NRAP, NEB, NKX2-6, NKX2-5, BMP10, HEY2, MAML1, SORBS2, PDLIM5, TGFBR3, SPRY1, PDCD4, NOTCH1, JAG1
GO:1900402	BP	5	0.12499	1	regulation of carbohydrate metabolic process by regulation of transcription from RNA polymerase II promoter	MLXIP, NR1D1, SUPT20H, NCOR1, PPARA
GO:0060706	BP	6	0.12499	1	cell differentiation involved in embryonic placenta development	EOMES, GCM1, E2F8, PLK4, E2F7, CASP8
GO:0035176	BP	29	0.12519	1	social behavior	TBX1, ATXN1L, PPP3CB, CHRNB2, ANXA7, DRD4, SLC6A4, DRD3, CX3CR1, ATXN1, PTEN, MAPK8IP2, EIF4EBP2, MSS51, NPAS4, DNAJC9, CIC, SEPT5, SHANK3, MKKS, NRXN2, CNTNAP2, NRXN1, GRID1, SHANK2, NRXN3, SHANK1, OXTR, GNG8
GO:0060993	BP	37	0.1252	1	kidney morphogenesis	SOX4, NPHP3, WNT7B, PKD2, FOXJ1, PAX2, PAX8, PKD1, SOX9, SOX8, BMP4, SIX2, SALL1, SMO, WT1, LRRK2, HNF1A, HNF1B, AHI1, LHX1, OSR1, SIX1, GATA3, WNK4, KLHL3, WNT11, TCF21, MYC, FGF2, BMP2, HOXA11, HOXD11, GDNF, SHH, NPNT, FOXD1, FGF1
GO:1902895	BP	22	0.12535	1	positive regulation of pri-miRNA transcription by RNA polymerase II	TERT, FOS, PDGFB, TGFB1, PRL, TP53, JUN, NGFR, SRF, SPI1, WT1, GATA2, TEAD1, STAT3, SMARCA4, TGFB2, SMAD3, RELA, KLF5, HIF1A, ATOH8, GNL3
GO:0032769	BP	7	0.12537	1	negative regulation of monooxygenase activity	SNCA, CYP27B1, NFKB1, GFI1, ATP2B4, CAV3, NOSIP
GO:0071354	BP	24	0.12538	1	cellular response to interleukin-6	PTPRT, TDGF1, NFKB1, PHB, RELA, SELPLG, PTGIS, PID1, ST3GAL6, SBNO2, SOCS3, ST18, JAK2, IL6, IL6R, FER, CBL, JAK1, IL6ST, STAT3, STAT1, PTPN11, SMAD4, CTR9
GO:0043923	BP	17	0.12567	1	positive regulation by host of viral transcription	CHD1, CCNT1, JUN, HPN, SP1, SMARCA4, GTF2B, TFAP4, EP300, SMARCB1, SNW1, RRP1B, TAF11, NUCKS1, ZNF639, LEF1, CTDP1
GO:0060428	BP	13	0.12576	1	lung epithelium development	FGF10, WNT7B, PKD1, FOXJ1, RCN3, ERRFI1, ASCL1, GRHL2, NFIB, THRA, THRB, BMP4, STRA6
GO:0036021	CC	5	0.12579	1	endolysosome lumen	CTSL, CTSB, CTSS, CTSK, LGMN
GO:0045410	BP	8	0.12593	1	positive regulation of interleukin-6 biosynthetic process	EREG, TNF, APP, STAT3, TIRAP, AGER, TLR1, TLR6
GO:0051451	BP	8	0.12597	1	myoblast migration	ITGB1BP1, THBS4, ROCK1, SIX1, MEGF10, MSTN, AKIRIN1, ANXA1
GO:0001945	BP	17	0.12616	1	lymph vessel development	TBX1, FLT4, SYK, TMEM204, VEGFA, SOX18, ACVRL1, ACVR2B, BMPR2, PTPN14, CCBE1, PDPN, PROX1, FOXC2, PROX2, LGALS8, NR2F2
GO:0005290	MF	3	0.12621	1	L-histidine transmembrane transporter activity	SLC38A3, SLC15A4, SLC38A7
GO:0032740	BP	15	0.12625	1	positive regulation of interleukin-17 production	TGFB1, IL12B, IL15, IL2, PRKCQ, IL18, IL23R, SLAMF6, MYD88, IL21, LY9, NOD2, IL23A, OSM, CCL1
GO:0043584	BP	8	0.1263	1	nose development	SMCHD1, CHD7, GNG8, PROX1, SIX4, GLI3, SKI, STRA6
GO:0014032	BP	50	0.12634	1	neural crest cell development	SNAI2, PDCD6, SOX11, NRG1, TCOF1, NOLC1, KLHL12, TAPT1, CYP26C1, KBTBD8, FAM172A, PEF1, TBX1, GDNF, HTR2B, SOX8, ERBB4, SHH, PHACTR4, NRTN, CORO1C, SEMA4A, SEMA3G, SEMA5A, SEMA3B, SEMA6C, SEMA4G, SEMA6D, SEMA4C, SEMA4D, ANXA6, SEMA3A, SEMA3F, SEMA3D, SEMA3E, SEMA6A, SEMA7A, SEMA4F, SEMA4B, SOX10, SEMA6B, SEMA5B, SEMA3C, FOLR1, PITX2, NRP1, FN1, PHOX2B, HAND2, JAG1
GO:0031960	BP	38	0.12645	1	response to corticosteroid	SOX30, TNF, IL6, GOT1, IL1RN, IL10, CALCR, GHRHR, ADAM9, PDCD7, ANXA3, HSD3B1, HSD3B2, PEBP1, SLIT3, SLIT2, KLF9, BCL2L11, FAM107A, ANXA1, NR3C1, ZFP36, ZFP36L2, ISL1, UBE2L3, HNRNPU, ZFP36L1, REST, SSTR2, SSTR4, SSTR5, AQP1, DSPP, PCK1, PCK2, GPER1, CSN1S1, AKR1C3
GO:0030622	MF	3	0.12646	1	U4atac snRNA binding	SNU13, GEMIN5, PRPF31
GO:0071526	BP	34	0.12652	1	semaphorin-plexin signaling pathway	NRP1, PLXNB2, SEMA3E, PLXNB1, PLXNA2, FARP2, MET, ARHGDIA, RAC1, SEMA3A, SEMA4D, SEMA4C, PLXNA4, SH3BP1, PLXND1, SEMA6B, SEMA3C, SEMA7A, SEMA5B, SEMA4A, SEMA3D, SEMA4B, SEMA3G, SEMA4G, SEMA6D, SEMA6C, SEMA6A, SEMA5A, SEMA4F, SEMA3B, SEMA3F, NRP2, PLXNA1, PLXNC1
GO:0006730	BP	10	0.1269	1	one-carbon metabolic process	MTHFD1, SHMT2, GNMT, MTHFR, SHMT1, TYMS, MTHFS, MTHFD2, ST20-MTHFS, MTHFD2L
GO:0061029	BP	8	0.127	1	eyelid development in camera-type eye	TFAP2A, INHBA, SOX11, HDAC1, TWIST1, OSR2, HDAC2, STRA6
GO:0010485	MF	18	0.12705	1	H4 histone acetyltransferase activity	HAT1, BRCA2, NAA40, NAA50, NAA60, USP22, KAT7, KAT6B, KAT5, KAT6A, WDR5, KANSL1, MCRS1, PHF20, KAT8, KANSL2, KANSL3, KANSL1L
GO:0017101	CC	12	0.12713	1	aminoacyl-tRNA synthetase multienzyme complex	EEF1E1, EPRS, DARS, IARS, QARS, RARS, MARS, AIMP1, AIMP2, KARS, LARS, YARS
GO:0097165	CC	5	0.12738	1	nuclear stress granule	TIA1, SUMO1, HSF1, DHX9, SYMPK
GO:0060135	BP	11	0.12747	1	maternal process involved in female pregnancy	LGALS9, HAVCR2, APOL2, STOX2, CYP27B1, SPP1, VDR, PPARD, TCF23, GHSR, GHRL
GO:1904293	BP	13	0.12778	1	negative regulation of ERAD pathway	UBXN1, USP25, SGTA, USP14, SVIP, UBE2G2, OS9, UBAC2, ERLEC1, DERL3, DERL2, UBE2J1, YOD1
GO:0045026	BP	18	0.12781	1	plasma membrane fusion	MYMX, MYMK, NSF, IZUMO1R, LYZL6, SERPINA5, CD9, CRISP1, SPATA46, SPACA3, IZUMO1, ADAM2, ROPN1B, FOLR2, EQTN, FOLR3, SPESP1, SPACA6
GO:0046823	BP	12	0.12789	1	negative regulation of nucleocytoplasmic transport	APOD, CHP1, CABP1, MDFIC, RAB23, SUFU, SP100, RANGAP1, PARK7, BARD1, TPR, NUP153
GO:0003062	BP	5	0.12791	1	regulation of heart rate by chemical signal	NOS1AP, YWHAE, KCNH2, TPM1, PDE4D
GO:0098911	BP	15	0.12802	1	regulation of ventricular cardiac muscle cell action potential	JUP, DSP, DSC2, CAV1, DLG1, CACNA1C, DSG2, TRPM4, RYR2, PKP2, CTNNA3, BIN1, KCNE3, NOS1AP, RNF207
GO:0019200	MF	20	0.12831	1	carbohydrate kinase activity	POMK, KHK, GALK1, GALK2, HK1, HK2, HK3, GCK, HKDC1, RBKS, XYLB, PFKM, PFKL, PFKP, PFKFB2, PFKFB3, PFKFB4, GNE, FGGY, NAGK
GO:0070868	BP	3	0.12831	1	heterochromatin organization involved in chromatin silencing	SMCHD1, CHRAC1, POLE3
GO:2000628	BP	8	0.12863	1	regulation of miRNA metabolic process	RC3H1, RC3H2, TENT2, ZC3H12A, PNPT1, HRAS, NFKB1, RELA
GO:0031432	MF	14	0.12867	1	titin binding	TCAP, CALM1, CALM2, CALM3, CAPN3, ACTN2, MYBPC1, CAMK2D, MYBPC3, ANKRD1, OBSCN, ANKRD23, TRIM63, ANKRD2
GO:0044327	CC	5	0.12887	1	dendritic spine head	SRGAP2, GPER1, DNM3, DNM2, DNM1
GO:0072383	BP	5	0.1291	1	plus-end-directed vesicle transport along microtubule	KIF3B, KIFAP3, FYCO1, KIF13A, KIF3A
GO:0014831	BP	5	0.12911	1	gastro-intestinal system smooth muscle contraction	HTR1D, HTR2B, PTGER3, SULF2, SULF1
GO:0002762	BP	30	0.12923	1	negative regulation of myeloid leukocyte differentiation	C1QC, RARA, CEACAM1, ADIPOQ, INHA, INHBA, PTPN2, MYC, APCS, HOXA7, CDK6, TLR4, TLR3, LILRB3, FSTL3, IL4, CCL3, FBN1, TCTA, CARTPT, LRRC17, TMEM178A, LILRB4, ZNF675, GPR55, MAFB, LTF, LILRB1, FBXW7, ZFPM1
GO:0030374	MF	60	0.12931	1	nuclear receptor transcription coactivator activity	ACTN4, KDM1A, MED24, PRKCB, FGF2, ACTN1, HMGA1, PPARG, BUD31, RNF4, NCOA6, ATXN7L3, SS18, NCOA2, MED1, NCOA1, PKN1, DCAF6, CCDC62, CARM1, SFR1, PPARGC1B, CCAR1, ZMIZ2, NCOA7, MED30, RBM14, TRERF1, WDR77, HELZ2, ENY2, MED4, MED17, CALCOCO1, PSMC3IP, PPARGC1A, MED13, USP22, THRAP3, PPARA, NR1H2, RARG, PPRC1, NR1D2, NCOA3, NR1I2, SLC30A9, NR1D1, RARA, CCAR2, THRA, RARB, NR1H3, PPARD, THRB, NR1H4, VD…
GO:0032095	BP	13	0.12947	1	regulation of response to food	PRKCG, MT3, GHRL, LEP, PPARA, CARTPT, SPX, NENF, BBS4, BBS2, MKKS, NPY, GHSR
GO:0043536	BP	46	0.12947	1	positive regulation of blood vessel endothelial cell migration	PDPK1, FGF18, PDGFB, TGFB1, HSPB1, ATP5F1B, THBS1, SP1, FGF2, HMGB1, FGFR1, ETS1, VEGFA, PRKCA, PLCG1, ATP5F1A, CD40, NOS3, AKT1, KDR, STAT5A, MAP2K3, ADAM17, PRKD1, ANGPT1, MAPK14, HIF1A, NUS1, SIRT1, P2RX4, PRKD2, AKT3, ANGPT4, PIK3C2A, ANXA1, HMOX1, GATA2, PTGS2, FGFBP1, HDAC7, MAP3K3, CIB1, FOXC2, RHOJ, JCAD, HDAC9
GO:2001189	BP	3	0.12949	1	negative regulation of T cell activation via T cell receptor contact with antigen bound to MHC molecule on antigen presenting cell	LGALS3, LILRB1, HAVCR2
GO:1900426	BP	7	0.12957	1	positive regulation of defense response to bacterium	SIGLEC16, CYBA, NLRP10, PGC, KLK7, KLK5, F2RL1
GO:0016185	BP	5	0.12964	1	synaptic vesicle budding from presynaptic endocytic zone membrane	SNAP91, PICALM, DNM3, DNM1, DNM2
GO:0090151	BP	15	0.12972	1	establishment of protein localization to mitochondrial membrane	TIMM10, AGK, TIMM29, NDUFA13, TIMM22, TIMM9, TIMM13, ROMO1, COX18, OXA1L, MAIP1, HSP90AA1, HSPA4, TOMM22, SAMM50
GO:0099604	MF	27	0.12995	1	ligand-gated calcium channel activity	TRPM2, P2RX4, MCOLN1, TRPA1, RYR1, ITPR3, ITPR1, RASA3, RYR3, TRPV1, RYR2, JPH2, JPH3, JPH1, JPH4, FKBP1B, ITPR2, PKD2, TPCN2, TPCN1, MCOLN3, MCOLN2, GRIN2D, GRIN1, GRIN2A, GRIN2B, GRIN2C
GO:0006561	BP	4	0.13004	1	proline biosynthetic process	PYCR1, ALDH18A1, PYCR2, PYCR3
GO:0010043	BP	29	0.1301	1	response to zinc ion	HAAO, CRIP1, ZACN, D2HGDH, SLC30A5, HVCN1, SLC30A2, IREB2, SLC30A8, SLC30A3, KHK, SLC30A4, MT2A, MT1A, MT1E, MT1F, MT1B, MT1G, GLRA1, MT1H, MT1X, MT1M, MT1L, P2RX4, ATP13A2, MT1DP, MT1HL1, MT3, MT4
GO:0002087	BP	4	0.13032	1	regulation of respiratory gaseous exchange by neurological system process	TSHZ3, NLGN2, PHOX2B, GSX2
GO:0021681	BP	8	0.1305	1	cerebellar granular layer development	TTBK2, FAIM2, GRID2, CBLN1, KNDC1, PROX1, KIF14, CEND1
GO:0090086	BP	3	0.13055	1	negative regulation of protein deubiquitination	TRIM21, UBXN1, PARK7
GO:1902956	BP	3	0.13064	1	regulation of mitochondrial electron transport, NADH to ubiquinone	SNCA, PARK7, PINK1
GO:0008253	MF	14	0.13097	1	5'-nucleotidase activity	ACPP, NT5E, NT5C2, NT5C, NT5C3B, NT5C1B, NT5C1A, NT5C3A, NT5M, NT5DC1, NT5DC2, NT5DC4, NT5DC3, NT5C1B-RDH14
GO:0071007	CC	29	0.13105	1	U2-type catalytic step 2 spliceosome	PLRG1, AQR, CDC40, BCAS2, SNRPB2, SNRPA1, SNRPB, BUD31, SNRPE, SNRPF, SNRPG, SNRPD1, SNRPD2, SNRPD3, SNW1, DHX8, EFTUD2, PRPF8, SNRNP40, CDC5L, CRNKL1, CWC22, XAB2, RBM22, CWC15, PRPF19, PPIE, SRRM2, PPIL1
GO:0008172	MF	5	0.13109	1	S-methyltransferase activity	MGMT, TPMT, MTR, BHMT, BHMT2
GO:0044815	CC	35	0.13125	1	DNA packaging complex	H2AFY, HIST1H2BJ, TNP1, HIST1H2BO, HIST1H2BB, HILS1, HIST1H4A, HIST1H2BC, HIST1H3A, H3F3A, HIST3H3, HIST2H2BE, GLYR1, HIST2H3A, KDM1B, KAT6B, HIST1H2BH, HIST1H2BA, HIST1H2BN, HIST1H2BM, HIST1H2BL, SLF1, H3F3C, CENPA, TNP2, HIST3H2A, MPHOSPH8, HIST1H1E, SMC2, NCAPH, NCAPD2, NCAPG, SMC4, NCAPH2, NCAPD3
GO:0019213	MF	50	0.13184	1	deacetylase activity	MACROD2, AADAC, HDAC1, HDAC2, HDAC10, SIRT1, MACROD1, NDST4, NDST2, NDST1, NDST3, PIGL, HDAC3, HDAC4, SIRT2, SIN3A, HDAC9, HDAC5, SAP18, KDM1A, SAP30, MTA2, MBD3, ARID4A, RBBP4, CHD3, REST, MTA1, CHD4, ARID4B, MIER3, MIER1, MIER2, PHF21A, NACC2, HDAC11, MTA3, SUDS3, SAP30L, BRMS1, HMG20B, RCOR1, SIN3B, BRMS1L, SIRT6, SIRT3, SIRT5, SIRT4, ADPRHL2, OARD1
GO:0000387	BP	34	0.13193	1	spliceosomal snRNP assembly	PRMT5, GEMIN2, SART1, SNUPN, SNRPC, SNRPB, CLNS1A, GEMIN4, SNRPE, SNRPF, SNRPG, SNRPD1, SNRPD2, SNRPD3, SART3, GEMIN5, GEMIN6, TGS1, GEMIN7, PRMT7, DDX20, STRAP, RBM22, LSM4, PRPF3, SRSF10, PRPF6, CD2BP2, USP4, PRPF8, PRPF31, SRSF12, PRPF19, AAR2
GO:0008299	BP	18	0.13207	1	isoprenoid biosynthetic process	MVD, MVK, PDSS1, PDSS2, IDI2, HMGCR, IDI1, PMVK, DHDDS, NUS1, SRD5A3, HMGCS1, HMGCS2, ALDH1A3, DHRS9, BCO1, RPE65, FDPS
GO:0042036	BP	21	0.1321	1	negative regulation of cytokine biosynthetic process	ASB1, LILRB1, GHSR, GHRL, INHA, INHBA, IL6, ELANE, SIGIRR, TRIB2, PTPRC, ZFP36, SFTPD, IL10, ZFPM1, NLRP12, FOXJ1, KLF4, BCL3, MAP2K5, INHBB
GO:1900060	BP	4	0.13227	1	negative regulation of ceramide biosynthetic process	ORMDL2, ORMDL3, ORMDL1, PRKAA1
GO:0051956	BP	6	0.13245	1	negative regulation of amino acid transport	ARL6IP5, GRM7, TRH, HRH3, OSR1, STK39
GO:0006122	BP	10	0.13253	1	mitochondrial electron transport, ubiquinol to cytochrome c	UQCC3, UQCR10, UQCRQ, UQCRC1, CYCS, UQCRFS1, UQCRHL, CYC1, UQCRH, UQCRB
GO:0044233	CC	9	0.13267	1	mitochondria-associated endoplasmic reticulum membrane	CANX, STX17, RAB38, RAB32, TOMM20, PDZD8, SERAC1, ZFYVE1, ATG14
GO:0034673	CC	3	0.13268	1	inhibin-betaglycan-ActRII complex	INHA, ACVR2A, TGFBR3
GO:0043184	MF	7	0.13277	1	vascular endothelial growth factor receptor 2 binding	GREM1, ITGB3, ITGA5, VEGFA, CDH5, DAB2IP, CADM4
GO:0110110	BP	48	0.13303	1	positive regulation of animal organ morphogenesis	SIX1, BMP2, BMP4, CD34, ODAPH, AMTN, ENAM, DSPP, TFAP2A, WNT6, FGF7, FGFR2, SRSF6, NOTCH1, JAG1, ENG, TGFBR1, TGFBR2, TGFB2, ACVR1, SOX9, SOX8, GATA3, GDNF, SIX4, LIF, PAX2, PAX8, MYC, AGT, VEGFA, LHX1, NOG, SMO, GATA5, ROBO2, ROBO1, DKK1, MESP1, SEMA3C, BMP10, RBPJ, PIM1, HPN, XBP1, HAND2, WT1, BASP1
GO:1903779	BP	49	0.13312	1	regulation of cardiac conduction	CASQ2, ATP2A1, AHCYL1, AGT, NPPA, NPR1, ATP2A2, PRKACA, ATP2B1, NPR2, RYR1, NPPC, ATP2B4, NOS1, CASQ1, SLC8A1, TRPC1, NKX2-5, SLC8A3, FKBP1B, ATP2B2, DMPK, ASPH, TRDN, STIM1, ITPR2, ITPR3, ITPR1, RYR3, TNNI3K, TMEM65, RYR2, ATP2A3, SLC8A2, CORIN, GJA5, CXADR, RANGRF, ANK2, TRPM4, RNF207, CALM1, CALM2, CALM3, HRC, SRI, CAV1, PDE4D, CAMK2D
GO:0032545	CC	3	0.13321	1	CURI complex	RRP7A, RRP7BP, NOL6
GO:0034456	CC	3	0.13321	1	UTP-C complex	RRP7BP, RRP7A, NOL6
GO:0031597	CC	6	0.13325	1	cytosolic proteasome complex	UBQLN4, PSMC6, PSMC4, PSMC5, PSMD2, PSMD1
GO:1902548	BP	8	0.13327	1	negative regulation of cellular response to vascular endothelial growth factor stimulus	ADAMTS12, SPRY2, HRG, DCN, XDH, DAB2IP, CADM4, SEMA6A
GO:1904031	BP	29	0.13331	1	positive regulation of cyclin-dependent protein kinase activity	HSP90AB1, TTBK1, STOX1, CDKN1A, EGFR, PDGFB, CCND1, CCND2, CCND3, AKT1, ADAM17, PKD1, PKD2, PSRC1, CCNY, PROX1, RGCC, MAPRE3, CCNYL1, CCNYL2, CCNYL3, CCNB1, CDK5R2, CDK5R1, CCNT1, CCNK, CKS2, CCNT2, CKS1B
GO:0015917	BP	5	0.13341	1	aminophospholipid transport	SCARB2, TMEM30B, TMEM30A, ATP11B, TMEM30CP
GO:0061626	BP	7	0.13344	1	pharyngeal arch artery morphogenesis	BMP4, FOLR1, BMPR1A, TGFB2, NOG, BMPR2, HES1
GO:0062043	BP	7	0.13348	1	positive regulation of cardiac epithelial to mesenchymal transition	NOTCH1, JAG1, ENG, TGFBR1, TGFBR2, TGFB2, ACVR1
GO:0051642	BP	18	0.13361	1	centrosome localization	KIF5B, RANBP2, NIN, BICD2, SYNE2, INTS13, SUN2, IFT20, NDEL1, NDE1, EZR, DLG1, PARD3, PARD3B, GPSM2, SPOUT1, AKAP9, TBCCD1
GO:0002347	BP	9	0.13364	1	response to tumor cell	CRTAM, PRF1, PLK5, RBMS3, CASC2, ADAM15, MICA, IGFBPL1, TXNIP
GO:0044390	MF	33	0.13367	1	ubiquitin-like protein conjugating enzyme binding	RPS3, UBE3D, RNF185, PARK7, UBA2, RNF5, PRKN, MARCH6, ARIH2, FOXL2, PPARA, RNF125, MARCH7, ZMYM2, TRAF6, ARIH1, RNF14, SIAH2, RNF217, RNF19A, DCUN1D3, RNF180, RNF144A, SIAH1, RNF144B, DCUN1D1, ANKIB1, RNF19B, DCUN1D2, DCUN1D5, SIAH3, DCUN1D4, TOLLIP
GO:1905098	BP	4	0.13377	1	negative regulation of guanyl-nucleotide exchange factor activity	MET, STMN1, GPSM1, RIPOR2
GO:1901897	BP	6	0.13392	1	regulation of relaxation of cardiac muscle	PLN, CAMK2D, PDE4B, PDE4D, CHGA, HRC
GO:0003996	MF	8	0.13405	1	acyl-CoA ligase activity	ACSM1, ACSF2, ACSM2A, ACSM2B, ACSM6, ACSM3, ACSM4, ACSM5
GO:1900180	BP	69	0.13411	1	regulation of protein localization to nucleus	PIN1, SHH, TGFB1, TPR, BMP4, EFCAB7, IPO5, PIK3R2, HDAC3, CHP2, ZPR1, BAG3, CDH1, HCLS1, JUP, PIK3R1, SMAD3, PRKCD, HYAL2, TRIM28, ZIC1, ZC3H12A, ECT2, DMAP1, RBM22, APOD, CHP1, CABP1, MDFIC, RAB23, SUFU, GSK3B, OTUD7B, TRIM40, FLCN, LILRB4, SIN3A, MFHAS1, POLR1A, KAT7, F2, INS, CDK1, NGFR, LIF, AKT1, PLK1, SESN2, PYHIN1, PARP9, DTX3L, CDK5RAP3, PARK7, CARD10, GTSE1, EIF2AK3, TERT, PINX1, NMD3, M…
GO:2000009	BP	10	0.13414	1	negative regulation of protein localization to cell surface	TAX1BP3, LEPROT, ACTN2, CAV3, PICALM, COMMD1, SNX33, NEDD4L, GOPC, LEPROTL1
GO:0007635	BP	6	0.13416	1	chemosensory behavior	CASR, TRPV1, OBP2B, TAS2R5, CFAP69, ADCY3
GO:0051968	BP	19	0.13416	1	positive regulation of synaptic transmission, glutamatergic	DRD1, RELN, PTK2B, TSHZ3, NLGN1, NLGN2, SHANK3, NRXN1, CACNG8, CACNG2, CUBN, NPS, SHANK1, CACNG4, SHANK2, CACNG5, CACNG7, CACNG3, RAB3GAP1
GO:2001028	BP	13	0.13429	1	positive regulation of endothelial cell chemotaxis	HSPB1, MET, FGF2, SEMA5A, PRKD1, LGMN, P2RX4, PRKD2, SMOC2, VEGFA, KDR, FGF18, FGFR1
GO:0030943	MF	3	0.13435	1	mitochondrion targeting sequence binding	TOMM20, TIMM22, TOMM20L
GO:0035904	BP	22	0.13474	1	aorta development	PKD2, ROBO2, ROBO1, TGFB2, SOX4, HES1, HEY2, ENG, BMPR1A, ACVRL1, RBPJ, DLL4, HEY1, TBX1, PDGFRB, JAG1, LRP1, TBX2, TFAP2B, ADAMTS9, MYLK, PROX1
GO:0031545	MF	8	0.13475	1	peptidyl-proline 4-dioxygenase activity	EGLN2, EGLN1, EGLN3, P4HB, P4HTM, P4HA2, P4HA3, P4HA1
GO:0018401	BP	8	0.13475	1	peptidyl-proline hydroxylation to 4-hydroxy-L-proline	P4HB, EGLN2, EGLN1, EGLN3, P4HA2, P4HA1, P4HTM, P4HA3
GO:0048312	BP	4	0.13478	1	intracellular distribution of mitochondria	DNM1L, CLUH, MAPT, LRRK2
GO:0072080	BP	33	0.13501	1	nephron tubule development	HNF1B, AHI1, PKD1, TFAP2B, POU3F3, PAX2, PAX8, WNK4, KLHL3, PKD2, WNT7B, OSR1, SIX1, GATA3, SOX9, SOX8, WNT11, TCF21, MYC, FGF2, BMP2, BMP4, WT1, HOXA11, HOXD11, GDNF, SHH, NPNT, SALL1, FOXD1, FGF1, MTSS1, MEF2C
GO:0042633	BP	32	0.13503	1	hair cycle	KRT14, KRT16, SNRPE, KRT83, KRT33B, KRT25, KRTAP4-9, KRTAP4-8, KRTAP4-7, KRTAP4-5, KRTAP4-3, KRTAP4-2, KRTAP4-4, CDH3, SOX18, PDGFA, INHBA, SOX9, TGFB2, APCDD1, FUZ, WNT10A, ALX4, KRT84, FOXE1, FGFR2, KRT17, TGM3, KRT71, DSPP, HDAC1, HDAC2
GO:0046085	BP	5	0.13511	1	adenosine metabolic process	ACPP, NT5C2, ADA, ADA2, ADAL
GO:0021540	BP	3	0.13539	1	corpus callosum morphogenesis	PAFAH1B1, SZT2, C12orf57
GO:0001893	BP	8	0.13546	1	maternal placenta development	STOX2, CYP27B1, SPP1, VDR, PPARD, TCF23, GHSR, GHRL
GO:0036092	BP	51	0.13569	1	phosphatidylinositol-3-phosphate biosynthetic process	PIK3C3, PIK3C2A, PIK3CB, PIK3CA, PIK3CD, PIK3C2G, PIK3CG, PIK3C2B, PIK3R2, FGF10, FGF17, FGF18, FGF19, FGF1, FGF4, FGF2, FGF6, FGFR1, FGF3, FGF5, FGF7, FGFR2, FGFR4, FGFR3, PIK3R1, FGF9, IRS1, FLT3, FLT3LG, FGF8, GRB2, PTPN11, ATM, GAB1, KLB, FRS2, PIK3R3, PIK3R4, FGF23, FGF22, FGF20, TLR9, KL, GAB2, IRS2, INPP4B, INPP4A, SYNJ2, SYNJ1, FIG4, PIKFYVE
GO:0055062	BP	10	0.1357	1	phosphate ion homeostasis	FGFR4, SLC34A1, SFRP4, TFAP2B, FGF23, GCM2, SLC34A2, ENPP1, SLC34A3, XPR1
GO:0015227	MF	5	0.13582	1	acyl carnitine transmembrane transporter activity	SLC25A20, SLC25A29, SLC25A45, SLC25A48, SLC25A47
GO:0002503	BP	3	0.13612	1	peptide antigen assembly with MHC class II protein complex	HLA-DRA, HLA-DMA, HLA-DMB
GO:0016300	MF	3	0.1362	1	tRNA (uracil) methyltransferase activity	ALKBH8, TRMT9B, TRMT44
GO:2000583	BP	4	0.13621	1	regulation of platelet-derived growth factor receptor-alpha signaling pathway	CBL, CBLB, IFT20, ADIPOQ
GO:0032331	BP	14	0.13622	1	negative regulation of chondrocyte differentiation	WNT9A, SNAI2, GREM1, PTHLH, TGFBR1, GDF5, SOX9, ADAMTS12, NKX3-2, EFEMP1, CHADL, ADAMTS7, RFLNB, RFLNA
GO:0010927	BP	66	0.13623	1	cellular component assembly involved in morphogenesis	SPINK2, PAFAH1B1, RFX2, KNL1, CCDC136, SPACA1, KLHL41, MYH6, CAPN3, MYOZ1, TMOD3, TMOD1, PGM5, LMOD2, LMOD3, TMOD2, LMOD1, TMOD4, CFLAR, TCAP, ACTC1, ACTA1, TTN, PROX1, OBSL1, MYOM3, MYOM1, IGSF22, MYOM2, MYBPC1, MYBPC3, MYBPC2, MYH11, BMP10, KRT19, TPM1, MYH3, CASQ1, ACTN2, ANKRD1, MYLK3, OBSCN, MYPN, SYNPO2L, MYOZ2, SIX4, TNNT1, TNNT3, TNNT2, WDR1, PDGFRB, MYL2, PDGFRA, CSRP3, MEF2A, NEBL, NRAP…
GO:0061082	BP	4	0.13628	1	myeloid leukocyte cytokine production	CAMK4, SIRT1, CHGA, KIT
GO:0005344	MF	12	0.13636	1	oxygen carrier activity	HBB, CYGB, IPCEF1, NGB, HBE1, HBD, HBQ1, HBZ, HBG1, HBG2, HBM, HBA1
GO:0060091	CC	7	0.13662	1	kinocilium	GRXCR1, STRC, DCDC2, CDC14A, STRCP1, KNCN, MKKS
GO:0032210	BP	51	0.1367	1	regulation of telomere maintenance via telomerase	TNKS, ATM, TERF2, SMG6, POT1, SMG5, SMG7, HNRNPC, HNRNPA1, SRC, TERF1, HNRNPU, EXOSC10, CTC1, TEN1, DCP2, XRN1, TENT4B, ACD, PINX1, TINF2, NAT10, PIF1, STN1, MAP2K7, PARN, XRCC5, TCP1, MAPK3, MAPK1, CCT6A, CCT5, CCT3, CCT8, CCT4, NEK2, CCT2, PRKCQ, ATR, HMBOX1, MAPKAPK5, MAPK15, NEK7, AURKB, NAF1, PNKP, CCT7, PKIB, TNKS2, FBXO4, MAP3K4
GO:1904352	BP	4	0.13672	1	positive regulation of protein catabolic process in the vacuole	CD81, LDLR, LRP2, LRP1
GO:0002312	BP	23	0.13679	1	B cell activation involved in immune response	IFNB1, FCGR2B, GPR183, C17orf99, DLL1, MFNG, NOTCH2, PTK2B, LFNG, DOCK10, CD19, CD180, GAPT, RNF8, MSH2, LIG4, MSH6, BATF, EXOSC6, RNF168, EXOSC3, CCR6, HSPD1
GO:0043524	BP	63	0.13696	1	negative regulation of neuron apoptotic process	FZD9, TOX3, PRKN, CRLF1, WFS1, SOD1, SOD2, NTRK1, PRKCG, BCL2, TGFB3, CCL2, MAG, RASA1, ERBB3, F2R, MT3, CNTF, GDNF, PRKCI, MSH2, LIG4, PPT1, ISL1, ADAM8, SET, POU4F1, MEF2C, TYRO3, NAIP, CLN3, PTK2B, NFATC4, KIF14, SIX1, NTRK2, CPEB4, SLC30A10, UNC5B, KDM2B, NDNF, VSTM2L, AGAP2, PARK7, LGMN, FOXB1, PINK1, RETREG1, FGF20, NRBP2, CLCF1, PPARGC1A, SIX4, APOE, NGF, NTF4, AARS, BDNF, NTF3, CX3CR1, CX…
GO:1903251	BP	8	0.1371	1	multi-ciliated epithelial cell differentiation	MCIDAS, CCNO, DEUP1, E2F4, CCDC78, PLK4, CEP152, CEP63
GO:0051133	BP	10	0.13718	1	regulation of NK T cell activation	CD300A, ZBTB7B, IL12A, IL12B, IL23R, HSPH1, IL23A, IL6R, IL18, RASAL3
GO:0008320	MF	17	0.13728	1	protein transmembrane transporter activity	TOMM70, TOMM40, AZGP1, MCL1, GPIHBP1, TOMM22, TOMM7, TIMM22, SEC61A2, TIMM17A, TOMM40L, TIMM23B, SEC61A1, TOMM20, TOMM20L, TIMM23, SEC61B
GO:0071664	CC	4	0.13748	1	catenin-TCF7L2 complex	TCF4, CTNNB1, TCF7L2, JUP
GO:0070552	CC	4	0.13778	1	BRISC complex	SHMT2, ABRAXAS2, BABAM1, BABAM2
GO:0032413	BP	52	0.13783	1	negative regulation of ion transmembrane transporter activity	TCAF2, GOPC, ANO9, CASQ2, ACTN2, CAV3, NEDD4L, STK39, CAB39, KCNAB1, KCNE3, KCNE1, SUMO1, ANK3, KCNRG, KCNE2, KCNE4, KCNE1B, CAV1, SLN, ADRA2A, PLN, YWHAE, CALM1, CALM2, CALM3, GSTM2, SRI, FKBP1A, FKBP1B, GSTO1, TRDN, PKD2, UBQLN1, GNB5, DRD4, CRHR1, CBARP, GPR35, THADA, TLR9, ATP1A2, OSR1, NEDD4, PRKCE, CAMK2D, PCSK9, HECW2, HECW1, EPO, MMP9, EPHB2
GO:0051045	BP	6	0.138	1	negative regulation of membrane protein ectodomain proteolysis	IL10, PTPN3, TIMP3, ROCK1, TIMP4, TIMP2
GO:0006013	BP	6	0.13801	1	mannose metabolic process	PMM1, PMM2, MAN2A1, MAN2B2, MAN2B1, MAN2A2
GO:0005105	MF	3	0.13807	1	type 1 fibroblast growth factor receptor binding	FGF17, FGF18, NPTN
GO:0008215	BP	4	0.13813	1	spermine metabolic process	AMD1, SAT2, PAOX, SMOX
GO:1903348	BP	3	0.13816	1	positive regulation of bicellular tight junction assembly	NPHP1, NPHP4, EPHA2
GO:0016202	BP	66	0.13823	1	regulation of striated muscle tissue development	TGFB1, CENPF, MTPN, SOX15, BMP4, SIRT2, USP19, MSTN, MYOCD, EPHB1, AKIRIN1, SIX4, FGF3, FGF8, TP73, RBP4, NOG, TBX5, GSK3A, FZD7, DKK1, BMP2, SOX6, FRS2, SMAD4, MRTFB, FLOT1, MEF2C, DLL1, ACTN3, MYOG, LMOD3, FAM129B, MYF5, MYOD1, MYF6, ARNTL, GPC1, RBM24, TBX1, BMP10, GLI1, FGF2, PIM1, FGFR2, BMPR1A, NOTCH1, TGFBR3, RBPJ, TBX2, ERBB4, TBX20, IGF1, EDN1, AKAP6, GREM1, EFNB2, WNT3A, MEGF10, HDAC9, …
GO:0030877	CC	12	0.13828	1	beta-catenin destruction complex	AXIN1, APC, CTNNB1, CSNK1A1, GSK3A, GSK3B, SIAH1, CACYBP, CTNNBIP1, DACT1, AXIN2, APC2
GO:1990845	BP	9	0.13835	1	adaptive thermogenesis	ZBTB7B, UCP1, HNRNPU, THADA, UCP2, UCP3, BMP8A, APPL2, OMA1
GO:0000958	BP	3	0.13844	1	mitochondrial mRNA catabolic process	PDE12, SUPV3L1, PNPT1
GO:0048179	CC	7	0.13845	1	activin receptor complex	ACVR1B, ACVR1, ACVR1C, ACVRL1, ACVR2B, ACVR2A, TGFBR1
GO:2000574	BP	8	0.1387	1	regulation of microtubule motor activity	CFAP73, CFAP100, PAFAH1B1, MAP2, MTCL1, DYNLL2, DYNLL1, DNAL4
GO:0032392	BP	65	0.1387	1	DNA geometric change	HMGB1, HMGB2, MTERF1, RECQL4, TP53, RECQL, WRNIP1, BLM, ZRANB3, RAD54L, SMARCAL1, NBN, MRE11, DHX9, WRN, SUPV3L1, ASCC3, DDX1, RAD50, DDX11, POT1, MCM9, RTEL1, ANXA1, RTEL1-TNFRSF6B, DDX12P, RECQL5, PIF1, ERCC3, ERCC2, IGHMBP2, DNA2, ERCC6, ERCC8, SETX, FBH1, CHD8, RUVBL2, RUVBL1, RAD54B, CHD1, CHD2, MCM4, MCM7, CHD3, G3BP1, MCM6, CHD4, CHD1L, BRIP1, DHX36, DHX30, HELB, INO80, GINS1, GINS4, GINS2…
GO:1902750	BP	49	0.13883	1	negative regulation of cell cycle G2/M phase transition	H2AFY, ATF5, AURKA, RFPL1, RBX1, SKP1, CUL1, PINX1, USP47, FBXL7, CDK5RAP3, FOXN3, NBN, HMGA2, BLM, MRNIP, TAOK1, BRSK1, TAOK3, CLSPN, DONSON, NOP53, TAOK2, MSH6, MRE11, ATM, NAE1, TICRR, ZNF830, ORC1, CDC6, HUS1, TOPBP1, RAD17, HUS1B, CHMP4C, AURKB, ZFYVE19, VPS4A, CHEK1, CDC14B, BRCA1, PLK1, ABRAXAS1, UIMC1, BABAM1, BABAM2, DTL, FZR1
GO:0006522	BP	4	0.13885	1	alanine metabolic process	AGXT, AGXT2, DAO, GPT2
GO:1900157	BP	4	0.13889	1	regulation of bone mineralization involved in bone maturation	GREM1, RFLNA, RFLNB, LTF
GO:0046902	BP	60	0.13906	1	regulation of mitochondrial membrane permeability	TP53, BCL2, PPIF, BCL2L1, BNIP3, PMAIP1, BAK1, BAD, SPG7, HEBP2, ATF2, STPG1, BLOC1S2, RTL10, RHOT2, RHOT1, BNIP3L, BCL2L11, BAX, MOAP1, BMF, MTRNR2L5, ACAA2, TMEM102, MUL1, TP73, GZMB, YWHAQ, NMT1, YWHAB, SFN, MAPK8, BID, YWHAG, YWHAE, YWHAZ, E2F1, YWHAH, TP53BP2, TFDP1, TFDP2, CASP8, PPP1R13B, TP63, BBC3, FZD9, HSPA1A, MPV17L, SLC35F6, TMEM14A, HIP1R, ZNF205, GSK3A, GSK3B, CHCHD10, BOK, THEM4, …
GO:0043209	CC	12	0.13922	1	myelin sheath	MYO1D, MBP, MAG, CNTN2, ITPR3, SIRT2, PRXL2B, PEBP1, HSP90AA1, THY1, PTEN, NCMAP
GO:2000725	BP	17	0.13923	1	regulation of cardiac muscle cell differentiation	BMP4, IGF1, EDN1, AKAP6, GSK3A, DKK1, SMAD4, FZD7, BMP2, SOX6, FRS2, GREM1, TGFB1, EFNB2, WNT3A, MEF2C, MYOCD
GO:0060896	BP	3	0.13926	1	neural plate pattern specification	PTCH1, CELSR2, NOG
GO:0097512	CC	5	0.13928	1	cardiac myofibril	MYL2, DES, TNNI3, TNNT2, MYBPC3
GO:0035005	MF	7	0.13946	1	1-phosphatidylinositol-4-phosphate 3-kinase activity	PIK3C2A, PIK3C2B, PIK3C2G, PIK3CG, PIK3CB, PIK3CA, PIK3CD
GO:2001269	BP	8	0.1396	1	positive regulation of cysteine-type endopeptidase activity involved in apoptotic signaling pathway	LGALS9, HTRA2, ST18, GSN, FAS, PRR7, JAK2, CASP8
GO:1900182	BP	51	0.13969	1	positive regulation of protein localization to nucleus	KAT7, F2, TGFB1, INS, CDK1, NGFR, LIF, AKT1, PLK1, SESN2, PYHIN1, PARP9, DTX3L, CDK5RAP3, PARK7, CARD10, GTSE1, EIF2AK3, EFCAB7, IPO5, PIK3R2, HDAC3, CHP2, ZPR1, BAG3, TPR, CDH1, HCLS1, JUP, PIK3R1, SMAD3, PRKCD, HYAL2, TRIM28, ZIC1, ZC3H12A, ECT2, DMAP1, RBM22, TERT, PINX1, NMD3, MCRS1, TCP1, CCT6A, CCT5, CCT3, CCT8, CCT4, CCT2, CCT7
GO:2000483	BP	6	0.13972	1	negative regulation of interleukin-8 secretion	SSC5D, MAPKBP1, ANXA1, ANXA4, TLR6, PTPN22
GO:0032418	BP	28	0.13988	1	lysosome localization	SNAPIN, BLOC1S1, LAMTOR1, BLOC1S2, DEF8, HPS6, PLEKHM2, FAM98A, BORCS5, VPS33A, BORCS6, MAP6, KXD1, RAB34, NDEL1, VPS33B, TMEM106B, ARL8B, PLEKHM1, PIK3CD, CHGA, KIT, PIK3CG, MILR1, NR4A3, MRGPRX2, S100A13, SNAP23
GO:0042296	MF	4	0.14038	1	ISG15 transferase activity	UBE2E1, UBE2E2, HERC5, UBE2L6
GO:0097202	BP	13	0.1405	1	activation of cysteine-type endopeptidase activity	RIPK2, ASPH, GRIN2A, FADD, CASP8, BAK1, IFI16, BAD, CYFIP2, PERP, LGMN, TBC1D10A, CIDEB
GO:2000611	BP	3	0.14059	1	positive regulation of thyroid hormone generation	HPN, GATA3, PAX8
GO:0042256	BP	4	0.14064	1	mature ribosome assembly	EIF6, C1QBP, EFL1, SBDS
GO:0004185	MF	4	0.14071	1	serine-type carboxypeptidase activity	CTSA, PRCP, SCPEP1, CPVL
GO:0001657	BP	29	0.14102	1	ureteric bud development	TCF21, SLIT2, CER1, BMP4, BMP7, WT1, FGFR2, LHX1, FOXC1, SIX1, NPNT, OSR1, ROBO2, SALL1, PKD2, FOXJ1, WNT11, MYC, FGF2, BMP2, HOXA11, HOXD11, GDNF, PAX2, PAX8, SHH, FOXD1, FGF1, GATA3
GO:0045630	BP	6	0.14121	1	positive regulation of T-helper 2 cell differentiation	RARA, TNFSF4, CD86, PRKCZ, IL18, NLRP3
GO:0098535	BP	5	0.14127	1	de novo centriole assembly involved in multi-ciliated epithelial cell differentiation	CCDC78, PLK4, CEP152, DEUP1, CEP63
GO:1905165	BP	7	0.14143	1	regulation of lysosomal protein catabolic process	GBA, ATP13A2, MGAT3, LAPTM4B, LDLR, LRP2, LRP1
GO:0097352	BP	26	0.14165	1	autophagosome maturation	GABARAP, SNAP29, VCP, STX17, GABARAPL2, CLN3, TECPR1, VPS33A, TSG101, VAMP8, MAP1LC3C, MAP1LC3B, GABARAPL1, VPS33B, VPS16, MAP1LC3A, VIPAS39, VTI1B, UBQLN1, CHMP3, WIPI2, SNX14, LIX1, EPG5, LIX1L, ATG14
GO:0043027	MF	20	0.14171	1	cysteine-type endopeptidase inhibitor activity involved in apoptotic process	TNFSF14, NOL3, TNFAIP8, AVP, VIL1, DPEP1, MT3, CD27, PRDX5, PRDX3, SNCA, SERPINB9, GAS6, RPS6KA1, TFAP2B, LEF1, BIRC2, BIRC7, BIRC8, BIRC3
GO:1904424	BP	9	0.14176	1	regulation of GTP binding	CSNK1A1, ARHGEF7, ARHGAP28, CLN5, EPHA4, MET, STMN1, GPSM1, RIPOR2
GO:0002381	BP	12	0.14177	1	immunoglobulin production involved in immunoglobulin mediated immune response	HLA-DQB1, GAPT, RNF8, MSH2, LIG4, MSH6, BATF, EXOSC6, RNF168, EXOSC3, CCR6, HSPD1
GO:0045746	BP	27	0.14178	1	negative regulation of Notch signaling pathway	WWP2, NEURL1, ZBTB7A, EGFR, EGF, GATA2, AKT1, ARRB1, MMP14, DLK1, DLK2, NRARP, METTL3, ARRDC1, FBXW7, RITA1, FAM129B, CHAC1, TCIM, DLL4, HIF1AN, EGFL7, NOTCH3, YTHDF2, HEY1, PEAR1, LFNG
GO:0016361	MF	4	0.14185	1	activin receptor activity, type I	ACVR1B, ACVRL1, ACVR1, ACVR1C
GO:0035331	BP	7	0.14196	1	negative regulation of hippo signaling	WTIP, MARK3, WWC2, WWC1, DLG5, AJUBA, LIMD1
GO:0072235	BP	5	0.14201	1	metanephric distal tubule development	PKD2, PAX2, PAX8, POU3F3, PKD1
GO:0060349	BP	60	0.14218	1	bone morphogenesis	IFITM5, LRP5, LTF, TFAP2A, SKI, FGFR2, FGFR3, MMP13, SFRP4, OSR2, CYP26B1, RARG, RARA, LRP6, LRP5L, RARB, BMPR1B, BMPR2, INPPL1, BMP4, DLX5, MEF2C, FOXC1, COL13A1, SCX, HOXA11, TRPV4, SOX9, NPPC, ANXA6, VIT, COL12A1, MATN1, COL6A1, COL21A1, COL7A1, SCARA3, MBL2, COL14A1, MATN4, MATN3, COL20A1, MATN2, VWA1, COCH, VWA2, COL6A3, COL6A2, ANXA2P2, ANXA2, CER1, STC1, FREM1, TIFAB, MEGF8, DCANP1, NEUROG…
GO:0032823	BP	9	0.1422	1	regulation of natural killer cell differentiation	PRDM1, ZNF683, PGLYRP2, PGLYRP1, PGLYRP3, PGLYRP4, AXL, GAS6, ZBTB1
GO:0000992	MF	4	0.14223	1	polymerase III regulatory region sequence-specific DNA binding	GTF3C5, GTF3C1, BRF2, BRF1
GO:0009208	BP	3	0.14224	1	pyrimidine ribonucleoside triphosphate metabolic process	CAD, CTPS1, AK3
GO:2000059	BP	36	0.14228	1	negative regulation of ubiquitin-dependent protein catabolic process	SGTA, CSNK2A2, PML, RPL5, RPS7, RPL23, RPL11, CSNK2A1, HFE, PDCL3, HIPK2, TRIM39, PANO1, SDCBP, GIPC1, N4BP1, HSP90AB1, BAG6, FHIT, MAP1A, UBXN1, TAF9, TLK2, CCAR2, RYBP, USP7, DDRGK1, PARK7, WAC, NOP53, BAG5, UCHL5, KLHL40, STYX, USP14, SVIP
GO:0043369	BP	9	0.14242	1	CD4-positive or CD8-positive, alpha-beta T cell lineage commitment	SHH, ZFPM1, SPN, IL6, STAT3, IRF4, BATF, SLAMF6, LY9
GO:0001056	MF	16	0.14294	1	RNA polymerase III activity	POLR3A, POLR2K, POLR2E, POLR1D, POLR3E, POLR3F, POLR2F, POLR2H, CRCP, POLR3D, POLR3K, POLR3C, POLR3B, POLR1C, POLR3H, POLR2L
GO:0045794	BP	5	0.14312	1	negative regulation of cell volume	CLCN3, KCNMA1, ANO6, P2RX7, SHANK3
GO:0045079	BP	3	0.14328	1	negative regulation of chemokine biosynthetic process	IL6, ELANE, SIGIRR
GO:2001267	BP	13	0.14343	1	regulation of cysteine-type endopeptidase activity involved in apoptotic signaling pathway	MMP9, PLAUR, PARK7, CAAP1, PIH1D1, LGALS9, HTRA2, ST18, GSN, FAS, PRR7, JAK2, CASP8
GO:2000503	BP	5	0.14375	1	positive regulation of natural killer cell chemotaxis	CCL3, CCL4, CCL5, XCL1, CCL7
GO:1904340	BP	3	0.14386	1	positive regulation of dopaminergic neuron differentiation	FGF20, CSNK1D, CSNK1E
GO:1901387	BP	7	0.14412	1	positive regulation of voltage-gated calcium channel activity	STAC2, STAC3, STAC, NIPSNAP2, CACNB3, CACNA2D1, CACNB2
GO:0046888	BP	33	0.14415	1	negative regulation of hormone secretion	OSM, LIF, IL11, FGF23, CHGA, NPVF, INHA, INHBA, INHBB, ADRA2A, ADRA2B, ADRA2C, UCN, CRH, RAB11FIP3, IL1B, RAB11FIP1, RAB11FIP5, PSMD9, PRKN, IRS1, REST, KCNJ11, KCNB1, MIDN, BMP8A, SFRP1, FAM3D, SIRT4, PFKL, PIM3, CRHBP, ANXA5
GO:1901068	BP	32	0.14425	1	guanosine-containing compound metabolic process	DGUOK, GMPR2, DLG1, DLG2, GUK1, MAGI3, CARD11, TJP2, LRGUK, GMPS, PRTFDC1, GTPBP1, OPA1, GNAI3, RHOQ, AK4, RAN, LRRK2, EFL1, MFN1, GIMAP7, AK3, RAB23, IMPDH2, IMPDH1, MOCS3, MOCS2, MOCOS, GPHN, NFS1, MBIP, NUDT18
GO:0033268	CC	12	0.14437	1	node of Ranvier	BIN1, KCNQ3, KCNQ2, NFASC, CNTN2, SCN1B, SPOCK1, ANK3, SCN2A, MYOC, SPTBN4, SCN8A
GO:0015988	BP	8	0.14441	1	energy coupled proton transmembrane transport, against electrochemical gradient	NDUFS7, ATP1A4, ATP6V1H, ATP1A3, ATP1A2, ATP12A, ATP4A, ATP1A1
GO:0061298	BP	11	0.14469	1	retina vasculature development in camera-type eye	PDGFRB, PDGFRA, ACVRL1, ACVR2B, BMPR2, NRP1, FZD4, LRP5, COL4A1, CYP1B1, LRP5L
GO:0097525	CC	54	0.14474	1	spliceosomal snRNP complex	PRPF4, SNRNP200, PRPF6, CD2BP2, SNRNP40, DDX23, SNRPG, SNRPB, PRPF8, SNRPD1, TXNL4B, TXNL4A, SNRPD3, SNRPN, SNRPD2, PRPF18, SNRPE, SNRNP70, SNRPA, SNRPC, SNRPF, PRPF39, LUC7L3, PRPF40A, LUC7L2, LUC7L, SNRPB2, PRPF40B, SF3B1, SF3A3, SF3A2, SF3A1, PHF5A, SF3B6, SF3B2, SF3B5, SNRPA1, DDX39B, PRPF31, LSM5, LSM8, LSM4, LSM6, LSM3, LSM7, LSM2, SNU13, SART3, PPIH, PRPF3, EFTUD2, USP39, SART1, ZMAT2
GO:1904141	BP	3	0.14478	1	positive regulation of microglial cell migration	CSF1, P2RX4, P2RY12
GO:2000698	BP	6	0.14482	1	positive regulation of epithelial cell differentiation involved in kidney development	LIF, PAX2, PAX8, ADIPOQ, PROM1, LHX1
GO:0070097	MF	7	0.14499	1	delta-catenin binding	PTPRT, PTPRJ, DACT2, PLEKHA7, CDH26, DACT3, DACT1
GO:0042438	BP	4	0.14502	1	melanin biosynthetic process	TYR, TYRP1, DCT, TRPC1
GO:0090403	BP	4	0.14509	1	oxidative stress-induced premature senescence	ARNTL, TP53, PLA2R1, WNT16
GO:0008146	MF	46	0.14513	1	sulfotransferase activity	SULT1C2, HS3ST1, CHST10, SULT1B1, CHST1, HS6ST1, SULT1C4, SULT1E1, SULT1A1, SULT1A2, SULT2A1, CHST3, CHST4, GAL3ST1, SULT4A1, CHST5, GAL3ST2, HS3ST2, UST, CHST2, HS3ST3A1, HS2ST1, CHST6, CHST9, CHST14, CHST13, CHST8, CHST11, SULT2B1, SULT1C3, SULT6B1, TPST1, TPST2, CHST12, HS3ST6, HS3ST3B1, NDST1, NDST3, NDST4, HS3ST4, HS3ST5, NDST2, HS6ST3, CHST15, GAL3ST3, GAL3ST4
GO:0070861	BP	23	0.14525	1	regulation of protein exit from endoplasmic reticulum	GCC2, INSIG1, UBE2G2, OS9, UBAC2, SVIP, ERLEC1, DERL3, DERL2, UBE2J1, YOD1, TMEM30B, SLC51B, TM9SF4, SORL1, SEC16B, TMEM30A, SAR1B, SEC16A, SAR1A, EDEM1, EDEM2, BRSK2
GO:0005104	MF	12	0.14532	1	fibroblast growth factor receptor binding	FGF10, FRS3, FGF19, FGF1, FGF2, FGF5, KLB, FRS2, KL, FGF17, FGF18, NPTN
GO:0035435	BP	16	0.14535	1	phosphate ion transmembrane transport	SLC37A4, SLC37A1, SLC37A3, SLC37A2, XPR1, SLC20A2, SLC25A3, SLC20A1, SLC25A30, SLC25A10, ADAMTS8, SLC34A2, SLC34A1, SLC17A1, SLC34A3, SLC17A7
GO:1900747	BP	7	0.14548	1	negative regulation of vascular endothelial growth factor signaling pathway	SPRY2, HRG, DCN, XDH, DAB2IP, CADM4, SEMA6A
GO:0060760	BP	40	0.14559	1	positive regulation of response to cytokine stimulus	DDX58, WNT5A, DHX9, TAF9, MAVS, IFIH1, AGPAT2, CD74, IL7, AXL, GAS6, TSLP, TRIM44, AGPAT1, IRGM, TXK, NLRC5, PARP9, UBE2K, FADD, TRIM6, ZBP1, EDN1, HIF1A, TREM2, GFI1, C1QTNF4, PARP14, CD300LF, CSF1, PRKN, HSPA1A, HSPA1B, CASP1, CASP4, ADAM17, CPNE1, TICAM2, TLR4, TLR2
GO:0018171	BP	3	0.14563	1	peptidyl-cysteine oxidation	PRDX3, CHCHD4, TMX3
GO:0005518	MF	56	0.14595	1	collagen binding	COCH, USH2A, ITGA10, PDGFB, FN1, PDGFA, VWF, CTSL, CTSB, SPARC, NID1, MMP9, CD44, ITGA2, ACHE, PPIB, CTSS, COL5A3, MMP12, CTSK, MMP13, COMP, SERPINH1, LUM, ITGA1, COL14A1, DDR1, PAK1, ADAM9, NID2, PCOLCE, TGFBI, DDR2, P3H1, CHADL, CCBE1, PODN, ADGRG6, AEBP1, LRRC15, C1QTNF1, LACRT, ANTXR1, GP6, MRC2, ITGA11, PCOLCE2, ADGRG1, SPOCK3, SPARCL1, SPOCK2, SPOCK1, DSPP, THBS1, ECM2, ITGB1
GO:0050840	MF	37	0.14605	1	extracellular matrix binding	SSC5D, ITGB3, ITGAV, COL11A1, VEGFA, ADGRG6, ADGRG1, SPP1, CD248, SPOCK3, SPARCL1, FBLN2, CLEC14A, SPOCK1, SPARC, SPOCK2, AGRN, THBS1, NID1, LGALS3, ACHE, CTSS, GPC1, BCAM, ADAM9, ECM1, LRRC15, PLEKHA2, ITGB1, LYPD3, LYPD5, SLIT2, DAG1, SHH, LACRT, ANXA2, ANXA2P2
GO:0007229	BP	66	0.14618	1	integrin-mediated signaling pathway	ADAM10, ITGB1BP1, NRP1, LAMA5, LAT, ADAM11, SEMA7A, ITGA10, MPIG6B, ABL1, COL3A1, APOA1, THY1, ITGB3, ITGB2, ITGB1, ITGAV, ITGA2B, PLEK, HCK, FGR, SRC, CEACAM1, ITGA2, ITGB5, NME2, FBLN1, ITGB7, MYH9, TEC, SYK, BCAR1, CDC42, DAB2, DST, PTK2, COL16A1, CD47, CDH17, ILK, ADAM9, ADAM15, MADCAM1, CUL3, DOCK1, PTK2B, NEDD9, PRKD1, ZYX, ADAMTS13, FERMT3, FERMT2, ERBIN, CCM2, ZNF304, RCC2, ADAMTS1, ITGA1…
GO:0045669	BP	35	0.14619	1	positive regulation of osteoblast differentiation	BMPR1B, LRP5, LTF, IGF1, IL6, IL6R, BMP2, BMP4, IFITM1, HGF, BMP7, BMP6, ACVR2A, FBN2, SOX11, BMPR1A, IL6ST, WNT4, WNT7B, ACVR1, MEF2C, ACVR2B, BMPR2, RUNX2, PRKD1, DDR2, TMEM119, ATRAID, NPNT, NELL1, TP63, ZHX3, CTNNBIP1, SUCO, FBXO5
GO:0005024	MF	15	0.14623	1	transforming growth factor beta-activated receptor activity	TGFBR1, ACVRL1, TGFBR2, TGFBR3, LTBP1, LTBP4, ACVR1B, ACVR2B, BMPR1A, AMHR2, ACVR1C, ACVR1, ACVR2A, BMPR1B, BMPR2
GO:0005326	MF	39	0.14624	1	neurotransmitter transporter activity	SLC22A2, SLC6A16, SLC6A15, SLC17A7, SLC17A6, SLC17A8, SLC18A3, SLC1A7, SLC25A12, SLC1A3, SLC1A2, SLC1A1, SLC25A22, SLC25A13, SLC38A7, SLC25A18, SLC1A6, SLC7A11, SLC5A7, SLC6A1, SLC6A11, SLC6A13, SLC6A12, SLC6A4, SLC18A2, SLC18A1, SLC6A9, SLC6A5, SLC32A1, SLC36A2, SLC36A3, SLC25A38, SLC36A1, SLC44A4, SLC44A2, SLC44A3, SLC44A5, SLC44A1, AQP1
GO:0043328	BP	4	0.1463	1	protein transport to vacuole involved in ubiquitin-dependent protein catabolic process via the multivesicular body sorting pathway	SNF8, VPS28, VPS36, VPS25
GO:0008048	MF	3	0.14632	1	calcium sensitive guanylate cyclase activator activity	RCVRN, GUCA1A, GUCA2B
GO:0071616	BP	33	0.14643	1	acyl-CoA biosynthetic process	MLYCD, ACAT1, ACLY, ACSS1, PDHB, PDHX, DLD, DLAT, SCD, FASN, PPT1, SLC25A1, HTD2, ACACA, SCD5, PPT2, ELOVL7, HACD1, ACSL3, ACSL1, ACSF3, HSD17B12, ACSBG2, HACD2, ACSBG1, ELOVL1, ELOVL6, ELOVL3, ELOVL2, ELOVL5, TECR, ACSL6, ACSL5
GO:0046463	BP	17	0.1465	1	acylglycerol biosynthetic process	ANG, PLCE1, LPL, LPIN1, MOGAT2, GPAT3, AGMO, GPAT4, MOGAT3, LPIN2, MOGAT1, DGAT2, GPAM, PNPLA3, LPIN3, PCK1, PCK2
GO:1990226	MF	6	0.1465	1	histone methyltransferase binding	NOP56, HSP90AB1, CBX1, CBX3, PRDM12, PRDM4
GO:0004532	MF	39	0.14656	1	exoribonuclease activity	EXOSC10, EXOSC9, EXOSC2, EXOSC7, ZC3H12A, EXOSC6, EXOSC8, DCPS, EXOSC4, EXOSC5, EXOSC3, CNOT7, CNOT6, EXOSC1, DCP2, PAN2, PDE12, ERI1, DIS3L2, PNPT1, DIS3L, ISG20, TOE1, USB1, XRN2, ISG20L2, CNOT8, DIS3, PARN, REXO2, ERI3, PNLDC1, ERI2, CNOT1, PAN3, CNOT6L, CNOT2, NOCT, XRN1
GO:0006809	BP	11	0.14668	1	nitric oxide biosynthetic process	DDAH2, NQO1, NOS3, NOS1, GCHFR, GCH1, AKT1, NOS2, SPR, ARG2, CYP1B1
GO:0008589	BP	42	0.14669	1	regulation of smoothened signaling pathway	GLI1, FGFR2, OTX2, RORA, GAS1, PTCH1, ZIC1, IFT81, CREBBP, FUZ, WDR11, FBXL17, INTU, MGRN1, TULP3, GLI3, KIF7, KCTD21, ULK3, MEGF8, KCTD6, MOSMO, HHIP, GLIS2, IFT122, SUFU, BTRC, PTCH2, RFX4, GPR161, GAS8, EVC, PDCL, IHH, SHH, SFRP1, DLG5, RAB34, STK36, DCDC2, TUBD1, SMO
GO:0010728	BP	5	0.14674	1	regulation of hydrogen peroxide biosynthetic process	ZNF205, DUOXA1, DUOXA2, FYN, MPV17L
GO:0032713	BP	3	0.1468	1	negative regulation of interleukin-4 production	LEF1, NDFIP1, ZFPM1
GO:0030259	BP	8	0.14694	1	lipid glycosylation	GBA, ST3GAL4, ST3GAL2, GBA2, B3GALT1, A3GALT2, GBGT1, GLT6D1
GO:1903748	BP	6	0.14697	1	negative regulation of establishment of protein localization to mitochondrion	MAPT, DNAJA1, BAG4, LMAN1, LRRK2, SIAH3
GO:1902229	BP	29	0.14698	1	regulation of intrinsic apoptotic signaling pathway in response to DNA damage	TRIAP1, KDM1A, CD74, BCL2, MIF, MUC1, CD44, TAF9, SIRT1, ZNF385A, ING2, MARCH7, RPL26, SNAI2, SNAI1, CLU, TPT1, ACKR3, CXCL12, CDKN2D, BCL2L1, TRIM32, DDIAS, CCAR2, SFRP2, TMEM161A, RPS3, FBH1, NACC2
GO:1902683	BP	4	0.14715	1	regulation of receptor localization to synapse	HRAS, RAP1A, STX7, DBN1
GO:1990001	BP	6	0.14743	1	inhibition of cysteine-type endopeptidase activity involved in apoptotic process	NOL3, BCL2L12, BIRC7, BIRC3, BIRC2, BIRC8
GO:1903201	BP	42	0.14746	1	regulation of oxidative stress-induced cell death	P4HB, UBQLN1, HTRA2, NOL3, VNN1, INS, SOD2, HSPB1, AKT1, MAPK7, NFE2L2, SIRT1, BAG5, NME5, PRKN, HIF1A, PARK7, PINK1, TRAP1, SOD1, SFPQ, MCL1, FBXW7, FYN, ATF4, FBXO7, IL10, RACK1, NR4A3, GPR37, PDE8A, GPR37L1, TXN, PYCR1, LRRK2, MET, HGF, LANCL1, TLR4, TLR6, RIPK1, MMP3
GO:0034383	BP	24	0.14762	1	low-density lipoprotein particle clearance	NPC1, SOAT2, AP2A2, AP2A1, LDLR, APOB, CLTA, HMOX1, CD36, SOAT1, LIPA, AP2S1, NPC2, AP2B1, CLTC, ADIPOQ, LDLRAP1, NCEH1, CES3, PCSK9, SCARB1, AP2M1, DGAT2, EHD1
GO:1904152	BP	12	0.14779	1	regulation of retrograde protein transport, ER to cytosol	BRSK2, UBE2G2, OS9, UBAC2, SVIP, ERLEC1, DERL3, DERL2, UBE2J1, YOD1, EDEM1, EDEM2
GO:0001755	BP	36	0.14782	1	neural crest cell migration	TBX1, GDNF, HTR2B, SOX8, ERBB4, SHH, PHACTR4, NRTN, CORO1C, SEMA4A, SEMA3G, SEMA5A, SEMA3B, SEMA6C, SEMA4G, SEMA6D, SEMA4C, SEMA4D, ANXA6, SEMA3A, SEMA3F, SEMA3D, SEMA3E, SEMA6A, SEMA7A, SEMA4F, SEMA4B, SOX10, SEMA6B, SEMA5B, SEMA3C, FOLR1, PITX2, NRP1, FN1, PHOX2B
GO:0021559	BP	6	0.14793	1	trigeminal nerve development	TFAP2A, ISL1, POU4F1, TIFAB, DCANP1, NEUROG1
GO:0019856	BP	3	0.148	1	pyrimidine nucleobase biosynthetic process	CTPS1, CAD, DHODH
GO:0000827	MF	5	0.14801	1	inositol-1,3,4,5,6-pentakisphosphate kinase activity	PPIP5K2, PPIP5K1, IP6K1, IP6K3, IP6K2
GO:0000828	MF	5	0.14801	1	inositol hexakisphosphate kinase activity	PPIP5K2, PPIP5K1, IP6K1, IP6K3, IP6K2
GO:0000829	MF	5	0.14801	1	inositol heptakisphosphate kinase activity	PPIP5K2, PPIP5K1, IP6K1, IP6K3, IP6K2
GO:0042310	BP	11	0.14808	1	vasoconstriction	EDN1, EDN3, EDN2, KEL, EDNRB, EDNRA, HTR2B, ADRA1A, ADRA1B, PIK3C2A, SLC8A1
GO:0001516	BP	18	0.14816	1	prostaglandin biosynthetic process	PTGES, CD74, EDN1, MIF, EDN2, PTGS1, PTGS2, PTGDS, PTGES3, PTGIS, PRXL2B, PNPLA8, MGST1, HPGDS, CBR1, TBXAS1, AKR1C3, PTGES2
GO:0051031	BP	6	0.14821	1	tRNA transport	XPOT, SSB, RAN, NOL6, TOMM20L, TOMM20
GO:0140293	MF	3	0.14829	1	ADP-ribosylglutamate hydrolase activity	MACROD2, MACROD1, OARD1
GO:0140291	BP	3	0.14829	1	peptidyl-glutamate ADP-deribosylation	MACROD2, MACROD1, OARD1
GO:0071870	BP	22	0.14835	1	cellular response to catecholamine stimulus	ADCY6, DRD1, DRD5, GNG2, GNB1, NR4A3, PRKACA, SLC9A1, ATP2B4, SNCA, KCNQ1, PDE4B, SIRT2, RYR2, APLP1, PRKN, ABL1, ATF4, MAPK3, MAPK1, GABPA, LRRK2
GO:0048295	BP	3	0.14843	1	positive regulation of isotype switching to IgE isotypes	IL4, CLCF1, TNFSF4
GO:2000320	BP	6	0.14845	1	negative regulation of T-helper 17 cell differentiation	SMAD7, ZC3H12A, RC3H1, RC3H2, TBX21, LOXL3
GO:0008376	MF	43	0.14848	1	acetylgalactosaminyltransferase activity	B4GALNT3, B4GALNT4, CSGALNACT2, B3GALNT2, B4GALNT2, CSGALNACT1, B3GALT4, B3GALT2, B3GNT3, B3GALT5, B3GNT5, B3GNT2, B3GNT9, B3GALNT1, B3GNT6, B3GALT1, B3GNT8, B3GNT7, B3GNT4, B4GALNT1, GALNT2, GALNT1, GALNT3, GALNTL6, GALNT18, GALNT5, GALNT7, GALNT10, GALNT13, GALNT12, GALNT15, GALNT16, GALNT4, GALNT6, GALNT11, GALNT14, GALNT9, GALNT8, EXTL2, CHSY3, CHSY1, CHPF, GBGT1
GO:0032781	BP	43	0.1486	1	positive regulation of ATPase activity	FGF10, AHSA1, ATP1B1, ALDOB, PFN1, MYL3, TPM1, MYL4, ATP1B2, DNAJB1, DNAJB2, PFN2, TNNT2, ATP1B3, GABARAPL2, MYBPC3, TOR1AIP1, DNAJC24, DNAJC10, TOR1AIP2, DNAJC9, DNAJB11, CHTOP, DNAJA2, DNAJB6, DNAJA1, DNAJC1, DNAJC2, DNAJC7, DNAJB4, ATP4B, DNAJC15, DNAJC19, NCAPH, RYR2, PLSCR1, HNRNPU, DHX9, SETMAR, UHRF1, DYNLL2, DYNLL1, DNAL4
GO:0032469	BP	17	0.14866	1	endoplasmic reticulum calcium ion homeostasis	WFS1, BCL2, ATP2A2, PML, PSEN1, BAX, CAMK2D, HERPUD1, BAK1, KCTD17, TMCO1, SELENOK, ATP2A1, TGM2, RAP1GDS1, THADA, FIS1
GO:0005165	MF	7	0.14868	1	neurotrophin receptor binding	NGF, PLCG1, PIK3R1, SHC1, EFNA5, GRB2, FRS2
GO:0000288	BP	55	0.14899	1	nuclear-transcribed mRNA catabolic process, deadenylation-dependent decay	ZFP36, RC3H1, PDE12, DCPS, POLR2D, CNOT1, CNOT3, PARN, CNOT4, PAN2, PAN3, TUT4, TUT7, PNLDC1, CNOT9, CNOT6L, TNKS1BP1, CNOT10, CNOT2, CNOT8, CNOT7, CNOT11, CNOT6, SAMD4A, SAMD4B, PATL1, DCP2, PATL2, LSM1, DCP1B, DCP1A, DDX6, LSM3, LSM6, EXOSC9, EXOSC2, EXOSC7, SKIV2L, EXOSC6, EDC4, TTC37, NT5C3B, EXOSC8, EDC3, WDR61, EXOSC4, EXOSC5, EXOSC3, LSM7, DIS3, LSM2, EXOSC1, HBS1L, LSM5, LSM4
GO:0046464	BP	29	0.14904	1	acylglycerol catabolic process	ABHD2, ABHD12, MGLL, ABHD6, FABP12, FABP7, APOC3, FABP3, LPL, FABP1, LIPC, FABP2, FABP4, CPS1, FABP6, FABP5, FABP9, APOA5, PNPLA5, PNPLA3, APOA1, APOA4, PNPLA2, APOE, PNPLA1, APOA2, DAGLA, DAGLB, ABHD16A
GO:1902254	BP	15	0.14908	1	negative regulation of intrinsic apoptotic signaling pathway by p53 class mediator	PRKN, PTTG1IP, MDM2, TRIAP1, KDM1A, CD74, BCL2, MIF, MUC1, CD44, TAF9, SIRT1, ZNF385A, ING2, MARCH7
GO:0050656	MF	6	0.14925	1	3'-phosphoadenosine 5'-phosphosulfate binding	ENPP1, CHST15, HS3ST5, GAL3ST3, GAL3ST4, CHST12
GO:0097199	MF	8	0.14928	1	cysteine-type endopeptidase activity involved in apoptotic signaling pathway	CASP3, CASP9, CASP8, CASP10, CASP4, CASP5, CASP12, CASP1
GO:0015410	MF	3	0.14933	1	manganese-transporting ATPase activity	ATP13A1, ATP2C1, ATP2C2
GO:0098901	BP	26	0.14933	1	regulation of cardiac muscle cell action potential	NOS1AP, CAMK2D, GJA5, CXADR, RYR2, RANGRF, ANK2, ATP2A2, CAV3, CAV1, AKAP9, HCN4, TRPM4, RNF207, JUP, DSP, DSC2, DLG1, CACNA1C, DSG2, PKP2, CTNNA3, BIN1, KCNE3, SLMAP, ANK3
GO:0001754	BP	21	0.14943	1	eye photoreceptor cell differentiation	STAT3, NKD1, AGTPBP1, TULP1, CEP290, TH, VEGFA, MYO7A, RORB, GNGT1, RP1, BBS4, TOPORS, NRL, THY1, USH1C, PROM1, DSCAM, SDK2, SOX9, SOX8
GO:0030238	BP	4	0.14961	1	male sex determination	NR5A1, SIX4, DMRT1, SOX9
GO:1905598	BP	3	0.14963	1	negative regulation of low-density lipoprotein receptor activity	APP, PSEN1, PCSK9
GO:0060068	BP	3	0.14964	1	vagina development	RBP4, LHX1, LRP2
GO:0000786	CC	28	0.14966	1	nucleosome	H2AFY, HIST1H2BJ, TNP1, HIST1H2BO, HIST1H2BB, HILS1, HIST1H4A, HIST1H2BC, HIST1H3A, H3F3A, HIST3H3, HIST2H2BE, GLYR1, HIST2H3A, KDM1B, KAT6B, HIST1H2BH, HIST1H2BA, HIST1H2BN, HIST1H2BM, HIST1H2BL, SLF1, H3F3C, CENPA, TNP2, HIST3H2A, MPHOSPH8, HIST1H1E
GO:0045719	BP	6	0.15	1	negative regulation of glycogen biosynthetic process	ENPP1, GSK3A, GSK3B, PASK, SELENOS, INPP5K
GO:0098634	MF	7	0.15019	1	cell-matrix adhesion mediator activity	ITGA10, ITGB1, ITGA2, ITGA1, ITGA11, MADCAM1, EMILIN1
GO:0010836	BP	3	0.1502	1	negative regulation of protein ADP-ribosylation	XRCC1, PNKP, TINF2
GO:0042500	MF	6	0.15033	1	aspartic endopeptidase activity, intramembrane cleaving	PSEN1, SPPL3, SPPL2B, SPPL2A, HM13, SPPL2C
GO:0071578	BP	7	0.15041	1	zinc ion import across plasma membrane	SLC39A6, SLC39A14, SLC39A4, SLC39A12, SLC39A8, SLC39A5, SLC39A10
GO:0031468	BP	14	0.15047	1	nuclear envelope reassembly	CHMP2A, CHMP7, CHMP4B, SPAST, VPS4A, UBXN2B, UBXN2A, NSFL1C, BANF1, LMNA, REEP3, ANKLE2, VRK1, REEP4
GO:0036018	BP	6	0.15057	1	cellular response to erythropoietin	MT2A, MT1X, RHEX, EPO, KIT, EPOR
GO:0034975	BP	17	0.1506	1	protein folding in endoplasmic reticulum	HSPA5, HSP90B1, CALR, CANX, PDIA3, PDIA2, DNAJC10, VAPA, EMC6, ERO1B, DNAJC3, ERO1A, EMC4, EMC3, EMC2, EMC1, SUCO
GO:0007191	BP	6	0.15066	1	adenylate cyclase-activating dopamine receptor signaling pathway	DRD1, DRD5, DRD3, GNG2, GNB1, GNAS
GO:0031572	BP	26	0.15089	1	G2 DNA damage checkpoint	FOXN3, NBN, HMGA2, BLM, MRNIP, TAOK1, BRSK1, CDK5RAP3, TAOK3, CLSPN, DONSON, NOP53, TAOK2, MSH6, MRE11, ATM, CHEK1, CDC14B, BRCA1, PLK1, ABRAXAS1, UIMC1, BABAM1, BABAM2, DTL, FZR1
GO:0043473	BP	55	0.15091	1	pigmentation	SNAI2, TH, KIT, NF1, MC1R, BLOC1S3, LYST, TYR, POMC, SHROOM3, CD63, AP3D1, AP1G1, RAB38, RAB32, BLOC1S5, AP1M1, BLOC1S6, AP3B1, SNAPIN, PMEL, BLOC1S1, BLOC1S2, DTNBP1, KIF13A, BLOC1S4, TYRP1, HPS1, HPS4, TRAPPC6A, RAB27A, MREG, VPS33A, VPS33B, RAB17, RAB11A, RAB11B, BBS7, BBS5, BBS4, MLPH, BBS2, ARL6, MKKS, MYO5A, RAB27B, OCA2, ZEB2, DCT, LEF1, MITF, MEF2C, USP13, LRMDA, HPS6
GO:0070989	BP	17	0.15092	1	oxidative demethylation	CYP1A2, CYP3A4, CYP2C8, CYP2D6, CYP2C9, CYP3A5, ALKBH1, ALKBH2, FTO, TET3, TET1, TET2, ALKBH4, TDG, ALKBH3, JMJD6, ALKBH5
GO:0031122	BP	45	0.15101	1	cytoplasmic microtubule organization	MAPT, TRDN, PCM1, WDR73, HOOK3, CCDC13, CHP1, CIB1, FSD1, SLK, PLK3, STMN3, CRIPT, SLAIN2, MAP10, CEP126, HOOK1, KATNAL2, TUBGCP3, CAMSAP2, TUBGCP2, KATNA1, TUBGCP6, FIGNL2, CCDC88A, TUBGCP4, TUBGCP5, CAMSAP1, CCDC88B, SPAST, DYNC1H1, FIGN, DST, CCDC88C, FIGNL1, CAMSAP3, KATNAL1, KIF19, EZR, RAB11A, DLG1, KPNB1, NUMA1, CLASP1, TRPV4
GO:0010032	BP	3	0.15104	1	meiotic chromosome condensation	NCAPD2, NCAPD3, NCAPH2
GO:0005985	BP	3	0.15114	1	sucrose metabolic process	GAA, FBP2, FBP1
GO:0032330	BP	27	0.15119	1	regulation of chondrocyte differentiation	TRPS1, SCIN, WNT9A, SNAI2, GREM1, PTHLH, TGFBR1, GDF5, SOX9, ADAMTS12, NKX3-2, EFEMP1, CHADL, ADAMTS7, RFLNB, RFLNA, BMPR1B, HOXA11, SOX5, SOX6, ACVRL1, ZBTB16, PKDCC, GDF6, LOXL2, ANXA2, ANXA2P2
GO:1902106	BP	64	0.15122	1	negative regulation of leukocyte differentiation	C1QC, RARA, CEACAM1, ADIPOQ, INHA, INHBA, PTPN2, MYC, APCS, HOXA7, CDK6, TLR4, TLR3, LILRB3, FSTL3, IL4, CCL3, FBN1, TCTA, CARTPT, LRRC17, TMEM178A, LILRB4, ZNF675, GPR55, MAFB, LTF, LILRB1, FBXW7, ZFPM1, PGLYRP2, PGLYRP1, PGLYRP3, PGLYRP4, SFRP1, IFNA2, IFNB1, IFNL1, BMP4, IHH, ZC3H8, FOXJ1, TMEM131L, IRF1, CTLA4, TNFSF4, GLI3, HMGB1, RUNX1, RUNX3, CBFB, RC3H1, JAK3, SOCS5, ANXA1, SMAD7, ZC3H12A…
GO:1904035	BP	55	0.15128	1	regulation of epithelial cell apoptotic process	USP17L6P, ZFP36, ZFP36L1, SERPINB13, GSN, SFRP4, PIAS4, KRIT1, PDPK1, PAK4, FGA, FGB, FGG, IL4, SERPINE1, ICAM1, SCG2, IL11, TNFAIP3, IL10, GATA2, GATA3, IL13, KDR, TEK, MAPK7, SEMA5A, GAS6, ANGPT1, NFE2L2, TNIP2, NDNF, WFS1, CAST, NEUROD1, TCF7L2, USP17L24, CD160, THBS1, CCL2, ITGA4, HLA-G, PLCG1, CD40, PRKCI, AKR1C3, FASLG, ECSCR, ANO6, PDCD4, GPER1, RGCC, IL6, BOK, TNF
GO:0098651	CC	6	0.1513	1	basement membrane collagen trimer	COL15A1, COL4A1, COL4A2, COL4A4, COL4A3, COL8A1
GO:0046875	MF	18	0.15133	1	ephrin receptor binding	ABL1, FYN, LYN, SRC, PTPN1, EFNA1, CBL, SHC1, CRK, PIK3CG, EFNA3, EFNA4, EFNB2, EFNA5, GRB2, EFNB3, ANKS1B, EFNA2
GO:0019374	BP	8	0.15136	1	galactolipid metabolic process	ALDH5A1, CLN3, B3GALT2, B4GALT3, FA2H, B3GALT1, GALC, PNLIPRP2
GO:0032069	BP	21	0.15142	1	regulation of nuclease activity	NPM1, SIRT1, HMGB1, GZMA, RPS3, AKT1, PRKCD, DDX11, DFFA, PCNA, NEIL1, TMBIM6, ABCE1, TERF1, TERF2, HMGB2, HSPA1A, OAS3, OAS2, OASL, OAS1
GO:0060964	BP	51	0.15172	1	regulation of gene silencing by miRNA	IPO8, POLR2D, POLR2C, POLR2E, POLR2A, POLR2B, POLR2I, POLR2H, POLR2J, POLR2K, POLR2F, POLR2G, HIST1H4A, POLR2L, HIST1H3A, H3F3A, EIF4G1, PUM1, TRIM71, HIST2H3A, TNRC6A, PUM2, AGO2, AGO1, TGFB1, PPARG, POU5F1, ELAVL1, DND1, NCOR1, ESR1, ZC3H12A, ZC3H10, NCOR2, BCDIN3D, EGFR, MYCN, TP53, BMP4, DDX5, MAP2K2, MAP2K1, RIPK1, LIN28A, WTIP, ZFP36, STAT3, FXR1, DHX9, AJUBA, LIMD1
GO:0071364	BP	27	0.15177	1	cellular response to epidermal growth factor stimulus	PDPK1, SNAI2, PDE8A, ZPR1, EGFR, ERBB2, VIL1, TDGF1, PLCG1, ZFP36, IQGAP1, ZFP36L2, SOX9, DUSP3, STAT5B, MARS, EEF1A1, PTPN12, PTPN11, ZFP36L1, FOXC1, MED1, DAB2IP, SKAP1, INPP5K, GAREM1, IREB2
GO:0005604	CC	40	0.1518	1	basement membrane	AGRN, LAMA5, USH2A, EFEMP2, COL4A1, ANG, LAMB1, FREM3, LAMC1, NID1, ACHE, LAMA2, COL8A2, LAMA1, THBS4, FBN1, CD151, APLP1, COL4A4, LAMB2, HSPG2, COL4A3, DST, NID2, DAG1, LAMA4, LAMA3, AMTN, FRAS1, P3H2, ERBIN, TINAG, SMC3, COLQ, LOXL2, COL9A2, VWA2, COL15A1, COL4A2, COL8A1
GO:0016408	MF	19	0.15186	1	C-acyltransferase activity	ACAA1, ACAA2, ACAT2, ACAT1, HADHB, HADHA, ACSM4, ACSM2B, ACSM6, ACSM5, ACSM3, ACSM1, ACSM2A, GCAT, SPTLC1, SPTLC2, SPTSSB, SPTSSA, SPTLC3
GO:0002839	BP	10	0.15197	1	positive regulation of immune response to tumor cell	HRG, HSPD1, CD274, CRTAM, PVR, IL12A, IL12B, CD226, NECTIN2, KLRK1
GO:0030914	CC	11	0.15208	1	STAGA complex	SUPT3H, TADA3, TAF5L, SUPT7L, TAF10, TAF12, TAF9, KAT2A, TADA1, TRRAP, TAF6L
GO:0002396	BP	6	0.15214	1	MHC protein complex assembly	CALR, TAPBP, HLA-DMB, HLA-DRA, HLA-DMA, HLA-DRB1
GO:0045163	BP	3	0.15218	1	clustering of voltage-gated potassium channels	CNTN2, KCNIP2, CNTNAP2
GO:0072307	BP	4	0.15222	1	regulation of metanephric nephron tubule epithelial cell differentiation	LIF, PAX2, PAX8, STAT1
GO:0003339	BP	4	0.15222	1	regulation of mesenchymal to epithelial transition involved in metanephros morphogenesis	STAT1, LIF, PAX2, PAX8
GO:0071933	MF	8	0.15232	1	Arp2/3 complex binding	IQGAP2, WHAMM, CORO1B, PICK1, SNX9, JMY, GMFB, GMFG
GO:0031526	CC	29	0.1524	1	brush border membrane	SLC17A3, SLC26A4, CUBN, SLC22A5, SLC34A2, B4GALT1, CD36, CA4, AQP1, PEX19, SLC9A3, SLC11A2, SLC7A9, LRP2, SLC34A1, SLC3A1, PDZK1, ITLN1, SLC22A12, SLC26A6, CDHR2, CDHR5, ATP6V0A4, LIMA1, SHANK2, PLB1, MFSD10, GNA12, GNA13
GO:0003150	BP	3	0.15248	1	muscular septum morphogenesis	BMP4, TGFBR3, HEY2
GO:0004530	MF	4	0.1525	1	deoxyribonuclease I activity	DNASE1, DNASE1L2, DNASE1L3, DICER1
GO:0033262	BP	11	0.15268	1	regulation of nuclear cell cycle DNA replication	NUGGC, TIPIN, AICDA, CDC7, WIZ, DBF4B, INO80, TERF1, TERF2, BCL6, CHEK2
GO:0035268	BP	24	0.15287	1	protein mannosylation	DPM1, DPM3, DPY19L1, DPY19L3, DPY19L4, DPY19L2, DPY19L2P1, DPY19L2P2, ISPD, B4GAT1, FKTN, DPM2, LARGE1, TMTC4, TMTC3, TMTC1, TMTC2, LARGE2, POMGNT2, FKRP, POMT2, RXYLT1, POMT1, SDF2
GO:0030547	MF	32	0.15291	1	receptor inhibitor activity	CLEC12B, PCSK9, LYPD6, LY6E, LY6H, LYNX1, DKK1, IL18BP, LRPAP1, ADH7, WFIKKN2, ESR2, ZNF653, WFIKKN1, DKKL1, MTRNR2L9, MTRNR2L4, DKK3, MTRNR2L7, DKK2, MTRNR2L5, MTRNR2L3, DKK4, MTRNR2L2, MTRNR2L1, MTRNR2L8, MTRNR2L6, SPINT3, IL1RN, PXDN, FST, CCL5
GO:0007340	BP	13	0.15302	1	acrosome reaction	ADCY3, AKAP3, ACR, STX2, PCSK4, ROPN1B, PKDREJ, PRND, SPESP1, TNP2, ZP4, SYT6, EQTN
GO:0071042	BP	4	0.1531	1	nuclear polyadenylation-dependent mRNA catabolic process	PNPT1, EXOSC7, EXOSC9, EXOSC8
GO:0003416	BP	27	0.15313	1	endochondral bone growth	FGFR3, EVC, DDR2, ANXA2P2, ANXA2, NPPC, ANXA6, VIT, COL12A1, MATN1, COL6A1, COL21A1, COL7A1, SCARA3, MBL2, COL14A1, MATN4, MATN3, COL20A1, MATN2, VWA1, COCH, VWA2, COL6A3, COL6A2, CER1, STC1
GO:2001015	BP	5	0.15316	1	negative regulation of skeletal muscle cell differentiation	MYOCD, MSTN, EPHB1, AKIRIN1, SIX4
GO:0072079	BP	7	0.15323	1	nephron tubule formation	OSR1, SIX1, GATA3, SOX9, SOX8, PAX2, PAX8
GO:0005828	CC	7	0.1533	1	kinetochore microtubule	ZW10, CLASP2, KNTC1, RAB11A, CENPE, CLASP1, KIF18A
GO:0060729	BP	3	0.15334	1	intestinal epithelial structure maintenance	TLR4, SOX9, INAVA
GO:0009052	BP	6	0.15334	1	pentose-phosphate shunt, non-oxidative branch	TKT, SHPK, RPE, RPEL1, RPIA, TALDO1
GO:0042328	MF	6	0.15342	1	heparan sulfate N-acetylglucosaminyltransferase activity	NDST3, NDST1, EXT1, EXT2, NDST4, NDST2
GO:0043471	BP	7	0.15346	1	regulation of cellular carbohydrate catabolic process	SCARB2, PPP1R3B, INS, PHKG2, GSK3A, PGAM1, TIGAR
GO:0048678	BP	15	0.1535	1	response to axon injury	SOD1, APOD, DPYSL3, MORN4, P2RX4, MTR, P2RY12, FLRT3, DHFR, FOLR1, RTN4RL1, RTN4RL2, MAPK8IP3, NREP, GAP43
GO:0033146	BP	31	0.15355	1	regulation of intracellular estrogen receptor signaling pathway	AXIN1, UFL1, LATS1, ESR1, UFM1, RUNX1, CBFB, CARM1, KCTD6, DNAAF4, DDRGK1, UBA5, GPAM, UFSP2, CNOT1, FOXH1, BRCA1, ISL1, STRN3, KANK2, CRIPAK, ZNF366, CNOT9, CNOT2, KMT2D, YAP1, FOXA1, PAK1, SRARP, WBP2, PAGR1
GO:0048255	BP	34	0.15358	1	mRNA stabilization	VIP, PABPC1, GDNF, SLC11A1, HNRNPU, E2F1, CIRBP, ELAVL1, TENT5C, LARP1, RBM24, PAIP1, NOCT, AXIN2, THRAP3, DND1, MEIOC, SYNCRIP, YBX1, DHX9, IGF2BP1, HNRNPC, YBX3, ZFP36, MAPKAPK2, TIRAP, TARDBP, HNRNPA0, MAPK14, ANGEL2, MYD88, DAZL, BOLL, RBM38
GO:0090647	BP	7	0.15374	1	modulation of age-related behavioral decline	DKK1, PRNP, APP, GRM5, PSEN1, PICALM, AGER
GO:0035610	BP	4	0.15375	1	protein side chain deglutamylation	AGBL2, AGBL4, AGBL1, AGTPBP1
GO:2000738	BP	16	0.15383	1	positive regulation of stem cell differentiation	NUDT21, HOXB4, SP7, RBM24, TACSTD2, GATA4, NKX2-5, TGFB2, TBX5, DHX36, FOXC1, SEMA3C, SOX5, SOX6, SOX9, LTBP3
GO:0004114	MF	24	0.15384	1	3',5'-cyclic-nucleotide phosphodiesterase activity	PDE5A, PDE9A, PDE4D, PDE3B, PDE11A, PDE10A, PDE2A, PDE8A, PDE8B, PDE4A, PDE1A, PDE1B, PDE4B, PDE4C, PDE7A, PDE3A, PDE7B, PDE1C, PDE6A, PDE6B, PRKAR2A, PRKAR2B, PRKAR1A, PRKAR1B
GO:1903899	BP	3	0.15392	1	positive regulation of PERK-mediated unfolded protein response	AGR2, TMEM33, BOK
GO:0030210	BP	3	0.15407	1	heparin biosynthetic process	GLCE, ANGPT1, CSGALNACT1
GO:0046323	BP	5	0.15408	1	glucose import	SLC2A4, HNF1A, RAB4B, SORT1, TRARG1
GO:0030032	BP	24	0.15422	1	lamellipodium assembly	RHOD, ABLIM1, ABLIM3, ITGB1, KIT, VCL, S1PR1, ARFIP2, CDH13, RAC1, ARHGEF7, PTPRO, CCDC88A, CARMIL1, CYFIP1, WHAMM, SPATA13, P2RY12, GOLPH3, PARVB, ARHGEF4, ABLIM2, DMTN, SRGAP2
GO:2000370	BP	3	0.15425	1	positive regulation of clathrin-dependent endocytosis	WASL, DAB2, SCYL2
GO:0043985	BP	6	0.15433	1	histone H4-R3 methylation	PRMT5, PRMT1, COPRS, PRDM4, PRMT6, PRMT7
GO:1990430	MF	5	0.15449	1	extracellular matrix protein binding	ITGAV, ITGB8, CLEC14A, CD248, MEPE
GO:0061888	BP	5	0.15451	1	regulation of astrocyte activation	IL6, LDLR, APP, AGER, TTBK1
GO:0007221	BP	17	0.15499	1	positive regulation of transcription of Notch receptor target	PBX1, STAT1, NOTCH1, RBPJ, EP300, SNW1, DLGAP5, WWC1, MAML2, MAML1, CREBBP, KAT2B, MAML3, NOTCH4, HEYL, NOTCH3, PLXND1
GO:1902775	BP	3	0.15499	1	mitochondrial large ribosomal subunit assembly	DHX30, DDX28, FASTKD2
GO:0032036	MF	8	0.15551	1	myosin heavy chain binding	MYL2, CORO1A, MYBPC3, NKD2, LIMCH1, SPTBN5, MYL3, MYL4
GO:0040015	BP	3	0.15569	1	negative regulation of multicellular organism growth	PTCH1, GDF15, BBS2
GO:0015701	BP	41	0.15595	1	bicarbonate transport	CA12, CA1, CA2, SLC4A1, SLC4A2, CA3, CFTR, CA4, CA6, AQP1, CA5A, CA7, SLC4A3, HBB, HBA1, RHAG, CA9, SLC4A8, CYB5R2, CYB5RL, SLC4A10, CYB5R4, SLC26A9, CA13, SLC4A11, SLC26A7, SLC4A9, SLC26A6, SLC4A5, CYB5R1, CA14, SLC4A7, SLC4A4, BEST1, SLC26A3, SLC26A4, SLC26A8, SLC26A5, SLC26A2, SLC26A1, SLC26A10
GO:0006556	BP	4	0.15601	1	S-adenosylmethionine biosynthetic process	MAT2A, MAT1A, METTL16, MAT2B
GO:1901655	BP	35	0.15602	1	cellular response to ketone	DCPS, NDOR1, ADCY6, TNFSF4, PTGER2, GNG2, GNB1, SFRP1, PTGER4, KLF9, ACOD1, SRC, ROCK2, SPP1, UGT3A2, NR3C1, AQP1, DSPP, PCK1, PCK2, AKR1C3, PTGFR, AKR1C2, LARP1, PARK7, ADCY3, ADCY5, CFTR, AHR, ADCY8, GNAI1, ADCY2, ADCY1, ADAM15, MAP4K1
GO:0045776	BP	19	0.15604	1	negative regulation of blood pressure	FFAR3, DRD2, DRD3, ADIPOQ, RNLS, SCPEP1, NOS3, RNPEP, NOS2, NOS1, GPR37L1, BMPR2, NPPB, NPPA, PRCP, ADRB2, ADRB1, ADRB3, SOD2
GO:1903936	BP	5	0.15647	1	cellular response to sodium arsenite	MAPK13, HNRNPA1, HSF1, ZC3H12A, DAXX
GO:0006639	BP	69	0.15668	1	acylglycerol metabolic process	APOE, APOA2, APOC3, APOH, LPL, LIPF, CETP, PLA2G16, PNLIPRP2, CAV3, CAV1, APOA5, LMF1, SEL1L, GK2, APOBR, GK5, GK3P, LPIN1, SIRT1, SLC27A5, MOGAT2, GPAT3, AGMO, GPAT4, MOGAT3, LPIN2, MOGAT1, DGAT2, GPAM, PNPLA3, LPIN3, PCK1, PCK2, FABP12, FABP7, FABP3, FABP1, LIPC, FABP2, FABP4, CPS1, FABP6, FABP5, FABP9, PNPLA5, APOA1, APOA4, PNPLA2, PNPLA1, MGLL, DGKA, DGKQ, DGKZ, DGKD, PGS1, DGKG, DGKI, DGKH, …
GO:0046824	BP	41	0.15669	1	positive regulation of nucleocytoplasmic transport	NEDD4, EFCAB7, IPO5, PIK3R2, HDAC3, CHP2, ZPR1, BAG3, TGFB1, TPR, CDH1, HCLS1, JUP, PIK3R1, SMAD3, PRKCD, HYAL2, TRIM28, ZIC1, ZC3H12A, ECT2, DMAP1, RBM22, RAPGEF3, IL1B, TP53, GSK3B, YWHAE, CAMK1, GAS6, ANP32B, XPO4, TCF7L2, GTSE1, RIOK2, NCBP2, KHDRBS1, DHX9, CPSF6, RBM27, RBM26
GO:0071108	BP	26	0.1567	1	protein K48-linked deubiquitination	TNFAIP3, USP8, USP5, ATXN3, OTUD4, OTUD3, YOD1, OTUD7B, USP34, USP37, USP33, BAP1, OTUB2, OTUB1, VCPIP1, USP25, USP20, MINDY1, OTUD7A, USP50, MINDY2, USP7, DESI2, MINDY3, MINDY4, MINDY4B
GO:0015809	BP	6	0.15673	1	arginine transport	CLN3, PQLC2, SLC25A29, SLC38A9, SLC7A2, SLC7A1
GO:0050957	BP	6	0.15675	1	equilibrioception	CLRN1, MYO7A, USH1G, PCDH15, CDH23, USH1C
GO:1905207	BP	28	0.15678	1	regulation of cardiocyte differentiation	WNT3A, GATA4, NKX2-5, TGFB2, TBX5, DHX36, PRICKLE1, EGFR, HEY2, FZD7, DKK1, BMP2, SOX6, FRS2, GSK3A, SMAD4, SEMA3C, MYOCD, GPER1, GREM1, TGFB1, EFNB2, MEF2C, BMP4, IGF1, EDN1, AKAP6, ENG
GO:0032592	CC	54	0.15693	1	integral component of mitochondrial membrane	SLC25A4, OXA1L, SLC8B1, MICU1, TMEM70, MFF, ABCB10, TIMM23, SCO2, SCO1, TMEM11, ETFDH, AGK, TMEM177, UQCC3, COX18, MTLN, MCU, MCUR1, COQ2, TIMM17A, COA1, SMDT1, L2HGDH, MCUB, COX16, COX11, SLC25A3, MPC2, MPC1, PET100, SLC25A19, TIMM23B, IMMT, CHCHD10, CHCHD6, DNAJC11, CHCHD3, TOMM40, CPT1A, DMPK, BNIP3, BAK1, MFN1, RHOT2, RHOT1, GDAP1, MGARP, MUL1, PINK1, ABCB6, FIS1, TOMM20, TOMM20L
GO:0071428	BP	14	0.15694	1	rRNA-containing ribonucleoprotein complex export from nucleus	XPO1, EIF6, ABCE1, RAN, NMD3, NUP88, RRS1, BCCIP, NPM1, ZNF593, RPS15, LTV1, TSC1, RPSA
GO:0010968	BP	5	0.15702	1	regulation of microtubule nucleation	EML2, HSPA1A, HSPA1B, DCTN1, RANGRF
GO:0017001	BP	37	0.15703	1	antibiotic catabolic process	SULT1B1, SULT1C4, SULT1E1, SULT1A1, SULT1A2, SULT2A1, AKR1B10, AKR1C3, NPL, NAGK, GNPDA1, GNPDA2, PCK2, PCK1, PXDNL, CAT, MPO, APOA4, GPX1, GPX3, PRDX3, PRDX2, HBB, HBA1, PRDX1, PXDN, HBG2, PRDX5, HBZ, HBD, HBE1, HBQ1, HBM, HBG1, PRDX6, ADH5, ADH4
GO:0021766	BP	20	0.15716	1	hippocampus development	PAFAH1B1, GSK3B, EPHA5, RELN, KIF14, KIRREL3, MFSD2A, BBS4, BBS2, MKKS, PEBP1, HSD3B1, HSD3B2, LRP8, PTEN, CDK6, NEUROD1, TMEM108, PROX1, LEF1
GO:0008635	BP	6	0.15722	1	activation of cysteine-type endopeptidase activity involved in apoptotic process by cytochrome c	APAF1, CASP9, CYCS, BAX, BOK, DIABLO
GO:0016018	MF	17	0.1573	1	cyclosporin A binding	PPIH, PPIB, PPIF, NKTR, PPIC, RANBP2, PPIA, PPP3R1, PPP3CA, PPID, PPIL2, PPIG, CWC27, PPIL6, PPWD1, PPIE, PPIL1
GO:0008510	MF	6	0.15743	1	sodium:bicarbonate symporter activity	SLC4A9, SLC4A5, SLC4A7, SLC4A4, SLC4A10, SLC4A8
GO:0070935	BP	14	0.15744	1	3'-UTR-mediated mRNA stabilization	HNRNPC, YBX3, ZFP36, MAPKAPK2, TIRAP, TARDBP, HNRNPA0, ELAVL1, MAPK14, ANGEL2, MYD88, DAZL, BOLL, RBM38
GO:0060575	BP	5	0.15746	1	intestinal epithelial cell differentiation	GATA4, GATA6, CDX2, GATA5, PTK6
GO:0035173	MF	17	0.15757	1	histone kinase activity	CDK1, CDK2, BAZ1B, CCNB1, PRKAA2, PRKAA1, AURKB, AURKC, AURKA, VRK1, CHEK1, PKN1, PRKCB, PRKCA, HASPIN, DCAF1, JAK2
GO:0000054	BP	12	0.15759	1	ribosomal subunit export from nucleus	XPO1, EIF6, ABCE1, RAN, NMD3, NUP88, RRS1, BCCIP, NPM1, ZNF593, RPS15, LTV1
GO:2000352	BP	25	0.15767	1	negative regulation of endothelial cell apoptotic process	KRIT1, PDPK1, PAK4, FGA, FGB, FGG, IL4, SERPINE1, ICAM1, SCG2, IL11, TNFAIP3, IL10, GATA2, GATA3, IL13, KDR, TEK, MAPK7, SEMA5A, GAS6, ANGPT1, NFE2L2, TNIP2, NDNF
GO:0097676	BP	3	0.15779	1	histone H3-K36 dimethylation	SETMAR, SETD2, ASH1L
GO:0071896	BP	3	0.15786	1	protein localization to adherens junction	DSP, SCRIB, MPP7
GO:0086004	BP	29	0.15811	1	regulation of cardiac muscle cell contraction	PLN, SRI, STC1, ANK2, PDE4B, PDE4D, SCN5A, ATP2A2, CAV3, CAV1, CAMK2D, AKAP9, RANGRF, HCN4, GJA5, RYR2, TRPM4, RNF207, JUP, DSP, DSC2, DLG1, CACNA1C, DSG2, PKP2, CTNNA3, BIN1, KCNE3, NOS1AP
GO:0002309	BP	3	0.15829	1	T cell proliferation involved in immune response	SLC11A1, LILRB1, TNFSF18
GO:0031069	BP	7	0.15841	1	hair follicle morphogenesis	FOXE1, FGFR2, TGFB2, KRT17, TGM3, KRT71, WNT10A
GO:0002295	BP	8	0.15853	1	T-helper cell lineage commitment	ZFPM1, SPN, IL6, STAT3, IRF4, BATF, SLAMF6, LY9
GO:1901841	BP	8	0.1586	1	regulation of high voltage-gated calcium channel activity	NOS1AP, NPPA, SRI, PDE4B, NIPSNAP2, CACNB3, CACNA2D1, CACNB2
GO:0031999	BP	3	0.15877	1	negative regulation of fatty acid beta-oxidation	AKT1, PLIN5, ETFBKMT
GO:0016799	MF	22	0.15888	1	hydrolase activity, hydrolyzing N-glycosyl compounds	ADPRH, CD38, BST1, MBD4, RPS3, MPG, NTHL1, TDG, SMUG1, NEIL3, NEIL2, NEIL1, MUTYH, PCNA, OGG1, UNG, APEX1, DNPH1, ADPRHL2, MACROD2, MACROD1, OARD1
GO:0016554	BP	11	0.15896	1	cytidine to uridine editing	APOBEC1, A1CF, APOBEC2, APOBEC3G, APOBEC3B, APOBEC3F, APOBEC3A, APOBEC3C, AICDA, APOBEC3H, APOBEC3D
GO:0030252	BP	5	0.159	1	growth hormone secretion	GHRH, RAB1A, LTBP4, GHSR, GHRL
GO:2000546	BP	3	0.159	1	positive regulation of endothelial cell chemotaxis to fibroblast growth factor	FGF18, FGF2, FGFR1
GO:1904430	BP	4	0.15906	1	negative regulation of t-circle formation	XRCC5, TERF2, RTEL1, RTEL1-TNFRSF6B
GO:0060306	BP	28	0.1591	1	regulation of membrane repolarization	CASQ2, KCNQ1, YWHAE, KCNJ2, KCNH2, AKAP6, NEDD4L, AKAP9, KCNE2, CACNB3, CACNA2D1, CAV1, RNF207, DLG1, NOS1AP, KCNE3, KCNE1, CAV3, ANK2, SCN1B, SNTA1, SCN5A, SCN4B, KCNE1B, KCNE4, NPPA, KCNA5, CACNA1D
GO:0019865	MF	12	0.15924	1	immunoglobulin binding	HRG, VWF, CD22, LILRA2, JCHAIN, AMBP, LGALS3, FCER1G, UMOD, PIP, FCGR2B, FCGRT
GO:0042058	BP	70	0.15931	1	regulation of epidermal growth factor receptor signaling pathway	IFI6, CEACAM1, FER, CDH13, PTPN12, RHBDF1, MVB12A, MVB12B, RHBDF2, NCK2, APP, SHC1, SOCS5, ZGPAT, GPRC5A, SOCS4, CHMP6, TSG101, VPS25, ZFYVE28, ERRFI1, CBLC, SNX6, CBL, CBLB, EREG, EGF, TGFA, ADRA2A, ADAM17, EPGN, FBXW7, HGS, SPRY2, SPRY1, STAM2, EGFR, PTPN2, PTPN3, EPS15, DUSP3, ITGA1, CDC42, GRB2, PTPRJ, ARHGEF7, DAB2IP, STAM, SH3GL2, RNF126, EPS15L1, RNF115, EPN1, RAB7A, HIP1, HIP1R, AGR2, AGT…
GO:0099068	BP	12	0.15958	1	postsynapse assembly	WNT7A, WNT5A, LRP4, NLGN1, NLGN2, NRXN2, NRXN1, CEL, PTEN, SHANK3, SHANK1, SHANK2
GO:0042311	BP	9	0.15967	1	vasodilation	NOS3, NOS1, CPS1, ADRB2, ADRB1, ADRB3, SOD2, SOD1, KCNMA1
GO:2001186	BP	6	0.1597	1	negative regulation of CD8-positive, alpha-beta T cell activation	HFE, LILRB1, CD274, ZBTB7B, SOCS1, VSIR
GO:1990907	CC	11	0.15985	1	beta-catenin-TCF complex	BCL9, TCF4, CTNNB1, TLE1, TLE3, TLE4, LDB1, BCL9L, PYGO2, LEF1, TCF7L2
GO:0106071	BP	4	0.15989	1	positive regulation of adenylate cyclase-activating G protein-coupled receptor signaling pathway	PRKCA, GSK3A, MRAP, MRAP2
GO:0071712	BP	11	0.16	1	ER-associated misfolded protein catabolic process	TOR1A, BAG6, VCP, UFD1, RNF5, DERL1, UGGT1, RNF185, UGGT2, SDF2, POMT2
GO:0017153	MF	10	0.16005	1	sodium:dicarboxylate symporter activity	SLC13A3, SLC13A5, SLC13A1, SLC13A4, SLC13A2, SLC1A3, SLC1A2, SLC1A1, SLC1A7, SLC1A6
GO:0051418	BP	8	0.16012	1	microtubule nucleation by microtubule organizing center	TUBGCP6, TUBGCP3, TUBGCP2, TUBGCP5, MZT1, TUBGCP4, CEP192, NIN
GO:0043300	BP	28	0.16025	1	regulation of leukocyte degranulation	LGALS9, CD300A, CD84, CCR2, CEACAM1, FCGR2B, FGR, GAB2, SYK, SNX4, VAMP8, F2RL1, STX4, ITGB2, ITGAM, CD177, AP1G1, LAMP1, FES, LYN, STXBP2, UNC13D, C12orf4, ADGRE2, FER, VAMP2, VAMP3, SNX6
GO:0140104	MF	29	0.16031	1	molecular carrier activity	NDUFAB1, HBB, CYGB, IPCEF1, NGB, HBE1, HBD, HBQ1, HBZ, HBG1, HBG2, HBM, HBA1, ATOX1, COX17, PARK7, CCS, TF, FXN, URM1, XPO1, NUPL2, NUP214, RAN, XPO5, XPO7, RANBP17, CSE1L, XPO4
GO:0033002	BP	6	0.16035	1	muscle cell proliferation	MEGF10, BMP10, TGFB2, TGFBR3, NDRG4, NAA35
GO:0072379	CC	4	0.16036	1	ER membrane insertion complex	BAG6, GET4, SGTA, SGTB
GO:0090073	BP	7	0.16045	1	positive regulation of protein homodimerization activity	LGALS3, TIRAP, MEF2C, TRAF2, STPG1, PARK7, TRAF4
GO:0021544	BP	8	0.16077	1	subpallium development	BBS4, BBS2, MKKS, CNTNAP2, FOXP2, INHBA, SHANK3, GSX2
GO:0032527	BP	24	0.16079	1	protein exit from endoplasmic reticulum	SEC16A, SURF4, LMAN1, TMED9, PREB, RANGRF, TMEM129, HSP90B1, VCP, SEC61B, HERPUD1, SYVN1, NPLOC4, UFD1, FAF2, SELENOS, DERL1, DERL2, SEL1L, AUP1, ERLEC1, OS9, HM13, RHBDD1
GO:0045779	BP	6	0.1609	1	negative regulation of bone resorption	CALCA, IL6, TNFAIP3, CARTPT, P2RX7, UBASH3B
GO:0030497	BP	12	0.16118	1	fatty acid elongation	HACD4, HACD2, TECR, HACD3, HACD1, ELOVL7, ELOVL1, ELOVL4, ELOVL6, ELOVL3, ELOVL5, ELOVL2
GO:0060351	BP	27	0.16119	1	cartilage development involved in endochondral bone morphogenesis	HOXA11, TRPV4, SOX9, NPPC, ANXA6, VIT, COL12A1, MATN1, COL6A1, COL21A1, COL7A1, SCARA3, MBL2, COL14A1, MATN4, MATN3, COL20A1, MATN2, VWA1, COCH, VWA2, COL6A3, COL6A2, ANXA2P2, ANXA2, CER1, STC1
GO:0090183	BP	35	0.16126	1	regulation of kidney development	GATA3, GDNF, SIX1, SIX4, AGT, VEGFA, SOX9, LHX1, SOX8, PAX2, PAX8, NOG, SMO, WT1, BASP1, TACSTD2, BMP4, SIX2, STAT1, LIF, RET, EGR1, ADIPOQ, MYC, PDGFB, PDGFA, PDGFRB, FOXD1, SHH, PROM1, BMP7, FLCN, MMP9, OSR1, CTNNB1
GO:0005310	MF	39	0.1613	1	dicarboxylic acid transmembrane transporter activity	SLC25A10, SLC1A7, SLC25A12, SLC1A3, SLC1A2, SLC1A1, SLC17A8, SLC25A22, SLC17A7, SLC17A6, SLC25A13, SLC38A7, SLC25A18, SLC1A6, SLC7A11, SLC19A2, SLC19A1, PDPN, SLC46A1, SLC25A32, ABCC2, SLC25A21, SLC25A30, SLC25A11, SLC13A1, SLC13A3, SLC13A5, SLC13A4, SLC13A2, SLC26A7, SLC26A8, SLC26A6, SLC26A1, SLC26A4, SLC26A3, SLC26A2, SLC26A9, SLC26A5, SLC26A10
GO:0048641	BP	28	0.16138	1	regulation of skeletal muscle tissue development	MEGF10, DLL1, MSTN, ACTN3, USP19, TGFB1, MYOCD, EPHB1, AKIRIN1, SIX4, FLOT1, MEF2C, MYOG, LMOD3, FAM129B, MYF5, MYOD1, MYF6, ARNTL, GPC1, RBM24, TBX1, HDAC9, DDX5, NR1D2, DDX17, UQCC2, KLHL41
GO:0015677	BP	4	0.16143	1	copper ion import	ATP7B, STEAP2, STEAP4, STEAP3
GO:0070827	BP	3	0.16144	1	chromatin maintenance	SUPV3L1, SUPT6H, MTHFR
GO:0045005	BP	39	0.16167	1	DNA-dependent DNA replication maintenance of fidelity	CENPX, PCNA, CDK9, BLM, RAD51, WRN, GEN1, SETMAR, ZRANB3, RFWD3, MMS22L, FANCM, CENPS, BOD1L1, FBH1, DDX11, THOC1, TONSL, PRIMPOL, NUCKS1, ETAA1, RTEL1, SMARCAL1, EME1, EME2, DNA2, MRE11, SAMHD1, BRCA2, SLFN11, MSH3, MSH6, TIPIN, TIMELESS, POLE, POLD1, ZNF830, DONSON, MCM9
GO:0033273	BP	18	0.16175	1	response to vitamin	GAS6, POSTN, CYP27B1, BGLAP, ALPL, SPP1, CDKN2D, CYP24A1, AQP3, TYR, FES, SFRP1, PIM1, VDR, KYNU, FOLR1, FOLR2, HLCS
GO:0042246	BP	16	0.16181	1	tissue regeneration	APOD, APOA5, KLK6, CPQ, GAP43, TEC, CFLAR, LARGE1, PPP3CA, EYS, IGF1, MSTN, AKIRIN1, ANXA1, ERBB4, FZD9
GO:0045039	BP	11	0.16204	1	protein insertion into mitochondrial inner membrane	TIMM10, AGK, TIMM29, NDUFA13, TIMM22, TIMM9, TIMM13, ROMO1, COX18, OXA1L, MAIP1
GO:0000101	BP	6	0.16209	1	sulfur amino acid transport	CTNS, SLC1A4, SLC7A9, SLC3A1, SLC38A7, SLC1A1
GO:0045879	BP	18	0.16213	1	negative regulation of smoothened signaling pathway	MGRN1, TULP3, GLI3, PTCH1, KIF7, KCTD21, ULK3, MEGF8, KCTD6, MOSMO, HHIP, GLIS2, IFT122, SUFU, BTRC, PTCH2, RFX4, GPR161
GO:0010909	BP	3	0.16215	1	positive regulation of heparan sulfate proteoglycan biosynthetic process	CTNNB1, PXYLP1, TCF7L2
GO:1904874	BP	14	0.16215	1	positive regulation of telomerase RNA localization to Cajal body	TCP1, CCT6A, CCT5, CCT3, CCT8, CCT4, CCT2, SHQ1, NAF1, CCT7, NOP10, NHP2, RUVBL2, RUVBL1
GO:0000175	MF	32	0.16238	1	3'-5'-exoribonuclease activity	EXOSC10, EXOSC9, EXOSC2, EXOSC7, PAN2, PDE12, ERI1, DIS3L2, PNPT1, DIS3L, ISG20, TOE1, USB1, XRN2, ISG20L2, EXOSC4, EXOSC5, EXOSC3, CNOT8, CNOT7, DIS3, PARN, REXO2, ERI3, PNLDC1, ERI2, CNOT1, PAN3, CNOT6L, CNOT2, NOCT, CNOT6
GO:0010510	BP	6	0.16244	1	regulation of acetyl-CoA biosynthetic process from pyruvate	GSTZ1, PDK1, PDK2, PDK4, PDP1, PDP2
GO:0090666	BP	4	0.16246	1	scaRNA localization to Cajal body	TCP1, CCT4, CCT2, WRAP53
GO:0005901	CC	56	0.16279	1	caveola	FXYD1, JAK2, NOS1AP, LRP6, FLOT1, CAVIN2, INSR, HCK, TFPI, SRC, SELE, KCNA5, ATP2B4, F2R, MAPK3, MAPK1, NOS3, IRS1, BMPR1A, TGFBR2, ADCY8, CAV2, EMP2, CDH13, CAV3, CAV1, KCNMA1, AKAP6, CLN3, PTCH1, BMPR2, LRP8, FLOT2, SCN5A, MLC1, PTGIS, CAVIN4, CAVIN1, BVES, KIF18A, SCARB1, CAVIN3, ADTRP, DLC1, SMO, PLVAP, RANGRF, MYOF, EHD2, PACSIN2, SMPD2, CDH1, CBL, SLC6A3, CORO1C, LRRK2
GO:0005991	BP	3	0.16282	1	trehalose metabolic process	TREH, PGGHG, BRAF
GO:0045992	BP	14	0.16296	1	negative regulation of embryonic development	CTNNB1, FZD3, SULF1, SFRP2, FUZ, TBX2, GPR161, LFNG, FZD7, COL5A2, COL5A1, MESP1, DKK1, GATA3
GO:0034388	CC	7	0.16301	1	Pwp2p-containing subcomplex of 90S preribosome	WDR3, TBL3, PWP2, UTP6, BTRC, UTP18, WDR36
GO:0046112	BP	12	0.16302	1	nucleobase biosynthetic process	PAICS, SHMT1, GMPS, MTHFD1, MTHFD1L, APRT, PRTFDC1, ADA, GART, CTPS1, CAD, DHODH
GO:0016074	BP	14	0.16309	1	snoRNA metabolic process	NAF1, GAR1, NUDT16, FBLL1, FBL, PARN, TENT4B, TENT4A, EXOSC6, EXOSC4, EXOSC2, EXOSC5, EXOSC3, RNF113B
GO:0048263	BP	4	0.16319	1	determination of dorsal identity	GREM1, CER1, NBL1, WNT8B
GO:0030864	CC	60	0.16333	1	cortical actin cytoskeleton	CLDN5, FLOT1, RAPGEF3, GSN, MYZAP, SLC2A1, CDH1, CAPN2, CDH2, CORO1A, RDX, GYS2, EEF1A1, AKAP13, FLOT2, LASP1, LLGL1, PLEKHH2, DLC1, MYADM, TRPV4, LANCL2, MYO1A, DCDC2, MYRIP, LLGL2, MLPH, MOBP, DCDC2B, CAP2, SHROOM3, CAP1, DCDC2C, SHROOM1, WDR1, GCOM1, MYH9, MAEA, ANLN, RTKN, SPTBN2, EPB41L2, SPTAN1, SPTBN4, SPTBN5, WASL, GMFB, CAPZA2, CAPZA3, HIP1R, WIPF2, GMFG, BIN3, HIP1, TIGD5, WIPF1, CAPZA1…
GO:0035886	BP	7	0.16336	1	vascular smooth muscle cell differentiation	GATA6, MESP1, VEGFA, NOTCH1, ENG, HES1, HEY2
GO:0090279	BP	24	0.16342	1	regulation of calcium ion import	EGF, CTNNB1, CAV3, PKD2, FCRL3, GRM6, PDGFB, PDGFRB, CCL3, CCL2, LGALS3, CXCL12, STC1, RAMP3, CALCR, SLN, EPPIN, SEMG1, TRIM27, PLN, SLC30A1, MRLN, PRNP, FYN
GO:0005452	MF	10	0.16342	1	inorganic anion exchanger activity	SLC4A1, SLC4A2, SLC26A3, SLC4A3, SLC4A8, SLC22A6, SLC4A10, SLC22A8, SLC26A6, SLC22A11
GO:1990239	MF	6	0.16343	1	steroid hormone binding	SULT2B1, NR3C1, ATP1A1, ATP1A3, ATP1A2, GPER1
GO:0035729	BP	8	0.16369	1	cellular response to hepatocyte growth factor stimulus	NRP1, TDGF1, HGF, BCAR1, SIRT2, APPL2, LGMN, APPL1
GO:0007215	BP	38	0.16377	1	glutamate receptor signaling pathway	GRID2, GRIK1, GRIA4, GRIN2A, GRIK2, GRIK3, GRIN2B, KCNB1, GRIN2C, GRIK4, PLCB1, GNAQ, GRM6, GRM5, GRM1, TRPM1, DAGLB, GRM2, HOMER3, GRM7, HOMER1, GRM4, HOMER2, DAGLA, GRM8, GRM3, GRIN3B, APP, GRIA2, GRIN1, CLN3, PTK2B, CDK5R1, CPEB4, GRIN2D, GRIA1, GRIN3A, GRIK5
GO:0043401	BP	74	0.1638	1	steroid hormone mediated signaling pathway	ABHD2, BMP4, BMP7, GPER1, OR51E2, PGRMC2, NR3C2, PPARA, ESR2, PAQR7, PAQR8, ESR1, NKX3-1, LEF1, PLPP1, MED24, MED1, MED30, MED4, MED17, CALCOCO1, MED13, THRAP3, MED16, ARID1A, RBFOX2, TADA3, DDX5, DEFA1, DEFA3, POU4F2, NCOA6, TRIP4, PPARGC1B, DDX54, DDX17, EGLN2, RBM14, PADI2, SAFB, TGFB1I1, SCGB2A1, PIAS1, PIAS2, RB1, CCNE1, CTNNB1, BRCA1, NRIP1, CDK7, RAN, RNF4, NCOA4, FHL2, NCOA1, KAT5, PMEPA1…
GO:0046696	CC	5	0.16397	1	lipopolysaccharide receptor complex	TLR4, CD14, HSPD1, TRIL, LY96
GO:0000289	BP	21	0.16411	1	nuclear-transcribed mRNA poly(A) tail shortening	CNOT1, CNOT3, PARN, CNOT4, ZFP36, PAN2, PAN3, TUT4, TUT7, PNLDC1, CNOT9, CNOT6L, TNKS1BP1, CNOT10, CNOT2, CNOT8, CNOT7, CNOT11, CNOT6, SAMD4A, SAMD4B
GO:0019864	MF	5	0.16431	1	IgG binding	UMOD, PIP, FCGR2B, FCGRT, FCER1G
GO:0060065	BP	6	0.16437	1	uterus development	RBP4, GATA3, LHX1, TGFB2, NIPBL, STRA6
GO:0032212	BP	32	0.16441	1	positive regulation of telomere maintenance via telomerase	MAP2K7, TNKS, PARN, HNRNPA1, XRCC5, TCP1, MAPK3, MAPK1, CCT6A, CCT5, CCT3, CCT8, CCT4, NEK2, CCT2, PRKCQ, ATM, ATR, HMBOX1, MAPKAPK5, MAPK15, NEK7, ACD, AURKB, NAF1, PNKP, CCT7, PKIB, TNKS2, POT1, FBXO4, MAP3K4
GO:0045739	BP	59	0.16454	1	positive regulation of DNA repair	SMCHD1, FGF10, RNF8, EGFR, PCNA, H2AFX, RPS3, BRCA1, CEBPG, UBE2N, ERCC6, DHX9, TRIM28, ABRAXAS1, RNF168, SIRT1, UIMC1, EYA1, EYA3, NPAS2, WRAP53, TIGAR, BABAM1, TMEM161A, BABAM2, EYA2, EYA4, PRKCG, HMGB1, HDAC10, PARP1, XRCC1, FAM168A, MGMT, FOXM1, SPIRE1, SPIDR, SLF2, SPIRE2, NUDT16, DDX11, SLF1, FMN2, TIMELESS, FUS, ACTR2, MRNIP, MMS19, BLM, SETMAR, RIF1, KDM4D, SHLD3, SHLD2, PARP9, SHLD1, DTX…
GO:0038127	BP	66	0.16463	1	ERBB signaling pathway	MAPK1, NRG1, PTPN11, MVP, PIK3C2A, EREG, PDPK1, NCK2, RPS6KA5, EGFR, EGF, TGFB1, PIGR, VIL1, SRC, TDGF1, AREG, PLCG1, CBL, PIK3R1, SHC1, AKT1, PIK3CA, EPS15, IQGAP1, SOX9, BCAR1, GRB2, ADAM17, SOS1, EFEMP1, EPS8, GAB1, GRB7, DGKD, FAM83B, SLC30A10, FAM83A, SHC3, KIF16B, ERBIN, HBEGF, GAREM1, PLCE1, PTK2, BTC, TGFA, PTK2B, EPGN, NRG2, CPNE3, ERBB2, HSP90AA1, PRKCA, ERBB3, MATK, PTPN12, PTK6, PTPRR…
GO:0051181	BP	43	0.16471	1	cofactor transport	PPT1, SLC25A45, SLC25A29, SLC25A48, SLC25A47, SLC25A20, SLC22A6, SLC25A21, SLC25A11, FOLR2, FOLR1, FOLR3, SLC19A1, PDPN, SLC46A1, SLC25A32, SLC19A2, LRP2, SLC48A1, ABCB6, FLVCR1, HRG, ABCG2, FLVCR2, CUBN, TCN2, AMN, CD320, ABCC1, LMBRD1, LCN2, SLC22A17, SLC44A4, SLC25A19, SLC9A3R1, SLC25A17, SLC25A26, SLC33A1, SLC5A6, SLC25A42, SLC23A2, SLC23A1, SLC16A12
GO:0042421	BP	7	0.16493	1	norepinephrine biosynthetic process	TH, DBH, GATA3, INSM1, MOXD1, MOXD2P, HAND2
GO:0043497	BP	7	0.16517	1	regulation of protein heterodimerization activity	BCL2, CD36, HSF1, NRG1, BAX, BAK1, DAB2IP
GO:0008297	MF	8	0.16541	1	single-stranded DNA exodeoxyribonuclease activity	MGME1, MEIOB, ISG20, EXO5, EXD2, ERI2, POLE, EXO1
GO:0030316	BP	26	0.16549	1	osteoclast differentiation	TNFSF11, TYROBP, EFNA2, FARP2, CSF1R, CSF1, EPHA2, GPR183, GLO1, MAPK14, OSCAR, DCSTAMP, FOXP1, TREM2, GAB2, SNX10, TNFRSF11A, EFNA4, IREB2, SBNO2, ANXA2, SRC, ANXA2P2, OCSTAMP, TCTA, SH3PXD2A
GO:0051081	BP	14	0.16551	1	nuclear envelope disassembly	PLK1, DCTN1, AKAP8L, CCNB2, CTDNEP1, PRKCB, CDK1, CCNB1, PRKCA, LPIN1, CNEP1R1, NEK9, VRK1, NEK6
GO:0072078	BP	27	0.16552	1	nephron tubule morphogenesis	AHI1, OSR1, SIX1, GATA3, SOX9, SOX8, PAX2, PAX8, WNK4, KLHL3, PKD1, WNT11, TCF21, MYC, FGF2, BMP2, BMP4, WT1, HOXA11, HOXD11, GDNF, PKD2, SHH, NPNT, SALL1, FOXD1, FGF1
GO:0046040	BP	7	0.16595	1	IMP metabolic process	ADSSL1, NT5C2, ADSS, AMPD2, AMPD3, AMPD1, PFAS
GO:0007084	BP	6	0.16597	1	mitotic nuclear envelope reassembly	BANF1, LMNA, REEP3, ANKLE2, VRK1, REEP4
GO:0031904	CC	32	0.16599	1	endosome lumen	AP4M1, JAK2, PRL, GH1, GH2, INS, APOB, APP, CD63, CSH1, PRLR, AP4E1, AP4S1, AP4B1, PDLIM4, RAB38, B2M, RAB32, LNPEP, IL12A, IL12B, NAPSA, SFTPB, CTSH, PGA3, PGA5, SFTPC, CTSL, CTSB, CTSS, CTSK, LGMN
GO:0097577	BP	5	0.16601	1	sequestering of iron ion	LCN2, FTH1, SRI, FTMT, FTL
GO:0000727	BP	5	0.16603	1	double-strand break repair via break-induced replication	MUS81, CDC7, GINS2, GINS4, CDC45
GO:0050917	BP	3	0.16604	1	sensory perception of umami taste	TAS1R3, TAS1R1, CALHM1
GO:0035372	BP	8	0.16621	1	protein localization to microtubule	DIAPH1, MAPRE1, CHAMP1, KIF20B, CRIPT, MAPRE3, MAPRE2, HNRNPU
GO:0014874	BP	7	0.16652	1	response to stimulus involved in regulation of muscle adaptation	AGT, MYOG, HDAC4, ACTN3, SCN5A, FBXO32, TRIM63
GO:0032133	CC	5	0.16665	1	chromosome passenger complex	BIRC5, CDCA8, AURKB, AURKC, AURKA
GO:0060291	BP	23	0.16671	1	long-term synaptic potentiation	RGS14, SLC8A3, VAMP2, PRKCZ, STX4, MPP2, PTK2B, NFATC4, TSHZ3, ARC, PLK2, SLC8A2, SHANK2, NPTN, SHANK3, SLC24A2, GRIN2A, GRIN2C, SHANK1, CRHR2, GRIN2B, GRIN2D, SLC24A1
GO:0003190	BP	5	0.16674	1	atrioventricular valve formation	OLFM1, HEY1, NOTCH1, ZFPM1, DCHS1
GO:1990825	MF	8	0.16701	1	sequence-specific mRNA binding	DHFR, TYMS, SSB, ETF1, DHX9, LARP6, RBM24, LIN28A
GO:0015106	MF	20	0.16714	1	bicarbonate transmembrane transporter activity	BEST1, SLC4A1, CFTR, SLC26A3, SLC4A11, SLC26A7, SLC26A6, SLC26A4, SLC26A8, SLC26A5, SLC26A9, SLC26A2, SLC26A1, SLC26A10, SLC4A9, SLC4A5, SLC4A7, SLC4A4, SLC4A10, SLC4A8
GO:0098631	MF	54	0.16732	1	cell adhesion mediator activity	BCAM, SIRPA, CD47, LRRC4C, NTNG1, DSCAM, ROBO4, CNTN2, NPTN, CNTN4, MYPN, VSTM2L, DSCAML1, NEXN, CNTN6, IGSF9, PALLD, EMB, ROBO3, BSG, CD200, IZUMO1, CXADR, JUP, DSP, DSC2, DSG2, PKP2, PDLIM1, PAK4, ANXA1, KRT18, ANXA2, S100A11, RAB10, PPP1CA, CDC42EP1, TRIM29, CNN3, STXBP6, PDLIM5, TMOD3, BAIAP2L1, BAIAP2, PKP3, EPCAM, TACSTD2, ITGA10, ITGB1, ITGA2, ITGA1, ITGA11, MADCAM1, EMILIN1
GO:0048588	BP	38	0.16737	1	developmental cell growth	ARIH2, PRMT2, KMT2D, SOX9, BDNF, COBL, APP, SORBS2, PDLIM5, CTNNB1, IQGAP1, ALCAM, CPNE1, FLRT3, FLRT1, EIF2AK4, IMPACT, HSP90AA1, HSP90AB1, PPP3CB, MAP1B, CDK5, CYFIP1, AUTS2, C9orf72, ULK2, ULK1, NRP1, NRP2, SLIT1, SLIT3, SLIT2, SEMA3F, SEMA3A, TMEM108, SH3GL2, LLPH, CDKL3
GO:0070603	CC	72	0.16742	1	SWI/SNF superfamily-type complex	ARID1A, NCR1, ACTL6B, ACTL6A, RB1, SMARCA2, SMARCA4, SMARCB1, SS18, BICRAL, SMARCD3, ARID1B, SMARCC2, SMARCC1, SMARCD2, SMARCE1, SMARCD1, BRD9, BICRA, PBRM1, EN2, EN1, SUZ12, CHRAC1, BAZ1A, SMARCA5, USF1, RBBP4, BPTF, HMGXB4, RNASEK-C17orf49, RSF1, CECR2, PHF10, DPF1, DPF3, DPF2, MTA2, ZBTB7A, MBD3, CSNK2A1, CHD3, MTA1, HDAC1, CHD4, GATAD2A, CHD5, HDAC2, MTA3, GATAD2B, KAT5, EP400, ANP32E, BRD8, …
GO:1904288	MF	4	0.1675	1	BAT3 complex binding	SGTA, VCP, USP13, AMFR
GO:0051454	BP	5	0.16755	1	intracellular pH elevation	CFTR, SLC26A3, SLC26A6, BCL2, CLN3
GO:0072583	BP	21	0.16761	1	clathrin-dependent endocytosis	DLL1, FCHO1, GAK, PIP5K1C, AP2A2, AP2A1, CANX, AP2S1, AP2B1, CLTC, FCHO2, PICALM, FNBP1L, AP2M1, INPP5F, CLTB, CLTA, SNAP91, SGIP1, DNAJC6, KIAA1107
GO:0033173	BP	11	0.16761	1	calcineurin-NFAT signaling cascade	ADGRB2, NFATC1, PPP3CB, PPP3CC, PPP3R1, PPP3CA, LACRT, NFATC2, NFAT5, NFATC3, NFATC4
GO:0004859	MF	11	0.1677	1	phospholipase inhibitor activity	APOC1, ANXA5, ANXA4, PDC, SNCB, ANGPTL3, ANXA1, ANXA2, ANXA2P2, ANXA3, SNCA
GO:0097192	BP	19	0.16775	1	extrinsic apoptotic signaling pathway in absence of ligand	ITGAV, ERBB3, CASP3, DCC, GSK3A, GSK3B, CASP9, MCL1, MOAP1, APPL1, BCL2L1, BAK1, BCL2A1, BAX, BCL2L10, BCL2L2, CASP2, BOK, BCL2
GO:0002262	BP	45	0.16818	1	myeloid cell homeostasis	SOD1, NCKAP1L, ANXA1, PDE4B, IL6, HCAR2, HMGB1, RPS17, HMOX1, RPS24, IREB2, DYRK3, JAK2, MPIG6B, EPO, INHA, LYN, INHBA, KIT, HCLS1, TAL1, PTPN2, HSPA9, RPS19, CASP3, RPS14, KLF1, IKZF1, ZFPM1, KMT2E, SLC25A38, HIPK2, ATP5IF1, ACIN1, MFHAS1, FLVCR1, JAK3, AHSP, CEBPG, DMTN, MED1, LYAR, ZBTB7A, TGFBR3, VEGFA
GO:1904353	BP	25	0.16836	1	regulation of telomere capping	USP7, NBN, ATM, TERF2, SMG6, RAD50, ERCC1, ERCC4, MAP2K7, TNKS, MAPK3, MAPK1, NEK2, PRKCQ, HNRNPD, MAPKAPK5, MAPK15, NEK7, AURKB, PNKP, NABP2, PKIB, TNKS2, RTEL1, MAP3K4
GO:0051870	MF	3	0.16847	1	methotrexate binding	DHFR, FOLR2, FOLR1
GO:0034553	BP	4	0.16854	1	mitochondrial respiratory chain complex II assembly	SDHAF1, SDHAF4, SDHAF3, SDHAF2
GO:2000739	BP	6	0.16857	1	regulation of mesenchymal stem cell differentiation	PDGFRA, REST, SOX5, SOX6, SOX9, LTBP3
GO:0008542	BP	10	0.16861	1	visual learning	RGS14, APP, DRD2, CHRNB2, NF1, DRD1, DRD3, GRIN1, NETO1, FOXB1
GO:1902562	CC	38	0.16863	1	H4 histone acetyltransferase complex	MAP3K7, TADA3, WDR5, DR1, UBAP2L, KAT2A, KAT2B, SGF29, KAT14, POLE4, POLE3, MBIP, YEATS2, YEATS4, ACTL6A, ACTB, KAT5, EP400, BRD8, EPC1, MEAF6, DMAP1, ING3, MORF4L1, RUVBL2, RUVBL1, TRRAP, MRGBP, MSL3P1, EPC2, KANSL3, MCRS1, KANSL1, KANSL2, KANSL1L, MSL1, KAT8, MSL2
GO:0070574	BP	3	0.16868	1	cadmium ion transmembrane transport	SLC11A1, SLC11A2, SLC30A1
GO:0051766	MF	6	0.16883	1	inositol trisphosphate kinase activity	CALM1, ITPKA, ITPKB, IPMK, ITPKC, ITPK1
GO:0022612	BP	20	0.1689	1	gland morphogenesis	SLC9A3R1, EZR, FGFR2, TGFB1, TGFB3, TGFB2, NKX3-1, ELF3, CAV1, FGF10, CSF1R, SCRIB, EPHA2, LRP5L, LRP5, LRP6, SOX9, CRIP1, CEBPB, RPS6KA1
GO:1990459	MF	8	0.16893	1	transferrin receptor binding	SNX2, SNX4, TF, CD81, SNX1, HFE, HJV, RGMA
GO:0051059	MF	24	0.16896	1	NF-kappaB binding	HDAC3, BCL10, NPM1, ANXA4, NFKBIA, CDKN2A, GSK3B, PSMA6, RELA, EP300, HDAC1, TP53BP2, COMMD6, MTDH, COMMD7, SETD6, TAF4B, HDAC2, RNF25, CDK5RAP3, CPNE1, BRMS1, HIF1AN, FAF1
GO:0015991	BP	7	0.16899	1	ATP hydrolysis coupled proton transport	ATP1A4, ATP6V1H, ATP1A3, ATP1A2, ATP12A, ATP4A, ATP1A1
GO:1903306	BP	11	0.1691	1	negative regulation of regulated secretory pathway	LGALS9, CD300A, CD84, CCR2, CEACAM1, FCGR2B, STXBP3, ADRA2A, REST, CBARP, SYT4
GO:2000467	BP	4	0.16917	1	positive regulation of glycogen (starch) synthase activity	IGF2, GSK3A, ADIPOQ, EPM2AIP1
GO:0007016	BP	9	0.1692	1	cytoskeletal anchoring at plasma membrane	FLNB, JUP, EZR, ANK3, DAG1, SPTBN4, EPB41L3, TLN1, SHANK1
GO:2000466	BP	3	0.16931	1	negative regulation of glycogen (starch) synthase activity	GSK3A, GSK3B, INPP5K
GO:1902993	BP	14	0.16955	1	positive regulation of amyloid precursor protein catabolic process	ROCK2, GSAP, APP, CLU, EFNA1, CHRNA7, CASP3, GSK3A, EPHA4, PICALM, LRRTM3, LYN, EFNA3, AGER
GO:0060394	BP	11	0.16955	1	negative regulation of pathway-restricted SMAD protein phosphorylation	SMAD7, LDLRAD4, SMAD6, GREM1, DKK1, PBLD, NOG, PMEPA1, SNX25, STRAP, EMILIN1
GO:0030550	MF	4	0.16958	1	acetylcholine receptor inhibitor activity	LYPD6, LY6E, LY6H, LYNX1
GO:0003688	MF	14	0.16959	1	DNA replication origin binding	ORC4, KAT7, HSPD1, DHX9, DDX11, GRWD1, CDC6, MCM10, ORC2, ORC1, ORC5, ORC6, ORC3, CDC45
GO:0090185	BP	13	0.16963	1	negative regulation of kidney development	TACSTD2, BMP4, GATA3, PAX2, PAX8, STAT1, WT1, ADIPOQ, BMP7, FLCN, SHH, MMP9, OSR1
GO:0031094	CC	11	0.16966	1	platelet dense tubular network	SERPINA5, F2R, ITPR1, ATP2A1, ATP2A2, DMTN, ITPR2, ITPR3, ATP2A3, EHD1, MRVI1
GO:0045649	BP	14	0.16976	1	regulation of macrophage differentiation	TGFB1, C1QC, INHA, INHBA, PTPN2, ADIPOQ, PF4, CSF1, LIF, PRKCA, FADD, RIPK1, CASP8, IL34
GO:1905065	BP	6	0.16996	1	positive regulation of vascular smooth muscle cell differentiation	KIT, ENG, CTH, SOD2, MYOCD, GPER1
GO:0016064	BP	27	0.17005	1	immunoglobulin mediated immune response	CD74, CD19, CD27, FCGR2B, FCER1G, HLA-DQB1, GAPT, RNF8, MSH2, LIG4, MSH6, BATF, EXOSC6, RNF168, EXOSC3, CCR6, HSPD1, ZP3, CD81, C1R, C1QA, C1QB, C1QC, C1S, IGLL1, CRP, APCS
GO:0030140	CC	21	0.17032	1	trans-Golgi network transport vesicle	RAB27B, FURIN, IGF2R, TMED10, RAB14, STEAP2, TMED9, GOPC, SPG21, RAB8A, RAB8B, TGOLN2, RASSF9, AP2A1, NCALD, AP1G2, AP1S1, AFTPH, SYNRG, CLBA1, SLC18A3
GO:0097500	BP	6	0.17034	1	receptor localization to non-motile cilium	TULP2, TULP3, TULP1, TUB, BBIP1, ARL13B
GO:0005484	MF	30	0.17037	1	SNAP receptor activity	STX16, YKT6, GOSR1, STX17, BNIP1, STX5, VTI1A, BET1L, GOSR2, SNAP25, STX16-NPEPL1, SNAP47, STX6, STX4, VTI1B, SNAP23, SNAP29, STX1A, STX1B, STX19, STX12, STX11, STX8, STX3, TSNARE1, STX10, STX2, SEC22B, STX7, BET1
GO:0047144	MF	9	0.17063	1	2-acylglycerol-3-phosphate O-acyltransferase activity	LPCAT4, LPCAT3, MBOAT1, MBOAT2, LPCAT2, LPCAT1, LPGAT1, MBOAT7, CRLS1
GO:0016592	CC	32	0.17071	1	mediator complex	MED24, MED6, MED26, CDK8, MED21, MED22, MED1, PPARGC1B, MED8, MED30, RBM14, MED18, MED20, MED4, MED17, MED29, MED11, MED13, THRAP3, MED16, MED9, MED28, MED25, MED12L, CCNC, MED10, MED19, HAVCR2, MED7, MED13L, CDK19, MED31
GO:0030239	BP	52	0.17073	1	myofibril assembly	KLHL41, MYH6, CAPN3, MYOZ1, TMOD3, TMOD1, PGM5, LMOD2, LMOD3, TMOD2, LMOD1, TMOD4, CFLAR, TCAP, ACTC1, ACTA1, TTN, PROX1, OBSL1, MYOM3, MYOM1, IGSF22, MYOM2, MYBPC1, MYBPC3, MYBPC2, MYH11, BMP10, KRT19, TPM1, MYH3, CASQ1, ACTN2, ANKRD1, MYLK3, OBSCN, MYPN, SYNPO2L, MYOZ2, SIX4, TNNT1, TNNT3, TNNT2, WDR1, PDGFRB, MYL2, PDGFRA, CSRP3, MEF2A, NEBL, NRAP, NEB
GO:0034453	BP	20	0.17074	1	microtubule anchoring	CLASP2, PEX14, DAG1, PCM1, CLASP1, GCC2, CAMSAP3, BCCIP, SAXO1, SAXO2, BICD2, BICD1, DCTN1, HOOK3, NIN, CEP19, BBS4, CCDC68, KIF3A, NINL
GO:0017176	MF	3	0.17076	1	phosphatidylinositol N-acetylglucosaminyltransferase activity	PIGP, PIGY, PIGQ
GO:1903292	BP	3	0.17092	1	protein localization to Golgi membrane	ARL5B, ARL5A, ARL5C
GO:0007029	BP	44	0.17099	1	endoplasmic reticulum organization	DNM1L, TOR1B, GAK, SEC16A, TMCC1, VAPB, CAV2, SEC61A1, BNIP1, MIA3, LRRK2, ATL3, TOR1AIP2, ATL2, MAPK15, ATL1, SEC16B, LNPK, EIF2AK3, VAPA, DOP1B, SEC31A, LMAN2, LMAN2L, SEC31B, LMAN1L, LMAN1, TRAM2, GET4, ASNA1, SGTA, BAG6, SHTN1, RTN3, RAB10, TMEM170A, REEP2, REEP1, RAB18, RTN4, ARL6IP1, ZFYVE27, TRDN, STX18
GO:0061217	BP	18	0.17108	1	regulation of mesonephros development	GATA3, GDNF, SIX1, SIX4, AGT, VEGFA, SOX9, LHX1, SOX8, PAX2, PAX8, NOG, SMO, WT1, BASP1, TACSTD2, BMP4, SIX2
GO:0016234	CC	72	0.1711	1	inclusion body	PRNP, HSPA1A, HSPA1B, MT3, SNCA, HTT, HAP1, SQSTM1, SNCB, LRRK2, WDFY3, MIOX, BAG5, DVL2, TRIM66, UBD, ZBTB14, PRKN, TRIM37, TDP2, BAG3, FGR, EEF2, POLD1, HOXD3, HOXC9, EPS15, RANGAP1, PSEN1, CCZ1B, CCZ1, PRKCQ, URB2, SFMBT2, SLFN11, ZDHHC17, DBF4B, SYNE2, EDEM1, STRADB, RNF32, XRN2, PRDM16, PICK1, KLHL14, HSPB7, SERGEF, TBK1, UBQLN1, CABIN1, NBN, TPR, NUP153, RANBP2, NUP98, ATXN3, ATXN1, PABPN1,…
GO:0072221	BP	3	0.17121	1	metanephric distal convoluted tubule development	PAX2, PAX8, POU3F3
GO:0003955	MF	3	0.17123	1	NAD(P)H dehydrogenase (quinone) activity	CBR4, NQO2, NQO1
GO:0030997	BP	3	0.17131	1	regulation of centriole-centriole cohesion	CTNNB1, CEP250, NEK2
GO:0005762	CC	57	0.17134	1	mitochondrial large ribosomal subunit	NDUFAB1, MRPL33, MRPL3, MRPL19, MRPL12, MRPL28, MRPL49, MRPL58, MRPL23, MRPL51, MPV17L2, MRPL2, MRPL54, MRPL14, MRPL21, MTERF4, MRPL55, MRPL10, MRPL52, MRPL41, MRPL50, MRPL43, MRPL30, MRPL24, NSUN4, MRPL38, MALSU1, MRPL53, MRPL48, MRPL34, MRPL57, MRPL45, MRPL32, MRPL20, MRPL13, MRPL9, MRPL4, MRPL37, MRPL18, MRPL46, MRPL44, MRPL47, MRPS30, MRPL40, MRPL17, MRPS18A, MRPL22, MRPL16, MRPL39, MRPL35, M…
GO:0033743	MF	3	0.17137	1	peptide-methionine (R)-S-oxide reductase activity	MSRB3, MSRB1, MSRB2
GO:0043030	BP	39	0.17139	1	regulation of macrophage activation	PLA2G10, PJA2, CD74, MIF, MYO18A, SHPK, MFHAS1, PLA2G5, BPI, FCGR2B, CD200, NR1H3, ZC3H12A, IL31RA, LRFN5, LDLR, PTPRC, CX3CL1, FAM19A3, TLR4, IL33, THBS1, HSPD1, LBP, WNT5A, CEBPA, KARS, SPACA3, TNIP2, TLR6, APP, ITGB2, ITGAM, MMP8, AGER, TTBK1, STAP1, TNF, IL6
GO:1904533	BP	3	0.17141	1	regulation of telomeric loop disassembly	TERF1, TERF2, RTEL1
GO:0042749	BP	8	0.17145	1	regulation of circadian sleep/wake cycle	HCRTR2, CRH, NLGN1, PTGDS, PER3, CHRNB2, GHRL, GHRH
GO:0048387	BP	7	0.1715	1	negative regulation of retinoic acid receptor signaling pathway	CNOT1, CYP26A1, CALR, PRAME, EZH2, CYP26C1, CYP26B1
GO:0008519	MF	29	0.17159	1	ammonium transmembrane transporter activity	AQP1, SLC12A2, RHAG, RHBG, RHCG, RHCE, SLC18A3, SLC6A3, SLC6A2, SLC6A4, SLC18A2, SLC18A1, SLC44A4, SLC44A2, SLC44A3, SLC44A5, SLC44A1, SLC5A7, AZIN2, OAZ3, SLC22A3, SLC22A5, SLC22A4, SLC22A16, SLC25A20, SLC25A29, SLC25A45, SLC25A48, SLC25A47
GO:1901071	BP	20	0.17171	1	glucosamine-containing compound metabolic process	CHIA, CHIT1, OVGP1, CHI3L2, CTBS, PGM3, GNPDA1, GNPDA2, OGA, LARGE1, CHST4, CHST5, CHST6, EXTL2, NAGK, CHST2, MGAT3, CHST1, CHST3, GNPNAT1
GO:0030490	BP	38	0.17173	1	maturation of SSU-rRNA	RIOK3, RPS19, RPS14, UTP4, RIOK1, RIOK2, NOL11, SRFBP1, RPS28, LSM6, TSR3, NOB1, NOP14, BTRC, UTP6, UTP3, DCAF13, PWP2, NGDN, RPS16, RPS8, HEATR1, MRPS9, WDR46, RRP36, DHX37, TBL3, MRPS11, BMS1, TSR1, NOL10, UTP20, RPS21, RRS1, RPSA, ABT1, KRI1, NAT10
GO:0031492	MF	38	0.17182	1	nucleosomal DNA binding	H2AFY, MTA2, MBD3, ACTL6A, HNRNPC, H2AFZ, RCC1, SMARCA4, HMGA2, ACTB, H3F3A, RBBP4, SMARCB1, HDAC1, CHD4, H3F3C, H1FOO, SMARCC2, GATAD2B, HDAC2, SMARCC1, SMARCD2, SMARCE1, MBD2, HIST1H3A, HIST1H1D, HIST1H1B, H1FNT, HIST3H3, HIST1H1C, H1FX, HILS1, CENPA, HIST1H1T, HIST1H1A, HIST1H1E, H1F0, HIST2H3A
GO:0017091	MF	25	0.17184	1	AU-rich element binding	NUDT21, ELAVL4, ZFP36, ZFP36L2, EXOSC9, ILF3, HNRNPA0, ELAVL3, ELAVL1, MEX3D, DND1, EXOSC8, EXOSC4, EXOSC7, ZFP36L1, CPSF1, ZC3H12A, RBMS3, CPEB2, CPEB3, KHSRP, RBM24, CPEB1, DHX36, HNRNPD
GO:0018243	BP	8	0.17189	1	protein O-linked glycosylation via threonine	GALNT2, GALNT1, GALNT3, GALNTL6, GALNT13, GALNT16, GALNT4, GALNT11
GO:0030574	BP	37	0.17232	1	collagen catabolic process	ADAMTS3, MMP20, MMP1, CTSD, CTSL, CTSB, MMP2, MMP3, MMP7, MMP10, FURIN, MMP9, MMP8, MMP11, CTSS, COL15A1, MMP12, CTSK, MMP13, MMP14, MMP15, COL19A1, COL13A1, TMPRSS6, PHYKPL, KLK6, MRC2, MMP26, MMP28, MMP23B, MMP25, MMP19, MMP21, MMP24, MMP16, MMP17, MMP27
GO:0044322	CC	8	0.17234	1	endoplasmic reticulum quality control compartment	ASGR2, SYVN1, RHBDD1, EDEM1, ERLEC1, EDEM2, EDEM3, MAN1B1
GO:0014904	BP	11	0.17298	1	myotube cell development	IGF1, MYOD1, SKI, RYR1, CAV2, ACTA1, LMOD3, KLHL40, MYORG, SIX1, SELENON
GO:0098904	BP	3	0.173	1	regulation of AV node cell action potential	GJA5, CXADR, RYR2
GO:1903525	BP	5	0.17301	1	regulation of membrane tubulation	WASL, DNM2, PLEKHM2, SH3GLB1, ASAP1
GO:0032042	BP	12	0.17302	1	mitochondrial DNA metabolic process	PARP1, LONP1, TOP3A, DNA2, PRIMPOL, TEFM, TWNK, MGME1, POLG2, SSBP1, POLG, LIG3
GO:0031414	CC	9	0.17311	1	N-terminal protein acetyltransferase complex	NAA16, NAA11, NAA15, NAA50, NAA25, NAA20, NAA30, NAA35, NAA38
GO:0003746	MF	12	0.17315	1	translation elongation factor activity	EEF1B2, TUFM, EIF5A, EEF1A1, GFM2, GFM1, GTPBP2, GTPBP1, EEF1A2, EEFSEC, TSFM, EEF2
GO:0006610	BP	7	0.17322	1	ribosomal protein import into nucleus	IPO5, RPL23, KPNB1, IPO4, TNPO1, TNPO2, RANBP6
GO:0002200	BP	29	0.1733	1	somatic diversification of immune receptors	LIG4, MSH2, MSH6, RNF8, BATF, EXOSC6, RNF168, EXOSC3, CCR6, HSPD1, TCF3, PRKDC, HMGB1, RAG1, LIG1, HMGB2, LIG3, RAG2, DCAF1, POLQ, AICDA, POLL, SAMHD1, MLH1, PMS2P1, PMS2P3, PMS2P5, PMS2, CTNNBL1
GO:0009218	BP	9	0.17343	1	pyrimidine ribonucleotide metabolic process	CMPK1, AK5, DHODH, UMPS, UCKL1, CAD, CTPS1, ENTPD4, AK3
GO:0031115	BP	10	0.17365	1	negative regulation of microtubule polymerization	EML2, TUBB4A, MAP2, STMN1, SNCA, DYRK1A, MAPRE1, STMN2, CLIP3, TBCD
GO:0032211	BP	19	0.17365	1	negative regulation of telomere maintenance via telomerase	HNRNPC, HNRNPA1, SRC, TERF1, HNRNPU, EXOSC10, TERF2, CTC1, TEN1, DCP2, XRN1, TENT4B, ACD, PINX1, TINF2, NAT10, PIF1, STN1, POT1
GO:2000780	BP	28	0.17366	1	negative regulation of double-strand break repair	UBR5, TRIP12, TWIST1, RNF169, OTUB1, OGG1, BLM, SMCHD1, POLQ, TP53BP1, RIF1, SHLD3, SHLD2, SHLD1, CGAS, FBH1, HELB, MAGEF1, PARPBP, MAD2L2, RECQL5, RMI2, HMGA2, HSF1, NUDT16L1, CYREN, AUNIP, TFIP11
GO:0007259	BP	29	0.1737	1	receptor signaling pathway via JAK-STAT	SOCS2, SOCS6, JAK2, PIAS1, STAMBP, GHR, CCL2, IFNAR1, STAT3, CCR2, STAT1, STAT5A, IFNAR2, STAT5B, STAT2, PKD1, NMI, PKD2, STAT4, CTR9, IL31RA, CLCF1, IFNL4, FER, IL15, JAK3, PTK6, IL21, LEP
GO:0016702	MF	19	0.17377	1	oxidoreductase activity, acting on single donors with incorporation of molecular oxygen, incorporation of two atoms of oxygen	ALOX12B, ALOX12, PTGS2, ALOXE3, BCO2, BBOX1, HAAO, BCO1, HPD, ALOX5, ALOX15, IDO1, TDO2, IDO2, ADI1, ALOX15B, CDO1, ADO, ETHE1
GO:0072107	BP	4	0.17388	1	positive regulation of ureteric bud formation	GATA3, GDNF, SIX1, SIX4
GO:0006213	BP	34	0.17416	1	pyrimidine nucleoside metabolic process	TYMP, ERH, NT5C3A, TK1, DPYD, DHFR2, CDA, CDADC1, APOBEC3G, APOBEC3C, APOBEC3A, APOBEC1, APOBEC3H, APOBEC3F, AICDA, APOBEC2, APOBEC3B, APOBEC3D, UPP2, UMPS, CAD, DHODH, TK2, DCK, UPP1, UCK2, UCK1, UCKL1, NT5E, DPYS, NT5C, NT5C1A, NT5M, UPB1
GO:0006858	BP	3	0.17437	1	extracellular transport	WWP2, ARRDC1, TSG101
GO:0016175	MF	6	0.17438	1	superoxide-generating NADPH oxidase activity	CYBA, NOX5, NOX4, DUOX2, DUOX1, NOX3
GO:0046879	BP	36	0.17452	1	hormone secretion	FFAR4, SNAP23, EDN1, EDN3, EXOC3L1, ADCYAP1, GAL, PDX1, FAM3B, CAMK2G, NEUROD1, PTPRN, CYB5R4, SLC30A8, MAFA, SNX19, PARK7, RIMS2, ANXA1, SELENOT, RAB11B, RAB11FIP2, PTPRN2, RAB11FIP5, GHRH, RAB1A, LTBP4, GHSR, GHRL, CRHR1, IL6, VIP, FAM129B, TBX3, INHBA, SLC44A4
GO:0000467	BP	7	0.17462	1	exonucleolytic trimming to generate mature 3'-end of 5.8S rRNA from tricistronic rRNA transcript (SSU-rRNA, 5.8S rRNA, LSU-rRNA)	EXOSC7, ERI3, EXOSC3, ERI1, EXOSC2, EXOSC8, EXOSC9
GO:0080008	CC	30	0.17462	1	Cul4-RING E3 ubiquitin ligase complex	DCAF7, ERCC8, CUL4A, DDB1, DCAF6, DCAF17, DCAF10, DCAF12, DCAF8, DCAF15, DET1, DCAF11, DCAF4, DDB2, FBXW5, DCAF5, DDA1, DCAF13, DCAF16, DTL, DCAF1, RBX1, RNF7, PLRG1, CDKN1B, COP1, TRPC4AP, GLMN, CRBN, ARIH1
GO:0034316	BP	4	0.17492	1	negative regulation of Arp2/3 complex-mediated actin nucleation	CORO1B, PICK1, GMFB, GMFG
GO:0004645	MF	5	0.17512	1	phosphorylase activity	MTAP, PYGL, PYGB, PYGM, GDPGP1
GO:0004712	MF	25	0.1752	1	protein serine/threonine/tyrosine kinase activity	SGK1, AURKA, PRKCG, PRKACA, RPS6KB1, AKT1, MAP2K2, PRKAA2, MAP2K1, TNK2, RPS6KA2, RPS6KA1, AURKB, AURKC, MAP2K7, MAP2K6, MAPK10, MAP3K9, MAPK14, MAPKAPK3, LRRK2, MAPKAPK5, MAP2K4, MAP2K5, MAP2K3
GO:0022841	MF	16	0.17526	1	potassium ion leak channel activity	KCNK1, KCNK3, KCNK2, TMEM175, KCNK17, KCNK18, KCNK12, KCNK7, KCNK9, KCNK15, KCNK16, KCNK13, KCNK5, KCNK4, KCNK6, KCNK10
GO:0097493	MF	10	0.17539	1	structural molecule activity conferring elasticity	AHNAK, TTN, ELN, FBN1, FBN2, FBLN2, EMILIN2, EMILIN3, FBLN5, EMILIN1
GO:0015319	MF	3	0.17555	1	sodium:inorganic phosphate symporter activity	SLC17A7, SLC20A1, SLC20A2
GO:0016796	MF	51	0.17568	1	exonuclease activity, active with either ribo- or deoxyribonucleic acids and producing 5'-phosphomonoesters	TREX1, MRE11, POLD1, TATDN1, MEIOB, ISG20, EXO5, EXD2, ERI2, POLE, APEX1, MGME1, EXO1, FEN1, DCLRE1A, GEN1, DCLRE1C, DCLRE1B, APTX, DCP2, EXOSC10, EXOSC9, EXOSC2, EXOSC7, PAN2, PDE12, ERI1, DIS3L2, PNPT1, DIS3L, TOE1, USB1, XRN2, ISG20L2, EXOSC4, EXOSC5, EXOSC3, CNOT8, CNOT7, DIS3, PARN, REXO2, ERI3, PNLDC1, CNOT1, PAN3, CNOT6L, CNOT2, NOCT, CNOT6, XRN1
GO:1904706	BP	14	0.17575	1	negative regulation of vascular smooth muscle cell proliferation	SOD2, TPM1, TGFB3, IL10, PPARG, CDKN1A, CDKN1B, CNN1, PTEN, MEF2C, PRKG1, ADIPOQ, PDCD4, GPER1
GO:0017124	MF	55	0.17577	1	SH3 domain binding	ESPN, SOCS7, PLSCR1, ADAM12, WIPF1, LANCL1, PRKN, CABYR, ABL1, GPX1, CD3E, MAPT, CYBA, DRD4, CBL, AKAP5, CRK, DNM2, CASP9, GRB2, CNTNAP1, PTPN12, ADAM9, ADAM15, DPYSL3, DAB2IP, ARHGAP27, MYPN, NOXA1, SKAP1, ABI1, AFAP1L2, MAPK15, MICAL1, RUFY2, ELMO1, REPS1, RUFY1, RAD9A, SGIP1, CRB3, SHANK3, ABI2, EVL, CBLC, PTPN22, SHANK1, CD2AP, WASF2, CBLB, SYNJ2, ZNF106, SYNJ1, SH3BP2, ABI3
GO:0001996	BP	3	0.17578	1	positive regulation of heart rate by epinephrine-norepinephrine	ADRB1, TPM1, PDE4D
GO:0044088	BP	34	0.17587	1	regulation of vacuole organization	VPS16, ANXA2, KIAA1324, ANXA2P2, RALB, PIP4K2A, PIP4K2B, RAB3GAP1, LRSAM1, PIP4K2C, RAB3GAP2, SH3GLB1, SCARB2, LAPTM4B, RAB5A, IFT88, MTMR3, IFT20, C9orf72, RAB1B, TBC1D14, PIKFYVE, NPRL3, NPRL2, SEC22B, LRRK2, SMCR8, SCFD1, FEZ1, PHF23, PINK1, CHMP4A, CHMP4B, FEZ2
GO:0009155	BP	5	0.17595	1	purine deoxyribonucleotide catabolic process	NUDT1, NUDT15, SAMHD1, NUDT16, NUDT18
GO:0010519	BP	6	0.17596	1	negative regulation of phospholipase activity	RGS2, ANGPTL3, PLA2R1, ANXA1, ABL1, BICD1
GO:0031593	MF	44	0.17597	1	polyubiquitin modification-dependent protein binding	EPS15, BAG6, RAD23A, RAD23B, VCP, UBXN1, ABRAXAS2, ZFAND6, FAAP20, ABRAXAS1, DZIP3, TNIP2, OPTN, TNIP3, AGAP3, SHARPIN, UBQLN4, RAD18, BABAM2, UBQLN1, UBQLN3, UBL7, UBQLNL, PSMD4, IKBKE, MINDY1, MINDY2, ZFAND2B, SQSTM1, PARP10, WDR81, ZRANB3, PRPF8, RNF168, RNF169, ATRIP, UIMC1, SPRTN, TAB2, ZRANB1, ZBTB1, OTUD7A, TNFAIP3, OTUD7B
GO:0099612	BP	5	0.17599	1	protein localization to axon	ANK3, CNTNAP1, EPB41L3, CNTN2, CNTNAP2
GO:1990635	CC	3	0.17615	1	proximal dendrite	MAP2, GSK3A, GIGYF2
GO:0071596	BP	3	0.17625	1	ubiquitin-dependent protein catabolic process via the N-end rule pathway	UBR3, UBR2, UBR1
GO:0033130	MF	9	0.17629	1	acetylcholine receptor binding	PSCA, SLURP2, LYNX1, DLG4, RAPSN, NRXN1, LY6G6E, LY6H, RIC3
GO:0032135	MF	8	0.17708	1	DNA insertion or deletion binding	XPC, PMS2, MSH3, MSH2, MSH6, MSH4, MSH5, PCNA
GO:0001047	MF	46	0.17716	1	core promoter binding	NR3C1, NPM1, TBP, ELK4, MMP12, GTF2B, ZBTB17, PARK7, PRDM11, AGO2, AGO1, DR1, TP53, KLF10, HDAC1, NRF1, H2AFY, FOS, H2AFZ, POU2F1, STAT1, SOX8, H3F3A, POU2AF1, RUVBL2, ZNF451, ZNF507, PRDM10, REST, ZNF827, POGZ, TBPL2, ZNF407, ZNF462, ZNF513, TBPL1, ZFP64, ZNF335, UBTF, SMARCA4, SMARCB1, TAF1C, TAF1B, PIH1D1, RRN3, BAZ2A
GO:0032819	BP	5	0.17751	1	positive regulation of natural killer cell proliferation	HLA-E, IL12B, IL18, IL23R, IL23A
GO:0008534	MF	4	0.17754	1	oxidized purine nucleobase lesion DNA N-glycosylase activity	OGG1, NTHL1, RPS3, MUTYH
GO:0005095	MF	13	0.17776	1	GTPase inhibitor activity	IPO5, PDE6D, SLIT2, ARL2, IQGAP1, TNK2, GPS1, GPS2, IQGAP2, RHOH, CPEB2, RTKN, CDC42SE1
GO:2001200	BP	5	0.17812	1	positive regulation of dendritic cell differentiation	LGALS9, LGALS1, HMGB1, LGALS3, AGER
GO:0031531	MF	3	0.17815	1	thyrotropin-releasing hormone receptor binding	PSMC5, GPHB5, GPHA2
GO:0015184	MF	4	0.17834	1	L-cystine transmembrane transporter activity	CTNS, SLC1A4, SLC7A9, SLC3A1
GO:0010649	BP	12	0.17846	1	regulation of cell communication by electrical coupling	CASQ2, SRI, SLC8A1, TRDN, CAMK2D, ANK3, CALM1, CALM2, CALM3, HRC, CAV1, PDE4D
GO:0032049	BP	6	0.17851	1	cardiolipin biosynthetic process	PLA2G6, PGS1, SLC27A1, PTPMT1, TAMM41, CRLS1
GO:0072050	BP	4	0.17865	1	S-shaped body morphogenesis	LHX1, WT1, PAX8, PKD2
GO:0032497	BP	3	0.17877	1	detection of lipopolysaccharide	TLR4, SCARB1, LY96
GO:0015140	MF	3	0.1789	1	malate transmembrane transporter activity	SLC25A10, SLC25A30, SLC25A11
GO:0009070	BP	19	0.17892	1	serine family amino acid biosynthetic process	MTHFD1, SHMT1, SHMT2, AGXT, AGXT2, PHGDH, PSPH, SERINC3, SERINC5, SRR, PSAT1, SEPHS2, SEPHS1, GGT1, CTH, CBS, GGT7, GGT5, CBSL
GO:0004305	MF	4	0.17893	1	ethanolamine kinase activity	CHKA, ETNK1, ETNK2, CHKB
GO:0023021	BP	3	0.17913	1	termination of signal transduction	GBA, SMPD1, PRKCD
GO:0048208	BP	61	0.17915	1	COPII vesicle coating	PPP6C, GOSR2, SEC16A, ANKRD28, BET1, TRAPPC3, USO1, PDCD6, SEC22B, TRAPPC6A, SEC24D, SEC31A, CNIH1, SEC24A, SEC24B, SERPINA1, TGFA, F5, CD59, FOLR1, AREG, GRIA1, NSF, TRAPPC10, CSNK1D, LMAN1, TMED10, CTSC, SEC24C, NAPA, SEC13, RAB1A, COL7A1, GOLGA2, STX5, CUL3, TMED2, SEC23A, KLHL12, PPP6R3, CNIH2, TRAPPC6B, TRAPPC5, MCFD2, CNIH3, SCFD1, TFG, TBC1D20, SEC16B, TRAPPC9, GORASP1, RAB1B, PREB, CTSZ, …
GO:0042989	BP	6	0.17933	1	sequestering of actin monomers	GSN, TWF1, TWF2, SCIN, TMSB10, PFN4
GO:0005863	CC	3	0.17939	1	striated muscle myosin thick filament	MYOM1, TRIM32, MYBPC3
GO:0060474	BP	3	0.1795	1	positive regulation of flagellated sperm motility involved in capacitation	CCR6, DEFB1, IQCF1
GO:0033038	MF	24	0.17961	1	bitter taste receptor activity	TAS2R38, TAS2R39, TAS2R40, TAS2R41, TAS2R43, TAS2R31, TAS2R46, TAS2R30, TAS2R19, TAS2R50, TAS2R60, TAS2R42, TAS2R16, TAS2R14, TAS2R13, TAS2R10, TAS2R8, TAS2R7, TAS2R5, TAS2R4, TAS2R3, TAS2R1, TAS2R20, TAS2R9
GO:0089718	BP	9	0.17969	1	amino acid import across plasma membrane	SLC1A3, SLC1A2, SLC1A1, SLC7A2, SLC7A1, SLC1A6, SLC3A2, SLC6A5, SLC36A4
GO:0098801	BP	16	0.17978	1	regulation of renal system process	EMP2, PTPRO, PDGFB, F2RL1, GAS6, F2R, AGT, AGTR1, CORIN, SPX, NPR1, NPPB, OR51E2, STC1, ADIPOQ, INPP5K
GO:0050871	BP	45	0.17979	1	positive regulation of B cell activation	IL6, TNFSF4, TNIP2, NOD2, TLR9, IGLL1, TFRC, CD74, IL4, PTPRC, BCL2, IL7, MIF, CHRNB2, CD38, GPR183, TNFRSF4, NCKAP1L, TIRAP, CD81, IL2, MEF2C, NFATC2, FCRL3, IL21, CD320, CLCF1, VAV3, TNFSF13B, IRS2, BST1, XBP1, CD27, SYK, MMP14, PPP2R3C, TP53BP1, RIF1, SHLD3, PAXIP1, SHLD2, SHLD1, MAD2L2, TNFSF13, TGFB1
GO:0035963	BP	3	0.17982	1	cellular response to interleukin-13	ALOX15, SHPK, CD300LF
GO:0048769	BP	3	0.17985	1	sarcomerogenesis	TCAP, MYLK3, TTN
GO:1903409	BP	18	0.17994	1	reactive oxygen species biosynthetic process	INAVA, GBF1, NOX4, DDAH2, NQO1, NOS3, NOS1, GCHFR, GCH1, AKT1, NOS2, SPR, ARG2, CYP1B1, SOD1, CYBA, DUOX2, DUOX1
GO:0017069	MF	37	0.18	1	snRNA binding	HEXIM1, NCBP2, HNRNPU, GEMIN5, TOE1, HEXIM2, MEPCE, LSM8, EIF5A, DDX39B, SART3, RBM22, LSM7, LSM2, LSM4, PRPF8, PRPF4, METTL16, SNRNP70, SNRPA, SNRPC, ISG20, SNRPB2, SNRPA1, SNU13, PRPF31, EFTUD2, RNPC3, RBPMS, RBPMS2, SNRPD3, LSM11, LSM10, CCNT1, CCNT2, CDK9, DDX21
GO:0000124	CC	10	0.18025	1	SAGA complex	ATXN7L3, ENY2, USP22, SUPT20H, TADA1, TAF9, TADA3, TRRAP, SGF29, TAF12
GO:0004839	MF	3	0.18036	1	ubiquitin activating enzyme activity	ATG7, SAE1, UBA6
GO:0045445	BP	23	0.18047	1	myoblast differentiation	IGF1, RB1, DDX5, MAPK12, JAG1, PLEKHM3, DDX17, HINFP, MBNL1, EPAS1, TCF7L2, IFRD1, SOX15, SDC1, NRG1, REST, NOTCH1, RBPJ, TBX2, TBXT, GREM1, SRF, MYOCD
GO:0060012	BP	5	0.18049	1	synaptic transmission, glycinergic	GLRA1, SLC6A5, GLRA3, GLRB, SLC6A9
GO:0044030	BP	11	0.18078	1	regulation of DNA methylation	GRHL2, H1FOO, KDM1B, MPHOSPH8, SPI1, FAM129B, DPPA3, KMT2A, DNMT3L, MYC, WT1
GO:0015187	MF	6	0.18086	1	glycine transmembrane transporter activity	SLC36A2, SLC6A9, SLC36A3, SLC25A38, SLC36A1, SLC6A5
GO:0097475	BP	3	0.18087	1	motor neuron migration	NRP1, VEGFA, LHX1
GO:1903772	BP	4	0.18091	1	regulation of viral budding via host ESCRT complex	SNF8, TSG101, VPS37B, VPS4A
[truncated: 7,313 more rows]
