# Supplementary material for: Hierarchical association of COPD to principal genetic components of biological systems
Source: PLoS One. 2023 May 25;18(5):e0286064. doi: 10.1371/journal.pone.0286064 (PMC10212185; doi:10.1371/journal.pone.0286064)
Supplement: S4 Data — (XLSX) [file pone.0286064.s012.xlsx]

## Sheet: PLINK results
term	aspect	#genes	p-value	FWER	description	genes
GO:0035094	BP	20	5e-06	0.04656	response to nicotine	HMOX1, BCL2, CHRNB2, MAPK1, CHRNA7, CHRNA4, CHRNG, CHRNB3, CHRNB1, CHRNB4, CHRNA5, CHRND, CHRNA1, CHRNA6, CHRNE, CHRNA3, TNF, NFKB1, RELA, BAD
GO:0007271	BP	21	1e-05	0.09312	synaptic transmission, cholinergic	APOE, CHRNB1, NQO1, CHRNB2, CHRNA3, CHRNA4, RAPSN, CHRNA10, CHRNA1, CHRNA7, CHRNB3, CHRNA6, CHRNB4, CHRNG, RIC3, CHRNA5, SLC5A7, CHRND, CHRNE, ACHE, COLQ
GO:0046928	BP	37	1.5e-05	0.13968	regulation of neurotransmitter secretion	CHRNB4, MEF2C, MCTP1, RIMS1, KCNMB4, CAMK2A, SNCAIP, CPLX4, CPLX2, MCTP2, CPLX1, CPLX3, BAIAP3, STX1B, DTNBP1, GPER1, RAB3GAP1, NLGN1, UNC13B, CHRNA3, PNKD, SYT11, SLC30A1, PRKN, RAB5A, GSK3B, PREPL, LRRK2, SEPT5, RIMS4, VPS18, RIMS3, RIMS2, STXBP1, NAPB, NAPA, RAB3A
GO:0009068	BP	18	1.6e-05	0.148992	aspartate family amino acid catabolic process	ASRGL1, GOT2, GOT1, ASPA, DDO, HYKK, ALDH7A1, CRYM, PHYKPL, AADAT, GCDH, SLC25A21, PIPOX, AASS, SDS, SDSL, RIDA, MAT1A
GO:0006554	BP	9	1.6e-05	0.148992	lysine catabolic process	HYKK, ALDH7A1, CRYM, PHYKPL, AADAT, GCDH, SLC25A21, PIPOX, AASS
GO:0035095	BP	5	2e-05	0.18624	behavioral response to nicotine	CHRNB1, CHRNB2, CHRNA5, CHRNA3, CHRNA4
GO:0051588	BP	62	2.1e-05	0.195552	regulation of neurotransmitter transport	TRH, HTR1A, HTR1B, LILRB1, HRH3, TNFSF11, CHRNB4, MEF2C, MCTP1, RIMS1, KCNMB4, CAMK2A, SNCAIP, CPLX4, CPLX2, MCTP2, CPLX1, CPLX3, BAIAP3, STX1B, DTNBP1, GPER1, RAB3GAP1, NLGN1, UNC13B, CHRNA3, PNKD, SYT11, SLC30A1, PRKN, RAB5A, GSK3B, PREPL, LRRK2, SEPT5, RIMS4, VPS18, RIMS3, RIMS2, STXBP1, NAPB, NAPA, RAB3A, FLOT1, ARL6IP5, ARL6IP1, PER2, ATP1A2, NOS1, SNCA, DRD2, RAB3B, DRD4, TOR1A, DRD1, DRD3,…
GO:0015464	MF	22	2.8e-05	0.260736	acetylcholine receptor activity	ANXA9, CHRNA1, CHRNB1, CHRNB2, CHRNA5, CHRNB4, CHRNA3, CHRNA7, CHRNA4, CHRNA2, CHRNA6, CHRNE, CHRNB3, CHRNG, CHRND, CHRM2, CHRM3, CHRM5, HRH3, HRH4, CHRM1, CHRM4
GO:0005892	CC	16	3.304e-05	0.307668	acetylcholine-gated channel complex	CHRNA1, CHRNB1, CHRNB2, CHRNA5, CHRNB4, CHRNA3, CHRNA7, CHRNA4, CHRNA2, STXBP5, CHRNA9, CHRNB3, CHRNE, CHRNG, CHRNA6, CHRND
GO:0007588	BP	32	3.337e-05	0.310741	excretion	AQP7, NPHP1, AQP9, NPHS1, NFAT5, KCNK5, HMOX1, ATP6V1B1, TACR2, ADORA2B, SLC26A3, AQP2, KCNJ1, SCNN1B, SCNN1G, CLCNKA, CLCNKB, AQP5, AQP6, AQP3, SLC22A18, NEDD4L, ABCG8, ABCG5, UGT1A7, ATP6V0A4, GRHPR, CLDN16, KCNMA1, CHRNB2, CHRNB4, CHRNA3
GO:0042166	MF	15	3.823e-05	0.355998	acetylcholine binding	CHRNA1, CHRNB1, CHRNB2, CHRM3, ACHE, CHRNA3, CHRNA7, CHRNA4, CHRNA5, CHRNB3, CHRNG, CHRNB4, CHRNE, CHRND, CHRNA6
GO:2001023	BP	65	3.916e-05	0.364658	regulation of response to drug	ADIRF, ARL6IP5, ARL6IP1, PER2, ATP1A2, CHRNA3, PRKN, KCNA2, CHRNB2, DRD3, SNCA, CHRNA4, DTNBP1, FGF20, SYT10, OR56A4, OR5T1, SYT9, SYT4, SYT1, OR13F1, SYT11, SYT3, SYT5, SYT7, SYT17, OR56A1, SYT6, SYT8, SYT2, SYT12, OR56A5, SYT13, GDNF, CRH, GAL, GALR1, GHRL, UCN, TOR1A, DRD2, DRD1, RAB3B, DRD4, RIPK1, OSR1, STK39, GDF9, GPR37, PDE8A, GPR37L1, TXN, PYCR1, NFE2L2, LRRK2, PARK7, MET, HGF, TRAP1, PI…
GO:0034447	BP	6	3.987e-05	0.371269	very-low-density lipoprotein particle clearance	APOE, APOC1, APOB, APOC4, VLDLR, APOBR
GO:0022848	MF	10	5.35e-05	0.498192	acetylcholine-gated cation-selective channel activity	CHRNA1, CHRNB1, CHRNB2, CHRNA5, CHRNB4, CHRNA3, CHRNA7, CHRNA4, CHRNA2, CHRNA9
GO:0007274	BP	21	5.63e-05	0.524266	neuromuscular synaptic transmission	KIF1B, CHRNA1, CHRNB1, STAC3, DTNA, FCHSD1, CHRNA4, TSPOAP1, CHRNG, CHRNA5, RIMBP2, CHRNA6, FCHSD2, CHRND, CHRNE, CHRNA3, CHRNB2, CHRNB4, CHAT, CHRNB3, SLC5A7
GO:0016411	MF	23	6.905e-05	0.642994	acylglycerol O-acyltransferase activity	PNPLA2, PNPLA3, AGPAT2, GPAT3, LPCAT4, LPCAT3, LCLAT1, MBOAT1, MBOAT2, LPCAT2, GPAT4, LPCAT1, LPGAT1, MBOAT7, AGPAT1, AGPAT4, AGPAT3, AGPAT5, CRLS1, MOGAT2, MOGAT3, MOGAT1, DGAT2
GO:0045523	MF	3	7.136e-05	0.664504	interleukin-27 receptor binding	IL27, EBI3, CNTFR
GO:0010039	BP	14	7.209e-05	0.671302	response to iron ion	BCL2, SLC11A2, HAMP, FXN, HIF1A, HFE, TFR2, ACO1, SNCA, IREB2, TF, TFAP2A, BMP6, B2M
GO:0070821	CC	68	7.347e-05	0.684153	tertiary granule membrane	TARM1, SNAP23, ADAM10, SIGLEC5, MGAM, TRPM2, TMEM63A, STBD1, PLAU, NRAS, ITGB2, GAA, SLC2A3, ITGAM, CYBA, CEACAM1, CD59, CD53, CD33, ITGAX, PTPRB, VAMP1, FCAR, FPR2, PTAFR, STOM, FCER1G, CHRNB4, CEACAM8, SERPINB6, SLC11A1, COPB1, SNAP25, RAB14, RAP2B, DYNLL1, SIRPA, ADAM8, OLR1, ATP11A, CD47, SIGLEC14, KCNAB2, PLD1, ANO6, CLEC12A, UBR4, HGSNAT, LAIR1, NBEAL2, TMC6, MCEMP1, LILRB2, LILRA3, CD177, …
GO:0043500	BP	17	8.477e-05	0.789378	muscle adaptation	TCAP, CAMTA2, HDAC4, INPP5F, IL1B, HMOX1, NOS3, CYBA, GSN, MYOG, CFLAR, ACTN3, IREB2, MYOC, MYOZ1, MYOZ2, GATM
GO:0060073	BP	4	8.623e-05	0.802974	micturition	KCNMA1, CHRNB2, CHRNB4, CHRNA3
GO:0009066	BP	44	9.731e-05	0.906151	aspartate family amino acid metabolic process	NIT2, ASNS, ASRGL1, GOT2, ASS1, GOT1, DDO, GOT1L1, ASPA, NMNAT2, NMNAT3, NMNAT1, HYKK, ALDH7A1, CRYM, PHYKPL, AADAT, GCDH, SLC25A21, PIPOX, AASS, AASDHPPT, MTHFD1, MTHFR, MTRR, MSRA, ADI1, MTR, BHMT, BHMT2, MTAP, APIP, MRI1, ENOPH1, MAT1A, AHCYL1, AHCYL2, AHCY, SDS, SDSL, RIDA, PLOD2, PLOD3, PLOD1
GO:0003014	BP	74	0.0001003	0.933994	renal system process	AGT, LGMN, PRKRIP1, SLC4A5, CYP11B2, EMP2, PTPRO, PDGFB, F2RL1, GAS6, F2R, CYP4F2, CYP4A11, CYP4F12, PCSK5, AGTR1, SERPINF2, ADCY6, ADCY3, ADCY9, WFS1, ADCY5, AVP, PRKAR1A, PRKAR2A, PRKACA, PRKACG, PRKACB, AQP1, PRKAR1B, PRKAR2B, ADCY8, AQP2, ADCY7, AQP4, RAB11A, ADCY2, ADCY1, RAB11FIP2, ADCY4, TFAP2B, AQP3, MYO5B, HYAL2, HAS2, SGK1, WNK4, KLHL3, ADM, TRPV5, NPR1, NPPB, NPR3, INPP5K, KCNMA1, CHRN…
GO:0005231	MF	22	0.0001207	1	excitatory extracellular ligand-gated ion channel activity	TRPV1, P2RX6, P2RX3, P2RX5, P2RX4, P2RX7, P2RX2, P2RX1, GRIK2, GLRB, GLRA3, GLRA1, CHRNA1, CHRNB1, CHRNB2, CHRNA5, CHRNB4, CHRNA3, CHRNA7, CHRNA4, CHRNA2, CHRNA9
GO:0030534	BP	43	0.0001297	1	adult behavior	BBS4, SEPT5, BBS2, SHANK3, NRXN2, CNTNAP2, NRXN1, SHANK2, NRXN3, SHANK1, NPY, LEP, CARTPT, GHSR, GHRL, PRKN, APP, DRD4, NTF4, GDNF, PAFAH1B1, PUM1, TSC1, FOXA2, BTBD9, CUBN, DRD2, DRD1, SPTBN4, CHRNB1, CHRNB2, CHRNA5, CHRNA3, CHRNA4, DRD3, ABAT, OR5T1, OR56A5, OR56A4, OR13F1, OR56A1, CRHBP, OPRM1
GO:0048814	BP	50	0.0001324	1	regulation of dendrite morphogenesis	ADGRB3, RAP2A, CHRNB2, CHRNA3, SDC2, NEDD4, GSK3B, SARM1, NSMF, KNDC1, SEMA4D, TNIK, HECW2, HECW1, NEDD4L, YWHAH, GORASP1, RAPGEF2, EFNA1, PTEN, NLGN1, NGEF, CUX2, OBSL1, PTPRD, CUX1, CAPRIN1, CUL7, CAPRIN2, FBXW8, SS18L2, SS18L1, CDKL3, RELN, CAMK2B, LRP8, DBN1, DHX36, SIPA1L1, LZTS3, CFL1, EPHA4, CDK5, CDK5R1, LRRK2, ARC, PDLIM5, SHANK3, SRCIN1, ARHGAP44
GO:0070405	MF	61	0.0001376	1	ammonium ion binding	SAT2, AMD1, ESYT2, PITPNM1, CHMP2A, RASGRP1, JCHAIN, APOA2, APOC1, SERPINA5, APOA4, CETP, NF1, PITPNB, PLTP, PITPNA, SCARB2, RPE65, APOA5, SESTD1, PCTP, CHMP3, PCYT1A, ESYT1, ESYT3, PITPNM2, CRP, SLC5A7, DRD1, DRD4, DRD5, OR56A5, OR13F1, SLC6A3, OR56A1, OR56A4, OR5T1, DRD3, CHRNA1, CHRNB1, CHRNB2, CHRM3, ACHE, CHRNA3, CHRNA7, CHRNA4, CHRNA5, CHRNB3, CHRNG, CHRNB4, CHRNE, CHRND, CHRNA6, HTR2A, HTR…
GO:0008374	MF	43	0.0001397	1	O-acyltransferase activity	HHAT, LCLAT1, PIGW, PLA2G15, MBOAT4, HRASLS, GPAT3, GPAT4, GPAM, LCAT, SOAT1, SOAT2, CRAT, CPT2, CPT1A, CPT1B, CPT1C, CROT, PNPLA2, PNPLA3, AGPAT2, LPCAT4, LPCAT3, MBOAT1, MBOAT2, LPCAT2, LPCAT1, LPGAT1, MBOAT7, AGPAT1, AGPAT4, AGPAT3, AGPAT5, CRLS1, MOGAT2, MOGAT3, MOGAT1, DGAT2, CHAT, IFNB1, GNPAT, CASD1, LRAT
GO:0051952	BP	56	0.0001579	1	regulation of amine transport	CHRNA3, PRKN, KCNA2, CHRNB2, DRD3, SNCA, CHRNA4, DTNBP1, FGF20, SYT10, OR56A4, OR5T1, SYT9, SYT4, SYT1, OR13F1, SYT11, SYT3, SYT5, SYT7, SYT17, OR56A1, SYT6, SYT8, SYT2, SYT12, OR56A5, SYT13, GDNF, ADRA2A, ADRA2B, ADRA2C, UCN, CRH, CARTPT, VIP, FFAR3, HRH3, KCNB1, STX1A, CHGA, GRK2, TOR1A, DRD2, DRD1, RAB3B, DRD4, ARL6IP5, GRM7, TRH, OSR1, STK39, ARL6IP1, RAB3GAP1, PER2, ATP1A2
GO:0007626	BP	40	0.0001908	1	locomotory behavior	STRN, HPGDS, C1QL1, SOD1, APP, TH, DRD2, CHRNB2, CHRNA3, DRD3, ADCY8, OPRK1, NPY2R, NOVA1, PTEN, QRFP, PEX13, RASD2, ANKH, GPR52, GNG7, GPRC5B, PRKN, DRD4, NTF4, GDNF, PAFAH1B1, PUM1, TSC1, FOXA2, BTBD9, CUBN, DRD1, SPTBN4, APOE, USP2, EGR1, ID2, MTA1, CIART
GO:0095500	BP	23	0.0001914	1	acetylcholine receptor signaling pathway	SLURP2, CHRNB2, CHRNA3, CHRNA7, LY6G6E, LY6H, AGRN, RGS10, CHRM2, CHRM4, CHRM5, CHRM1, CHRM3, GRK2, GNA11, GNAQ, RGS8, GNB1, CDK5R1, PLCB1, HRH4, HRH3, GNA15
GO:0007171	BP	12	0.0001914	1	activation of transmembrane receptor protein tyrosine kinase activity	ADRB2, PRLR, CHRNA3, ANGPT1, PILRB, NRG1, GREM1, EGF, EFNA5, DGKQ, NRG3, ANGPT4
GO:0014823	BP	10	0.0002008	1	response to activity	PEBP1, IREB2, CAPN3, PERM1, METRNL, FNDC5, RYR2, PPARGC1A, AGT, MYOG
GO:0060084	BP	3	0.0002299	1	synaptic transmission involved in micturition	CHRNB2, CHRNB4, CHRNA3
GO:1904315	MF	27	0.0002308	1	transmitter-gated ion channel activity involved in regulation of postsynaptic membrane potential	CHRNA1, CHRNB1, CHRNE, CHRND, GABRA1, GABRA6, GABRG1, GABRA2, GABRG2, GRID1, GABRG3, GABRA5, GRIK4, GABRA4, GRIK3, GRIK2, GRID2, GRIK5, GRIK1, CHRNB2, CHRNA5, CHRNB4, CHRNA3, CHRNA7, CHRNA4, CHRNA2, CHRNA9
GO:0017112	MF	52	0.0002429	1	Rab guanyl-nucleotide exchange factor activity	DENND3, TRAPPC13, TRAPPC3, SH3BP5, DENND4B, TRAPPC6A, SBF1, TRAPPC10, YWHAE, ST5, RIN1, GAPVD1, RAB3GAP1, RIC1, DENND4C, ALS2CL, DENND2C, DENND5A, DENND1B, DENND5B, SH3BP5L, TRAPPC11, DENND4A, TRAPPC6B, SBF2, TRAPPC5, DENND1C, DENND6A, DENND6B, RIN3, RAB3IL1, DENND1A, SMCR8, TRAPPC12, MADD, RIN2, RGP1, C9orf72, ANKRD27, TRAPPC9, ALS2, RAB3IP, RAB3GAP2, DENND2D, WDR41, RABGEF1, TRAPPC2L, DENND2A, …
GO:0007253	BP	4	0.000264	1	cytoplasmic sequestering of NF-kappaB	IL10, NFKBIA, G3BP2, FAF1
GO:0006940	BP	25	0.0002749	1	regulation of smooth muscle contraction	DAPK3, CHRNA3, CNN1, CAV1, KCNB2, NMUR2, PLCE1, CHRM2, CHRM3, DOCK4, DOCK5, ADRB2, SOD1, KCNMA1, SRF, F2R, CTTN, MYOCD, PROK2, SPHK1, NMU, ADRA1B, ADRA1A, GPER1, SPX
GO:0071242	BP	46	0.0002813	1	cellular response to ammonium ion	CRHBP, ADCY8, PPP1R9B, OPRM1, DIAPH1, GABRB1, GABRG2, AOC1, GABRB3, HRH1, GABRB2, MTRNR2L5, CASP3, CASP7, CASP6, PRKN, ABL1, ATF4, DRD1, MAPK3, MAPK1, GABPA, LRRK2, SLURP2, CHRNB2, CHRNA3, CHRNA7, LY6G6E, LY6H, AGRN, RGS10, CHRM2, CHRM4, CHRM5, CHRM1, CHRM3, GRK2, GNA11, GNAQ, RGS8, GNB1, CDK5R1, PLCB1, HRH4, HRH3, GNA15
GO:0060079	BP	40	0.0002816	1	excitatory postsynaptic potential	GRID2, DRD2, AKT1, ARRB2, CHRNA3, GSK3A, GSK3B, GRIN1, MEF2C, MAPK8IP2, MPP2, RAB3GAP1, LRRK2, NPAS4, NPFF, GRIN2B, GRIN2A, GRIN2C, GRIN2D, TRPV1, P2RX6, P2RX3, P2RX5, P2RX4, P2RX7, P2RX2, P2RX1, GRIK2, GLRB, GLRA3, GLRA1, CHRNA1, CHRNB1, CHRNB2, CHRNA5, CHRNB4, CHRNA7, CHRNA4, CHRNA2, CHRNA9
GO:0014888	BP	12	0.0003036	1	striated muscle adaptation	TCAP, CAMTA2, HDAC4, INPP5F, GSN, MYOG, CFLAR, ACTN3, IREB2, MYOC, MYOZ1, MYOZ2
GO:0071364	BP	27	0.000306	1	cellular response to epidermal growth factor stimulus	PDPK1, SNAI2, PDE8A, ZPR1, EGFR, ERBB2, VIL1, TDGF1, PLCG1, ZFP36, IQGAP1, ZFP36L2, SOX9, DUSP3, STAT5B, MARS, EEF1A1, PTPN12, PTPN11, ZFP36L1, FOXC1, MED1, DAB2IP, SKAP1, INPP5K, GAREM1, IREB2
GO:0060359	BP	58	0.0003247	1	response to ammonium ion	DRD2, DRD4, DRD3, DIAPH1, GABRB1, GABRG2, AOC1, GABRB3, HRH1, GABRB2, GLDC, CHRNB2, ABAT, OR5T1, OR56A5, OR56A4, OR13F1, OR56A1, CRHBP, PRKCG, SRR, ADCY8, PPP1R9B, OPRM1, MTRNR2L5, CASP3, CASP7, CASP6, PRKN, ABL1, ATF4, DRD1, MAPK3, MAPK1, GABPA, LRRK2, SLURP2, CHRNA3, CHRNA7, LY6G6E, LY6H, AGRN, RGS10, CHRM2, CHRM4, CHRM5, CHRM1, CHRM3, GRK2, GNA11, GNAQ, RGS8, GNB1, CDK5R1, PLCB1, HRH4, HRH3, G…
GO:0046688	BP	27	0.0003519	1	response to copper ion	IL1A, ATP5F1D, ATP7B, LOXL2, IREB2, PRNP, MT1G, AOC1, AQP1, SNCA, AQP2, HSF1, DAXX, MT1X, MT3, MT2A, MT1B, MT1L, MT1A, MT1M, MT1H, MT1DP, MT4, MT1F, MT1E, MT1HL1, PARK7
GO:0009791	BP	13	0.0003938	1	post-embryonic development	BMP4, FGFR2, LHX1, SZT2, SCUBE1, C12orf57, STK36, IREB2, FBN1, MFAP2, EFEMP1, VEGFA, KLF4
GO:0042440	BP	45	0.0004264	1	pigment metabolic process	TYRP1, TYR, DCT, TRPC1, BDH2, HPX, UROD, HMBS, UROS, ALAS1, ALAD, FECH, TSPO, CPOX, PPOX, COX10, NFE2L1, FXN, COX15, SLC25A38, ATP5IF1, IREB2, HMOX1, HMOX2, AMBP, UGT1A1, UGT1A4, BLVRB, BLVRA, AP3D1, OCA2, PAICS, SHMT1, GMPS, MTHFD1, MTHFD1L, APRT, PRTFDC1, ADA, GART, RPE65, UGT1A9, UGT1A7, UGT1A10, UGT1A8
GO:0010040	BP	3	0.0004739	1	response to iron(II) ion	ACO1, SNCA, IREB2
GO:0032012	BP	3	0.0004768	1	regulation of ARF protein signal transduction	ARFGAP1, MAP4K4, MAPRE2
GO:0046501	BP	3	0.0004909	1	protoporphyrinogen IX metabolic process	FECH, IREB2, CPOX
GO:0042165	MF	42	0.000506	1	neurotransmitter binding	GRIN3B, GRIN1, SLC6A1, SLC6A12, SLC6A11, SLC6A13, GLRA1, GLRB, GRIN2B, GNMT, GRIN3A, SRR, GLDC, GLRA3, CRP, SLC5A7, CHRNA1, CHRNB1, CHRNB2, CHRM3, ACHE, CHRNA3, CHRNA7, CHRNA4, CHRNA5, CHRNB3, CHRNG, CHRNB4, CHRNE, CHRND, CHRNA6, HTR2A, HTR1E, HTR1F, HTR2B, HTR3A, HTR1A, SLC6A4, HTR5A, CRHBP, CRHR1, CBS
GO:0022824	MF	45	0.0005116	1	transmitter-gated ion channel activity	GRIN2D, GRIA2, GRIA4, GRIK3, GRIA1, GRIN1, GRIN2A, GRIN2B, PTK2B, GRIN2C, GRIN3A, GRIK1, GRIK2, GRIK5, GRIK4, HTR3E, HTR3B, HTR3A, HTR3D, HTR3C, GABRA1, GABRB1, GABRB3, GABRA2, GABRG1, GABRA5, GABRA4, GABRG2, GABRA6, GABRG3, GLRA3, CHRNA1, CHRNB1, CHRNE, CHRND, GRID1, GRID2, CHRNB2, CHRNA5, CHRNB4, CHRNA3, CHRNA7, CHRNA4, CHRNA2, CHRNA9
GO:0007568	BP	75	0.0005168	1	aging	KRT14, APOD, MME, KRT16, ADRA1A, KRT83, CX3CL1, WRN, KRT33B, KRT25, TPRA1, KRTAP4-9, KRTAP4-8, KRTAP4-7, KRTAP4-5, KRTAP4-3, KL, LOXL2, IREB2, SRR, PEBP1, TBX3, SOD1, TP53, NPM1, LIMS1, TBX2, MORC3, PDCD4, SIRT1, NOX4, SERPINE1, CHEK2, ROMO1, OPA1, HRAS, SRF, CALR, PML, CDKN1A, CDKN2A, CDKN2B, ID2, MAP2K1, PRKCD, TERF2, ULK3, SMC5, KAT6A, NSMCE2, SMC6, MAPK14, MAPKAPK5, ARNTL, PLA2R1, WNT16, HMGA…
GO:0060078	BP	61	0.0005257	1	regulation of postsynaptic membrane potential	GABRA2, GABRG1, GABRG3, GABRG2, GABRA4, GABRA5, GABRA1, GABRA6, GRID2, DRD2, AKT1, ARRB2, CHRNA3, GSK3A, GSK3B, GRIN1, MEF2C, MAPK8IP2, MPP2, RAB3GAP1, LRRK2, NPAS4, NPFF, GRIN2B, GRIN2A, GRIN2C, GRIN2D, TRPV1, P2RX6, P2RX3, P2RX5, P2RX4, P2RX7, P2RX2, P2RX1, GRIK2, GLRB, GLRA3, GLRA1, CHRNA1, CHRNB1, CHRNB2, CHRNA5, CHRNB4, CHRNA7, CHRNA4, CHRNA2, CHRNA9, DRD4, INSYN1, INSYN2, CHRNE, CHRND, GRID…
GO:0099565	BP	61	0.0005327	1	chemical synaptic transmission, postsynaptic	GRID2, DRD2, AKT1, ARRB2, CHRNA3, GSK3A, GSK3B, GRIN1, MEF2C, MAPK8IP2, MPP2, RAB3GAP1, LRRK2, NPAS4, NPFF, GRIN2B, GRIN2A, GRIN2C, GRIN2D, TRPV1, P2RX6, P2RX3, P2RX5, P2RX4, P2RX7, P2RX2, P2RX1, GRIK2, GLRB, GLRA3, GLRA1, CHRNA1, CHRNB1, CHRNB2, CHRNA5, CHRNB4, CHRNA7, CHRNA4, CHRNA2, CHRNA9, DRD4, INSYN1, INSYN2, CHRNE, CHRND, GABRA1, GABRA6, GABRG1, GABRA2, GABRG2, GRID1, GABRG3, GABRA5, GRIK4…
GO:1905368	CC	70	0.0005332	1	peptidase complex	ATXN7L3, ENY2, USP22, SUPT20H, TADA1, TAF9, TADA3, TRRAP, SGF29, TAF12, SPCS1, SEC11A, SPCS3, SEC11C, SPCS2, F7, F3, HTRA2, PSMD11, PSMD12, PSMD14, PSMA7, PSMD3, HSPB1, PSMC3, PSMB1, PSMA1, PSMA2, PSMA3, PSMA4, PSMB8, PSMB9, PSMA5, PSMB4, PSMB6, PSMB5, PSMC2, PSMB10, PSMC4, PSMD8, PSMB3, PSMB2, PSMD7, PSMD4, VCP, PSMA6, PSME3, PSMC1, PSMC5, PSMC6, PSME1, PSMD2, PSMD6, ADRM1, PSMD5, ZFAND2B, PSMB7…
GO:0046148	BP	32	0.0005501	1	pigment biosynthetic process	AP3D1, TYR, OCA2, UROD, HMBS, UROS, ALAS1, ALAD, FECH, TSPO, CPOX, PPOX, COX10, NFE2L1, FXN, COX15, SLC25A38, ATP5IF1, IREB2, PAICS, SHMT1, GMPS, MTHFD1, MTHFD1L, APRT, PRTFDC1, ADA, GART, RPE65, TYRP1, DCT, TRPC1
GO:0071287	BP	5	0.0005647	1	cellular response to manganese ion	PRKN, SLFN14, LRRK2, ATP13A2, IREB2
GO:0010042	BP	7	0.000567	1	response to manganese ion	ADAM9, D2HGDH, PRKN, SLFN14, LRRK2, ATP13A2, IREB2
GO:0005230	MF	66	0.0005727	1	extracellular ligand-gated ion channel activity	TRPV1, CHRNA1, CHRNB2, HTR3A, GABRA6, CHRNA3, GABRB1, GABRR2, GLRB, GABRG1, CHRNE, GABRA1, GLRA3, CHRNG, CHRNA10, CHRNA6, HTR3D, ZACN, GLRA1, CHRNA2, CHRNA4, CHRNA7, GABRA2, GABRG2, CHRND, GABRR3, CHRNA9, CHRNB1, CHRNB4, GABRA4, GABRP, GABRB3, GABRD, GABRA5, HTR3B, HTR3C, CHRNB3, HTR3E, GABRB2, GABRG3, CHRNA5, GABRR1, P2RX6, P2RX3, P2RX5, P2RX4, P2RX7, P2RX2, P2RX1, GRIK2, GRIN2D, GRIA2, GRIA4, G…
GO:0003841	MF	18	0.0006036	1	1-acylglycerol-3-phosphate O-acyltransferase activity	AGPAT2, GPAT3, LPCAT4, LPCAT3, LCLAT1, MBOAT1, MBOAT2, LPCAT2, GPAT4, LPCAT1, LPGAT1, MBOAT7, AGPAT1, AGPAT4, AGPAT3, PNPLA3, AGPAT5, CRLS1
GO:0043501	BP	6	0.0006636	1	skeletal muscle adaptation	CFLAR, ACTN3, IREB2, MYOC, MYOZ1, MYOZ2
GO:0006783	BP	16	0.0006643	1	heme biosynthetic process	UROD, HMBS, UROS, ALAS1, ALAD, FECH, TSPO, CPOX, PPOX, COX10, NFE2L1, FXN, COX15, SLC25A38, ATP5IF1, IREB2
GO:0035729	BP	8	0.0006959	1	cellular response to hepatocyte growth factor stimulus	NRP1, TDGF1, HGF, BCAR1, SIRT2, APPL2, LGMN, APPL1
GO:0071281	BP	7	0.0007037	1	cellular response to iron ion	TF, TFAP2A, BMP6, B2M, HFE, TFR2, IREB2
GO:0006779	BP	18	0.0007424	1	porphyrin-containing compound biosynthetic process	PPOX, ABCB6, UROS, SUCLA2, IREB2, CPOX, UROD, HMBS, ALAS1, ALAD, FECH, TSPO, COX10, NFE2L1, FXN, COX15, SLC25A38, ATP5IF1
GO:0010891	BP	5	0.0007545	1	negative regulation of sequestering of triglyceride	PPARG, PPARA, ABHD5, PNPLA2, OSBPL8
GO:0008306	BP	16	0.0007769	1	associative learning	DRD2, CHRNB2, MAP1A, CLN3, BRSK1, LGMN, SHANK1, ADCY3, RGS14, APP, NF1, DRD1, DRD3, GRIN1, NETO1, FOXB1
GO:0051539	MF	13	0.0008082	1	4 iron, 4 sulfur cluster binding	ACO1, SDHB, ETFDH, NUBPL, RSAD2, EXO5, NFU1, ISCU, IREB2, CIAO3, ACO2, NDUFS1, ISCA2
GO:0001055	MF	9	0.0008172	1	RNA polymerase II activity	POLR2H, POLR2C, POLR2L, POLR2E, POLR2F, POLR2B, POLR2K, POLR2A, POLR2J
GO:0010889	BP	12	0.0008264	1	regulation of sequestering of triglyceride	FITM1, CIDEA, LPL, APOC4, PLIN5, FITM2, OSBPL11, PPARG, PPARA, ABHD5, PNPLA2, OSBPL8
GO:0046902	BP	60	0.0008907	1	regulation of mitochondrial membrane permeability	TP53, BCL2, PPIF, BCL2L1, BNIP3, PMAIP1, BAK1, BAD, SPG7, HEBP2, ATF2, STPG1, BLOC1S2, RTL10, RHOT2, RHOT1, BNIP3L, BCL2L11, BAX, MOAP1, BMF, MTRNR2L5, ACAA2, TMEM102, MUL1, TP73, GZMB, YWHAQ, NMT1, YWHAB, SFN, MAPK8, BID, YWHAG, YWHAE, YWHAZ, E2F1, YWHAH, TP53BP2, TFDP1, TFDP2, CASP8, PPP1R13B, TP63, BBC3, FZD9, HSPA1A, MPV17L, SLC35F6, TMEM14A, HIP1R, ZNF205, GSK3A, GSK3B, CHCHD10, BOK, THEM4, …
GO:0003746	MF	12	0.0009034	1	translation elongation factor activity	EEF1B2, TUFM, EIF5A, EEF1A1, GFM2, GFM1, GTPBP2, GTPBP1, EEF1A2, EEFSEC, TSFM, EEF2
GO:0019773	CC	8	0.0009847	1	proteasome core complex, alpha-subunit complex	PSMA7, PSMA1, PSMA2, PSMA3, PSMA4, PSMA5, PSMA6, PSMA8
GO:0006879	BP	53	0.001006	1	cellular iron ion homeostasis	ATP6V1G1, SOD1, CP, MYC, TFRC, TF, FTL, FTH1, HMOX1, ACO1, BMP6, HMOX2, ATP6V1A, IREB2, SLC11A1, SLC11A2, NUBP1, ATP6V0D1, SKP1, LCN2, HAMP, SMAD4, CUL1, NEDD8, FXN, HFE, ERFE, CYBRD1, SCARA5, HJV, CAND1, TMPRSS6, FTMT, TMEM199, SLC22A17, CCDC115, SLC46A1, NDFIP1, ABCB6, SLC40A1, ATP13A2, GDF2, FBXL5, ABCG2, TFR2, ATP6V0A2, FLVCR1, GLRX3, ISCU, CUBN, LTF, PICALM, SRI
GO:0050994	BP	36	0.001035	1	regulation of lipid catabolic process	RARRES2, APOC3, GPLD1, PLIN5, APOC2, APOA4, AADAC, APOA5, ABHD5, PNPLA2, TYSND1, LONP2, AKT1, ETFBKMT, AKT2, IRS1, PPARA, TWIST1, ABCD2, IRS2, CIDEA, INS, TNF, IL1B, APOA2, APOC1, ADRA2A, PRKAA1, PDE3B, HCAR2, BSCL2, ANGPTL3, PRKCD, IDH1, LDLR, SCARB1
GO:0019788	MF	6	0.00108	1	NEDD8 transferase activity	UBE2M, RBX1, UBA3, UBE2F, RNF7, MDM2
GO:1904385	BP	12	0.00109	1	cellular response to angiotensin	NFKB1, RELA, PRKCD, SLC30A10, AHCYL1, CA2, AGTR1, CAMK2A, MAS1, ACTN2, SRC, CAV1
GO:0014889	BP	6	0.001117	1	muscle atrophy	GATM, GSN, MYOG, CFLAR, ACTN3, IREB2
GO:0010043	BP	29	0.001117	1	response to zinc ion	HAAO, CRIP1, ZACN, D2HGDH, SLC30A5, HVCN1, SLC30A2, IREB2, SLC30A8, SLC30A3, KHK, SLC30A4, MT2A, MT1A, MT1E, MT1F, MT1B, MT1G, GLRA1, MT1H, MT1X, MT1M, MT1L, P2RX4, ATP13A2, MT1DP, MT1HL1, MT3, MT4
GO:1990776	BP	14	0.00112	1	response to angiotensin	ROCK2, ROCK1, NFKB1, RELA, PRKCD, SLC30A10, AHCYL1, CA2, AGTR1, CAMK2A, MAS1, ACTN2, SRC, CAV1
GO:0008135	MF	67	0.001125	1	translation factor activity, RNA binding	EEF2K, EIF4G3, EIF4E2, GATB, EIF2S2, EEF1D, SOX11, EIF1, MTIF2, EIF5, EIF4A1, EIF4G2, EIF4G1, EEF1A2, EIF4H, CPEB3, ABCF1, GCN1, MTIF3, EIF2B3, CPEB2, CPEB4, CPEB1, EIF3F, EIF3D, EIF3H, EIF5B, EIF3G, EIF3J, EIF2S1, EIF4E, EIF2D, EIF2B2, EIF3B, EIF3E, EIF2B5, EIF3I, EIF3A, EIF2B1, EIF3M, COPS5, EIF2A, EIF3K, EIF2B4, AGO2, EIF3L, EIF4B, EIF1B, EIF2S3B, EIF4E3, EIF4E1B, EEF1B2, TUFM, EIF5A, EEF1A1, …
GO:0038166	BP	8	0.001264	1	angiotensin-activated signaling pathway	AHCYL1, CA2, AGTR1, CAMK2A, MAS1, ACTN2, SRC, CAV1
GO:0047496	BP	37	0.001312	1	vesicle transport along microtubule	DYNC1I1, KIF5B, HTT, PAFAH1B1, RAB1A, CLN3, BICDL2, TRAK2, NDEL1, HAP1, NDE1, BICDL1, TRAK1, DYNC1H1, KIF3B, KIFAP3, FYCO1, KIF13A, KIF3A, AP3B1, AP3D1, SNAPIN, AP3M2, AP3S2, BLOC1S1, AP3B2, BLOC1S3, BLOC1S2, BLOC1S5, AP3S1, DTNBP1, BLOC1S4, BLOC1S6, AP3M1, KIF1C, KIF1A, KIF5A
GO:0070778	BP	8	0.001351	1	L-aspartate transmembrane transport	SLC25A12, SLC1A6, SLC25A13, SLC25A18, SLC25A22, SLC38A7, SLC1A3, SLC1A1
GO:0014891	BP	5	0.001371	1	striated muscle atrophy	GSN, MYOG, CFLAR, ACTN3, IREB2
GO:0031467	CC	5	0.001394	1	Cul7-RING ubiquitin ligase complex	RBX1, SKP1, CUL7, FBXW8, RNF7
GO:0042168	BP	25	0.001429	1	heme metabolic process	BDH2, HPX, UROD, HMBS, UROS, ALAS1, ALAD, FECH, TSPO, CPOX, PPOX, COX10, NFE2L1, FXN, COX15, SLC25A38, ATP5IF1, IREB2, HMOX1, HMOX2, AMBP, UGT1A1, UGT1A4, BLVRB, BLVRA
GO:1902108	BP	19	0.001429	1	regulation of mitochondrial membrane permeability involved in apoptotic process	THEM4, NAIF1, CAMK2A, MTRNR2L5, ACAA2, ATF2, STPG1, BNIP3, BLOC1S2, RTL10, RHOT2, RHOT1, BNIP3L, BCL2L11, BAX, PMAIP1, BAD, MOAP1, BMF
GO:0044319	BP	20	0.001469	1	wound healing, spreading of cells	TOR1A, RHOC, CEACAM1, LCP1, CD44, CD151, RHOA, DDR1, CARMIL2, PDPN, PDCD10, ARHGAP35, TMEFF2, WNT7A, ITGA5, COL5A1, ACVRL1, MMP12, ADAM17, PLET1
GO:0015810	BP	7	0.001498	1	aspartate transmembrane transport	SLC25A12, SLC1A6, LRRC8E, LRRC8D, SLC25A13, SLC25A22, SLC25A18
GO:0015556	MF	13	0.0015	1	C4-dicarboxylate transmembrane transporter activity	SLC25A10, SLC25A30, SLC25A11, SLC13A1, SLC13A3, SLC13A5, SLC13A4, SLC25A12, SLC1A6, SLC25A13, SLC25A18, SLC25A22, SLC38A7
GO:0071677	BP	20	0.001504	1	positive regulation of mononuclear cell migration	TNF, LGALS3, CREB3, CXCL10, SERPINE1, HMGB1, CCL5, CCL1, FPR2, S100A7, CCR1, CCR2, CXCL12, AIF1, PLA2G7, ANO6, CXCL17, LGMN, S100A14, AGER
GO:0030316	BP	26	0.001507	1	osteoclast differentiation	TNFSF11, TYROBP, EFNA2, FARP2, CSF1R, CSF1, EPHA2, GPR183, GLO1, MAPK14, OSCAR, DCSTAMP, FOXP1, TREM2, GAB2, SNX10, TNFRSF11A, EFNA4, IREB2, SBNO2, ANXA2, SRC, ANXA2P2, OCSTAMP, TCTA, SH3PXD2A
GO:0050996	BP	17	0.001529	1	positive regulation of lipid catabolic process	IL1B, APOA2, APOA5, ANGPTL3, APOC2, APOA4, AADAC, ABHD5, PNPLA2, AKT2, IRS1, PLIN5, PPARA, TWIST1, ABCD2, IRS2, PRKCD
GO:0043200	BP	38	0.001564	1	response to amino acid	MTOR, GPRC6A, RRAGC, GLRA1, GLRA3, GLRB, SESN2, KLHL22, UBR1, UBR2, RPTOR, RRAGD, LARS, SESN3, SESN1, SPAAR, IPO5, LAMTOR5, NEURL1, CAPN2, XBP1, LAMTOR4, CPEB4, LAMTOR1, NSMF, RRAGA, SLC38A9, CPEB3, CPEB1, SH3BP4, LAMTOR3, LAMTOR2, CASTOR1, CASTOR2, FYN, TMBIM6, IREB2, GRIN1
GO:0044548	MF	14	0.001565	1	S100 protein binding	KCNK3, S100B, FGF1, S100A6, ANXA2, EZR, ATP2A2, S100A1, S100A11, IQGAP1, ANXA11, AHNAK, AGER, ANXA2P2
GO:0090559	BP	69	0.001569	1	regulation of membrane permeability	TMIGD1, PDCD6IP, TJP2, F11R, TP53, BCL2, PPIF, BCL2L1, BNIP3, PMAIP1, BAK1, BAD, SPG7, HEBP2, ATF2, STPG1, BLOC1S2, RTL10, RHOT2, RHOT1, BNIP3L, BCL2L11, BAX, MOAP1, BMF, MTRNR2L5, ACAA2, TMEM102, MUL1, TP73, GZMB, YWHAQ, NMT1, YWHAB, SFN, MAPK8, BID, YWHAG, YWHAE, YWHAZ, E2F1, YWHAH, TP53BP2, TFDP1, TFDP2, CASP8, PPP1R13B, TP63, BBC3, FZD9, HSPA1A, MPV17L, SLC35F6, TMEM14A, HIP1R, ZNF205, GSK3A,…
GO:0006826	BP	59	0.001596	1	iron ion transport	TFRC, MELTF, IREB2, SLC11A1, SLC11A2, TTYH1, TFR2, HEPHL1, CP, CUBN, LTF, PICALM, HFE, ATP6V0E1, ATP6V1G1, ATP6V1G2, TF, ATP6V1B1, ATP6V1B2, ATP6V1C1, ATP6V1E1, ATP6V1A, DNM2, ATP6V0D1, CLTC, ARHGAP1, TCIRG1, RAB11B, ATP6V1F, STEAP3, REP15, LMTK2, ATP6V0D2, ATP6V1C2, ATP6V0E2, ATP6V0A1, ATP6V1E2, ATP6V1G3, ATP6V0B, MCOLN1, ATP6V0A4, ATP6V1H, ATP6V0A2, ATP6V1D, SCARA5, SLC40A1, SLC25A37, SLC25A28,…
GO:0010661	BP	12	0.001634	1	positive regulation of muscle cell apoptotic process	LTK, CAMK2D, CAMK2A, IFNG, IL12A, IL12B, CDKN2A, E2F3, MFN2, SOD2, PPARG, PDCD4
GO:0033013	BP	46	0.001661	1	tetrapyrrole metabolic process	PPOX, ABCB6, UROS, SUCLA2, IREB2, CPOX, UROD, HMBS, ALAS1, ALAD, FECH, TSPO, COX10, NFE2L1, FXN, COX15, SLC25A38, ATP5IF1, HMOX1, HMOX2, UGT1A1, UGT1A4, AMBP, BLVRB, BLVRA, BDH2, HPX, ABCD4, CUBN, PRSS1, CTRB1, TCN1, TCN2, ABCC1, PRSS3, CTRB2, MMAA, MMAB, MTR, CTRC, AMN, MMADHC, CD320, LMBRD1, MTRR, MMACHC
GO:0003994	MF	3	0.001714	1	aconitate hydratase activity	ACO1, ACO2, IREB2
GO:0015183	MF	6	0.001779	1	L-aspartate transmembrane transporter activity	SLC25A12, SLC1A6, SLC25A13, SLC25A18, SLC25A22, SLC38A7
GO:0016835	MF	60	0.001782	1	carbon-oxygen lyase activity	CA1, SDS, L3HYPDH, SDSL, ACO1, ACO2, IREB2, CA12, CA11, CA2, CA3, CA4, CA6, CA5A, CA7, CA9, CA13, CA14, CBS, ECHS1, EHHADH, AUH, ECI1, ECHDC1, HADHB, ECHDC2, HADHA, FH, ENO1, ENO2, ENO3, ALAD, UROS, PCBD1, GMDS, UROC1, HSD17B4, HTD2, HACD4, HACD2, HACD3, HACD1, PARK7, APIP, NAXD, ACOD1, DGLUCY, ENOSF1, CDYL, PTS, THNSL2, TPI1, ETNPPL, POLQ, XRCC6, XRCC5, HMGA2, POLL, NTHL1, ALKBH1
GO:0034101	BP	39	0.00179	1	erythrocyte homeostasis	RPS17, HMOX1, NCKAP1L, RPS24, IREB2, DYRK3, JAK2, MPIG6B, EPO, INHA, LYN, INHBA, KIT, HCLS1, TAL1, PTPN2, HSPA9, RPS19, CASP3, RPS14, KLF1, IKZF1, ZFPM1, KMT2E, SLC25A38, HIPK2, ATP5IF1, ACIN1, MFHAS1, FLVCR1, JAK3, AHSP, CEBPG, DMTN, MED1, LYAR, ZBTB7A, TGFBR3, VEGFA
GO:0014732	BP	3	0.001859	1	skeletal muscle atrophy	CFLAR, ACTN3, IREB2
GO:0051454	BP	5	0.001874	1	intracellular pH elevation	CFTR, SLC26A3, SLC26A6, BCL2, CLN3
GO:2000078	BP	3	0.001911	1	positive regulation of type B pancreatic cell development	RFX3, NKX6-1, BAD
GO:0006654	BP	38	0.001928	1	phosphatidic acid biosynthetic process	PLD2, AGPAT2, GNPAT, PLA2G10, PLA2G1B, ALPI, PLA2G4B, PLA2G2A, GPD1, DGKA, PLA2G5, PLA2G4A, DGKQ, PLD1, DGKZ, GPAT3, LPCAT4, SLC27A1, LCLAT1, LIPI, GPAT4, PLA2G4D, PLD6, GPD1L, LPCAT1, ABHD5, LIPH, AGPAT1, PLA2G12A, PLA2G2F, GPAM, ACP6, AGPAT4, AGPAT3, PNPLA3, AGPAT5, PLA2G2E, PLA2G2D
GO:1903288	BP	6	0.001992	1	positive regulation of potassium ion import across plasma membrane	ATP1B1, ATP1B2, ATP1B3, WNK1, WNK4, WNK2
GO:0005665	CC	12	0.002084	1	RNA polymerase II, core complex	POLR2D, POLR2C, POLR2E, POLR2A, POLR2B, POLR2I, POLR2H, POLR2J, POLR2K, POLR2F, POLR2G, POLR2L
GO:0001056	MF	16	0.002186	1	RNA polymerase III activity	POLR3A, POLR2K, POLR2E, POLR1D, POLR3E, POLR3F, POLR2F, POLR2H, CRCP, POLR3D, POLR3K, POLR3C, POLR3B, POLR1C, POLR3H, POLR2L
GO:0001054	MF	12	0.0022	1	RNA polymerase I activity	POLR1A, POLR2L, POLR1D, ZNRD1, POLR1E, POLR2F, POLR2H, POLR1C, POLR1B, POLR2K, TWISTNB, POLR2E
GO:0005736	CC	12	0.0022	1	RNA polymerase I complex	POLR1C, ZNRD1, POLR1B, POLR2E, POLR1A, POLR1E, TWISTNB, POLR2H, POLR2F, POLR1D, POLR2L, POLR2K
GO:0002891	BP	18	0.002209	1	positive regulation of immunoglobulin mediated immune response	TNFSF4, CD226, NECTIN2, HLA-E, TFRC, TP53BP1, RIF1, SHLD3, PAXIP1, SHLD2, SHLD1, MAD2L2, IL4, CLCF1, TNFSF13, TGFB1, XCL1, C17orf99
GO:0005666	CC	18	0.002209	1	RNA polymerase III complex	POLR3A, POLR1C, POLR3G, POLR3D, POLR3GL, POLR3C, POLR3F, POLR3E, POLR3B, POLR3H, CRCP, POLR2K, POLR3K, POLR1D, POLR2H, POLR2L, POLR2F, POLR2E
GO:0016836	MF	49	0.002213	1	hydro-lyase activity	CA1, SDS, L3HYPDH, SDSL, ACO1, ACO2, IREB2, CA12, CA11, CA2, CA3, CA4, CA6, CA5A, CA7, CA9, CA13, CA14, CBS, ECHS1, EHHADH, AUH, ECI1, ECHDC1, HADHB, ECHDC2, HADHA, FH, ENO1, ENO2, ENO3, ALAD, UROS, PCBD1, GMDS, UROC1, HSD17B4, HTD2, HACD4, HACD2, HACD3, HACD1, PARK7, APIP, NAXD, ACOD1, DGLUCY, ENOSF1, CDYL
GO:1900272	BP	6	0.002296	1	negative regulation of long-term synaptic potentiation	FAM107A, ABL1, APOE, APP, EPHA4, AGER
GO:0007084	BP	6	0.002328	1	mitotic nuclear envelope reassembly	BANF1, LMNA, REEP3, ANKLE2, VRK1, REEP4
GO:0010665	BP	8	0.002362	1	regulation of cardiac muscle cell apoptotic process	ENG, BMPR1A, LTK, CAMK2D, CAMK2A, NKX2-5, HAND2, PPP1R10
GO:0002931	BP	17	0.002379	1	response to ischemia	PER2, MLYCD, EGR1, PPIF, CX3CR1, CX3CL1, ABRAXAS2, CPEB4, BVES, P2RX4, P2RX7, CIB1, TIGAR, P2RX2, STUB1, CAMK2A, HYOU1
GO:0006099	BP	22	0.002511	1	tricarboxylic acid cycle	SDHD, CS, FH, PDHB, ME2, SDHA, MDH2, IDH2, NNT, ME3, FAHD1, SDHC, ACO2, MDH1, ACO1, SDHAF2, IREB2, OGDHL, SUCLG1, MDH1B, DHTKD1, OGDH
GO:0008637	BP	46	0.002686	1	apoptotic mitochondrial changes	ATP2A1, IFIT2, NDUFS1, HK2, BAX, BCL2L1, AIFM2, BIK, HSPD1, DNM1L, BID, FZD9, GGCT, SOD2, IFI6, BCL2, CLU, SFN, BAK1, TIMM50, MFF, BOK, FIS1, BAD, BBC3, BNIP3, ERBB4, CCAR2, VPS35, ATG3, THEM4, NAIF1, CAMK2A, MTRNR2L5, ACAA2, ATF2, STPG1, BLOC1S2, RTL10, RHOT2, RHOT1, BNIP3L, BCL2L11, PMAIP1, MOAP1, BMF
GO:0097306	BP	44	0.002786	1	cellular response to alcohol	GLRA1, ADCY7, ADCY6, TNFSF4, PTGER2, GNG2, GNB1, SFRP1, PTGER4, KLF9, LRP6, CYP7A1, GPLD1, PTCH1, MLC1, GRAMD1B, GRAMD1C, GRAMD1A, SMO, OSBPL7, CDH1, JUP, CTNNA1, CTNNB1, BRCA1, AKR1C3, PTGFR, AKR1C2, IREB2, LARP1, BLM, RAD51, SPIDR, DYNAP, ADCY3, ADCY5, CFTR, AHR, ADCY8, GNAI1, ADCY2, ADCY1, ADAM15, MAP4K1
GO:0001514	BP	7	0.002835	1	selenocysteine incorporation	SELENOT, DIO2, SEPSECS, TRNAU1AP, SECISBP2L, EEFSEC, SECISBP2
GO:2001222	BP	21	0.002855	1	regulation of neuron migration	PLXNB2, CAMK2B, IGSF10, ULK4, CAMK2A, SRGAP2, COL3A1, CX3CL1, TNN, ADGRG1, SHTN1, ZNF609, DAB2IP, NIPBL, NSMF, ARHGEF2, KIF20B, PLAA, RAPGEF2, SEMA6A, SEMA3A
GO:0070199	BP	15	0.0029	1	establishment of protein localization to chromosome	TERT, BRCA2, ACD, NABP2, POT1, ATM, ATR, H2AFY, HIST1H1B, SGF29, PIH1D1, H2AFY2, LRWD1, RUVBL2, NIPBL
GO:0006641	BP	50	0.002944	1	triglyceride metabolic process	APOE, APOA2, APOC3, APOH, LPL, LIPF, CETP, PLA2G16, PNLIPRP2, CAV3, CAV1, APOA5, LMF1, SEL1L, GK2, APOBR, GK5, GK3P, LPIN1, SIRT1, SLC27A5, MOGAT2, GPAT3, AGMO, GPAT4, MOGAT3, LPIN2, MOGAT1, DGAT2, GPAM, PNPLA3, LPIN3, PCK1, PCK2, FABP12, FABP7, FABP3, FABP1, LIPC, FABP2, FABP4, CPS1, FABP6, FABP5, FABP9, PNPLA5, APOA1, APOA4, PNPLA2, PNPLA1
GO:0002573	BP	69	0.002963	1	myeloid leukocyte differentiation	CSF1R, BMP4, MT1G, VEGFA, MYH9, PPARG, PDE1B, THOC5, IFI16, IL31RA, CSF1, PARP1, MMP9, CDC42, CASP8, SIRT1, TLR2, APP, NRROS, TNFSF11, TYROBP, EFNA2, FARP2, EPHA2, GPR183, GLO1, MAPK14, OSCAR, DCSTAMP, FOXP1, TREM2, GAB2, SNX10, TNFRSF11A, EFNA4, IREB2, SBNO2, ANXA2, SRC, ANXA2P2, OCSTAMP, TCTA, SH3PXD2A, CBFA2T3, CSF3, CEBPA, CEBPE, TAL1, GATA2, LBR, JAGN1, LEF1, UBD, CSF2, IL4, TGFBR2, DHRS2, B…
GO:0072350	BP	28	0.003007	1	tricarboxylic acid metabolic process	GLUD1, SIRT4, ASS1, ACO1, ACLY, ACO2, IREB2, SDHD, CS, FH, PDHB, ME2, SDHA, MDH2, IDH2, NNT, ME3, FAHD1, SDHC, MDH1, SDHAF2, OGDHL, SUCLG1, MDH1B, DHTKD1, OGDH, IDH3B, IDH1
GO:0015179	MF	49	0.003101	1	L-amino acid transmembrane transporter activity	SLC38A1, SLC38A7, SLC7A11, SLC7A5, SLC7A10, SLC43A1, SLC7A8, SLC7A7, SLC7A6, SLC7A9, SLC43A2, SLC7A13, SLC25A2, SLC25A15, SLC7A2, SLC7A1, SLC38A3, SLC15A4, OCA2, SLC1A7, SLC25A12, SLC1A3, SLC1A2, SLC1A1, SLC17A8, SLC25A22, SLC17A7, SLC17A6, SLC25A13, SLC25A18, SLC1A6, SLC1A4, SLC36A4, SLC36A3, SLC36A1, SLC36A2, CTNS, SLC3A1, SLC1A5, SLC6A9, SLC25A38, SLC6A5, PQLC2, SLC25A29, SLC38A9, SLC6A20, SLC…
GO:0010666	BP	3	0.003176	1	positive regulation of cardiac muscle cell apoptotic process	LTK, CAMK2D, CAMK2A
GO:0042987	BP	9	0.003193	1	amyloid precursor protein catabolic process	ABCG1, PSEN1, PSEN2, CLN3, NCSTN, APH1A, PSENEN, DYRK1A, ABCA7
GO:0002115	BP	7	0.003234	1	store-operated calcium entry	STIM1, CRACR2B, ORAI1, CRACR2A, ORAI3, STIM2, ORAI2
GO:0038116	BP	4	0.003284	1	chemokine (C-C motif) ligand 21 signaling pathway	CCL21, OXSR1, WNK1, CCR7
GO:0072384	BP	58	0.003308	1	organelle transport along microtubule	CDC42, ARHGAP21, BORCS5, COPG1, COPG2, TMEM201, PEX14, DYNC1I1, KIF5B, HTT, PAFAH1B1, RAB1A, CLN3, BICDL2, TRAK2, NDEL1, HAP1, NDE1, BICDL1, TRAK1, DYNC1H1, KIF3B, KIFAP3, FYCO1, KIF13A, KIF3A, AP3B1, AP3D1, SNAPIN, AP3M2, AP3S2, BLOC1S1, AP3B2, BLOC1S3, BLOC1S2, BLOC1S5, AP3S1, DTNBP1, BLOC1S4, BLOC1S6, AP3M1, KIF1C, KIF1A, KIF5A, UBB, LRPPRC, MAP1S, RHOT2, RHOT1, OPA1, NEFL, MAPT, HIF1A, MGARP,…
GO:0009374	MF	3	0.003318	1	biotin binding	PCCA, HLCS, MCCC1
GO:0006768	BP	7	0.003318	1	biotin metabolic process	PCCA, PCCB, PC, BTD, HLCS, MCCC1, MCCC2
GO:0010662	BP	10	0.003335	1	regulation of striated muscle cell apoptotic process	LTK, CAMK2D, CAMK2A, BAG3, BMP7, NKX2-5, HAND2, PPP1R10, ENG, BMPR1A
GO:0051536	MF	26	0.003352	1	iron-sulfur cluster binding	RPS3, NUBP1, DPYD, NUBP2, CISD3, FDX1, SDHB, XDH, AOX1, FXN, CIAPIN1, CISD2, RFESD, ISCA1, ISCA2, ISCU, ACO1, ETFDH, NUBPL, RSAD2, EXO5, NFU1, IREB2, CIAO3, ACO2, NDUFS1
GO:0016586	CC	4	0.003359	1	RSC-type complex	PBRM1, EN2, EN1, SUZ12
GO:0097021	BP	3	0.003443	1	lymphocyte migration into lymphoid organs	RET, CCR7, WNK1
GO:0006356	BP	27	0.003501	1	regulation of transcription by RNA polymerase I	UBTF, POLR2K, POLR2L, TAF1C, MED1, H2AFY, NOP53, H2AFY2, ERBB2, ATF4, WDR43, RASL11A, WDR75, UTP15, HEATR1, DHX33, EIF2AK3, NCL, MTOR, SMARCA4, MARS, SMARCB1, PWP1, DDX11, NOL11, IPPK, PIH1D1
GO:0090205	BP	4	0.003513	1	positive regulation of cholesterol metabolic process	LDLRAP1, FGF1, ABCG1, PRKAA1
GO:0005068	MF	11	0.003539	1	transmembrane receptor protein tyrosine kinase adaptor activity	PIK3R1, SHC1, IRS1, TRAT1, FRS2, BLNK, STAP1, GAB2, SH2B2, SH2B1, SH2B3
GO:0048156	MF	39	0.003546	1	tau protein binding	BIN1, ROCK2, BAG2, APOE, S100B, FYN, HSP90AA1, HSP90AB1, CLU, MAP2, MARK3, SNCA, GSK3A, GSK3B, PPP5C, ACTB, PPP2CB, PPP2CA, MAP1A, CDK5, EP300, PRKAA1, ROCK1, PICALM, PIN1, DYRK1A, DCTN1, SMAD2, TTBK1, TTBK2, MARK2, TAOK1, BRSK2, BRSK1, MARK4, LGMN, MARK1, TAOK2, STUB1
GO:0010896	BP	9	0.003597	1	regulation of triglyceride catabolic process	APOC3, GPLD1, PLIN5, APOC2, APOA4, AADAC, APOA5, ABHD5, PNPLA2
GO:0010660	BP	26	0.003616	1	regulation of muscle cell apoptotic process	ALOX12, ZC3H12A, BAG3, BMP7, NKX2-5, HAND2, PPP1R10, LRP6, APOH, IGF1, DNMT1, LTK, CAMK2D, CAMK2A, IFNG, IL12A, IL12B, CDKN2A, E2F3, MFN2, SOD2, PPARG, PDCD4, ENG, BMPR1A, SIRT1
GO:0043490	BP	4	0.003624	1	malate-aspartate shuttle	SLC25A12, SLC25A13, SLC25A22, SLC25A18
GO:0043524	BP	63	0.003632	1	negative regulation of neuron apoptotic process	FZD9, TOX3, PRKN, CRLF1, WFS1, SOD1, SOD2, NTRK1, PRKCG, BCL2, TGFB3, CCL2, MAG, RASA1, ERBB3, F2R, MT3, CNTF, GDNF, PRKCI, MSH2, LIG4, PPT1, ISL1, ADAM8, SET, POU4F1, MEF2C, TYRO3, NAIP, CLN3, PTK2B, NFATC4, KIF14, SIX1, NTRK2, CPEB4, SLC30A10, UNC5B, KDM2B, NDNF, VSTM2L, AGAP2, PARK7, LGMN, FOXB1, PINK1, RETREG1, FGF20, NRBP2, CLCF1, PPARGC1A, SIX4, APOE, NGF, NTF4, AARS, BDNF, NTF3, CX3CR1, CX…
GO:0002889	BP	28	0.003636	1	regulation of immunoglobulin mediated immune response	FCGR2B, FOXJ1, C4BPA, CR1, C4BPB, PARP3, NDFIP1, THOC1, TNFSF4, CD226, NECTIN2, HLA-E, TFRC, TP53BP1, RIF1, SHLD3, PAXIP1, SHLD2, SHLD1, MAD2L2, IL4, CLCF1, TNFSF13, TGFB1, XCL1, C17orf99, IL10, SUPT6H
GO:0006094	BP	38	0.003644	1	gluconeogenesis	FBP2, GAPDHS, PER2, SLC37A4, SLC25A12, GOT2, RBP4, ALDOA, GAPDH, ALDOB, ENO1, GPI, ENO2, FBP1, ALDOC, PC, ENO3, PGAM2, GOT1, PGAM1, ATF4, PCK1, G6PC, PGM1, MDH1, MDH2, SLC25A1, TPI1, SLC25A11, CRY1, PCK2, CRTC2, G6PC3, G6PC2, PPARGC1A, SLC25A10, SLC25A13, PGK2
GO:0050220	MF	4	0.003661	1	prostaglandin-E synthase activity	PTGES, PTGES3, PTGES2, MGST1
GO:0045542	BP	3	0.003676	1	positive regulation of cholesterol biosynthetic process	FGF1, ABCG1, PRKAA1
GO:0051036	BP	5	0.00369	1	regulation of endosome size	RAB5A, ALS2, RAB11A, RILP, SNF8
GO:0002262	BP	45	0.00369	1	myeloid cell homeostasis	SOD1, NCKAP1L, ANXA1, PDE4B, IL6, HCAR2, HMGB1, RPS17, HMOX1, RPS24, IREB2, DYRK3, JAK2, MPIG6B, EPO, INHA, LYN, INHBA, KIT, HCLS1, TAL1, PTPN2, HSPA9, RPS19, CASP3, RPS14, KLF1, IKZF1, ZFPM1, KMT2E, SLC25A38, HIPK2, ATP5IF1, ACIN1, MFHAS1, FLVCR1, JAK3, AHSP, CEBPG, DMTN, MED1, LYAR, ZBTB7A, TGFBR3, VEGFA
GO:0048872	BP	64	0.00369	1	homeostasis of number of cells	FLT3, ANXA1, PDE4B, IL6, HCAR2, HMGB1, LYN, NCKAP1L, MEF2C, DOCK10, PPP2R3C, TNFRSF13B, GAPT, TNFAIP3, TNFSF14, JAK3, FADD, PMAIP1, ZC3H8, RIPK3, AKT1, GPR183, SOD1, RPS17, HMOX1, RPS24, IREB2, DYRK3, JAK2, MPIG6B, EPO, INHA, INHBA, KIT, HCLS1, TAL1, PTPN2, HSPA9, RPS19, CASP3, RPS14, KLF1, IKZF1, ZFPM1, KMT2E, SLC25A38, HIPK2, ATP5IF1, ACIN1, MFHAS1, FLVCR1, AHSP, CEBPG, DMTN, MED1, LYAR, ZBTB7A…
GO:0002011	BP	33	0.003747	1	morphogenesis of an epithelial sheet	ARHGAP12, MPP5, LIN7C, BMP7, BMP5, NOTCH1, DLL4, TBX20, LRP6, FLRT3, SOX11, PHACTR4, MEGF8, TOR1A, RHOC, CEACAM1, LCP1, CD44, CD151, RHOA, DDR1, CARMIL2, PDPN, PDCD10, ARHGAP35, TMEFF2, WNT7A, ITGA5, COL5A1, ACVRL1, MMP12, ADAM17, PLET1
GO:0043966	BP	40	0.003805	1	histone H3 acetylation	PER1, MAP3K7, TADA2A, SUPT3H, TADA3, TAF5L, SUPT7L, KAT7, TRIM16, BRD1, MYOD1, SPI1, BRCA2, BRPF1, WDR5, DR1, TAF10, TAF12, TAF9, JADE1, KAT6B, ING5, KAT6A, KAT2A, KAT2B, TADA1, SGF29, KAT14, JADE2, POLE4, POLE3, MBIP, LEF1, BRPF3, YEATS2, ING4, TAF6L, NAA60, MEAF6, LDB1
GO:0006363	BP	29	0.003829	1	termination of RNA polymerase I transcription	POLR1C, CD3EAP, POLR1A, UBTF, ERCC2, POLR2E, ERCC3, TBP, GTF2H1, CDK7, CCNH, MNAT1, POLR2H, POLR2K, POLR2F, POLR2L, GTF2H3, TTF1, TAF1C, TAF1A, TWISTNB, TAF1B, CAVIN1, GTF2H5, GTF2H4, POLR1E, TAF1D, POLR1B, ZNRD1
GO:0010898	BP	6	0.003878	1	positive regulation of triglyceride catabolic process	APOC2, APOA4, AADAC, APOA5, ABHD5, PNPLA2
GO:1902961	BP	7	0.003907	1	positive regulation of aspartic-type endopeptidase activity involved in amyloid precursor protein catabolic process	ROCK2, LYN, EFNA1, EFNA3, EPHA4, PICALM, AGER
GO:0030229	MF	4	0.003932	1	very-low-density lipoprotein particle receptor activity	LDLR, VLDLR, LRP8, APOBR
GO:0006368	BP	70	0.00394	1	transcription elongation from RNA polymerase II promoter	SUPT5H, POLR2D, CCNT1, CCNT2, CCNK, ELP1, GTF2F2, ERCC2, NELFE, POLR2C, POLR2E, ERCC3, TCEA1, POLR2A, POLR2B, GTF2H1, GTF2F1, POLR2I, MLLT3, CDK7, CDK9, CCNH, MNAT1, NCBP2, POLR2H, POLR2J, POLR2K, ELL, POLR2F, POLR2G, POLR2L, SUPT4H1, MLLT1, SSRP1, NCBP1, GTF2H3, ELOA, ELOC, ELOB, ADRM1, ELP2, CDC73, CTR9, GTF2H5, SUPT6H, NELFCD, ELOA2, PAF1, ELOA3, LEO1, NELFB, RTF1, GTF2H4, EAF2, ELP4, EAF1, IW…
GO:0009060	BP	49	0.00397	1	aerobic respiration	UQCRC2, MDH2, BLOC1S1, OXA1L, MTFR1, SURF1, ME3, MTFR2, SDHC, SIRT3, MTFR1L, UQCRB, SDHB, NDUFS8, UQCR10, COX20, COX6A2, COX6A1, UQCRH, NDUFS7, UQCRHL, SDHD, CS, FH, PDHB, ME2, SDHA, IDH2, NNT, FAHD1, ACO2, MDH1, ACO1, SDHAF2, IREB2, OGDHL, SUCLG1, MDH1B, DHTKD1, OGDH, COX10, COX15, AFG1L, COX4I2, COX5B, COX7C, COX4I1, CYCS, COX5A
GO:0050510	MF	4	0.004045	1	N-acetylgalactosaminyl-proteoglycan 3-beta-glucuronosyltransferase activity	CHSY3, CHSY1, CHPF, CHPF2
GO:0015616	MF	3	0.004076	1	DNA translocase activity	FBH1, RAD54B, PBRM1
GO:1900625	BP	3	0.004085	1	positive regulation of monocyte aggregation	CD44, NR4A3, HAS2
GO:0048710	BP	15	0.004138	1	regulation of astrocyte differentiation	EPHA4, BIN1, SERPINE2, BMP2, NOTCH1, HES1, CLCF1, APP, AGER, TTBK1, F2, NOG, HES5, LDLR, IL6
GO:0018107	BP	60	0.004185	1	peptidyl-threonine phosphorylation	CHEK1, PDPK1, ROCK2, ULK1, TNKS, OXSR1, CDK1, PRKCA, CAD, MAPK1, AKT1, ACVR1B, TGFBR1, TGFBR2, MAPK8, GSK3A, GSK3B, CSNK2B, CSNK2A1, CDK5, MAP2K1, MAP3K10, ACVR1, PRKCD, MAP3K12, CAMK2D, DYRK1A, CDK5R1, CDK10, PRKD1, LRRK2, TTBK1, MARK2, LMTK2, PRKD2, MYLK2, HIPK2, HIPK3, WNK1, NLK, STK39, TBK1, SBK1, CSNK1G3, CSNK1G1, CSNK1A1L, VRK3, VRK1, VRK2, CSNK1D, CSNK1A1, CDC7, CSNK1G2, CSNK1E, TTBK2, PKN…
GO:0042982	BP	15	0.004197	1	amyloid precursor protein metabolic process	TMCC2, APOE, ACHE, NSG1, PSEN1, LDLRAP1, NCSTN, KLK6, APH1A, PSENEN, ABCG1, PSEN2, CLN3, DYRK1A, ABCA7
GO:0035020	BP	7	0.00428	1	regulation of Rac protein signal transduction	ARF6, RASGRF1, CADM4, STMN3, ARHGAP44, AUTS2, ALS2
GO:0005313	MF	14	0.00433	1	L-glutamate transmembrane transporter activity	SLC1A7, SLC25A12, SLC1A3, SLC1A2, SLC1A1, SLC17A8, SLC25A22, SLC17A7, SLC17A6, SLC25A13, SLC38A7, SLC25A18, SLC1A6, SLC7A11
GO:1902993	BP	14	0.004418	1	positive regulation of amyloid precursor protein catabolic process	ROCK2, GSAP, APP, CLU, EFNA1, CHRNA7, CASP3, GSK3A, EPHA4, PICALM, LRRTM3, LYN, EFNA3, AGER
GO:0015809	BP	6	0.004432	1	arginine transport	CLN3, PQLC2, SLC25A29, SLC38A9, SLC7A2, SLC7A1
GO:0006283	BP	71	0.004569	1	transcription-coupled nucleotide-excision repair	POLR2D, AQR, HMGN1, ERCC1, UBB, UBC, PCNA, RPA2, ERCC2, LIG1, XRCC1, POLR2C, POLR2E, ERCC3, XPA, TCEA1, POLR2A, RPA1, POLD1, ERCC5, POLR2B, GTF2H1, RPA3, RFC4, RFC2, RFC1, POLR2I, RFC5, RFC3, POLD2, LIG3, CDK7, CCNH, MNAT1, POLR2H, POLR2J, POLR2K, COPS2, POLR2F, POLR2G, POLR2L, RBX1, RPS27A, UBA52, ERCC6, EP300, GPS1, ERCC8, CUL4A, GTF2H3, POLD3, DDB1, UVSSA, GTF2H5, COPS6, GTF2H4, ERCC4, COPS5, …
GO:1903980	BP	8	0.004647	1	positive regulation of microglial cell activation	APP, ITGB2, ITGAM, MMP8, AGER, TTBK1, FAM19A3, STAP1
GO:0007042	BP	6	0.004662	1	lysosomal lumen acidification	CLN5, PPT1, CLN3, TMEM199, CCDC115, CLN6
GO:0045504	MF	13	0.004748	1	dynein heavy chain binding	DNAL1, DYNC1LI1, WDR60, DYNC1I1, WDR34, DNALI1, DNAI2, DYNC1I2, WDR78, DYNC2LI1, DYNC1LI2, WDR63, DNAI1
GO:0031581	BP	12	0.004856	1	hemidesmosome assembly	KRT14, LAMC1, KRT5, ITGB4, ITGA6, CD151, LAMB3, LAMC2, PLEC, LAMA3, COL17A1, DST
GO:0009931	MF	11	0.005032	1	calcium-dependent protein serine/threonine kinase activity	CAMK2A, MAPKAPK2, MKNK2, MKNK1, CAMK4, MAPKAPK5, MAPKAPK3, PRKCG, PRKCB, CCL3, PRKCA
GO:1900271	BP	23	0.005043	1	regulation of long-term synaptic potentiation	NSG1, AGER, ARC, LILRB2, SHANK3, CALB1, SCGN, CALB2, FAM107A, ABL1, APOE, APP, EPHA4, SHISA7, INS, EPHB2, CHRNA7, ADCY8, RELN, ADCY1, SQSTM1, LGMN, EIF2AK4
GO:0070006	MF	17	0.005108	1	metalloaminopeptidase activity	LTA4H, MMP14, MMP15, MMP16, ENPEP, RNPEPL1, XPNPEP3, XPNPEP1, MMP17, LVRN, NPEPPS, TRHDE, LNPEP, DNPEP, ANPEP, ERAP2, ERAP1
GO:0032451	MF	33	0.00521	1	demethylase activity	KDM1A, CYP1A2, JMJD6, ALKBH4, MMACHC, CYP51A1, KDM6B, PHF2, KDM4A, KDM4B, KDM5A, ARID5B, KDM4D, KDM7A, KDM3B, RIOX2, KDM8, KDM1B, KDM2B, JARID2, KDM4C, KDM5B, KDM2A, KDM3A, KDM4E, RIOX1, JMJD1C, HR, ALKBH1, FTO, ALKBH2, ALKBH5, ALKBH3
GO:0001910	BP	65	0.005239	1	regulation of leukocyte mediated cytotoxicity	ICAM1, FCGR2B, HLA-E, PTPRC, CEACAM1, HLA-G, LILRB1, LGALS9, ARRB2, MICA, CLEC12B, KIR2DL4, SERPINB4, SERPINB9, NOS2, STX7, IL12A, IL12B, IL12RB1, XCL1, FADD, IL23R, IL23A, FAM49B, CD1B, CD1D, CD1C, CD1E, HLA-F, HLA-A, HLA-C, HLA-B, CD1A, HLA-H, PVR, NECTIN2, NCR3, AP1G1, RASGRP1, CRTAM, LAMP1, KLRK1, CD226, RAET1E, SLAMF6, CADM1, IL21, ULBP3, ULBP1, ULBP2, RAET1L, RAET1G, MICB, F2RL1, ARG1, TYRO…
GO:0015740	BP	18	0.005322	1	C4-dicarboxylate transport	SLC25A10, SLC25A30, SLC25A11, SLC13A1, SLC13A3, SLC13A5, SLC13A4, SLC25A12, SLC1A6, SLC25A13, SLC25A18, SLC25A22, SLC38A7, LRRC8E, LRRC8D, SLC1A3, SLC1A2, SLC1A1
GO:0043171	BP	22	0.005328	1	peptide catabolic process	TPP1, LTA4H, ACE, ADAMTS13, CPQ, TRHDE, ERAP2, NPEPPS, LNPEP, ANPEP, ENPEP, ERAP1, LVRN, GGT1, GGT5, CHAC1, GGT7, CHAC2, CTSH, ECE1, IDE, XPNPEP1
GO:0090103	BP	10	0.005346	1	cochlea morphogenesis	TBX1, HPN, SOX9, HOXA1, PAX2, TIFAB, MYO3A, DCANP1, MYO3B, NEUROG1
GO:0043539	MF	25	0.005358	1	protein serine/threonine kinase activator activity	IRGM, SPRY2, TCL1B, IGF2, LTF, CALM1, CALM2, CALM3, MAP2K2, IQGAP1, TCL1A, MAP2K1, STK4, STK3, CDK5R1, TAOK1, STRADA, PARP16, FAM20A, ALS2, MLST8, ETAA1, CAB39, DBF4, DBF4B
GO:0015800	BP	24	0.005426	1	acidic amino acid transport	SLC1A7, GIPC1, GLS, RAB3A, SYT1, SLC1A3, SLC1A2, SLC1A1, SLC1A6, VAMP2, SLC38A2, SLC17A7, GLS2, SLC25A12, SLC25A13, SLC17A8, SLC25A22, SLC17A6, SLC38A7, SLC25A18, SLC7A11, LRRC8E, LRRC8D, ARL6IP5
GO:0003899	MF	34	0.005648	1	DNA-directed 5'-3' RNA polymerase activity	POLRMT, POLR3A, POLR1C, POLR2D, CRCP, POLR2A, MED21, POLR3C, POLR3F, MED20, POLR3H, POLR2B, POLR2F, POLR2J, POLR1B, POLR2G, POLR2I, POLR3B, ZNRD1, TWISTNB, POLR1D, POLR3K, POLR1A, POLR2L, POLR2E, POLR1E, POLR2H, POLR2K, POLR2C, POLR3E, POLR3D, PRIMPOL, PRIM1, PRIM2
GO:0032526	BP	61	0.005659	1	response to retinoic acid	WNT9B, TRIM16, RBP4, CTSH, RARA, RARG, RXRA, HSD17B2, PPARG, ASCL1, CDKN2D, MICB, ACER2, ASXL1, OVCA2, AQP3, WNT8B, WNT8A, TMEM161A, RARB, IREB2, IGF2R, WNT10B, WNT9A, TBX1, HTRA2, FZD7, WNT11, LYN, RET, WNT2, ZNF35, CREB1, EPHA3, LTK, AQP1, WNT5A, ABL2, SOX9, WNT3, WNT3A, WNT7B, PAX2, PTK7, ATM, SNW1, PTK6, PTK2B, TWF2, ADNP2, BRINP3, SETX, RORB, TESC, WNT5B, NDUFA13, FZD4, FZD10, WNT6, BRINP1, …
GO:0060964	BP	51	0.005659	1	regulation of gene silencing by miRNA	IPO8, POLR2D, POLR2C, POLR2E, POLR2A, POLR2B, POLR2I, POLR2H, POLR2J, POLR2K, POLR2F, POLR2G, HIST1H4A, POLR2L, HIST1H3A, H3F3A, EIF4G1, PUM1, TRIM71, HIST2H3A, TNRC6A, PUM2, AGO2, AGO1, TGFB1, PPARG, POU5F1, ELAVL1, DND1, NCOR1, ESR1, ZC3H12A, ZC3H10, NCOR2, BCDIN3D, EGFR, MYCN, TP53, BMP4, DDX5, MAP2K2, MAP2K1, RIPK1, LIN28A, WTIP, ZFP36, STAT3, FXR1, DHX9, AJUBA, LIMD1
GO:0004806	MF	23	0.005766	1	triglyceride lipase activity	LPL, LIPF, LIPC, PNLIP, CEL, AADAC, PNLIPRP1, PNLIPRP2, PNPLA5, ABHD5, PNPLA2, PNPLA3, CES1P1, DDHD2, CES5A, PNPLA1, CES3, CES4A, CES1, LIPN, LIPK, LIPM, LIPG
GO:0039533	BP	6	0.005941	1	regulation of MDA-5 signaling pathway	RIOK3, C1QBP, TKFC, DHX58, ANKRD17, DDX60
GO:0019433	BP	21	0.005947	1	triglyceride catabolic process	FABP12, FABP7, APOC3, FABP3, LPL, FABP1, LIPC, FABP2, FABP4, CPS1, FABP6, FABP5, FABP9, APOA5, PNPLA5, PNPLA3, APOA1, APOA4, PNPLA2, APOE, PNPLA1
GO:1902959	BP	9	0.005999	1	regulation of aspartic-type endopeptidase activity involved in amyloid precursor protein catabolic process	PICALM, BIN1, SORL1, ROCK2, LYN, EFNA1, EFNA3, EPHA4, AGER
GO:0006361	BP	34	0.006005	1	transcription initiation from RNA polymerase I promoter	POLR1C, CD3EAP, POLR1A, UBTF, ERCC2, POLR2E, ERCC3, TBP, MAPK3, GTF2H1, CDK7, CCNH, MNAT1, POLR2H, POLR2K, POLR2F, POLR2L, GTF2H3, TAF1C, TAF1A, TWISTNB, TAF1B, CAVIN1, GTF2H5, GTF2H4, POLR1E, TAF1D, POLR1B, RRN3, ZNRD1, SMARCA4, SMARCB1, PIH1D1, BAZ2A
GO:0030279	BP	44	0.006119	1	negative regulation of ossification	SMAD6, LRP4, DKK1, NOTCH1, SOX9, RBPJ, MEF2C, CHSY1, SFRP1, KREMEN2, SOST, GREM1, AHSG, STATH, SRGN, CCL3, CCR1, PTK2B, ECM1, TRPM4, FGF23, RFLNA, RFLNB, MEN1, LRP5, SKI, GDF10, CDK6, NOG, PTCH1, NBR1, TWIST1, TMEM64, RANBP3L, HDAC7, TWIST2, RORB, SEMA4D, CHRD, RIOX1, LIMD1, NOCT, SUFU, TNN
GO:0005868	CC	19	0.006202	1	cytoplasmic dynein complex	DYNC1I1, SNX4, TPR, DYNLL1, DYNLT1, DYNC1H1, NUDCD3, DYNC2H1, DYNC2LI1, DYNLRB2, WDR60, TCTEX1D2, WDR34, DYNLRB1, TOPORS, DYNC1LI1, DYNC1LI2, DYNLL2, DYNC1I2
GO:0071300	BP	45	0.006202	1	cellular response to retinoic acid	WNT10B, WNT9A, WNT9B, TBX1, HTRA2, FZD7, WNT11, LYN, RET, WNT2, RARA, ZNF35, CREB1, EPHA3, LTK, AQP1, WNT5A, ABL2, SOX9, WNT3, WNT3A, WNT7B, PAX2, PTK7, ATM, SNW1, PTK6, PTK2B, TWF2, ADNP2, BRINP3, SETX, RORB, WNT8B, TESC, WNT5B, NDUFA13, FZD4, FZD10, WNT6, IREB2, BRINP1, RARB, RARG, BRINP2
GO:0050862	BP	10	0.006367	1	positive regulation of T cell receptor signaling pathway	TESPA1, RAB29, KCNN4, LCK, RPS3, RELA, CD226, TRAT1, NECTIN2, PRKD2
GO:0030906	CC	4	0.006419	1	retromer, cargo-selective complex	VPS26A, VPS26B, VPS35, VPS29
GO:0031904	CC	32	0.006502	1	endosome lumen	AP4M1, JAK2, PRL, GH1, GH2, INS, APOB, APP, CD63, CSH1, PRLR, AP4E1, AP4S1, AP4B1, PDLIM4, RAB38, B2M, RAB32, LNPEP, IL12A, IL12B, NAPSA, SFTPB, CTSH, PGA3, PGA5, SFTPC, CTSL, CTSB, CTSS, CTSK, LGMN
GO:0033005	BP	9	0.006669	1	positive regulation of mast cell activation	CD226, NECTIN2, TSLP, FGR, GAB2, SYK, SNX4, VAMP8, NR4A3
GO:0030544	MF	28	0.006758	1	Hsp70 protein binding	PPEF2, GPR37, PRKN, ERN1, DNAJC8, SPN, RPS3, DNAJB1, DNAJB2, DNAJA1, SNCA, MVD, PPID, HIKESHI, RNF207, DNAJC10, DNAJB14, METTL21A, TSC1, PACRG, DNAJC2, FICD, IQCG, NOD2, DNAJB12, SACS, STUB1, DNAJC18
GO:0005671	CC	13	0.006779	1	Ada2/Gcn5/Ada3 transcription activator complex	MAP3K7, TADA3, WDR5, DR1, UBAP2L, KAT2A, KAT2B, SGF29, KAT14, POLE4, POLE3, MBIP, YEATS2
GO:0004177	MF	36	0.006849	1	aminopeptidase activity	CTSH, LTA4H, ANPEP, LAP3, TPP2, METAP2, METAP1, NPEPPS, ENPEP, BLMH, ERAP2, METAP1D, RNPEP, XPNPEP3, XPNPEP1, ERAP1, LNPEP, TRHDE, DNPEP, DPP4, DPP6, FAP, DPP8, DPP10, DPP3, NAALAD2, DPP7, PRSS16, PRCP, ACE, MMP14, MMP15, MMP16, RNPEPL1, MMP17, LVRN
GO:1900245	BP	3	0.006856	1	positive regulation of MDA-5 signaling pathway	ANKRD17, DDX60, DHX58
GO:0006383	BP	42	0.00698	1	transcription by RNA polymerase III	POLR3G, CRCP, TBP, ZNF143, POLR2K, GTF3C1, SNAPC2, ZNF345, SNAPC4, GTF3C2, GTF3A, SNAPC3, BRF1, GTF3C6, POLR3GL, GTF3C4, POLR3K, POLR3H, GTF3C5, GTF3C3, IVNS1ABP, POLR3A, POLR2E, POLR1D, POLR3E, POLR3F, POLR2F, POLR2H, POLR3D, POLR3C, POLR3B, POLR1C, POLR2L, TBPL1, BDP1, TBPL2, BRF2, ELL, ICE2, ZC3H8, ICE1, SNAPC1
GO:0015171	MF	69	0.007009	1	amino acid transmembrane transporter activity	SLC1A7, SLC43A1, SLC7A1, SLC6A6, SLC1A3, SLC1A2, SLC1A1, SLC1A4, SLC6A12, SLC1A6, SLC7A2, SLC7A5, SLC3A1, SLC1A5, SLC36A2, SLC6A19, SLC36A1, PDPN, SLC43A2, SLC38A9, SLC16A10, SLC7A6, SLC38A4, SLC6A18, SLC38A2, SLC38A3, SLC38A1, SLC6A15, SLC32A1, SLC6A20, SLC7A8, SLC38A10, SLC38A8, SLC36A4, SLC38A11, SLC36A3, SLC38A6, SLC38A7, CTNS, SLC7A9, SLC7A11, SLC16A12, SLC25A18, SLC25A22, SLC6A9, SLC6A5, SL…
GO:0022904	BP	72	0.007085	1	respiratory electron transport chain	SDHA, ALDH5A1, ETFDH, ETFRF1, PPARGC1A, SDHB, D2HGDH, AIFM2, NDUFS8, NDUFA4, NDUFAB1, NDUFS4, NDUFB5, NDUFB3, NDUFC1, NDUFA2, NDUFS5, NDUFS7, NDUFS2, NDUFS6, NDUFB1, NDUFS3, NDUFB6, NDUFA3, NDUFB4, NDUFB8, NDUFB2, NDUFA7, NDUFC2, NDUFA10, NDUFB10, NDUFB7, NDUFV2, NDUFS1, NDUFV1, NDUFA8, NDUFV3, NDUFA6, NDUFA5, NDUFA9, NDUFAF1, NDUFB9, SDHAF2, SDHD, SDHC, UQCC3, UQCR10, UQCRQ, UQCRC1, CYCS, UQCRFS…
GO:0070076	BP	20	0.007116	1	histone lysine demethylation	KDM4E, KDM1A, KDM4A, KDM4B, KDM5A, KDM4D, KDM7A, KDM4C, KDM3A, HR, KDM3B, JMJD1C, PHF2, KDM1B, RIOX1, KDM5B, JARID2, KDM8, KDM2A, KDM6B
GO:0030263	BP	5	0.007224	1	apoptotic chromosome condensation	DFFB, TOP2A, ERN2, GPER1, ACIN1
GO:0003873	MF	3	0.007304	1	6-phosphofructo-2-kinase activity	PFKFB2, PFKFB3, PFKFB4
GO:0070461	CC	24	0.007312	1	SAGA-type complex	TADA2B, SUPT20H, SGF29, USP22, TADA2A, ATXN7L3, ENY2, TADA1, TAF9, TADA3, TRRAP, TAF12, TAF10, KAT2B, SUPT3H, TAF5L, SUPT7L, KAT2A, TAF6L, TAF4, TAF6, TAF5, TAF7, TAF2
GO:0001912	BP	47	0.007402	1	positive regulation of leukocyte mediated cytotoxicity	NOS2, HLA-E, STX7, IL12A, IL12B, IL12RB1, XCL1, FADD, IL23R, IL23A, FAM49B, HLA-G, CD1B, CD1D, CD1C, CD1E, HLA-F, HLA-A, HLA-C, HLA-B, CD1A, HLA-H, PVR, NECTIN2, NCR3, AP1G1, RASGRP1, CRTAM, LAMP1, KLRK1, CD226, RAET1E, SLAMF6, CADM1, IL21, ULBP3, ULBP1, ULBP2, RAET1L, RAET1G, MICB, MICA, F2RL1, ARG1, TYROBP, ITGAM, STAP1
GO:0034098	CC	10	0.007581	1	VCP-NPL4-UFD1 AAA ATPase complex	UBXN7, VCP, CAV1, UBXN1, NPLOC4, UFD1, FAF2, RNF125, DERL1, FAF1
GO:0018210	BP	68	0.007607	1	peptidyl-threonine modification	CHEK1, PDPK1, ROCK2, ULK1, TNKS, OXSR1, CDK1, PRKCA, CAD, MAPK1, AKT1, ACVR1B, TGFBR1, TGFBR2, MAPK8, GSK3A, GSK3B, CSNK2B, CSNK2A1, CDK5, MAP2K1, MAP3K10, ACVR1, PRKCD, MAP3K12, CAMK2D, DYRK1A, CDK5R1, CDK10, PRKD1, LRRK2, TTBK1, MARK2, LMTK2, PRKD2, MYLK2, HIPK2, HIPK3, WNK1, NLK, STK39, TBK1, SBK1, CSNK1G3, CSNK1G1, CSNK1A1L, VRK3, VRK1, VRK2, CSNK1D, CSNK1A1, CDC7, CSNK1G2, CSNK1E, TTBK2, PKN…
GO:0150078	BP	13	0.007651	1	positive regulation of neuroinflammatory response	IL33, TNF, IL1B, IL6, MMP8, IL18, APP, AGER, TTBK1, ITGB2, ITGAM, FAM19A3, STAP1
GO:0004465	MF	7	0.00775	1	lipoprotein lipase activity	LPL, LIPN, LIPK, LIPM, PNPLA2, PNPLA3, LIPG
GO:0061575	MF	8	0.007759	1	cyclin-dependent protein serine/threonine kinase activator activity	CCNB1, CDK5R2, CDK5R1, CCNT1, CCNK, CKS2, CCNT2, CKS1B
GO:0047238	MF	5	0.007824	1	glucuronosyl-N-acetylgalactosaminyl-proteoglycan 4-beta-N-acetylgalactosaminyltransferase activity	CHSY3, CHSY1, CHPF, CSGALNACT2, CSGALNACT1
GO:0043173	BP	5	0.007899	1	nucleotide salvage	NAPRT, ADA, APRT, HDDC2, FUK
GO:0010888	BP	18	0.007956	1	negative regulation of lipid storage	TNF, CRP, ITGB3, IL6, ITGAV, PTPN2, NFKBIA, ABCA1, PPARG, ABCG1, NR1H2, PPARA, NR1H3, TTC39B, PPARD, ABHD5, PNPLA2, OSBPL8
GO:0031343	BP	54	0.007975	1	positive regulation of cell killing	NOS2, HLA-E, STX7, IL12A, IL12B, IL12RB1, XCL1, FADD, IL23R, IL23A, FAM49B, HLA-G, CD1B, CD1D, CD1C, CD1E, HLA-F, HLA-A, HLA-C, HLA-B, CD1A, HLA-H, PVR, NECTIN2, NCR3, AP1G1, RASGRP1, CRTAM, LAMP1, KLRK1, CD226, RAET1E, SLAMF6, CADM1, IL21, ULBP3, ULBP1, ULBP2, RAET1L, RAET1G, MICB, MICA, F2RL1, ARG1, TYROBP, ITGAM, STAP1, IFNG, FCER2, PRF1, PGLYRP1, PGLYRP4, PGLYRP3, GAPDH
GO:0032452	MF	24	0.007975	1	histone demethylase activity	KDM6B, KDM1A, PHF2, KDM4A, KDM4B, KDM5A, ARID5B, KDM4D, JMJD6, KDM7A, KDM3B, RIOX2, KDM8, KDM1B, KDM2B, JARID2, KDM4C, KDM5B, KDM2A, KDM3A, KDM4E, RIOX1, JMJD1C, HR
GO:0070988	BP	54	0.008072	1	demethylation	MMACHC, KDM1A, PHF2, JMJD6, ALKBH4, PPME1, KDM4A, KDM6B, KDM4B, KDM5A, ARID5B, KDM4D, KDM7A, KDM3B, RIOX2, KDM8, KDM1B, KDM2B, JARID2, KDM4C, KDM5B, KDM2A, KDM3A, KDM4E, RIOX1, JMJD1C, HR, CYP1A2, CYP51A1, ALKBH1, FTO, ALKBH2, ALKBH5, ALKBH3, CYP3A4, CYP2C8, CYP2D6, CYP2C9, CYP3A5, TET3, TET1, TET2, TDG, APEX1, APOBEC3A, APOBEC1, APOBEC3F, AICDA, APOBEC3C, APOBEC2, APOBEC3H, APOBEC3G, APOBEC3B, A…
GO:2000722	BP	3	0.008102	1	regulation of cardiac vascular smooth muscle cell differentiation	HEY2, MYOCD, GPER1
GO:0002858	BP	8	0.008152	1	regulation of natural killer cell mediated cytotoxicity directed against tumor cell target	CEACAM1, CRTAM, PVR, IL12A, IL12B, CD226, NECTIN2, KLRK1
GO:0043030	BP	39	0.008152	1	regulation of macrophage activation	PLA2G10, PJA2, CD74, MIF, MYO18A, SHPK, MFHAS1, PLA2G5, BPI, FCGR2B, CD200, NR1H3, ZC3H12A, IL31RA, LRFN5, LDLR, PTPRC, CX3CL1, FAM19A3, TLR4, IL33, THBS1, HSPD1, LBP, WNT5A, CEBPA, KARS, SPACA3, TNIP2, TLR6, APP, ITGB2, ITGAM, MMP8, AGER, TTBK1, STAP1, TNF, IL6
GO:0036155	BP	4	0.008162	1	acylglycerol acyl-chain remodeling	PNPLA2, DGAT2, MGLL, PNPLA3
GO:0006370	BP	31	0.008234	1	7-methylguanosine mRNA capping	SUPT5H, POLR2D, RNMT, RNGTT, GTF2F2, ERCC2, POLR2C, POLR2E, ERCC3, POLR2A, POLR2B, GTF2H1, GTF2F1, POLR2I, CDK7, CCNH, MNAT1, NCBP2, POLR2H, POLR2J, POLR2K, POLR2F, POLR2G, POLR2L, NCBP1, GTF2H3, GTF2H5, CMTR2, CMTR1, GTF2H4, RAMAC
GO:1904261	BP	5	0.008302	1	positive regulation of basement membrane assembly involved in embryonic body morphogenesis	CLASP2, DAG1, CLASP1, PHLDB2, PHLDB1
GO:0010499	BP	23	0.008319	1	proteasomal ubiquitin-independent protein catabolic process	ENC1, KEAP1, PSME4, NFE2L2, PSMA7, PSMA3, PSMA2, PSMB5, PSMA1, PSMB8, PSMB7, PSMB6, PSMA4, PSMB2, PSMB9, PSMB10, PSMB1, PSMA6, PSMB4, PSMB11, PSMA5, PSMB3, PSMA8
GO:2000651	BP	11	0.008327	1	positive regulation of sodium ion transmembrane transporter activity	GLRX, ANK3, WNK2, WNK1, WNK4, ACTN4, DRD4, TESC, CHP1, ATP1B1, SLC9A1
GO:0060369	BP	4	0.008623	1	positive regulation of Fc receptor mediated stimulatory signaling pathway	CD226, PTPRC, PTPRJ, APPL2
GO:0002860	BP	7	0.008677	1	positive regulation of natural killer cell mediated cytotoxicity directed against tumor cell target	CRTAM, PVR, IL12A, IL12B, CD226, NECTIN2, KLRK1
GO:1904646	BP	30	0.008835	1	cellular response to amyloid-beta	TLR4, CACNA1A, PRNP, NTRK1, IGF1, APP, ICAM1, ADRB2, IGF1R, NGFR, ITGA4, ATP1A3, CD36, VCAM1, FPR2, FCGR2B, GRM5, CASP4, PSEN1, GSK3B, CACNA2D1, EPHA4, CDK5, CACNB1, GRIN1, LRP1, GRIN2A, AGER, LGMN, TLR6
GO:0001134	MF	5	0.008902	1	transcription regulator recruiting activity	BRD4, TEAD1, TEAD2, GTF3C5, SGF29
GO:0043032	BP	19	0.008941	1	positive regulation of macrophage activation	TLR4, IL33, THBS1, HSPD1, LBP, WNT5A, CEBPA, KARS, SPACA3, TNIP2, TLR6, APP, ITGB2, ITGAM, MMP8, AGER, TTBK1, FAM19A3, STAP1
GO:1902166	BP	12	0.009009	1	negative regulation of intrinsic apoptotic signaling pathway in response to DNA damage by p53 class mediator	TRIAP1, KDM1A, CD74, BCL2, MIF, MUC1, CD44, TAF9, SIRT1, ZNF385A, ING2, MARCH7
GO:1903978	BP	13	0.009058	1	regulation of microglial cell activation	TNF, IL6, MMP8, LDLR, PTPRC, CX3CL1, FAM19A3, APP, ITGB2, ITGAM, AGER, TTBK1, STAP1
GO:0030204	BP	25	0.009119	1	chondroitin sulfate metabolic process	NDNF, NCAN, UGDH, CSPG5, DCN, VCAN, CSPG4, CHSY3, CHST9, CHST15, CHST3, CHSY1, CHPF, CSGALNACT2, CHST13, CSGALNACT1, BCAN, CHST11, CHST12, CHPF2, HEXA, HEXB, ARSB, IDUA, HYAL1
GO:1990542	BP	75	0.0092	1	mitochondrial transmembrane transport	UCP1, UCP3, UCP2, MPC2, MPC1, ACACB, SLC25A20, CPT2, CPT1A, ACACA, CPT1B, THRSP, TIMM21, PAM16, TOMM40L, ROMO1, GRPEL1, TOMM40, TOMM20L, TIMM50, GRPEL2, TIMM23, TIMM23B, TOMM20, TIMM17A, DNAJC19, DNLZ, DNAJC15, TIMM44, PNPT1, TST, MRPL18, MICU2, MCU, MAIP1, MCUR1, MICU1, SLC25A23, SMDT1, AFG3L2, MCUB, ATP5PD, ATP5MG, ATP5F1B, ATP5PF, ATP5PB, ATP5F1A, ATP5F1D, ATP5F1C, ATP5PO, ATP5MF, ATP5F1E, ATP…
GO:0010944	BP	9	0.009231	1	negative regulation of transcription by competitive promoter binding	SMAD7, TFAP2A, MUC1, CREB1, PHB, HHEX, BHLHE41, DACH1, MAD2L2
GO:0034502	BP	56	0.009251	1	protein localization to chromosome	RPA2, RPA1, TNKS, XRCC5, ATR, TERF2, ACD, PINX1, TINF2, TNKS2, TERF2IP, TERT, BRCA2, NABP2, POT1, ATM, H2AFY, HIST1H1B, SGF29, PIH1D1, H2AFY2, LRWD1, RUVBL2, NIPBL, RAD21, ESR1, MSH2, PLK1, MRNIP, WAPL, LEMD2, CHMP7, MCM9, MCM8, MAU2, PPHLN1, FAM208A, RB1, CENPA, CTCF, HASPIN, BOD1, ZW10, BUB3, CDK1, IK, KNL1, MTBP, SPDL1, AURKB, CHAMP1, MIS12, RCC2, SLF2, SLF1, PARP3
GO:0002839	BP	10	0.009262	1	positive regulation of immune response to tumor cell	HRG, HSPD1, CD274, CRTAM, PVR, IL12A, IL12B, CD226, NECTIN2, KLRK1
GO:0042108	BP	42	0.009686	1	positive regulation of cytokine biosynthetic process	EREG, TLR4, HSPB1, APP, THBS1, SPN, AZU1, TNFRSF8, CCR2, AGER, TLR1, CD86, TLR3, IL12B, CEBPG, EBI3, CD276, ZFPM1, IL27, IL21, TLR9, TNF, HMOX1, EGR1, WNT5A, IRF4, LTB, IL1A, IL1B, CD4, PTPRC, CD28, CD80, GLMN, IL9, STAT3, TIRAP, TLR6, BCL10, APOA2, ELANE, PRG3
GO:0045410	BP	8	0.009766	1	positive regulation of interleukin-6 biosynthetic process	EREG, TNF, APP, STAT3, TIRAP, AGER, TLR1, TLR6
GO:0002729	BP	5	0.01	1	positive regulation of natural killer cell cytokine production	HLA-E, HLA-G, RAET1G, KIR2DL4, CD226
GO:0008543	BP	72	0.01006	1	fibroblast growth factor receptor signaling pathway	POLR2D, FGF10, FLRT2, RBFOX2, FIBP, FRS3, FGF17, FGF18, FGF19, FGF1, FGF4, FGF2, HNRNPA1, FGF6, FGFR1, FGF3, FGF5, GTF2F2, POLR2C, POLR2E, FGF7, FGFR2, FGFR4, FGFR3, CBL, POLR2A, PTBP1, MAPK3, MAPK1, POLR2B, FGF9, TIA1, HNRNPH1, GTF2F1, POLR2I, HNRNPM, NCBP2, POLR2H, POLR2J, HNRNPF, POLR2K, FGF8, RAB14, POLR2F, POLR2G, POLR2L, GRB2, TIAL1, PTPN11, NCBP1, GALNT3, FGFBP1, TRIM71, ESRP1, SETX, SPRED…
GO:0045540	BP	39	0.01013	1	regulation of cholesterol biosynthetic process	ACACB, SCD, SC5D, SEC14L2, TM7SF2, GGPS1, HMGCR, SP1, FDPS, NFYA, NFYB, SREBF1, FDFT1, LSS, FASN, MVD, RAN, HMGCS1, MVK, SREBF2, ACACA, IDI1, NFYC, SQLE, MBTPS1, KPNB1, PMVK, CYP51A1, ELOVL6, GPAM, DHCR7, ERLIN1, ERLIN2, SOD1, APOE, SCAP, FGF1, ABCG1, PRKAA1
GO:0031932	CC	12	0.01029	1	TORC2 complex	TTI1, MTOR, SESN2, PRR5, PRR5L, RICTOR, MLST8, PINK1, TELO2, MAPKAP1, SESN3, SESN1
GO:1901299	BP	5	0.01042	1	negative regulation of hydrogen peroxide-mediated programmed cell death	MET, HGF, TRAP1, PINK1, PARK7
GO:0006353	BP	67	0.01043	1	DNA-templated transcription, termination	PRMT5, POLR2A, TTF1, SETX, MTERF1, TTF2, POLR1C, CD3EAP, POLR1A, UBTF, ERCC2, POLR2E, ERCC3, TBP, GTF2H1, CDK7, CCNH, MNAT1, POLR2H, POLR2K, POLR2F, POLR2L, GTF2H3, TAF1C, TAF1A, TWISTNB, TAF1B, CAVIN1, GTF2H5, GTF2H4, POLR1E, TAF1D, POLR1B, ZNRD1, NUDT21, PCF11, CPSF4, SNRPB, PAPOLA, NCBP2, MAZ, SNRPE, SNRPF, SNRPG, SNRPD3, LSM11, CSTF1, NCBP1, CPSF1, CSTF3, SLBP, FIP1L1, PABPN1, CPSF7, ZNF473, …
GO:1902991	BP	25	0.01045	1	regulation of amyloid precursor protein catabolic process	CHRNA7, FKBP1A, ABCA7, TMED10, ROCK1, PICALM, GSAP, ROCK2, APP, CLU, EFNA1, CASP3, GSK3A, EPHA4, LRRTM3, BIN1, APOE, PRNP, HAP1, SORL1, GGA3, LYN, EFNA3, AGER, FLOT2
GO:1902307	BP	15	0.01069	1	positive regulation of sodium ion transmembrane transport	NOS1, FXYD1, ATP1B1, ATP1B2, ATP1B3, GLRX, ANK3, WNK2, WNK1, WNK4, ACTN4, DRD4, TESC, CHP1, SLC9A1
GO:0030676	MF	15	0.01093	1	Rac guanyl-nucleotide exchange factor activity	FARP2, TIAM1, PREX2, DOCK3, EPS8L3, EPS8L1, DOCK2, ARHGEF2, SPATA13, ALS2, EPS8L2, ARHGEF4, FARP1, PREX1, EPS8
GO:0060368	BP	8	0.01093	1	regulation of Fc receptor mediated stimulatory signaling pathway	PLSCR1, CSK, CD226, PTPRC, PTPRJ, APPL2, CD47, APPL1
GO:0007612	BP	44	0.01093	1	learning	CLDN5, SYNJ1, RGS14, TLR2, APP, INSR, FYN, TH, ATXN1L, PPP3CB, CHRNB2, EPHB2, DRD3, ATXN1, SLC8A3, DLG4, NTRK2, NPAS4, ATAD1, CIC, STRA6, SHANK3, EIF2AK4, CNTNAP2, NRXN1, SLC8A2, SHANK2, NRXN3, DRD2, MAP1A, CLN3, BRSK1, LGMN, SHANK1, ADCY3, NF1, DRD1, GRIN1, NETO1, FOXB1, MAPK8IP2, GPR88, HTT, NRXN2
GO:0004332	MF	3	0.01114	1	fructose-bisphosphate aldolase activity	ALDOA, ALDOB, ALDOC
GO:0010893	BP	13	0.01116	1	positive regulation of steroid biosynthetic process	CGA, FSHB, TNF, IFNG, IL1B, NR1D1, STAR, STARD4, WNT4, BMP6, FGF1, ABCG1, PRKAA1
GO:0090026	BP	17	0.01118	1	positive regulation of monocyte chemotaxis	CREB3, CXCL10, SERPINE1, HMGB1, CCL5, CCL1, FPR2, S100A7, CCR1, CCR2, CXCL12, AIF1, PLA2G7, ANO6, CXCL17, LGMN, S100A14
GO:1990423	CC	3	0.01124	1	RZZ complex	ZW10, KNTC1, ZWILCH
GO:2000303	BP	12	0.01139	1	regulation of ceramide biosynthetic process	SAMD8, PRKAA1, ORMDL2, ORMDL3, ORMDL1, SMPD2, TNF, TNFRSF1A, RACK1, PRKCD, NSMAF, SMPD3
GO:0060602	BP	4	0.01147	1	branch elongation of an epithelium	FGF10, FGFR2, SOX9, FGF1
GO:0061890	BP	3	0.01174	1	positive regulation of astrocyte activation	APP, AGER, TTBK1
GO:1903781	BP	3	0.01176	1	positive regulation of cardiac conduction	TRDN, TRPM4, RNF207
GO:1900402	BP	5	0.01185	1	regulation of carbohydrate metabolic process by regulation of transcription from RNA polymerase II promoter	MLXIP, NR1D1, SUPT20H, NCOR1, PPARA
GO:0000124	CC	10	0.01188	1	SAGA complex	ATXN7L3, ENY2, USP22, SUPT20H, TADA1, TAF9, TADA3, TRRAP, SGF29, TAF12
GO:1900103	BP	12	0.01188	1	positive regulation of endoplasmic reticulum unfolded protein response	ERN1, XBP1, PIK3R1, BAX, BAK1, ATF6, BCL2L11, AGR2, PTPN1, TMEM33, DAB2IP, BOK
GO:0045657	BP	9	0.01192	1	positive regulation of monocyte differentiation	CD4, CD74, FES, CSF1, ZFP36L1, IL34, DCSTAMP, CTNNBIP1, ACIN1
GO:0010332	BP	25	0.01194	1	response to gamma radiation	MEN1, TRIM13, MYC, TP53, LIG4, PRKAA1, DCUN1D3, FANCD2, KDM1A, HRAS, CRYAB, XRCC6, XRCC5, YAP1, RPL26, HSF1, MDM2, ATM, ATR, WRN, TLK2, TSPYL5, TMEM109, MAP3K20, POLE3
GO:0097250	BP	3	0.01209	1	mitochondrial respirasome assembly	COX7A2, COX7A1, COX7A2L
GO:1905953	BP	35	0.01242	1	negative regulation of lipid localization	TNF, CRP, ITGB3, IL6, ITGAV, PTPN2, NFKBIA, ABCA1, PPARG, ABCG1, NR1H2, PPARA, NR1H3, TTC39B, PPARD, ABHD5, PNPLA2, OSBPL8, APOA2, APOC1, APOC2, NFKB1, PCSK9, ABCG8, ABCG5, APOC3, PLA2G10, SREBF2, SHH, CYP4F2, PLA2R1, THBS1, AKT1, AKT2, IRS2
GO:0150077	BP	22	0.01244	1	regulation of neuroinflammatory response	IL6, MMP3, MMP9, TNFRSF1B, MMP8, CD200, CD200R1, LDLR, APP, AGER, TTBK1, IL33, TNF, IL1B, IL18, ITGB2, ITGAM, FAM19A3, STAP1, IL4, PTPRC, CX3CL1
GO:0032426	CC	14	0.01253	1	stereocilium tip	ESPN, CEACAM16, ESPNL, STRC, MORN4, MYO3A, MYO3B, EPS8L2, HOMER2, WHRN, CDC14A, USH1C, STRCP1, PDZD7
GO:0050725	BP	4	0.01261	1	positive regulation of interleukin-1 beta biosynthetic process	APP, EGR1, AZU1, AGER
GO:0042535	BP	10	0.01261	1	positive regulation of tumor necrosis factor biosynthetic process	TLR4, HSPB1, APP, THBS1, SPN, AZU1, TNFRSF8, CCR2, AGER, TLR1
GO:0007223	BP	33	0.01284	1	Wnt signaling pathway, calcium modulating pathway	MAP3K7, FZD6, NFATC1, WNT11, GNAO1, CALM1, PPP3CB, GNAT2, CTNNB1, WNT5A, GNG2, GNB1, PPP3R1, PLCB2, PLCB3, PPP3CA, FZD5, FZD2, TNRC6A, AGO3, MOV10, TNRC6C, AGO4, FZD3, PLCB1, TCF7L2, NLK, LEF1, AGO2, AGO1, FZD4, TNRC6B, CAMK2A
GO:1904645	BP	35	0.01285	1	response to amyloid-beta	CACNA1A, RAMP3, PRNP, FYN, CALCR, CHRNA7, CACNA1B, AGER, TLR4, NTRK1, IGF1, APP, ICAM1, ADRB2, IGF1R, NGFR, ITGA4, ATP1A3, CD36, VCAM1, FPR2, FCGR2B, GRM5, CASP4, PSEN1, GSK3B, CACNA2D1, EPHA4, CDK5, CACNB1, GRIN1, LRP1, GRIN2A, LGMN, TLR6
GO:0016591	CC	70	0.01308	1	RNA polymerase II, holoenzyme	RECQL5, POLR2M, RPRD2, RPAP2, RPRD1A, RPRD1B, MYO6, POLR2D, POLR2C, POLR2E, POLR2A, POLR2B, POLR2I, POLR2H, POLR2J, POLR2K, POLR2F, POLR2G, POLR2L, TAF4, TP53, ERCC2, ERCC3, TBP, TCEA1, GTF2E1, GTF2E2, GTF2F1, TAF6, GTF2A1, GTF2A2, GTF2B, TAF10, GTF2H3, TAF5, TAF13, TAF11, TAF7, TAF12, TAF9, TAF3, TAF2, GTF2H5, TAF8, GTF2H4, TAF1L, TBPL1, SUPT3H, TBPL2, TAF4B, STON1-GTF2A1L, GTF2A1L, GTF2F2, GTF2…
GO:0048012	BP	11	0.01329	1	hepatocyte growth factor receptor signaling pathway	NRP1, HPN, HGF, STMN1, MST1, BCAR1, RAC1, MST1R, PAK1, SIRT2, MET
GO:0045080	BP	7	0.01333	1	positive regulation of chemokine biosynthetic process	TNF, APP, HMOX1, EGR1, WNT5A, AGER, AZU1
GO:0060333	BP	65	0.01345	1	interferon-gamma-mediated signaling pathway	TRIM38, IRF6, JAK2, OAS1, IFNG, HLA-A, HLA-H, HLA-DRA, HLA-DQA2, HLA-DQA1, HLA-DRB1, HLA-DQB1, MT2A, HLA-DPB1, ICAM1, HLA-DQB2, HCK, IRF1, IFI30, NCAM1, HLA-E, IRF2, IFNGR1, CD44, HLA-G, VCAM1, TRIM21, HLA-DPA1, JAK1, SP100, PTAFR, PML, OAS2, HLA-F, GBP1, GBP2, CIITA, IFNGR2, STAT1, B2M, IRF9, IRF8, PRKCD, TRIM26, CAMK2B, CAMK2G, CAMK2D, IRF5, TRIM25, IRF3, IRF4, OASL, HLA-DRB5, HLA-B, TRIM68, TR…
GO:0046464	BP	29	0.0136	1	acylglycerol catabolic process	ABHD2, ABHD12, MGLL, ABHD6, FABP12, FABP7, APOC3, FABP3, LPL, FABP1, LIPC, FABP2, FABP4, CPS1, FABP6, FABP5, FABP9, APOA5, PNPLA5, PNPLA3, APOA1, APOA4, PNPLA2, APOE, PNPLA1, APOA2, DAGLA, DAGLB, ABHD16A
GO:0008574	MF	26	0.01363	1	ATP-dependent microtubule motor activity, plus-end-directed	KIF3B, KIF14, KIF19, KIF18A, KIF16B, KIF20B, KIF3A, KIF5C, KIF5A, DNAL4, DYNLL1, KIF17, KIF1A, WDR34, KIF1B, DYNC1I2, DNAI1, DYNC1I1, KIF18B, WDR63, WDR60, KIF1C, DNAI2, DYNLL2, WDR78, KIF11
GO:0045685	BP	27	0.01363	1	regulation of glial cell differentiation	NF1, TGFB1, CDK1, DICER1, F2, NOG, HES5, LDLR, DRD3, NOTCH1, HES1, DAAM2, BIN1, SERPINE2, BMP2, CLCF1, APP, AGER, TTBK1, CXCR4, TENM4, ZNF365, GSX2, EPHA4, IL6, TNFRSF21, SLC45A3
GO:0010883	BP	42	0.01365	1	regulation of lipid storage	FBXW7, SIRT1, ALKBH7, FTO, MEST, PLA2G10, C3, APOB, NFKB1, PLIN5, IKBKE, ZC3H12A, VSTM2A, HILPDA, LPL, MSR1, SREBF2, SCARB1, EHD1, FITM1, CIDEA, APOC4, FITM2, OSBPL11, ABCA1, PPARG, ABCG1, NR1H2, PPARA, NR1H3, TTC39B, PPARD, TNF, CRP, ITGB3, IL6, ITGAV, PTPN2, NFKBIA, ABHD5, PNPLA2, OSBPL8
GO:0006006	BP	69	0.01366	1	glucose metabolic process	SLC37A4, OAS1, APOD, GAA, AKR1A1, PCK1, PGM1, ALDH5A1, SORD, PPARD, KCNJ11, ADIPOQ, BRAT1, GDPGP1, DCXR, TFAP2B, GALM, OMA1, ADPGK, GHRL, HECTD4, IRS2, LRP5, PFKM, PFKL, PFKP, GAPDHS, ALDOA, GAPDH, ALDOB, ENO1, GPI, BPGM, ENO2, ALDOC, ENO3, PKM, PGAM2, PGAM1, HK1, PKLR, GCK, HK2, HK3, TPI1, PGM2L1, FBP2, PER2, SLC25A12, GOT2, RBP4, FBP1, PC, GOT1, ATF4, G6PC, MDH1, MDH2, SLC25A1, SLC25A11, CRY1, …
GO:1903371	BP	5	0.01377	1	regulation of endoplasmic reticulum tubular network organization	TMEM33, RAB3GAP1, ATL3, LNPK, RAB3GAP2
GO:0051123	BP	11	0.01391	1	RNA polymerase II preinitiation complex assembly	TP53, TBP, GTF2A2, GTF2B, TAF11, TAF6, TAF6L, TAF7, MED6, TAF12, SGF29
GO:0051453	BP	57	0.01396	1	regulation of intracellular pH	CA2, ATP5F1B, SLC9A1, SLC9B1, TM9SF4, CHP1, SLC26A6, SLC4A7, SLC9A4, SLC9C2, SLC9A5, SLC4A4, SLC4A11, SLC9A3, SLC9A2, SLC4A1, CLN3, SLC4A2, SLC9A8, SLC9C1, SLC4A8, SLC4A9, SLC4A3, SLC4A10, SLC4A5, SLC9A9, BCL2, LRRK2, VPS33A, TMEM165, CLN5, PPT1, TMEM199, CCDC115, CLN6, GPR89B, ATP6V0E1, SLC11A1, ATP6V0E2, ATP6V0A1, ATP6V1H, TCIRG1, ATP6V0A2, ROGDI, ATP6V0A4, ATP6V0D1, ATP6V0D2, DMXL2, DMXL1, CLC…
GO:1902562	CC	38	0.01396	1	H4 histone acetyltransferase complex	MAP3K7, TADA3, WDR5, DR1, UBAP2L, KAT2A, KAT2B, SGF29, KAT14, POLE4, POLE3, MBIP, YEATS2, YEATS4, ACTL6A, ACTB, KAT5, EP400, BRD8, EPC1, MEAF6, DMAP1, ING3, MORF4L1, RUVBL2, RUVBL1, TRRAP, MRGBP, MSL3P1, EPC2, KANSL3, MCRS1, KANSL1, KANSL2, KANSL1L, MSL1, KAT8, MSL2
GO:0010507	BP	61	0.01396	1	negative regulation of autophagy	EIF4G3, KDM4A, EIF4E, MET, BCL2, HGF, IL10, MT3, AKT1, STAT3, LEP, HTR2B, MTOR, LEPR, DAP, EIF4G2, EIF4G1, MCL1, GOLGA2, IL10RA, KLHL22, CPTP, RASIP1, RRAGA, TLK2, SIRT2, RUBCN, BMF, MTMR9, ZKSCAN3, WDR6, TAB2, LARS, TBC1D14, KIF25, PTPN22, HS1BP3, DAPL1, QSOX1, PIK3CA, LRRK2, SMCR8, TSC1, PINK1, NRBP2, USP36, LZTS1, CLEC16A, PHF23, UBQLN4, TSC2, SEC22B, SCFD1, FEZ1, CHMP4A, CHMP4B, FEZ2, ATG7, S…
GO:0043154	BP	61	0.0141	1	negative regulation of cysteine-type endopeptidase activity involved in apoptotic process	SIAH2, KLF4, LAMTOR5, TRIAP1, DNAJB6, NGF, AVP, RAF1, FABP1, GPX1, THBS1, NGFR, IFI6, SRC, HGF, VEGFA, CD44, DPEP1, MT3, AQP1, AKT1, SFN, SNCA, CDKN2D, YWHAE, CSNK2A1, PAX2, NAIP, MAP2K5, GAS6, ARL6IP1, DHCR24, RPS6KA1, CARD16, SH3RF1, FNIP1, TFAP2B, USP47, LEF1, LAMP3, TNFSF14, NOL3, TNFAIP8, VIL1, CD27, PRDX5, PRDX3, SERPINB9, BIRC2, BIRC7, BIRC8, BIRC3, BCL2L12, MMP9, PLAUR, PARK7, CAAP1, PIH1…
GO:0035751	BP	9	0.01412	1	regulation of lysosomal lumen pH	LRRK2, VPS33A, TMEM165, CLN5, PPT1, CLN3, TMEM199, CCDC115, CLN6
GO:1900452	BP	9	0.01414	1	regulation of long-term synaptic depression	MAPT, ARC, SHANK3, AGER, GRID2, CBLN1, ADCY8, KCNB1, LILRB2
GO:0045408	BP	13	0.01421	1	regulation of interleukin-6 biosynthetic process	IL17F, NLRP12, GHSR, FOXJ1, GHRL, EREG, TNF, APP, STAT3, TIRAP, AGER, TLR1, TLR6
GO:0000502	CC	52	0.01421	1	proteasome complex	PSMD11, PSMD12, PSMD14, PSMA7, PSMD3, HSPB1, PSMC3, PSMB1, PSMA1, PSMA2, PSMA3, PSMA4, PSMB8, PSMB9, PSMA5, PSMB4, PSMB6, PSMB5, PSMC2, PSMB10, PSMC4, PSMD8, PSMB3, PSMB2, PSMD7, PSMD4, VCP, PSMA6, PSME3, PSMC1, PSMC5, PSMC6, PSME1, PSMD2, PSMD6, ADRM1, PSMD5, ZFAND2B, PSMB7, PSMD1, PAAF1, PSME2, PSMD13, DNAJB2, RAD23B, RAD23A, PSMF1, PSMA8, PSMB11, PSMD9, UBQLN4, PSME4
GO:0006754	BP	53	0.01425	1	ATP biosynthetic process	ATP5PD, ATP5MG, TGFB1, ALDOA, ATP5MC1, ATP5F1B, ATP5PF, ATP5PB, ATP5F1A, ATP5F1D, ATP5F1C, ATP5PO, ATP5MC3, ATP5MF, ATP5F1E, ATP5ME, ATP5MC2, PRKAG2, SLC25A13, PFKFB2, LDHA, ALDOB, PGK2, PFKM, ENO2, PGAM2, PFKL, PGAM1, PGM1, HK2, HK3, HKDC1, HK1, GAPDH, PKLR, GCK, GAPDHS, TPI1, GPI, PKM, PFKP, ENO1, BPGM, ALDOC, ENO3, PGM2L1, ADPGK, AK9, VPS9D1, ATP5MGL, STOML2, COX5B, CYC1
GO:0042100	BP	30	0.01427	1	B cell proliferation	IFNB1, PTPRC, BCL2, HSPD1, MS4A1, CD79A, CTPS1, CR2, IL10, CD40, MEF2C, IFNA6, IFNA7, IFNA21, IFNK, IFNA8, IFNA14, LEF1, IFNA17, IFNW1, IFNA2, IFNE, IFNA10, IFNA16, IFNA4, IFNA5, IFNA1, CD19, CD180, GAPT
GO:0002837	BP	12	0.01432	1	regulation of immune response to tumor cell	CEACAM1, HRG, HSPD1, CD274, CRTAM, PVR, IL12A, IL12B, CD226, NECTIN2, KLRK1, HMGB1
GO:0014805	BP	4	0.01434	1	smooth muscle adaptation	IL1B, HMOX1, NOS3, CYBA
GO:0044245	BP	5	0.01444	1	polysaccharide digestion	MGAM, LCT, SI, CHIT1, CHIA
GO:1904776	BP	6	0.01445	1	regulation of protein localization to cell cortex	SAPCD2, EPB41L2, EPB41, GNAI1, GPSM2, NUMA1
GO:0002833	BP	33	0.01461	1	positive regulation of response to biotic stimulus	ACOD1, PGC, KLK7, KLK5, HRG, HSPD1, CD274, CRTAM, PVR, IL12A, IL12B, CD226, NECTIN2, KLRK1, SASH1, LY86, PRKCA, BMP6, CD180, F2RL1, ARG1, ANKRD17, DDX60, DHX58, PUM1, PUM2, TRIM15, ZCCHC3, SIGLEC16, CYBA, NLRP10, LRSAM1, OPTN
GO:0010603	BP	7	0.01465	1	regulation of cytoplasmic mRNA processing body assembly	ATXN2L, ATXN2, CNOT1, CNOT6L, CNOT2, CNOT6, PAN3
GO:0051434	MF	5	0.01467	1	BH3 domain binding	IRGM, BCL2, BAX, BCL2L1, MCL1
GO:0061888	BP	5	0.01471	1	regulation of astrocyte activation	IL6, LDLR, APP, AGER, TTBK1
GO:0015020	MF	28	0.0148	1	glucuronosyltransferase activity	B4GAT1, UGT1A9, UGT2B11, B3GAT3, LARGE1, UGT2B4, UGT2B7, UGT1A6, UGT1A1, UGT1A4, UGT1A3, UGT2B10, UGT2B15, EXT1, UGT3A1, UGT2A3, LARGE2, CSGALNACT1, EXT2, UGT1A7, UGT1A10, UGT1A8, B3GAT2, B3GAT1, CHSY3, CHSY1, CHPF, CHPF2
GO:1990048	BP	3	0.0148	1	anterograde neuronal dense core vesicle transport	KIF1C, KIF5B, KIF1A
GO:0051902	BP	4	0.01484	1	negative regulation of mitochondrial depolarization	FZD9, IFI6, BCL2, SRC
GO:0030206	BP	19	0.01484	1	chondroitin sulfate biosynthetic process	NCAN, UGDH, CSPG5, DCN, VCAN, CSPG4, CHSY3, CHST9, CHST15, CHST3, CHSY1, CHPF, CSGALNACT2, CHST13, CSGALNACT1, BCAN, CHST11, CHST12, CHPF2
GO:0050654	BP	31	0.01491	1	chondroitin sulfate proteoglycan metabolic process	NDNF, NCAN, UGDH, CSPG5, DCN, VCAN, CSPG4, CHSY3, CHST9, CHST15, CHST3, CHSY1, CHPF, CSGALNACT2, CHST13, CSGALNACT1, BCAN, CHST11, CHST12, CHPF2, HEXA, HEXB, ARSB, IDUA, HYAL1, B3GAT3, XYLT1, PXYLP1, XYLT2, B3GAT2, B3GAT1
GO:0042534	BP	14	0.01491	1	regulation of tumor necrosis factor biosynthetic process	CX3CR1, TLR4, HSPB1, APP, THBS1, SPN, AZU1, TNFRSF8, CCR2, AGER, TLR1, LILRB1, GHSR, GHRL
GO:0090201	BP	14	0.01495	1	negative regulation of release of cytochrome c from mitochondria	TRIAP1, PRKN, OPA1, NOL3, AVP, IGF1, GPX1, CLU, HGF, PPIF, AKT1, BCL2L1, FXN, PRELID1
GO:0045072	BP	12	0.01503	1	regulation of interferon-gamma biosynthetic process	INHA, INHBA, LILRB1, TLR3, IL12B, CEBPG, EBI3, CD276, ZFPM1, IL27, IL21, TLR9
GO:0035064	MF	47	0.01505	1	methylated histone binding	CHD1, TRIM24, RRP8, PHF1, PHF2, KDM4A, KDM5A, NCAPD3, CBX5, MSH6, RAG2, WDR5, MBTD1, TP53BP1, SUZ12, RBBP5, ZMYND11, GLYR1, PHF19, DPPA3, KDM7A, NCAPG2, PHF13, KMT2E, ING5, L3MBTL2, SGF29, UHRF1, MPHOSPH8, ING2, TDRD3, KAT8, CBX8, CHD8, ING3, LRWD1, ING1, ZMYND8, ING4, CDYL, PYGO1, L3MBTL1, MTF2, SPIN1, TAF7, CHD5, DPF2
GO:0045940	BP	22	0.01515	1	positive regulation of steroid metabolic process	AGT, APOA1, APOE, APOA2, APOC1, APOA4, AGTR1, STARD4, APOA5, CGA, FSHB, TNF, IFNG, IL1B, NR1D1, STAR, WNT4, BMP6, FGF1, ABCG1, PRKAA1, LDLRAP1
GO:0006639	BP	69	0.01515	1	acylglycerol metabolic process	APOE, APOA2, APOC3, APOH, LPL, LIPF, CETP, PLA2G16, PNLIPRP2, CAV3, CAV1, APOA5, LMF1, SEL1L, GK2, APOBR, GK5, GK3P, LPIN1, SIRT1, SLC27A5, MOGAT2, GPAT3, AGMO, GPAT4, MOGAT3, LPIN2, MOGAT1, DGAT2, GPAM, PNPLA3, LPIN3, PCK1, PCK2, FABP12, FABP7, FABP3, FABP1, LIPC, FABP2, FABP4, CPS1, FABP6, FABP5, FABP9, PNPLA5, APOA1, APOA4, PNPLA2, PNPLA1, MGLL, DGKA, DGKQ, DGKZ, DGKD, PGS1, DGKG, DGKI, DGKH, …
GO:0005604	CC	40	0.01517	1	basement membrane	AGRN, LAMA5, USH2A, EFEMP2, COL4A1, ANG, LAMB1, FREM3, LAMC1, NID1, ACHE, LAMA2, COL8A2, LAMA1, THBS4, FBN1, CD151, APLP1, COL4A4, LAMB2, HSPG2, COL4A3, DST, NID2, DAG1, LAMA4, LAMA3, AMTN, FRAS1, P3H2, ERBIN, TINAG, SMC3, COLQ, LOXL2, COL9A2, VWA2, COL15A1, COL4A2, COL8A1
GO:0050856	BP	26	0.01528	1	regulation of T cell receptor signaling pathway	RC3H1, CD300A, PRNP, THY1, CEACAM1, EZR, PTPN2, LGALS3, GBP1, DUSP3, PTPRJ, PVRIG, LILRB4, PHPT1, PTPN22, UBASH3A, TESPA1, RAB29, KCNN4, LCK, RPS3, RELA, CD226, TRAT1, NECTIN2, PRKD2
GO:0045667	BP	68	0.01534	1	regulation of osteoblast differentiation	SNAI2, PRKACA, DDX5, FGFR2, PTK2, REST, SMOC1, HEMGN, MEN1, SMAD6, GREM1, LRP5, SKI, NOTCH1, GDF10, CDK6, NOG, PTCH1, NBR1, TWIST1, TMEM64, RANBP3L, TRPM4, HDAC7, TWIST2, RORB, SEMA4D, FGF23, CHRD, RIOX1, LIMD1, NOCT, SUFU, TNN, BMPR1B, LTF, IGF1, IL6, IL6R, BMP2, BMP4, IFITM1, HGF, BMP7, BMP6, ACVR2A, FBN2, SOX11, BMPR1A, IL6ST, WNT4, WNT7B, ACVR1, MEF2C, ACVR2B, BMPR2, RUNX2, PRKD1, DDR2, TMEM1…
GO:0005811	CC	59	0.01545	1	lipid droplet	PLIN1, CIDEA, PLIN3, CTDNEP1, ACSL3, CYB5R3, GAPDH, ANXA2, RBP1, SETSIP, FABP4, ALOX15, G0S2, PLA2G4A, ALDH3B2, LSS, RAB5C, RAB7A, VCP, RAP1B, PLIN5, SET, CAV1, LIPE, CKAP4, RAB3GAP1, LPCAT2, HSD17B13, HSD17B11, SCCPDH, LPCAT1, GIMAP7, ABHD5, RSAD2, FIG4, TSC1, PNPLA2, FAF2, DGAT2, PLIN4, PLIN2, AIFM2, HSD3B7, EHD1, LDAH, METTL7A, PNPLA3, GIMAP2, TRAF6, HILPDA, ABHD4, CIDEB, DHRS3, PNPLA1, DFFA, …
GO:0033018	CC	4	0.01547	1	sarcoplasmic reticulum lumen	CASQ2, HRC, CASQ1, TRDN
GO:0008417	MF	13	0.01549	1	fucosyltransferase activity	FUT1, FUT3, FUT4, FUT6, FUT2, FUT5, FUT7, POFUT1, FUT9, FUT10, FUT11, FUT8, POFUT2
GO:0002693	BP	8	0.01551	1	positive regulation of cellular extravasation	THY1, ICAM1, PLVAP, ADAM8, RIPOR2, CCR2, FADD, AGER
GO:2001026	BP	19	0.01556	1	regulation of endothelial cell chemotaxis	FGF1, FGF4, FGF2, CXCL13, FGF18, FGFR1, HRG, THBS1, NOTCH1, HSPB1, MET, SEMA5A, PRKD1, LGMN, P2RX4, PRKD2, SMOC2, VEGFA, KDR
GO:2001024	BP	19	0.01556	1	negative regulation of response to drug	ARL6IP5, SNCA, OSR1, STK39, GPR37, PDE8A, GPR37L1, TXN, PYCR1, NFE2L2, LRRK2, PARK7, MET, HGF, TRAP1, PINK1, IL10, RACK1, NR4A3
GO:0006032	BP	5	0.01565	1	chitin catabolic process	CHIT1, CHIA, OVGP1, CHI3L2, CTBS
GO:2001198	BP	9	0.01565	1	regulation of dendritic cell differentiation	LILRB2, HLA-G, FCGR2B, LILRB1, LGALS9, LGALS1, HMGB1, LGALS3, AGER
GO:0014808	BP	6	0.01567	1	release of sequestered calcium ion into cytosol by sarcoplasmic reticulum	NOL3, CCL3, RYR1, CCR5, TRDN, RYR2
GO:0050294	MF	4	0.01569	1	steroid sulfotransferase activity	SULT2B1, SULT1E1, SULT1A1, SULT2A1
GO:0150003	BP	3	0.0158	1	regulation of spontaneous synaptic transmission	APP, AGER, PRKN
GO:0005839	CC	20	0.01585	1	proteasome core complex	PSMA7, PSMB1, PSMA1, PSMA2, PSMA3, PSMA4, PSMB8, PSMB9, PSMA5, PSMB4, PSMB6, PSMB5, PSMB10, PSMB3, PSMB2, PSMA6, PSMF1, PSMB7, PSMA8, PSMB11
GO:0045073	BP	10	0.01585	1	regulation of chemokine biosynthetic process	IL6, ELANE, SIGIRR, TNF, APP, HMOX1, EGR1, WNT5A, AGER, AZU1
GO:1902254	BP	15	0.0159	1	negative regulation of intrinsic apoptotic signaling pathway by p53 class mediator	PRKN, PTTG1IP, MDM2, TRIAP1, KDM1A, CD74, BCL2, MIF, MUC1, CD44, TAF9, SIRT1, ZNF385A, ING2, MARCH7
GO:0042795	BP	70	0.01601	1	snRNA transcription by RNA polymerase II	ELL2, POLR2D, CCNT1, CCNT2, CCNK, SNAPC5, SP1, POU2F2, GTF2F2, POU2F1, POLR2C, POLR2E, TBP, POLR2A, GTF2E1, GTF2E2, POLR2B, GTF2F1, POLR2I, TAF6, CDK7, CDK9, NCBP2, POLR2H, POLR2J, GTF2A1, GTF2A2, ZNF143, POLR2K, ELL, POLR2F, POLR2G, POLR2L, GTF2B, NCBP1, SNAPC2, TAF5, TAF13, TAF11, SNAPC1, TAF9, SNAPC4, INTS11, RPRD2, ICE2, INTS3, INTS5, INTS8, TAF8, RPAP2, INTS1, ZC3H8, SNAPC3, NABP1, INTS12, I…
GO:1903514	BP	7	0.01606	1	release of sequestered calcium ion into cytosol by endoplasmic reticulum	FASLG, NOL3, CCL3, RYR1, CCR5, TRDN, RYR2
GO:0004683	MF	23	0.01613	1	calmodulin-dependent protein kinase activity	DAPK1, CAMK2D, CAMK1, PTK2B, CAMK4, MYLK3, CAMKK1, MYLK2, CAMK2A, CAMK2G, CAMKV, MAPKAPK5, MAPKAPK3, PHKG2, CAMK1G, MKNK1, MKNK2, CAMK1D, PHKG1, CAMK2B, MAPKAPK2, EEF2K, PHKB
GO:2000117	BP	68	0.0162	1	negative regulation of cysteine-type endopeptidase activity	LTF, CSN2, MT3, IFI16, PCID2, SIAH2, KLF4, LAMTOR5, TRIAP1, DNAJB6, NGF, AVP, RAF1, FABP1, GPX1, THBS1, NGFR, IFI6, SRC, HGF, VEGFA, CD44, DPEP1, AQP1, AKT1, SFN, SNCA, CDKN2D, YWHAE, CSNK2A1, PAX2, NAIP, MAP2K5, GAS6, ARL6IP1, DHCR24, RPS6KA1, CARD16, SH3RF1, FNIP1, TFAP2B, USP47, LEF1, LAMP3, TNFSF14, NOL3, TNFAIP8, VIL1, CD27, PRDX5, PRDX3, SERPINB9, BIRC2, BIRC7, BIRC8, BIRC3, BCL2L12, MMP9, …
GO:0035553	BP	3	0.01621	1	oxidative single-stranded RNA demethylation	ALKBH5, ALKBH3, FTO
GO:0043014	MF	21	0.0163	1	alpha-tubulin binding	FYN, SNCA, FNTA, ARL4C, CDK5R1, FAM110C, DNAL1, EFHC1, WASH2P, TTLL7, TAOK1, ARL8A, PACRG, BBS4, SETD2, RACGAP1, TRPV4, TRIM36, ARL8B, SPAST, INO80
GO:0046348	BP	9	0.01634	1	amino sugar catabolic process	NPL, NAGK, GNPDA1, GNPDA2, CHIT1, CHIA, OVGP1, CHI3L2, CTBS
GO:0032099	BP	8	0.01637	1	negative regulation of appetite	LEP, PPARA, CARTPT, SPX, NENF, BBS4, BBS2, MKKS
GO:0008061	MF	6	0.01639	1	chitin binding	CHI3L1, CHIT1, CHI3L2, FIBCD1, OVGP1, CHIA
GO:0010255	BP	3	0.01642	1	glucose mediated signaling pathway	ADCY8, AGER, MLXIPL
GO:1902230	BP	25	0.01642	1	negative regulation of intrinsic apoptotic signaling pathway in response to DNA damage	SNAI2, SNAI1, CLU, TPT1, ACKR3, CXCL12, CDKN2D, BCL2L1, TRIM32, DDIAS, CCAR2, SFRP2, TMEM161A, TRIAP1, KDM1A, CD74, BCL2, MIF, MUC1, CD44, TAF9, SIRT1, ZNF385A, ING2, MARCH7
GO:0071675	BP	35	0.01642	1	regulation of mononuclear cell migration	MSTN, THBS1, CSF1, CCL5, KARS, CXCL17, CMKLR1, RARRES2, AKIRIN1, SLIT2, BMP5, GREM1, DUSP1, NBL1, SLAMF8, PLCB1, TNF, LGALS3, CREB3, CXCL10, SERPINE1, HMGB1, CCL1, FPR2, S100A7, CCR1, CCR2, CXCL12, AIF1, PLA2G7, ANO6, LGMN, S100A14, AGER, LYN
GO:0050857	BP	17	0.01642	1	positive regulation of antigen receptor-mediated signaling pathway	PTPRC, PRKCB, PRKCH, NFAM1, FOXP1, STAP1, SLC39A10, TESPA1, RAB29, KCNN4, LCK, RPS3, RELA, CD226, TRAT1, NECTIN2, PRKD2
GO:1902932	BP	16	0.01644	1	positive regulation of alcohol biosynthetic process	BMP6, WNT4, FGF1, ABCG1, PRKAA1, TNF, IFNG, IL1B, PTH, SNCA, PTH1R, CD244, LHCGR, HRH1, P2RY6, GPER1
GO:0007100	BP	4	0.01644	1	mitotic centrosome separation	KIF3B, NUP62, NDE1, NDEL1
GO:0060396	BP	19	0.01647	1	growth hormone receptor signaling pathway	SOCS2, JAK2, GH1, GHR, PIK3R1, STAT3, PXN, PTK2, CSH1, CSH2, CSHL1, GH2, PRL, LYN, PRLR, PTPN1, STAT5A, STAT5B, JAK3
GO:0045078	BP	9	0.01651	1	positive regulation of interferon-gamma biosynthetic process	TLR3, IL12B, CEBPG, EBI3, CD276, ZFPM1, IL27, IL21, TLR9
GO:0010792	BP	5	0.01656	1	DNA double-strand break processing involved in repair via single-strand annealing	RAD52, SLX4, RNF138, RBBP8, SLX1A
GO:0010871	BP	6	0.01659	1	negative regulation of receptor biosynthetic process	NR1D1, PPARG, PPARA, ITGB3, ITGAV, ADIPOQ
GO:0046826	BP	4	0.01662	1	negative regulation of protein export from nucleus	SP100, RANGAP1, PARK7, BARD1
GO:0005310	MF	39	0.01662	1	dicarboxylic acid transmembrane transporter activity	SLC25A10, SLC1A7, SLC25A12, SLC1A3, SLC1A2, SLC1A1, SLC17A8, SLC25A22, SLC17A7, SLC17A6, SLC25A13, SLC38A7, SLC25A18, SLC1A6, SLC7A11, SLC19A2, SLC19A1, PDPN, SLC46A1, SLC25A32, ABCC2, SLC25A21, SLC25A30, SLC25A11, SLC13A1, SLC13A3, SLC13A5, SLC13A4, SLC13A2, SLC26A7, SLC26A8, SLC26A6, SLC26A1, SLC26A4, SLC26A3, SLC26A2, SLC26A9, SLC26A5, SLC26A10
GO:0010835	BP	8	0.01679	1	regulation of protein ADP-ribosylation	IFNG, WARS, PUM3, KAT2B, HPF1, XRCC1, PNKP, TINF2
GO:0032108	BP	10	0.01688	1	negative regulation of response to nutrient levels	LEP, PPARA, CARTPT, SPX, NENF, BBS4, BBS2, MKKS, SNAI2, KANK2
GO:0002532	BP	4	0.0169	1	production of molecular mediator involved in inflammatory response	CD36, CHIA, SNAP23, SYK
GO:1903202	BP	31	0.01691	1	negative regulation of oxidative stress-induced cell death	PRKN, FYN, PARK7, PINK1, HTRA2, NOL3, VNN1, INS, SOD2, HSPB1, AKT1, MAPK7, NFE2L2, SIRT1, BAG5, NME5, HIF1A, TRAP1, ATF4, FBXO7, IL10, RACK1, NR4A3, GPR37, PDE8A, GPR37L1, TXN, PYCR1, LRRK2, MET, HGF
GO:1902253	BP	19	0.01691	1	regulation of intrinsic apoptotic signaling pathway by p53 class mediator	TRIAP1, KDM1A, CD74, BCL2, MIF, MUC1, CD44, TAF9, SIRT1, ZNF385A, ING2, MARCH7, RPL26, PRKN, PTTG1IP, MDM2, UBB, MSX1, RPS7
GO:0090199	BP	39	0.01691	1	regulation of release of cytochrome c from mitochondria	HRK, DNM1L, PDCD5, BCL2L11, TP53, MMP9, PPIF, TNFSF10, BID, PLAUR, BAX, BNIP3, MLLT11, BIK, PMAIP1, CHCHD10, BAD, FAM162A, MOAP1, BMF, GPER1, PINK1, MFF, CIDEB, BBC3, APOPT1, TRIAP1, PRKN, OPA1, NOL3, AVP, IGF1, GPX1, CLU, HGF, AKT1, BCL2L1, FXN, PRELID1
GO:0032000	BP	7	0.017	1	positive regulation of fatty acid beta-oxidation	AKT2, IRS1, PLIN5, PPARA, TWIST1, ABCD2, IRS2
GO:0045591	BP	10	0.017	1	positive regulation of regulatory T cell differentiation	SOCS1, CD46, HLA-G, BCL6, LILRB2, LILRB4, VSIR, DUSP10, LGALS9, IFNG
GO:0031466	CC	6	0.01713	1	Cul5-RING ubiquitin ligase complex	ARIH2, RBX1, ELOB, CUL5, RNF7, ASB4
GO:0016706	MF	41	0.01714	1	2-oxoglutarate-dependent dioxygenase activity	TYW5, ALKBH1, ALKBH5, KDM7A, ALKBH8, EGLN2, EGLN1, RIOX1, EGLN3, JMJD4, HIF1AN, P4HTM, ALKBH4, TRMT9B, JMJD7, HSPBAP1, KDM8, BBOX1, OGFOD1, P4HB, P4HA2, P4HA3, P4HA1, P3H1, P3H2, P3H3, ALKBH2, ALKBH3, FTO, PHYH, KDM4A, KDM4B, KDM4C, KDM2A, TET3, TET2, TET1, JMJD6, PLOD2, PLOD3, PLOD1
GO:1901724	BP	3	0.01716	1	positive regulation of cell proliferation involved in kidney development	PDGFB, EGR1, MYC
GO:0002690	BP	68	0.01716	1	positive regulation of leukocyte chemotaxis	IL6, F7, IL6R, EDN3, EDN2, XCL1, F2RL1, ADAM17, ZNF580, GPSM3, MSTN, THBS1, CSF1, CCL5, KARS, CXCL17, CMKLR1, RARRES2, AKIRIN1, VEGFC, VEGFB, VEGFA, PGF, S100A7, S100A14, CCL21, CD74, CXCL8, RAC2, CCR7, THBS4, NCKAP1L, TIRAP, RAC1, C1QBP, CAMK1D, CCL19, DAPK2, RIPOR2, CREB3, CXCL10, SERPINE1, HMGB1, CCL1, FPR2, CCR1, CCR2, CXCL12, AIF1, PLA2G7, ANO6, LGMN, ADAM10, CXCL13, OXSR1, WNT5A, WNK1, STK3…
GO:2000573	BP	58	0.01721	1	positive regulation of DNA biosynthetic process	MYC, PDGFB, FGF2, PDGFRB, HGF, FGFR4, PRKD2, SMOC2, RGCC, MAP2K7, TNKS, PARN, HNRNPA1, XRCC5, TCP1, MAPK3, MAPK1, CCT6A, CCT5, CCT3, CCT8, CCT4, NEK2, CCT2, PRKCQ, ATM, ATR, HMBOX1, MAPKAPK5, MAPK15, NEK7, ACD, AURKB, NAF1, PNKP, CCT7, PKIB, TNKS2, POT1, FBXO4, MAP3K4, NVL, KLF4, GREM1, HSP90AA1, HSP90AB1, PTGES3, GRHL2, PARM1, WRAP53, HNRNPA2B1, HNRNPD, RFC4, RFC2, RFC5, RFC3, CHTF18, DSCC1
GO:0004568	MF	6	0.01738	1	chitinase activity	CHI3L1, CHIT1, CHI3L2, CHIA, CTBS, OVGP1
GO:0007032	BP	65	0.01738	1	endosome organization	DNAJC13, USP8, DNM1, SQSTM1, WASHC4, ALS2CL, LAMTOR1, PHETA2, LAPTM4B, HOOK3, EXOC8, PHETA1, FAM160A2, SNX33, ALS2, PLEKHF1, RNF26, VPS33B, AKTIP, VPS18, HOOK1, RAB22A, CHMP2B, SNX10, ARFGEF2, PI4K2B, PI4K2A, PLEKHJ1, USP50, VPS11, RAB27A, VPS37C, HGS, CHMP2A, VPS4B, STAM2, IST1, RAB11A, CHMP1B, VPS36, VPS37D, VPS37A, PDCD6IP, CHMP7, STAM, CHMP4C, MVB12A, CHMP6, SNF8, TSG101, VPS25, CHMP4A, CHMP4…
GO:0019287	BP	3	0.01743	1	isopentenyl diphosphate biosynthetic process, mevalonate pathway	MVK, PMVK, MVD
GO:0008146	MF	46	0.01747	1	sulfotransferase activity	SULT1C2, HS3ST1, CHST10, SULT1B1, CHST1, HS6ST1, SULT1C4, SULT1E1, SULT1A1, SULT1A2, SULT2A1, CHST3, CHST4, GAL3ST1, SULT4A1, CHST5, GAL3ST2, HS3ST2, UST, CHST2, HS3ST3A1, HS2ST1, CHST6, CHST9, CHST14, CHST13, CHST8, CHST11, SULT2B1, SULT1C3, SULT6B1, TPST1, TPST2, CHST12, HS3ST6, HS3ST3B1, NDST1, NDST3, NDST4, HS3ST4, HS3ST5, NDST2, HS6ST3, CHST15, GAL3ST3, GAL3ST4
GO:0035515	MF	5	0.01764	1	oxidative RNA demethylase activity	JMJD6, ALKBH5, FTO, ALKBH3, ALKBH1
GO:1901797	BP	22	0.01768	1	negative regulation of signal transduction by p53 class mediator	MDM2, RFFL, RNF34, SNAI2, KDM1A, SNAI1, CD74, MIF, CD44, PTTG1IP, DYRK1A, TWIST1, SIRT1, YJU2, MARCH7, PRKN, TRIAP1, BCL2, MUC1, TAF9, ZNF385A, ING2
GO:0015272	MF	5	0.01781	1	ATP-activated inward rectifier potassium channel activity	KCNJ10, ABCC8, KCNJ11, KCNJ8, KCNJ1
GO:0033147	BP	10	0.01781	1	negative regulation of intracellular estrogen receptor signaling pathway	CNOT1, FOXH1, BRCA1, ISL1, STRN3, KANK2, CRIPAK, ZNF366, CNOT9, CNOT2
GO:0002322	BP	3	0.01802	1	B cell proliferation involved in immune response	CD19, CD180, GAPT
GO:1902474	BP	7	0.01802	1	positive regulation of protein localization to synapse	MAPT, WNT5A, NLGN2, STX7, DBN1, WNT7A, DVL1
GO:0048168	BP	27	0.01808	1	regulation of neuronal synaptic plasticity	APOE, EPHB2, DBN1, MCTP1, NSMF, ACP4, CAMK2A, ARC, SYNGR1, APP, DRD2, DLG4, CAMK2B, NETO1, RAB5A, NEURL1, SHANK3, NPTN, SHISA9, PPFIA3, RAB3A, GRIK2, RAB3GAP1, SLC8A2, SHISA8, SHISA6, SHISA7
GO:2001200	BP	5	0.0181	1	positive regulation of dendritic cell differentiation	LGALS9, LGALS1, HMGB1, LGALS3, AGER
GO:0016939	CC	3	0.01824	1	kinesin II complex	KIF3B, KIFAP3, KIF3A
GO:0036021	CC	5	0.01826	1	endolysosome lumen	CTSL, CTSB, CTSS, CTSK, LGMN
GO:1903608	BP	6	0.01838	1	protein localization to cytoplasmic stress granule	SSB, TIA1, YBX1, DHX9, DDX1, DCP1A
GO:0045730	BP	10	0.01857	1	respiratory burst	CD55, CYBA, PGAM1, NCF2, CD52, SLC11A1, PIK3CD, PIK3CG, HCK, CYBC1
GO:0052811	MF	5	0.01865	1	1-phosphatidylinositol-3-phosphate 4-kinase activity	PIP5K1B, PIP5K1C, PIP4K2A, PIP4K2B, PIP5K1A
GO:1905244	BP	3	0.01865	1	regulation of modification of synaptic structure	ABL1, EPHA4, RHOA
GO:0036037	BP	4	0.01872	1	CD8-positive, alpha-beta T cell activation	HLA-E, CLEC4A, TNFSF8, EOMES
GO:0070122	MF	4	0.01874	1	isopeptidase activity	GGT1, GGT5, USPL1, SENP1
GO:0016308	MF	6	0.01885	1	1-phosphatidylinositol-4-phosphate 5-kinase activity	PIP5K1B, PIP5K1C, PIP4K2A, PIP4K2B, PIP5K1A, PIKFYVE
GO:1904778	BP	5	0.01885	1	positive regulation of protein localization to cell cortex	EPB41L2, EPB41, GNAI1, GPSM2, NUMA1
GO:0042731	MF	3	0.01895	1	PH domain binding	EPHA4, INPP5A, LSM4
GO:0060416	BP	22	0.019	1	response to growth hormone	TRIM16, IGFBP5, AKT1, SOCS2, JAK2, GH1, GHR, PIK3R1, STAT3, PXN, PTK2, CSH1, CSH2, CSHL1, GH2, PRL, LYN, PRLR, PTPN1, STAT5A, STAT5B, JAK3
GO:0044390	MF	33	0.01915	1	ubiquitin-like protein conjugating enzyme binding	RPS3, UBE3D, RNF185, PARK7, UBA2, RNF5, PRKN, MARCH6, ARIH2, FOXL2, PPARA, RNF125, MARCH7, ZMYM2, TRAF6, ARIH1, RNF14, SIAH2, RNF217, RNF19A, DCUN1D3, RNF180, RNF144A, SIAH1, RNF144B, DCUN1D1, ANKIB1, RNF19B, DCUN1D2, DCUN1D5, SIAH3, DCUN1D4, TOLLIP
GO:0031998	BP	11	0.01929	1	regulation of fatty acid beta-oxidation	TYSND1, LONP2, AKT1, PLIN5, ETFBKMT, AKT2, IRS1, PPARA, TWIST1, ABCD2, IRS2
GO:0097155	BP	3	0.01952	1	fasciculation of sensory neuron axon	EPHA3, EPHA4, MEGF8
GO:0050995	BP	16	0.01952	1	negative regulation of lipid catabolic process	CIDEA, INS, TNF, IL1B, APOA2, APOC1, APOC3, ADRA2A, PRKAA1, PDE3B, HCAR2, BSCL2, GPLD1, PLIN5, AKT1, ETFBKMT
GO:0051284	BP	13	0.01954	1	positive regulation of sequestering of calcium ion	FKBP1B, MTLN, RYR2, FKBP1A, CASQ2, CALM1, CALM2, CALM3, GSTM2, SRI, GSTO1, TRDN, PKD2
GO:0045820	BP	5	0.01963	1	negative regulation of glycolytic process	CBFA2T3, FBP1, HDAC4, PPARA, ACTN3
GO:0090181	BP	48	0.01964	1	regulation of cholesterol metabolic process	APOE, GNB3, ACADL, EPHX2, ACADVL, DGKQ, TTC39B, NR1H4, ARV1, ACACB, SCD, SC5D, SEC14L2, TM7SF2, GGPS1, HMGCR, SP1, FDPS, NFYA, NFYB, SREBF1, FDFT1, LSS, FASN, MVD, RAN, HMGCS1, MVK, SREBF2, ACACA, IDI1, NFYC, SQLE, MBTPS1, KPNB1, PMVK, CYP51A1, ELOVL6, GPAM, DHCR7, ERLIN1, ERLIN2, SOD1, SCAP, FGF1, ABCG1, PRKAA1, LDLRAP1
GO:0070859	BP	3	0.01984	1	positive regulation of bile acid biosynthetic process	NR1D1, STAR, STARD4
GO:0008091	CC	5	0.01984	1	spectrin	SPTBN2, EPB41L2, SPTAN1, SPTBN4, SPTBN5
GO:0021680	BP	8	0.02004	1	cerebellar Purkinje cell layer development	FAIM2, AARS, COQ8B, DLL1, KIF14, LHX1, AGTPBP1, CEND1
GO:1990830	BP	4	0.02004	1	cellular response to leukemia inhibitory factor	HNRNPU, SBNO2, PLA2G10, SHMT1
GO:0010447	BP	11	0.02009	1	response to acidic pH	SLC9A1, CTSS, GPR65, LGMN, RAB11B, PKD1L3, TRPV1, CHP1, RAB11FIP5, PKD2L1, IMPACT
GO:0060996	BP	19	0.02011	1	dendritic spine development	SRGAP2, ARF4, EPHB2, EPHB3, EPHB1, SLC12A5, CAMK2A, WASL, WNT7A, PTEN, CDC42, DLG4, ZNF365, ARC, DOCK10, SHANK3, CTNND2, SHANK1, SHANK2
GO:0005776	CC	59	0.02018	1	autophagosome	ULK1, ATG12, GABARAP, SNAP29, HTT, PIP4K2A, STX17, GABARAPL2, PIP4K2B, CALCOCO2, CLN3, SQSTM1, NBR1, ATG16L1, ATG14, RUFY4, TP53INP2, WDFY3, PIP4K2C, MAPK15, TBC1D5, TP53INP1, VTI1A, VPS33A, C9orf72, FYCO1, MAP1LC3C, OSBPL7, MAP1LC3B, GABARAPL1, ATG5, MAP1LC3A, ZFYVE1, ATP13A2, UBQLN4, TBC1D14, RAB23, UBQLN1, WIPI2, HSPA8, ATG9A, C6orf106, RAB24, ATG9B, PRKD1, WDR81, WIPI1, TECPR1, VMP1, SH3GLB1,…
GO:0070106	BP	11	0.02018	1	interleukin-27-mediated signaling pathway	JAK2, CRLF1, JAK1, CANX, TYK2, IL6ST, STAT3, STAT1, EBI3, IL27RA, IL27
GO:0015824	BP	9	0.02028	1	proline transport	SLC1A4, SLC36A4, SLC6A7, SLC6A17, SLC6A15, SLC6A20, SLC36A2, SLC36A1, SLC36A3
GO:0032098	BP	12	0.02031	1	regulation of appetite	POMC, LEP, PPARA, CARTPT, SPX, NENF, BBS4, BBS2, MKKS, NPY, GHSR, GHRL
GO:0006295	BP	4	0.02031	1	nucleotide-excision repair, DNA incision, 3'-to lesion	ERCC1, ERCC5, ERCC4, BIVM-ERCC5
GO:1902004	BP	11	0.02036	1	positive regulation of amyloid-beta formation	GSAP, ROCK2, APP, CLU, EFNA1, CHRNA7, CASP3, GSK3A, EPHA4, PICALM, LRRTM3
GO:0042256	BP	4	0.02041	1	mature ribosome assembly	EIF6, C1QBP, EFL1, SBDS
GO:0021957	BP	3	0.02051	1	corticospinal tract morphogenesis	EPHA4, SCN1B, SLIT2
GO:0032722	BP	35	0.02054	1	positive regulation of chemokine production	TLR4, FFAR3, TLR3, FFAR2, TLR2, TNF, IL6, IL6R, IL7, EIF2AK2, ADAM17, HIF1A, TSLP, TLR9, AZU1, APP, HMOX1, EGR1, WNT5A, AGER, LGALS9, IL1B, TWIST1, ADIPOQ, ADCYAP1, MAVS, ALOX15B, IL33, C5, LPL, CSF1R, CHIA, MBP, TIRAP, CD74
GO:0070513	MF	10	0.02059	1	death domain binding	DAP, CRADD, RIPK1, TRADD, DAPL1, IRGM, BCL2, BAX, BCL2L1, MCL1
GO:1903861	BP	18	0.02059	1	positive regulation of dendrite extension	RASAL1, CPNE6, SYT1, SYT14P1, RIMS1, CPNE9, SYT2, NEDD4L, RNF157, SYT3, SYT17, SYT4, SMURF1, CPNE5, ITSN2, UNC13A, RIMS2, PLAA
GO:0071169	BP	8	0.02069	1	establishment of protein localization to chromatin	H2AFY, HIST1H1B, SGF29, PIH1D1, H2AFY2, LRWD1, RUVBL2, NIPBL
GO:1901020	BP	24	0.02077	1	negative regulation of calcium ion transmembrane transporter activity	SLN, ADRA2A, PLN, YWHAE, CASQ2, CALM1, CALM2, CALM3, GSTM2, SRI, FKBP1A, FKBP1B, GSTO1, TRDN, PKD2, UBQLN1, GNB5, DRD4, CRHR1, CBARP, GPR35, THADA, TLR9, ATP1A2
GO:1902473	BP	9	0.02077	1	regulation of protein localization to synapse	MAPT, WNT5A, NLGN2, STX7, DBN1, WNT7A, DVL1, HRAS, RAP1A
GO:0042035	BP	67	0.02093	1	regulation of cytokine biosynthetic process	IGF2BP3, GATA3, IL12B, IGF2BP1, IGF2BP2, ASB1, LILRB1, GHSR, GHRL, INHA, INHBA, IL6, ELANE, SIGIRR, TRIB2, PTPRC, ZFP36, SFTPD, IL10, ZFPM1, NLRP12, FOXJ1, KLF4, BCL3, MAP2K5, INHBB, EREG, TLR4, HSPB1, APP, THBS1, SPN, AZU1, TNFRSF8, CCR2, AGER, TLR1, CD86, TLR3, CEBPG, EBI3, CD276, IL27, IL21, TLR9, TNF, HMOX1, EGR1, WNT5A, IRF4, LTB, IL1A, IL1B, CD4, CD28, CD80, GLMN, IL9, STAT3, TIRAP, TLR6, B…
GO:0046930	CC	13	0.02098	1	pore complex	BCL2, VDAC1, BAX, BAK1, C5, C9, C8A, C8B, C7, C6, PPIF, SPG7, CD34
GO:0016926	BP	8	0.02098	1	protein desumoylation	USPL1, SENP6, SENP2, SENP1, SENP3, SENP5, SENP7, SENP3-EIF4A1
GO:0086036	BP	7	0.02104	1	regulation of cardiac muscle cell membrane potential	FXYD1, ATP2A2, SLC9A1, PLN, TRDN, SLC8B1, EHD3
GO:0090158	BP	6	0.02104	1	endoplasmic reticulum membrane organization	TRDN, STX18, ARL6IP1, ATL2, ATL1, RTN4
GO:0048711	BP	9	0.02104	1	positive regulation of astrocyte differentiation	BIN1, SERPINE2, BMP2, NOTCH1, HES1, CLCF1, APP, AGER, TTBK1
GO:0038092	BP	7	0.02106	1	nodal signaling pathway	ACVR1B, SMAD3, SMAD2, ACVR1C, TDGF1, FOXH1, CITED2
GO:0004691	MF	5	0.02114	1	cAMP-dependent protein kinase activity	PRKACA, PRKACG, PRKACB, PRKAG1, PRKAA1
GO:1901072	BP	7	0.02115	1	glucosamine-containing compound catabolic process	CHIT1, CHIA, OVGP1, CHI3L2, CTBS, GNPDA1, GNPDA2
GO:0045625	BP	7	0.02117	1	regulation of T-helper 1 cell differentiation	IL27, TNFSF4, JAK3, SOCS5, ANXA1, CD80, CCL19
GO:0008083	MF	68	0.02128	1	growth factor activity	FGF10, DKK1, CSPG5, F2, AGT, PDGFB, EGF, TGFA, GH1, IGF2, PDGFA, INHA, IL4, FGF1, IL6, REG1A, INHBA, FGF2, CSF1, IL7, TDGF1, OSM, HGF, LIF, VEGFA, NTF3, IL11, ENDOU, PTN, MDK, IL10, CNTF, GRN, IL12A, IL12B, THPO, PGF, NRG3, IL2, JAG1, NRG1, EPGN, HBEGF, LACRT, AMBN, FGF20, ADA2, CLCF1, OSGIN1, JAG2, CLEC11A, ANGPTL3, FBRS, VEGFC, NGF, AREG, IL6R, EREG, GH2, BTC, CSHL1, VEGFB, NTF4, CSF3, OSGIN2, …
GO:0036065	BP	19	0.02129	1	fucosylation	FUT3, FUOM, FUT1, FUT11, FUT4, FUT6, FUT7, FUT2, FUT9, FUT5, FUT10, POFUT1, FUT8, POFUT2, MFNG, B3GLCT, LFNG, RFNG, SLC35C1
GO:0032095	BP	13	0.02138	1	regulation of response to food	PRKCG, MT3, GHRL, LEP, PPARA, CARTPT, SPX, NENF, BBS4, BBS2, MKKS, NPY, GHSR
GO:2000535	BP	7	0.02138	1	regulation of entry of bacterium into host cell	CXCL8, CAV1, EXOC2, FUCA2, EXOC7, KRT6A, ITGAV
GO:1903201	BP	42	0.02146	1	regulation of oxidative stress-induced cell death	P4HB, UBQLN1, HTRA2, NOL3, VNN1, INS, SOD2, HSPB1, AKT1, MAPK7, NFE2L2, SIRT1, BAG5, NME5, PRKN, HIF1A, PARK7, PINK1, TRAP1, SOD1, SFPQ, MCL1, FBXW7, FYN, ATF4, FBXO7, IL10, RACK1, NR4A3, GPR37, PDE8A, GPR37L1, TXN, PYCR1, LRRK2, MET, HGF, LANCL1, TLR4, TLR6, RIPK1, MMP3
GO:0032729	BP	45	0.02161	1	positive regulation of interferon-gamma production	TLR4, IL1B, HLA-DPB1, CD14, HSPD1, IL1R1, HLA-DPA1, ZP3, TNFSF4, IL12A, IL12B, CCR2, TXK, IL12RB1, SLC11A1, ISL1, PDE4B, PDE4D, FADD, FZD5, IL18R1, IL18, IL23R, IFNL1, SLAMF6, IL12RB2, IL23A, FAM49B, KLRK1, IL6R, CD226, TLR3, CEBPG, EBI3, CD276, ZFPM1, IL27, IL21, TLR9, LGALS9, RASGRP1, HMHB1, CD2, CD244, PTPN22
GO:0042426	BP	6	0.02161	1	choline catabolic process	ALDH7A1, CHDH, SLC44A1, BHMT, DMGDH, SARDH
GO:0010869	BP	18	0.02169	1	regulation of receptor biosynthetic process	ANKRD13C, EDN1, HOXA5, NR1H3, HDAC1, HIF1A, HDAC2, HNRNPK, SCAP, FGF21, CNPY2, NR1D1, PPARG, PPARA, ITGB3, ITGAV, ADIPOQ, PARK7
GO:0070139	MF	5	0.02181	1	SUMO-specific endopeptidase activity	SENP5, SENP6, SENP2, SENP1, SENP7
GO:0070728	MF	6	0.02187	1	leucine binding	GLUD1, SESN2, UBR1, UBR2, SESN1, SESN3
GO:0036019	CC	18	0.0219	1	endolysosome	HRG, TLR3, AP2A2, AP2A1, LDLR, CLTA, AP2S1, AP2B1, CLTC, PCSK9, AP2M1, TLR9, CLEC16A, CTSL, CTSB, CTSS, CTSK, LGMN
GO:0002082	BP	18	0.02193	1	regulation of oxidative phosphorylation	SHMT2, UQCC2, SLC25A33, PINK1, COX7A1, COX7A2, COX7A2L, PPIF, ACTN3, PDE12, MLXIPL, SNCA, VCP, PGK2, CDK1, CCNB1, PARK7, DNAJC30
GO:0006307	BP	10	0.02205	1	DNA dealkylation involved in DNA repair	MGMT, MPG, ALKBH1, ALKBH2, ALKBH5, ASCC3, ASCC1, ALKBH3, FTO, ASCC2
GO:0051496	BP	41	0.02211	1	positive regulation of stress fiber assembly	ITGB1BP1, NRP1, ARHGEF10, SORBS3, ROCK2, ARHGEF15, RAPGEF3, WNT11, ABL1, APOA1, RHOC, SERPINF2, TPM1, TGFB3, EPHA1, PFN2, NF2, TGFBR1, PXN, PPM1F, S100A10, CDC42, RHOA, RAC1, CD47, ARHGEF5, PAK1, TESK1, CARMIL1, GPR65, SFRP1, PPM1E, LPAR1, MYOC, RGCC, SYNPO2L, ARHGEF10L, EVL, LIMCH1, FHOD1, LIMK1
GO:0000152	CC	39	0.02227	1	nuclear ubiquitin ligase complex	BABAM2, UBE2C, BUB1B, CDC27, ANAPC15, CDC20, CDC16, CUL7, UBE2S, CDC26, ANAPC16, ANAPC13, ANAPC1, MAD2L2, CDC23, ANAPC7, ANAPC5, ANAPC4, ANAPC2, FZR1, ANAPC10, BRCA1, BARD1, CBX4, CBX7, PCGF2, PHC1, RING1, CBX2, PHC2, PHC3, RNF2, PCGF6, CBX8, PCGF5, PCGF3, PCGF1, RBX1, RNF7
GO:0031264	CC	8	0.02249	1	death-inducing signaling complex	CFLAR, FAS, FADD, RIPK1, CASP8, TRADD, CASP10, FAF1
GO:0055089	BP	9	0.02258	1	fatty acid homeostasis	INS, APOE, XBP1, POLD1, PRKAA2, PRKAA1, SIRT1, DGAT2, MLXIPL
GO:0014909	BP	6	0.02265	1	smooth muscle cell migration	ITGB3, DDR1, AAMP, PLAT, PDGFRB, PARVA
GO:0071168	BP	21	0.02274	1	protein localization to chromatin	RAD21, ESR1, MSH2, PLK1, MRNIP, WAPL, LEMD2, CHMP7, MCM9, MCM8, H2AFY, HIST1H1B, SGF29, PIH1D1, H2AFY2, LRWD1, RUVBL2, NIPBL, MAU2, PPHLN1, FAM208A
GO:0046579	BP	50	0.02284	1	positive regulation of Ras protein signal transduction	FGF10, JAK2, RASGRP1, NGF, EPO, NTRK1, IGF1, LYN, VAV1, EPOR, SHC1, CRKL, NOTCH1, GRB2, NOTCH2, RAPGEF1, RASGRF1, MMD2, RASGEF1A, RASGRP4, SHOC2, IRS2, MAP4K4, MAPRE2, AUTS2, ALS2, COL3A1, APOA1, F2R, ARRB1, F2RL1, RAC1, AKAP13, PRAG1, ABRA, LPAR1, RTN4R, SYNPO2L, GPR55, ADGRG1, ROBO1, GPR18, GPR20, GPR17, GPR65, GPR35, F2RL2, F2RL3, LPAR6, GPR4
GO:0001914	BP	29	0.02291	1	regulation of T cell mediated cytotoxicity	AGER, RIPK3, PTPRC, CEACAM1, HLA-G, LILRB1, FCGR2B, STX7, HLA-E, IL12A, IL12B, IL12RB1, XCL1, FADD, IL23R, IL23A, FAM49B, CD1B, CD1D, CD1C, CD1E, HLA-F, HLA-A, HLA-C, HLA-B, CD1A, HLA-H, PVR, NECTIN2
GO:0051775	BP	10	0.02291	1	response to redox state	ARNTL, CLOCK, ADH5, FKBP1B, SIRT2, RYR2, NPAS2, SELENOS, GLRX2, RNF7
GO:0051561	BP	7	0.02294	1	positive regulation of mitochondrial calcium ion concentration	ATP2A1, TGM2, RAP1GDS1, MCU, MCUR1, MICU1, FIS1
GO:0045309	MF	42	0.02301	1	protein phosphorylated amino acid binding	CRK, PIK3R2, NCK2, ABL1, LCK, YES1, HCK, FGR, VAV1, PLCG2, RASA1, PTPN3, PIK3R1, PTPN6, SHC1, IRS1, ABL2, ZAP70, SYK, CRKL, VAV2, PTPN5, GRB2, SH3BP2, PTPN11, SHB, LDLRAP1, SHC3, PIK3R3, SAMSN1, CBLC, STAP1, SHE, SHF, SHD, YWHAB, NEDD4, YWHAE, PIN1, LEO1, RTF1, FBXW7
GO:0045740	BP	23	0.0231	1	positive regulation of DNA replication	EREG, FGF10, EGFR, GLI1, GLI2, PCNA, DNA2, DHX9, CTC1, ATAD5, CDT1, STN1, FAF1, RECQL4, DBF4B, DBF4, NPM2, CDC7, WIZ, INO80, E2F8, E2F7, STOML2
GO:0030345	MF	3	0.02314	1	structural constituent of tooth enamel	STATH, TUFT1, ENAM
GO:1902229	BP	29	0.02332	1	regulation of intrinsic apoptotic signaling pathway in response to DNA damage	TRIAP1, KDM1A, CD74, BCL2, MIF, MUC1, CD44, TAF9, SIRT1, ZNF385A, ING2, MARCH7, RPL26, SNAI2, SNAI1, CLU, TPT1, ACKR3, CXCL12, CDKN2D, BCL2L1, TRIM32, DDIAS, CCAR2, SFRP2, TMEM161A, RPS3, FBH1, NACC2
GO:1900060	BP	4	0.02334	1	negative regulation of ceramide biosynthetic process	ORMDL2, ORMDL3, ORMDL1, PRKAA1
GO:0021697	BP	9	0.02341	1	cerebellar cortex formation	GRID2, CBLN1, KNDC1, PROX1, DLL1, LHX1, FAIM2, AGTPBP1, CEND1
GO:0021533	BP	10	0.02341	1	cell differentiation in hindbrain	NOG, PHOX2B, LHX1, FAIM2, AGTPBP1, CEND1, GRID2, CBLN1, KNDC1, PROX1
GO:0001836	BP	18	0.02348	1	release of cytochrome c from mitochondria	FZD9, DNM1L, GGCT, SOD2, IFI6, BCL2, CLU, SFN, BID, BAX, BCL2L1, BAK1, TIMM50, MFF, BOK, FIS1, BAD, BBC3
GO:0051402	BP	16	0.02351	1	neuron apoptotic process	CIT, TNFRSF21, GAPDH, APP, NGFR, BCL2, ERBB3, LIG4, ATN1, BID, CDK5, BNIP3, NAE1, SIAH1, NLRP1, DIABLO
GO:0021681	BP	8	0.02365	1	cerebellar granular layer development	TTBK2, FAIM2, GRID2, CBLN1, KNDC1, PROX1, KIF14, CEND1
GO:0004690	MF	7	0.0239	1	cyclic nucleotide-dependent protein kinase activity	PRKACA, PRKACG, PRKACB, PRKAG1, PRKAA1, PRKG2, PRKG1
GO:0034141	BP	6	0.02404	1	positive regulation of toll-like receptor 3 signaling pathway	FLOT1, F2RL1, TIRAP, CAV1, WDFY1, PTPN22
GO:0016509	MF	3	0.02426	1	long-chain-3-hydroxyacyl-CoA dehydrogenase activity	HSD17B12, HADHB, HADHA
GO:0005326	MF	39	0.0243	1	neurotransmitter transporter activity	SLC22A2, SLC6A16, SLC6A15, SLC17A7, SLC17A6, SLC17A8, SLC18A3, SLC1A7, SLC25A12, SLC1A3, SLC1A2, SLC1A1, SLC25A22, SLC25A13, SLC38A7, SLC25A18, SLC1A6, SLC7A11, SLC5A7, SLC6A1, SLC6A11, SLC6A13, SLC6A12, SLC6A4, SLC18A2, SLC18A1, SLC6A9, SLC6A5, SLC32A1, SLC36A2, SLC36A3, SLC25A38, SLC36A1, SLC44A4, SLC44A2, SLC44A3, SLC44A5, SLC44A1, AQP1
GO:0048050	BP	3	0.02433	1	post-embryonic eye morphogenesis	FBN1, MFAP2, EFEMP1
GO:0097264	BP	6	0.02437	1	self proteolysis	CAPN1, CAPN3, TMPRSS6, ADGRV1, LGMN, CAPN7
GO:0031265	CC	5	0.02437	1	CD95 death-inducing signaling complex	FAS, FADD, CASP8, CASP10, FAF1
GO:0016239	BP	51	0.02437	1	positive regulation of macroautophagy	EPM2A, SUPT5H, MAP3K7, BNIP3L, TRIM13, IL4, DCN, GNAI3, KDR, TSC2, PRKAA2, SESN2, PAFAH1B2, BNIP3, LARP1, RUFY4, GPSM1, SIRT1, C9orf72, WAC, PINK1, LACRT, TBK1, SCOC, SESN1, SESN3, IRGM, ADRB2, CALCOCO2, SMCR8, FYCO1, UVRAG, VPS13D, PRKN, TOMM7, MFN2, OPTN, LRSAM1, SPTLC1, SPTLC2, HTT, BAG3, HSPB8, RALB, PIP4K2A, PIP4K2B, RAB3GAP1, KIAA1324, PIP4K2C, RAB3GAP2, SH3GLB1
GO:0000932	CC	68	0.02441	1	P-body	ZC3H12D, CNOT1, WTIP, CNOT3, EIF4E, TOP1, PSMC3, PSMA2, PSMA4, DDX6, ZFP36, PSMC2, NANOS2, NANOS3, PSMA6, ZFP36L1, SQSTM1, CAPRIN1, PUM1, TRIM71, ZC3H12A, RC3H1, APOBEC3H, EDC4, PATL1, DCP2, APOBEC3F, DIS3L2, LSM14A, TNRC6A, SYNE1, CNOT9, APOBEC3D, AJUBA, C9orf72, BTBD2, TRIM5, BTBD1, LIN28A, APOBEC3G, MOV10, DCP1A, PNRC2, LIMD1, CNOT7, AGO2, YTHDF2, POLR2G, PATL2, APOBEC3C, AICDA, SAMD4A, POLR2D…
GO:1900101	BP	23	0.02445	1	regulation of endoplasmic reticulum unfolded protein response	RACK1, WFS1, ATF6B, HSPA5, BFAR, DNAJB9, PPP1R15A, NCK1, PTPN1, PPP1R15B, ERN1, XBP1, PIK3R1, BAX, BAK1, ATF6, BCL2L11, AGR2, TMEM33, DAB2IP, BOK, COPS5, FICD
GO:0090043	BP	5	0.02456	1	regulation of tubulin deacetylation	EP300, FNTA, MAPT, PRKAA2, PRKAA1
GO:0097651	CC	5	0.02456	1	phosphatidylinositol 3-kinase complex, class I	PIK3R1, PIK3CA, PIK3CG, PIK3R6, PIK3R5
GO:0032055	BP	6	0.02471	1	negative regulation of translation in response to stress	RBM4, EIF2S1, ATF4, EIF2AK3, EIF2AK4, SESN2
GO:0032760	BP	56	0.02483	1	positive regulation of tumor necrosis factor production	TLR4, TLR3, TLR2, JAK2, RASGRP1, PF4, CD2, CD14, PTPRC, CCL3, CLU, CYBA, HLA-E, MIF, LBP, IL12B, DDT, TIRAP, ISL1, PTPN11, PTPRJ, FADD, RIPK1, TWIST1, MAVS, ARHGEF2, CCL19, NOD2, IL23A, TLR9, ARFGEF2, LY96, HMGB1, HMGB4, HSPB1, APP, THBS1, SPN, AZU1, TNFRSF8, CCR2, AGER, TLR1, LILRA5, LGALS9, DDX58, ORM1, ORM2, MMP8, WNT5A, DHX9, FZD5, LILRA2, HAVCR2, C1QTNF4, IFIH1
GO:0045815	BP	58	0.02486	1	positive regulation of gene expression, epigenetic	MYO1C, POLR1C, CD3EAP, SMARCA5, H2AFY, SF3B1, POLR1A, POLR2E, TBP, DEK, POLR2H, POLR2K, ACTB, POLR2F, POLR2L, ERCC6, EP300, TAF1C, TAF1A, TWISTNB, TAF1B, KAT2A, KAT2B, WBP2, MYBBP1A, SLC50A1, POLR1E, TAF1D, POLR1B, DDX21, ZNRD1, BAZ1B, HMGA1, ASF1A, H1FX, H1FOO, H1FNT, ATAD2, HIST1H1B, HIST1H1E, HIST1H1C, HILS1, HIST1H1T, ATAD2B, HIST1H1A, HIST1H1D, H1F0, PHF2, APOBEC1, TET1, AICDA, ARID1A, CHEK1…
GO:0001784	MF	35	0.02502	1	phosphotyrosine residue binding	PIK3R2, NCK2, ABL1, LCK, YES1, HCK, FGR, VAV1, PLCG2, RASA1, PTPN3, PIK3R1, PTPN6, SHC1, IRS1, ABL2, ZAP70, SYK, CRK, CRKL, VAV2, PTPN5, GRB2, SH3BP2, PTPN11, SHB, LDLRAP1, SHC3, PIK3R3, SAMSN1, CBLC, STAP1, SHE, SHF, SHD
GO:0016929	MF	6	0.02506	1	SUMO-specific protease activity	SENP5, SENP6, SENP2, SENP1, SENP7, USPL1
GO:0034139	BP	8	0.02514	1	regulation of toll-like receptor 3 signaling pathway	FLOT2, TNFAIP3, F2RL1, FLOT1, TIRAP, CAV1, WDFY1, PTPN22
GO:2000544	BP	6	0.02518	1	regulation of endothelial cell chemotaxis to fibroblast growth factor	FGF1, FGF4, FGF2, CXCL13, FGF18, FGFR1
GO:1900246	BP	7	0.0253	1	positive regulation of RIG-I signaling pathway	ANKRD17, PUM1, DDX60, PUM2, DHX58, TRIM15, ZCCHC3
GO:0015193	MF	7	0.02538	1	L-proline transmembrane transporter activity	SLC1A4, SLC36A4, SLC36A2, SLC6A20, SLC36A3, SLC36A1, SLC6A7
GO:1902414	BP	6	0.02542	1	protein localization to cell junction	MARVELD3, HEG1, KIF3A, DSP, SCRIB, MPP7
GO:0070534	BP	38	0.0255	1	protein K63-linked ubiquitination	WWP2, PRKN, RNF8, ARIH2, TRIM27, NEDD4, UBE2N, UBE2G1, UBE2B, RNF4, TRAF2, UBE2V1, UBE2S, RNF168, RNF152, UBE2E3, PELI1, ITCH, ZFP91, UBE2E2, RNF5, TRIM56, RNF126, TRIM5, UBE2O, UBE2T, RNF186, BFAR, MAGEL2, PRPF19, STUB1, UBE2D4, TRAF6, RNF115, UBE2V2, PELI3, HECTD1, TMEM189-UBE2V1
GO:1900740	BP	24	0.02558	1	positive regulation of protein insertion into mitochondrial membrane involved in apoptotic signaling pathway	TP73, TP53, GZMB, BCL2, YWHAQ, NMT1, YWHAB, SFN, MAPK8, BID, YWHAG, YWHAE, YWHAZ, E2F1, YWHAH, TP53BP2, PMAIP1, TFDP1, TFDP2, CASP8, BAD, PPP1R13B, TP63, BBC3
GO:1903206	BP	15	0.02558	1	negative regulation of hydrogen peroxide-induced cell death	GPR37, PDE8A, GPR37L1, TXN, PYCR1, NFE2L2, LRRK2, PARK7, MET, HGF, TRAP1, PINK1, IL10, RACK1, NR4A3
GO:0070016	MF	9	0.0257	1	armadillo repeat domain binding	CNOT1, AXIN1, STRN, STRN3, TCF7L2, STRN4, CTNNBIP1, CALCOCO1, LEF1
GO:0032454	MF	13	0.02579	1	histone demethylase activity (H3-K9 specific)	KDM4E, KDM1A, PHF2, KDM4A, KDM4B, KDM5A, JMJD1C, KDM4D, KDM7A, KDM4C, KDM3A, KDM3B, HR
GO:0042472	BP	27	0.02579	1	inner ear morphogenesis	TBX1, TFAP2A, ATP6V1B1, FGFR2, EPHB2, PAX2, PAX8, SIX1, ZIC1, TIFAB, DCANP1, NEUROG1, CHD7, USH1C, TMIE, SOD1, STRC, PDZD7, WHRN, SLC44A4, HOXA1, CEP290, SOX9, PROX1, HPN, MYO3A, MYO3B
GO:0070296	BP	9	0.02583	1	sarcoplasmic reticulum calcium ion transport	SLN, ATP2A2, ANK2, RYR2, NOL3, CCL3, RYR1, CCR5, TRDN
GO:1902017	BP	62	0.02612	1	regulation of cilium assembly	CCDC151, EVI5, TBC1D8, CDKL1, IFT88, TBC1D10B, TBC1D9B, TBC1D1, TBC1D10C, IFT20, TBC1D21, TBC1D19, TBC1D16, TBC1D15, DYNC2LI1, MAPK15, TBC1D22A, TCTEX1D2, TBC1D5, USP6NL, TBC1D20, SGSM3, IFT140, TBC1D10A, TBC1D2, ATG5, TBC1D17, CYLD, ATG3, TBC1D22B, TBC1D13, TBC1D14, DCDC2, TBC1D2B, RABGAP1, CCP110, HTT, CCDC88A, CROCC, TAPT1, SAXO1, KCTD17, CEP120, ENTR1, MARK4, BBS4, FUZ, ARHGAP35, HAP1, SEPT7,…
GO:1900407	BP	48	0.02625	1	regulation of cellular response to oxidative stress	PRKN, PINK1, FYN, PARK7, HTRA2, NOL3, VNN1, INS, SOD2, HSPB1, AKT1, MAPK7, NFE2L2, SIRT1, BAG5, NME5, HIF1A, TRAP1, ATF4, FBXO7, IL10, RACK1, NR4A3, GPR37, PDE8A, GPR37L1, TXN, PYCR1, LRRK2, MET, HGF, MMP3, SOD1, SFPQ, MCL1, FBXW7, TLR4, TLR6, RIPK1, TNF, P4HB, UBQLN1, LANCL1, DHFR, BMP7, GCH1, FBLN5, SZT2
GO:0051213	MF	60	0.02629	1	dioxygenase activity	ALKBH1, ALOX12B, ALOX12, PTGS2, ALOXE3, BCO2, BBOX1, HAAO, BCO1, HPD, ALOX5, ALOX15, IDO1, TDO2, IDO2, ADI1, ALOX15B, CDO1, ADO, ETHE1, TYW5, ALKBH5, KDM7A, ALKBH8, EGLN2, EGLN1, RIOX1, EGLN3, JMJD4, HIF1AN, P4HTM, ALKBH4, TRMT9B, JMJD7, HSPBAP1, KDM8, OGFOD1, P4HB, P4HA2, P4HA3, P4HA1, P3H1, P3H2, P3H3, ALKBH2, ALKBH3, FTO, PHYH, KDM4A, KDM4B, KDM4C, KDM2A, TET3, TET2, TET1, JMJD6, PLOD2, PLOD3,…
GO:0033003	BP	26	0.02629	1	regulation of mast cell activation	PLSCR1, LYN, MILR1, CD300LF, CD84, ENPP3, FER, CD300A, LGALS9, CD226, NECTIN2, TSLP, FGR, GAB2, SYK, SNX4, VAMP8, NR4A3, FES, STXBP2, UNC13D, C12orf4, ADGRE2, VAMP2, VAMP3, SNX6
GO:0048365	MF	50	0.02634	1	Rac GTPase binding	SRGAP2, FMNL1, SOD1, ARHGDIB, ARFIP2, CAV1, EPS8, PAK1, PAK2, IQGAP2, RALBP1, PKN1, MTSS1L, CYFIP1, NOXA1, HACE1, DOCK4, BRK1, WASF1, ARHGEF2, DVL3, DOCK7, ABI2, RCC2, NCKAP1, SRGAP1, NCKAP1L, ARHGDIG, SRGAP3, ARHGAP44, ARHGAP17, ARHGDIA, SBK2, PAK6, SH3BP1, PAK4, PAK5, FARP2, TIAM1, PREX2, DOCK3, EPS8L3, EPS8L1, DOCK2, SPATA13, ALS2, EPS8L2, ARHGEF4, FARP1, PREX1
GO:0042471	BP	34	0.02647	1	ear morphogenesis	TBX1, NIPBL, TFAP2A, ATP6V1B1, FGFR2, EPHB2, PAX2, PAX8, SIX1, ZIC1, TIFAB, DCANP1, NEUROG1, CHD7, USH1C, TMIE, SOD1, STRC, PDZD7, WHRN, SLC44A4, HOXA1, CEP290, SOX9, PROX1, HPN, MYO3A, MYO3B, TWIST1, SALL1, GSC, NOG, OSR2, OSR1
GO:0045807	BP	70	0.02651	1	positive regulation of endocytosis	DLL1, TSPAN1, FLOT1, APOE, SNCA, CD151, DAB2, LRP1, CBLL1, CLIP3, NEDD4L, CCL19, CALY, TFR2, CD63, HIP1, CCL21, C3, TF, VTN, IL4, SERPINE1, CLU, CBL, PPT1, B2M, HNRNPK, HFE, LDLRAP1, APOA5, BICD1, SGIP1, RAB21, HIST1H1A, HIP1R, GREM1, EGF, GH1, VEGFA, SELE, NTF3, ARRB2, ARRB1, WNT3A, ANGPT1, SFRP4, SCYL2, MAGI2, AHI1, PCSK9, ATAD1, TBC1D5, PICK1, APELA, ANXA2, ANXA2P2, WASL, AXL, ANKFY1, APPL2, A…
GO:0001658	BP	18	0.02673	1	branching involved in ureteric bud morphogenesis	TCF21, MYC, FGF2, BMP2, BMP4, WT1, HOXA11, HOXD11, GDNF, PAX2, PAX8, PKD2, SHH, SIX1, NPNT, SALL1, FOXD1, FGF1
GO:1990763	MF	7	0.02678	1	arrestin family protein binding	CHRM2, ARRB1, GPR135, ARRDC1, ITCH, GPR62, GPR61
GO:0060315	BP	11	0.02682	1	negative regulation of ryanodine-sensitive calcium-release channel activity	CASQ2, CALM1, CALM2, CALM3, GSTM2, SRI, FKBP1A, FKBP1B, GSTO1, TRDN, PKD2
GO:0007044	BP	31	0.02691	1	cell-substrate junction assembly	ITGA6, RHOD, LAMA5, THY1, ACTN1, ACTN2, ACTN3, ARHGEF7, CTTN, PTPRK, TRIP6, WHAMM, FERMT2, DLC1, TESK2, PIP5K1A, SORBS1, PEAK1, RCC2, TAOK2, KRT14, LAMC1, KRT5, ITGB4, CD151, LAMB3, LAMC2, PLEC, LAMA3, COL17A1, DST
GO:0072386	BP	6	0.02705	1	plus-end-directed organelle transport along microtubule	MAPT, KIF3B, KIFAP3, FYCO1, KIF13A, KIF3A
GO:0070071	BP	8	0.02705	1	proton-transporting two-sector ATPase complex assembly	ATPAF2, OXA1L, FMC1, TMEM70, ATP23, ATPAF1, ALDOB, TM9SF4
GO:0048672	BP	3	0.02705	1	positive regulation of collateral sprouting	BDNF, SEMA4D, NGF
GO:0060050	BP	6	0.02705	1	positive regulation of protein glycosylation	RAMP1, GOLGA2, ALG10B, SLC51B, CHP1, ARFGEF1
GO:0007494	BP	4	0.02714	1	midgut development	FOXF1, SMO, FOXL1, RET
GO:0090647	BP	7	0.02719	1	modulation of age-related behavioral decline	DKK1, PRNP, APP, GRM5, PSEN1, PICALM, AGER
GO:0044030	BP	11	0.02728	1	regulation of DNA methylation	GRHL2, H1FOO, KDM1B, MPHOSPH8, SPI1, FAM129B, DPPA3, KMT2A, DNMT3L, MYC, WT1
GO:0043295	MF	9	0.02728	1	glutathione binding	PTGES, LANCL1, GSTM1, GSTM3, GSTM2, GSS, GSTM4, PTGES2, MMACHC
GO:0000145	CC	15	0.02728	1	exocyst	RAB10, EXOC3L1, EXOC8, EXOC2, EXOC1, SH3BP1, EXOC3L4, STXBP6, EXOC6B, TNFAIP2, EXOC4, EXOC3, EXOC5, EXOC3L2, EXOC6
GO:0099004	BP	4	0.02733	1	calmodulin dependent kinase signaling pathway	PCP4, IRGM, PRKAA1, CAMKK2
GO:0006544	BP	13	0.02737	1	glycine metabolic process	SHMT1, SHMT2, BAAT, GLYAT, SLC25A32, AGXT, AGXT2, GLDC, GCSH, AMT, SDS, RIDA, SDSL
GO:0043197	CC	71	0.02752	1	dendritic spine	GIPC1, SIPA1L1, GRID2, RGS14, STRN, HIP1R, DGKI, NEURL1, APP, MAPT, ARF4, NR1D1, DRD1, PRKAR2B, FCGR2B, ACTN2, GRIA1, GRIA2, GRIA4, PDLIM4, EPHA4, CDC42, RHOA, RAC1, DLG4, GRIN1, PPP3CA, STX4, MTMR2, MPP2, CDK5R1, PTPRO, CNIH2, ZNF804A, NLGN1, SYNPO, DOCK10, DTNBP1, SYT11, SYNDIG1, TENM2, KCND2, CRIPT, SHANK2, DNM3, CAMK2A, SHANK1, ARFGEF2, SHANK3, NTRK2, KCNN2, PSMC2, KCNA4, APBA1, RAB8A, FXR1, …
GO:0009142	BP	66	0.02752	1	nucleoside triphosphate biosynthetic process	AK1, NME2, AK4, CMPK1, CMPK2, AK7, AK8, AK5, SUCLG1, IMPDH2, IMPDH1, ATP5PD, ATP5MG, TGFB1, ALDOA, ATP5MC1, ATP5F1B, ATP5PF, ATP5PB, ATP5F1A, ATP5F1D, ATP5F1C, ATP5PO, ATP5MC3, ATP5MF, ATP5F1E, ATP5ME, ATP5MC2, PRKAG2, SLC25A13, PFKFB2, LDHA, ALDOB, PGK2, PFKM, ENO2, PGAM2, PFKL, PGAM1, PGM1, HK2, HK3, HKDC1, HK1, GAPDH, PKLR, GCK, GAPDHS, TPI1, GPI, PKM, PFKP, ENO1, BPGM, ALDOC, ENO3, PGM2L1, AD…
GO:0030295	MF	70	0.02752	1	protein kinase activator activity	WNT11, MT3, NCKAP1L, STK11, SPDYA, MARK2, STRADA, RPTOR, DBF4B, DUSP19, MADD, WNK1, RGCC, GPRC5B, DAXX, PRKAG2, CAB39, TAB1, GPRC5D, GPRC5A, RPLP1, EPO, GPRC5C, CDKN1A, ERBB3, GRM5, ERCC6, PAK2, GAS6, AFAP1L2, GHRL, NRG1, GREM1, EGF, EFNA5, DGKQ, NRG3, ANGPT4, CCL5, ALKAL2, ALKAL1, IRGM, SPRY2, TCL1B, IGF2, LTF, CALM1, CALM2, CALM3, MAP2K2, IQGAP1, TCL1A, MAP2K1, STK4, STK3, CDK5R1, TAOK1, PARP16…
GO:1902969	BP	4	0.02756	1	mitotic DNA replication	CDC45, GINS1, LIG1, BRCA2
GO:0019869	MF	9	0.02761	1	chloride channel inhibitor activity	STX7, CFTR, STX1A, WNK4, VAMP8, WNK1, VTI1B, STX8, WNK2
GO:1904428	BP	3	0.02771	1	negative regulation of tubulin deacetylation	MAPT, PRKAA2, PRKAA1
GO:0097352	BP	26	0.028	1	autophagosome maturation	GABARAP, SNAP29, VCP, STX17, GABARAPL2, CLN3, TECPR1, VPS33A, TSG101, VAMP8, MAP1LC3C, MAP1LC3B, GABARAPL1, VPS33B, VPS16, MAP1LC3A, VIPAS39, VTI1B, UBQLN1, CHMP3, WIPI2, SNX14, LIX1, EPG5, LIX1L, ATG14
GO:0005168	MF	6	0.028	1	neurotrophin TRKA receptor binding	PLCG1, PIK3R1, SHC1, EFNA5, GRB2, FRS2
GO:0005070	MF	42	0.02805	1	SH3/SH2 adaptor activity	SH2B2, SOCS2, LAT, NCK2, SKAP2, GRAP2, CD28, SRC, CHN1, NCK1, IRS1, CRK, CRKL, TOB1, CHN2, SH3BGR, GRB2, CNTNAP1, PTPN11, KHDRBS1, ARHGAP1, EPS8, GAB1, GRAP, TP53BP2, LASP1, CLNK, SKAP1, SH2D3C, BLNK, STAM, FCRL2, SH2D3A, RUSC1, SORBS1, SLA2, SH2D2A, PAG1, ITSN2, VAV3, STAP1, SH2D6
GO:0044354	CC	7	0.02809	1	macropinosome	CLIP1, MMP14, CARMIL1, CARMIL2, APPL2, ANKFY1, APPL1
GO:1901509	BP	4	0.02814	1	regulation of endothelial tube morphogenesis	CXCL10, FGF1, ADAMTS12, FOXP1
GO:0035662	MF	4	0.02814	1	Toll-like receptor 4 binding	S100A8, S100A9, TIRAP, DAB2IP
GO:0048569	BP	5	0.02814	1	post-embryonic animal organ development	VEGFA, KLF4, FBN1, MFAP2, EFEMP1
GO:0033629	BP	8	0.02819	1	negative regulation of cell adhesion mediated by integrin	SNAI2, HRG, SERPINE1, MUC1, PDE3B, CYP1B1, ACER2, WNK1
GO:0034310	BP	9	0.02839	1	primary alcohol catabolic process	SULT1B1, SULT1C4, SULT1E1, SULT1A1, SULT1A2, SULT2A1, AKR1B10, AKR1C3, HAO1
GO:0030836	BP	11	0.02844	1	positive regulation of actin filament depolymerization	PLEK, VIL1, F2RL1, SEMA5A, PDXP, CFL2, WDR1, ACTN2, CARMIL1, CARMIL2, WASHC2C
GO:0047894	MF	3	0.0285	1	flavonol 3-sulfotransferase activity	SULT1E1, SULT1A1, SULT1A2
GO:2001028	BP	13	0.0286	1	positive regulation of endothelial cell chemotaxis	HSPB1, MET, FGF2, SEMA5A, PRKD1, LGMN, P2RX4, PRKD2, SMOC2, VEGFA, KDR, FGF18, FGFR1
GO:0005335	MF	3	0.02865	1	serotonin:sodium symporter activity	SLC6A4, SLC18A2, SLC18A1
GO:0061299	BP	6	0.0287	1	retina vasculature morphogenesis in camera-type eye	NRP1, FZD4, LRP5, COL4A1, CYP1B1, LRP5L
GO:0038201	CC	15	0.0287	1	TOR complex	TTI1, MTOR, LARP1, RPTOR, AKT1S1, MLST8, TELO2, SESN2, PRR5, PRR5L, RICTOR, PINK1, MAPKAP1, SESN3, SESN1
GO:0000801	CC	4	0.0287	1	central element	SYCE3, SYCE2, SYCE1, TEX12
GO:0032007	BP	43	0.02885	1	negative regulation of TOR signaling	EPM2A, ARNTL, DEPDC5, TMEM127, PDCD6, TSC2, GSK3A, PRKAA2, NPRL3, PRKAA1, MAPKAPK5, UBR1, UBR2, FLCN, DEPTOR, FNIP1, NPRL2, TNFAIP8L1, TSC1, AKT1S1, SIRT1, DDIT4, TBC1D7, SH3BP4, MINAR1, SIK1, SIK2, NIM1K, SIK1B, SPAAR, CASTOR2, SESN2, SESN3, ATM, STK11, BMT2, SZT2, RNF152, CASTOR1, ITFG2, C12orf66, KPTN, SESN1
GO:0042978	MF	3	0.02906	1	ornithine decarboxylase activator activity	AZIN1, PRLR, AZIN2
GO:0060316	BP	8	0.02912	1	positive regulation of ryanodine-sensitive calcium-release channel activity	CALM1, CALM2, CALM3, GSTM2, GSTO1, AKAP6, TRDN, JPH2
GO:0060173	BP	70	0.02955	1	limb development	GREM1, LRP4, DKK1, COMP, NOG, RSPO2, KREMEN2, KAT2A, KAT2B, KREMEN1, LNPK, SMOC1, IFT122, SALL1, MAP3K20, CHD7, INTU, ZNRF3, BMPR1B, GLI3, TBX4, PTCH1, ZNF141, IQCE, MEGF8, PCSK5, MYH3, SKI, HOXA11, FBXW4, TGFB2, SHH, TBX5, MBNL1, CYP26B1, LEF1, ACD, LRP6, WNT7A, TBX3, TFAP2A, CACNA1C, NIPBL, OSR2, OSR1, ZNF358, RARG, AFF3, CTNNB1, ECE1, TBX2, HDAC1, TWIST1, HDAC2, CREBBP, CPLANE1, MSX1, TFAP2B, …
GO:2000785	BP	29	0.02955	1	regulation of autophagosome assembly	RAB5A, IFT88, MTMR3, IFT20, C9orf72, RAB1B, TBC1D14, PIKFYVE, NPRL3, NPRL2, SEC22B, LRRK2, SMCR8, SCFD1, FEZ1, PHF23, PINK1, CHMP4A, CHMP4B, FEZ2, RALB, PIP4K2A, PIP4K2B, RAB3GAP1, LRSAM1, KIAA1324, PIP4K2C, RAB3GAP2, SH3GLB1
GO:1901165	BP	6	0.02955	1	positive regulation of trophoblast cell migration	APELA, ACVR1B, C1QBP, SYDE1, SMURF2, AGO2
GO:0003941	MF	3	0.02955	1	L-serine ammonia-lyase activity	SDS, SRR, SDSL
GO:0034137	BP	6	0.0296	1	positive regulation of toll-like receptor 2 signaling pathway	PJA2, CYBA, F2RL1, TIRAP, TLR1, MFHAS1
GO:0000451	BP	3	0.02971	1	rRNA 2'-O-methylation	MRM1, MRM3, MRM2
GO:0097151	BP	4	0.02971	1	positive regulation of inhibitory postsynaptic potential	UNC13B, RIMS1, NLGN2, RIMS2
GO:0072367	BP	4	0.02982	1	regulation of lipid transport by regulation of transcription from RNA polymerase II promoter	NCOR1, SREBF2, HNRNPK, PPARA
GO:0046823	BP	12	0.02988	1	negative regulation of nucleocytoplasmic transport	APOD, CHP1, CABP1, MDFIC, RAB23, SUFU, SP100, RANGAP1, PARK7, BARD1, TPR, NUP153
GO:0061304	BP	4	0.02999	1	retinal blood vessel morphogenesis	LRP5, COL4A1, CYP1B1, LRP5L
GO:0019695	BP	7	0.02999	1	choline metabolic process	ENPP6, DMGDH, ALDH7A1, CHDH, SLC44A1, BHMT, SARDH
GO:0008045	BP	8	0.03016	1	motor neuron axon guidance	SLIT1, SLIT2, CHN1, LHX1, EPHA4, RAC1, RNF165, RAC2
GO:0001678	BP	43	0.03016	1	cellular glucose homeostasis	PIK3R2, NGFR, PIK3R1, FOXA3, FOXO1, CARTPT, SIRT1, NUCKS1, PPARGC1A, HK3, GCK, HK2, HKDC1, HK1, UNC13B, ERN1, PRKACA, XBP1, CYP7A1, PCK1, ADCY8, PRKAA2, TRA2B, RACK1, PAX2, SOX4, PRKAA1, GAS6, KCNB1, GPER1, LIN28A, ZBTB20, ZNF236, IGF1R, PCK2, AGER, MLXIPL, SELENOT, RAB11B, PTPRN, RAB11FIP2, PTPRN2, RAB11FIP5
GO:0071896	BP	3	0.03022	1	protein localization to adherens junction	DSP, SCRIB, MPP7
GO:0070141	BP	6	0.03027	1	response to UV-A	EGFR, CCND1, AKT1, MME, CERS1, PPID
GO:0048408	MF	3	0.03039	1	epidermal growth factor binding	NRDC, SEC61B, EGFR
GO:0035404	BP	9	0.03045	1	histone-serine phosphorylation	PRKAA2, PRKAA1, AURKB, AURKC, AURKA, VRK1, HMGA2, RPS6KA5, RPS6KA4
GO:1901098	BP	6	0.03062	1	positive regulation of autophagosome maturation	IRGM, ADRB2, CALCOCO2, SMCR8, FYCO1, UVRAG
GO:0070487	BP	3	0.03062	1	monocyte aggregation	IL1B, CD44, BMP7
GO:0000387	BP	34	0.03086	1	spliceosomal snRNP assembly	PRMT5, GEMIN2, SART1, SNUPN, SNRPC, SNRPB, CLNS1A, GEMIN4, SNRPE, SNRPF, SNRPG, SNRPD1, SNRPD2, SNRPD3, SART3, GEMIN5, GEMIN6, TGS1, GEMIN7, PRMT7, DDX20, STRAP, RBM22, LSM4, PRPF3, SRSF10, PRPF6, CD2BP2, USP4, PRPF8, PRPF31, SRSF12, PRPF19, AAR2
GO:0097202	BP	13	0.03086	1	activation of cysteine-type endopeptidase activity	RIPK2, ASPH, GRIN2A, FADD, CASP8, BAK1, IFI16, BAD, CYFIP2, PERP, LGMN, TBC1D10A, CIDEB
GO:0010823	BP	34	0.03092	1	negative regulation of mitochondrion organization	IAPP, FLCN, PRKN, BNIP3, MUL1, OMA1, VAT1, TRIAP1, OPA1, NOL3, AVP, IGF1, GPX1, CLU, HGF, PPIF, AKT1, BCL2L1, FXN, PRELID1, MAPT, PINK1, FZD9, HSPA1A, ACAA2, MPV17L, SLC35F6, TMEM14A, LIG3, TSC2, BAG4, LMAN1, LRRK2, SIAH3
GO:0015174	MF	11	0.03104	1	basic amino acid transmembrane transporter activity	SLC7A4, SLC7A2, SLC3A1, PQLC2, SLC25A29, SLC7A7, SLC38A3, SLC15A4, SLC38A7, SLC7A1, SLC38A9
GO:0048791	BP	13	0.03116	1	calcium ion-regulated exocytosis of neurotransmitter	SYT7, DOC2B, RIMS2, SYT4, RIMS1, RIMS4, SYT17, SYT11, RIMS3, SYT2, SYT1, SYT5, SYT8
GO:0046321	BP	10	0.03128	1	positive regulation of fatty acid oxidation	MLYCD, PPARA, NR4A3, PPARGC1A, AKT2, IRS1, PLIN5, TWIST1, ABCD2, IRS2
GO:0035254	MF	25	0.03134	1	glutamate receptor binding	HIP1, AKAP5, SYNDIG1, CAMK2A, SHISA7, NSF, DLG4, SQSTM1, SHISA6, SHANK3, SHANK2, SHANK1, SCRIB, GNAS, DLG1, LRRC7, SYNJ2BP, SYNJ2BP-COX16, DLG2, HOMER2, HOMER1, HOMER3, PRNP, FYN, NECAB2
GO:0050854	BP	47	0.0314	1	regulation of antigen receptor-mediated signaling pathway	LYN, CD19, ELF1, BLK, RUNX1, PAX5, CBFB, ELF2, GCSAM, PTPN22, LPXN, CD22, FCGR2B, GPS2, FCRL3, CD300A, PRKCB, PRKCH, NFAM1, FOXP1, STAP1, SLC39A10, RC3H1, PRNP, THY1, CEACAM1, EZR, PTPN2, LGALS3, GBP1, DUSP3, PTPRJ, PVRIG, LILRB4, PHPT1, UBASH3A, TESPA1, RAB29, KCNN4, LCK, RPS3, RELA, CD226, TRAT1, NECTIN2, PRKD2, PTPRC
GO:0007040	BP	41	0.03147	1	lysosome organization	TPP1, ABCA1, GBA, GAA, ARSB, TFEB, CLN3, MYO7A, MBTPS1, GNPTAB, LRRK2, CLVS2, LAMTOR1, HOOK3, CLVS1, FAM160A2, TPCN2, HPS1, ZKSCAN3, AKTIP, HPS4, VPS18, HOOK1, NAGPA, CLN6, TMEM106B, CORO1A, SYT7, RAB7A, RAB39A, RAB34, RAB20, RAB14, VPS33A, TMEM165, CLN5, PPT1, TMEM199, CCDC115, LAPTM4B, MT3
GO:0051900	BP	10	0.03147	1	regulation of mitochondrial depolarization	LRRK2, DCN, KDR, RACK1, MLLT11, MYOC, FZD9, IFI6, BCL2, SRC
GO:0042979	MF	6	0.03159	1	ornithine decarboxylase regulator activity	OAZ2, OAZ1, OAZ3, AZIN1, PRLR, AZIN2
GO:0060091	CC	7	0.03165	1	kinocilium	GRXCR1, STRC, DCDC2, CDC14A, STRCP1, KNCN, MKKS
GO:0061762	BP	3	0.03165	1	CAMKK-AMPK signaling cascade	IRGM, PRKAA1, CAMKK2
GO:1902894	BP	11	0.03165	1	negative regulation of pri-miRNA transcription by RNA polymerase II	NFIB, PDGFB, SRF, BMP4, SOX9, PPARD, RELA, PPARA, NFATC3, NFATC4, LILRB4
GO:2000279	BP	31	0.03171	1	negative regulation of DNA biosynthetic process	ACVRL1, BMPR2, ANKRD1, ADIPOQ, FAM129B, DACH1, GDF2, HNRNPC, HNRNPA1, SRC, TERF1, HNRNPU, EXOSC10, TERF2, CTC1, TEN1, DCP2, XRN1, TENT4B, ACD, PINX1, TINF2, NAT10, PIF1, STN1, POT1, MEN1, TP53, CERS1, ERCC4, PARP3
GO:2000811	BP	16	0.03178	1	negative regulation of anoikis	SNAI2, ITGB1, CEACAM5, ITGA5, BCL2, SRC, CEACAM6, PIK3CA, NOTCH1, CAV1, TLE1, PTK2, MCL1, PDK4, ZNF304, PTRH2
GO:0019518	BP	3	0.03184	1	L-threonine catabolic process to glycine	SDS, RIDA, SDSL
GO:0002824	BP	67	0.03184	1	positive regulation of adaptive immune response based on somatic recombination of immune receptors built from immunoglobulin superfamily domains	CD274, IL1B, ZBTB1, ZP3, STX7, HLA-E, IL12A, IL12B, IL12RB1, XCL1, FADD, IL23R, IL23A, FAM49B, HLA-G, CD1B, CD1D, CD1C, CD1E, HLA-F, HLA-A, HLA-C, HLA-B, CD1A, HLA-H, PVR, NECTIN2, MAP3K7, TNFSF4, B2M, TRAF2, FZD5, MALT1, TRAF6, IL6, PRKCZ, RSAD2, NLRP3, IL1R1, IL18R1, IL18, HSPD1, CD226, TFRC, TP53BP1, RIF1, SHLD3, PAXIP1, SHLD2, SHLD1, MAD2L2, IL4, CLCF1, TNFSF13, TGFB1, C17orf99, CCR2, SLC11A1…
GO:0090630	BP	71	0.0319	1	activation of GTPase activity	ARHGAP42, CCL21, TAX1BP3, ARHGEF10, SIPA1L1, CXCL13, RASGRP1, APC2, NTF3, EPHA1, EPHA2, CCR7, RANGAP1, RHOG, TIAM1, RASGRF1, SCRIB, NTRK3, RALGAPA2, SYDE2, ARHGEF16, RALGAPA1, SYDE1, MTSS1L, RALGAPB, CCDC125, GPR65, TSC1, FOXJ1, DOCK7, PIP5K1A, BCAS3, ECT2, TBC1D7, CORO1C, TBC1D2B, ADPRH, TBCK, TBC1D2, TBC1D8, GRTP1, SGSM3, EVI5, TBC1D13, RABGAP1L, TBC1D4, SGSM2, TBC1D16, TBC1D1, TBC1D22B, TBC1D1…
GO:0048487	MF	26	0.0319	1	beta-tubulin binding	PDCD5, PEX14, GABARAP, VAPB, LRPPRC, HTT, CCT5, GABARAPL2, CDK5R1, MAP1S, TTLL7, TAOK1, PIFO, ARL8A, IFT74, PACRG, BBS4, TBCD, RACGAP1, GABARAPL1, BCAS3, TRPV4, ARL8B, SPAST, APPL1, SMC3
GO:0051195	BP	9	0.03203	1	negative regulation of cofactor metabolic process	MMP3, FYN, MPV17L, HP, CBFA2T3, FBP1, HDAC4, PPARA, ACTN3
GO:0002702	BP	62	0.03206	1	positive regulation of production of molecular mediator of immune response	PGC, KLK7, KLK5, XBP1, TLR9, CLCF1, MZB1, TFRC, TP53BP1, RIF1, SHLD3, PAXIP1, SHLD2, SHLD1, MAD2L2, IL4, TNFSF4, TNFSF13, TGFB1, RBP4, IL6, GPI, HLA-E, TNFRSF4, STX4, VAMP3, XCL1, C17orf99, FFAR3, FFAR2, MAP3K7, B2M, TRAF2, FZD5, MALT1, TRAF6, PRKCZ, RSAD2, NLRP3, IL1B, IL1R1, IL18R1, IL18, HLA-G, RAET1G, KIR2DL4, CD226, DDX58, MAVS, TICAM1, WNT5A, F2RL1, KARS, TRIM6, TNFRSF14, BCL10, NR4A3, SEMA…
GO:0005945	CC	3	0.0321	1	6-phosphofructokinase complex	PFKM, PFKL, PFKP
GO:0003872	MF	3	0.0321	1	6-phosphofructokinase activity	PFKM, PFKL, PFKP
GO:0009071	BP	13	0.03213	1	serine family amino acid catabolic process	THNSL2, GLDC, GCSH, AMT, SDS, SHMT1, CBS, SDSL, SHMT2, AGXT, CDO1, CSAD, DAO
GO:0048387	BP	7	0.03213	1	negative regulation of retinoic acid receptor signaling pathway	CNOT1, CYP26A1, CALR, PRAME, EZH2, CYP26C1, CYP26B1
GO:0034648	MF	4	0.03226	1	histone demethylase activity (H3-dimethyl-K4 specific)	KDM1A, KDM5A, KDM1B, KDM5B
GO:0072383	BP	5	0.03229	1	plus-end-directed vesicle transport along microtubule	KIF3B, KIFAP3, FYCO1, KIF13A, KIF3A
GO:0051194	BP	21	0.03229	1	positive regulation of cofactor metabolic process	ZNF205, DUOXA1, DUOXA2, SNCA, GAPDHS, PFKFB2, ENTPD5, INS, IGF1, INSR, ARNT, PRKAA2, PRKAA1, HIF1A, PFKFB3, PFKFB4, PRXL2C, P2RX7, ZBTB20, MLXIPL, ACTN3
GO:0045954	BP	23	0.03232	1	positive regulation of natural killer cell mediated cytotoxicity	NCR3, AP1G1, RASGRP1, CRTAM, LAMP1, HLA-E, PVR, KLRK1, IL12A, CD226, RAET1E, NECTIN2, SLAMF6, CADM1, IL21, IL12B, ULBP3, ULBP1, ULBP2, RAET1L, RAET1G, MICB, MICA
GO:1901096	BP	10	0.03232	1	regulation of autophagosome maturation	CLEC16A, RUBCN, PHF23, UBQLN4, IRGM, ADRB2, CALCOCO2, SMCR8, FYCO1, UVRAG
GO:0072537	BP	3	0.03252	1	fibroblast activation	IL17A, IL17RA, RGCC
GO:0006835	BP	54	0.03255	1	dicarboxylic acid transport	SLC1A7, SLC25A10, SLC25A12, SLC1A3, SLC1A2, SLC1A1, SLC17A8, SLC25A22, SLC17A7, SLC17A6, SLC25A13, SLC38A7, SLC25A18, SLC1A6, SLC7A11, SLC19A2, SLC19A1, PDPN, SLC46A1, SLC25A32, ABCC2, SLC25A21, SLC25A30, SLC25A11, SLC13A1, SLC13A3, SLC13A5, SLC13A4, SLC13A2, SLC26A7, SLC26A8, SLC26A6, SLC26A1, SLC26A4, SLC26A3, SLC26A2, SLC26A9, SLC26A5, SLC26A10, GIPC1, GLS, RAB3A, SYT1, VAMP2, SLC38A2, GLS2, L…
GO:0050682	MF	3	0.03259	1	AF-2 domain binding	ESRRG, PPARGC1B, ZNF653
GO:0046934	MF	70	0.03275	1	phosphatidylinositol-4,5-bisphosphate 3-kinase activity	PIK3CD, PIK3R2, NRG2, EREG, FGF10, FGF17, FGF18, FGF19, EGFR, PDGFB, EGF, ESR1, PDGFA, ERBB2, FGF1, LCK, FYN, MET, FGF4, FGF2, PDGFRB, KIT, CD28, FGF6, FGFR1, FGF3, FGF5, SRC, HGF, RAC2, CD19, VAV1, PDGFRA, KITLG, FGF7, FGFR2, ERBB3, FGFR4, FGFR3, PIK3R1, FGF9, CD80, BTC, IRS1, CD86, PIK3CA, PIK3CB, PIK3CG, FGF8, GRB2, RAC1, RHOG, NRG1, PTPN11, GAB1, ERBB4, PIK3R6, TRAT1, PIK3AP1, KLB, FRS2, NRG4…
GO:0016435	MF	5	0.03289	1	rRNA (guanine) methyltransferase activity	BUD23, TRMT112, FTSJ3, MRM1, MRM3
GO:0002708	BP	74	0.03296	1	positive regulation of lymphocyte mediated immunity	IL1B, ZBTB1, ZP3, STX7, HLA-E, IL12A, IL12B, IL12RB1, XCL1, FADD, IL23R, IL23A, FAM49B, HLA-G, CD1B, CD1D, CD1C, CD1E, HLA-F, HLA-A, HLA-C, HLA-B, CD1A, HLA-H, PVR, NECTIN2, MAP3K7, TNFSF4, B2M, TRAF2, FZD5, MALT1, TRAF6, IL6, PRKCZ, RSAD2, NLRP3, IL1R1, IL18R1, IL18, HSPD1, CD226, TFRC, TP53BP1, RIF1, SHLD3, PAXIP1, SHLD2, SHLD1, MAD2L2, IL4, CLCF1, TNFSF13, TGFB1, C17orf99, SH2D1B, RAET1G, KIR2…
GO:0031414	CC	9	0.03323	1	N-terminal protein acetyltransferase complex	NAA16, NAA11, NAA15, NAA50, NAA25, NAA20, NAA30, NAA35, NAA38
GO:0050650	BP	25	0.03337	1	chondroitin sulfate proteoglycan biosynthetic process	B3GAT3, XYLT1, CSGALNACT2, CSGALNACT1, PXYLP1, XYLT2, B3GAT2, B3GAT1, NCAN, UGDH, CSPG5, DCN, VCAN, CSPG4, CHSY3, CHST9, CHST15, CHST3, CHSY1, CHPF, CHST13, BCAN, CHST11, CHST12, CHPF2
GO:0007130	BP	11	0.0334	1	synaptonemal complex assembly	SYCE3, BAG6, SYCP1, TRIP13, SYCE2, HORMAD1, SYCE1, P3H4, SYCP2, STAG3, TEX12
GO:0032927	BP	6	0.03347	1	positive regulation of activin receptor signaling pathway	ACVR2A, ACVR1B, CSNK2B, ACVR2B, NODAL, SMAD2
GO:0070231	BP	5	0.03347	1	T cell apoptotic process	FASLG, CLC, RIPK1, AKT1, GLI3
GO:0032747	BP	5	0.03351	1	positive regulation of interleukin-23 production	IFNG, CSF2, IL17A, IL17RA, MYD88
GO:0032431	BP	4	0.03354	1	activation of phospholipase A2 activity	ANG, PLA2G1B, EGFR, NMUR2
GO:0032107	BP	17	0.03358	1	regulation of response to nutrient levels	PRKCG, MT3, GHRL, LEP, PPARA, CARTPT, SPX, NENF, BBS4, BBS2, MKKS, NPY, GHSR, SNAI2, KANK2, CYP27B1, SNW1
GO:0032233	BP	48	0.03368	1	positive regulation of actin filament bundle assembly	PLEK, VIL1, PFN2, LIMK1, CX3CL1, SYNPO2L, SYNPO2, PFN3, PFN1, SYNPO, ITGB1BP1, NRP1, ARHGEF10, SORBS3, ROCK2, ARHGEF15, RAPGEF3, WNT11, ABL1, APOA1, RHOC, SERPINF2, TPM1, TGFB3, EPHA1, NF2, TGFBR1, PXN, PPM1F, S100A10, CDC42, RHOA, RAC1, CD47, ARHGEF5, PAK1, TESK1, CARMIL1, GPR65, SFRP1, PPM1E, LPAR1, MYOC, RGCC, ARHGEF10L, EVL, LIMCH1, FHOD1
GO:0045737	BP	25	0.03379	1	positive regulation of cyclin-dependent protein serine/threonine kinase activity	EGFR, PDGFB, CCND1, CCND2, CCND3, AKT1, ADAM17, PKD1, PKD2, PSRC1, CCNY, PROX1, RGCC, MAPRE3, CCNYL1, CCNYL2, CCNYL3, CCNB1, CDK5R2, CDK5R1, CCNT1, CCNK, CKS2, CCNT2, CKS1B
GO:0021549	BP	30	0.03383	1	cerebellum development	FCGR2B, LHX1, FOXC1, NEUROD1, SCN5A, TTBK2, PTF1A, SDF4, FAIM2, MYO16, CPLANE1, GBX1, GBX2, LRP6, WNT1, GLI2, TRNP1, GRID2, CBLN1, KNDC1, PROX1, KIF14, ZNF365, DLL1, COQ8B, AGTPBP1, CEND1, NEUROD2, CLP1, AARS
GO:1901030	BP	32	0.03386	1	positive regulation of mitochondrial outer membrane permeabilization involved in apoptotic signaling pathway	HIP1R, ZNF205, GSK3A, GSK3B, BID, BAX, BAK1, CHCHD10, BOK, TP73, TP53, GZMB, BCL2, YWHAQ, NMT1, YWHAB, SFN, MAPK8, YWHAG, YWHAE, YWHAZ, E2F1, YWHAH, TP53BP2, PMAIP1, TFDP1, TFDP2, CASP8, BAD, PPP1R13B, TP63, BBC3
GO:0004839	MF	3	0.03386	1	ubiquitin activating enzyme activity	ATG7, SAE1, UBA6
GO:0016361	MF	4	0.03397	1	activin receptor activity, type I	ACVR1B, ACVRL1, ACVR1, ACVR1C
GO:0043585	BP	3	0.03401	1	nose morphogenesis	GLI3, SKI, STRA6
GO:0006684	BP	10	0.03415	1	sphingomyelin metabolic process	SMPD1, CLN3, ENPP7, SMPD2, SMPD3, SMPDL3A, SMPD4, SGMS1, SGMS2, SAMD8
GO:0008641	MF	9	0.03415	1	ubiquitin-like modifier activating enzyme activity	ATG7, SAE1, UBA6, NAE1, UBA3, UBA7, UBA2, MOCS3, UBA5
GO:0035174	MF	6	0.03419	1	histone serine kinase activity	PRKAA2, PRKAA1, AURKB, AURKC, AURKA, VRK1
GO:0004993	MF	32	0.03422	1	G protein-coupled serotonin receptor activity	HTR1A, HTR1D, HTR1B, HTR2A, HTR1E, HTR1F, HTR2B, HTR5A, HTR4, OR10H1, CHRM3, OR10H5, OR10H3, OR10H2, OR10H4, HTR6, HRH3, DRD4, HRH2, OR11H7, OR11H4, HRH1, OR5T3, OR5T2, CHRM5, HRH4, CHRM1, CHRM2, CHRM4, OR10J5, OR6T1, HTR7
GO:0046935	MF	14	0.03426	1	1-phosphatidylinositol-3-kinase regulator activity	CCKBR, PIK3R6, PIK3R3, SLA2, SOCS3, PIK3R2, SOCS2, SOCS5, SOCS6, PIK3R1, SOCS1, CISH, SOCS7, PIK3R5
GO:2000437	BP	3	0.0343	1	regulation of monocyte extravasation	PLCB1, CCR2, AGER
GO:0061298	BP	11	0.03441	1	retina vasculature development in camera-type eye	PDGFRB, PDGFRA, ACVRL1, ACVR2B, BMPR2, NRP1, FZD4, LRP5, COL4A1, CYP1B1, LRP5L
GO:0000738	BP	5	0.03445	1	DNA catabolic process, exonucleolytic	ISG20, REXO4, XRN2, ERI3, ERI1
GO:0000469	BP	16	0.03445	1	cleavage involved in rRNA processing	NHP2, EXOSC7, ERI3, EXOSC3, ERI1, EXOSC2, EXOSC8, EXOSC9, UTP20, NOP14, RPS21, RRS1, RPSA, ABT1, KRI1, NOL9
GO:0005005	MF	17	0.03459	1	transmembrane-ephrin receptor activity	EPHA1, EPHB2, EFNA3, EFNA4, EPHA5, EPHB1, EPHA4, EFNB3, EPHA10, EPHB4, EPHA7, EPHA3, EPHA8, EPHA6, EPHA2, EPHB3, EPHB6
GO:1905097	BP	5	0.03478	1	regulation of guanyl-nucleotide exchange factor activity	MET, STMN1, GPSM1, RIPOR2, EPHA4
GO:0016013	CC	3	0.03482	1	syntrophin complex	SNTA1, SNTG1, SNTG2
GO:1902930	BP	64	0.0349	1	regulation of alcohol biosynthetic process	PLEK, PTK2B, LHCGR, HRH1, P2RY6, GPER1, PTH, SNCA, PTH1R, CD244, CLCN2, BMP2, BMP5, REST, DKK3, BMP6, WNT4, ACACB, SCD, SC5D, SEC14L2, TM7SF2, GGPS1, HMGCR, SP1, FDPS, NFYA, NFYB, SREBF1, FDFT1, LSS, FASN, MVD, RAN, HMGCS1, MVK, SREBF2, ACACA, IDI1, NFYC, SQLE, MBTPS1, KPNB1, PMVK, CYP51A1, ELOVL6, GPAM, DHCR7, ERLIN1, ERLIN2, SOD1, APOE, SCAP, FGF1, ABCG1, PRKAA1, VDR, CYP27B1, NFKB1, GFI1, TNF,…
GO:0046503	BP	47	0.03501	1	glycerolipid catabolic process	ABHD2, ABHD12, MGLL, ABHD6, FABP12, FABP7, APOC3, FABP3, LPL, FABP1, LIPC, FABP2, FABP4, CPS1, FABP6, FABP5, FABP9, APOA5, PNPLA5, PNPLA3, APOA1, APOA4, PNPLA2, APOE, PNPLA1, APOA2, DAGLA, DAGLB, ABHD16A, PLA2G4B, PRDX6, ENPP6, PLA2G4D, PNPLA6, SMPD4, GDE1, PLA2G4C, PLA2G4A, PLA2G4E, GDPD1, GDPD3, PLA2G4F, GPCPD1, INPP5F, ENPP2, PLA2G15, PNPLA8
GO:2001038	BP	18	0.03505	1	regulation of cellular response to drug	HMGA2, MET, HGF, TRAP1, PINK1, PARK7, GPR37, PDE8A, GPR37L1, TXN, PYCR1, NFE2L2, LRRK2, IL10, RACK1, NR4A3, RIPK1, KMT2A
GO:0021707	BP	4	0.03509	1	cerebellar granule cell differentiation	GRID2, CBLN1, KNDC1, PROX1
GO:0090311	BP	27	0.03513	1	regulation of protein deacetylation	SPRED2, SPRED1, CCAR2, ZNHIT1, SKI, KDM5A, ZBTB7B, AKAP8, CTBP1, NIPBL, SDR16C5, ING2, AKAP8L, VEGFA, PRKD1, C6orf89, PRKD2, MAPK8, CAMK2D, EP300, FNTA, MAPT, PRKAA2, PRKAA1, IFNG, DYRK1A, BRMS1
GO:0070402	MF	12	0.03528	1	NADPH binding	CBR3, DHFR, HMGCR, CRYZ, KCNAB1, LBR, DECR1, TP53I3, CBR4, MTRR, GRHPR, QDPR
GO:0051865	BP	59	0.03528	1	protein autoubiquitination	WWP2, RNF13, PRKN, TRIM13, RNF8, TRIM37, CNOT4, RAG1, TRIM21, BRCA1, UBE2D3, UBE2D2, UBE2B, RNF4, MDM2, UBE3A, TRAF2, ERCC8, TRIM71, RNFT1, RNF187, RNF220, RNF213, TRIM68, KLHL24, LRSAM1, RNF19B, SH3RF1, UBE3D, RNF10, DTX3L, SH3RF2, SH3RF3, RNF141, DDB2, RNF183, RNF185, ITCH, UHRF2, RNF157, UHRF1, RNF208, RNF41, MARCH7, UBE2T, RAD18, RNF146, MARCH5, RNF186, BFAR, RNF181, AMFR, RNF112, STUB1, RNF1…
GO:0004977	MF	5	0.03532	1	melanocortin receptor activity	MC4R, MC3R, MC2R, MC1R, OPRM1
GO:0000467	BP	7	0.03532	1	exonucleolytic trimming to generate mature 3'-end of 5.8S rRNA from tricistronic rRNA transcript (SSU-rRNA, 5.8S rRNA, LSU-rRNA)	EXOSC7, ERI3, EXOSC3, ERI1, EXOSC2, EXOSC8, EXOSC9
GO:0046634	BP	67	0.03532	1	regulation of alpha-beta T cell activation	PNP, GLI3, IHH, SHH, ZBTB7B, SOCS1, TNFSF4, NCKAP1L, LGALS9, IFNG, MYB, SOCS5, ANXA1, CD80, CCL19, RARA, CD86, PRKCZ, IL18, NLRP3, NFKBID, NFKBIZ, MALT1, IL12B, IL12RB1, IL23R, IL23A, RUNX1, RUNX3, CBFB, TGFBR2, CCR2, EBI3, SYK, BLM, RASAL3, CD55, XCL1, HLA-E, IL12A, HSPH1, IL6R, PRKCQ, LILRB1, HMGB1, RC3H1, JAK3, SMAD7, ZC3H12A, RC3H2, TBX21, LOXL3, TNFRSF14, TWSG1, VSIR, CD274, CD300A, TARM1, H…
GO:1901163	BP	10	0.0354	1	regulation of trophoblast cell migration	CALR, ARHGDIB, ACVR1C, NODAL, APELA, ACVR1B, C1QBP, SYDE1, SMURF2, AGO2
GO:0002161	MF	5	0.03544	1	aminoacyl-tRNA editing activity	AARS, TARS2, DTD2, DTD1, AARSD1
GO:0031638	BP	34	0.03552	1	zymogen activation	C1R, F12, KLKB1, CTSH, FURIN, GGT1, PRSS3, MMP14, VSIR, KLK2, KLK3, C1RL, KLK1, PLAU, PLAT, FGA, FGB, FGG, APOH, F11, CUZD1, RIPK2, ASPH, GRIN2A, FADD, CASP8, BAK1, IFI16, BAD, CYFIP2, PERP, LGMN, TBC1D10A, CIDEB
GO:0006577	BP	12	0.03556	1	amino-acid betaine metabolic process	BHMT, BHMT2, BBOX1, ACADM, SHMT1, ALDH9A1, ACADL, CPT1A, CROT, CPT1B, CPT1C, CRAT
GO:0014013	BP	46	0.0356	1	regulation of gliogenesis	F2, NOG, HES5, LDLR, NF1, DRD3, NOTCH1, HES1, DAAM2, SOX11, SKI, RNF10, DICER1, CERS2, SIRT2, SOX8, TGFB1, BIN1, SERPINE2, BMP2, CLCF1, APP, AGER, TTBK1, CXCR4, TENM4, ZNF365, GSX2, TNF, IL1B, IL6, PRKCH, PRKCI, LRP2, CRKL, CSF1, P2RX4, P2RY12, CCR2, CDK1, EPHA4, TNFRSF21, SLC45A3, PTPRZ1, CX3CR1, GPR183
GO:0034553	BP	4	0.03563	1	mitochondrial respiratory chain complex II assembly	SDHAF1, SDHAF4, SDHAF3, SDHAF2
GO:0070997	BP	18	0.03567	1	neuron death	LRRK2, BAG5, CIT, TNFRSF21, GAPDH, APP, NGFR, BCL2, ERBB3, LIG4, ATN1, BID, CDK5, BNIP3, NAE1, SIAH1, NLRP1, DIABLO
GO:0051299	BP	6	0.03587	1	centrosome separation	NEK2, CNTROB, KIF3B, NUP62, NDE1, NDEL1
GO:0010523	BP	14	0.03591	1	negative regulation of calcium ion transport into cytosol	EPO, NOS1, TMBIM6, FKBP1A, FKBP1B, CASQ2, CALM1, CALM2, CALM3, GSTM2, SRI, GSTO1, TRDN, PKD2
GO:0050810	BP	71	0.03596	1	regulation of steroid biosynthetic process	NR5A1, STAR, CGA, FSHB, TNF, IFNG, IL1B, NR1D1, STARD4, WNT4, BMP6, FGF1, ABCG1, PRKAA1, BMP2, BMP5, SNAI2, SNAI1, NFKB1, GFI1, CYP27B1, FGF19, PROX1, NR1H4, REST, DKK3, ERLIN1, ERLIN2, SOD1, APOE, SCAP, DKKL1, VDR, FGFR4, CYP7A1, SIRT1, DGKQ, CLCN2, ACACB, SCD, SC5D, SEC14L2, TM7SF2, GGPS1, HMGCR, SP1, FDPS, NFYA, NFYB, SREBF1, FDFT1, LSS, FASN, MVD, RAN, HMGCS1, MVK, SREBF2, ACACA, IDI1, NFYC, …
GO:0043416	BP	4	0.03608	1	regulation of skeletal muscle tissue regeneration	SPAAR, SOX15, CAPN3, MYOZ1
GO:1903578	BP	54	0.03616	1	regulation of ATP metabolic process	ATP5IF1, SHMT2, UQCC2, SLC25A33, PINK1, COX7A1, COX7A2, COX7A2L, PPIF, ACTN3, PDE12, MLXIPL, SNCA, VCP, PGK2, CDK1, CCNB1, PARK7, DNAJC30, PARP1, PID1, FLCN, CBFA2T3, FBP1, HDAC4, PPARA, BEND3, ENO1, PPARGC1A, GAPDHS, PFKFB2, ENTPD5, INS, IGF1, INSR, ARNT, PRKAA2, PRKAA1, HIF1A, PFKFB3, PFKFB4, PRXL2C, P2RX7, ZBTB20, ZBTB7A, ECD, PGAM1, GCK, PRKAG1, EIF6, GCKR, JMJD8, PRKAG2, NCOR1
GO:0016841	MF	5	0.03632	1	ammonia-lyase activity	SDS, SRR, SDSL, HAL, FTCD
GO:0000900	MF	11	0.03657	1	translation repressor activity, mRNA regulatory element binding	DHFR, TYMS, SHMT1, CPEB2, ZNF540, CPEB3, CELF1, CPEB1, CELF4, PAIP2B, CPEB4
GO:0016782	MF	61	0.03674	1	transferase activity, transferring sulfur-containing groups	SULT1C2, HS3ST1, CHST10, SULT1B1, CHST1, HS6ST1, SULT1C4, SULT1E1, SULT1A1, SULT1A2, SULT2A1, CHST3, CHST4, GAL3ST1, SULT4A1, CHST5, GAL3ST2, HS3ST2, UST, CHST2, HS3ST3A1, HS2ST1, CHST6, CHST9, CHST14, CHST13, CHST8, CHST11, SULT2B1, SULT1C3, SULT6B1, TPST1, TPST2, CHST12, HS3ST6, HS3ST3B1, NDST1, NDST3, NDST4, HS3ST4, HS3ST5, NDST2, HS6ST3, CHST15, GAL3ST3, GAL3ST4, OXCT1, OXCT2, ACAA1, SUGCT, M…
GO:0097602	MF	16	0.03674	1	cullin family protein binding	PRKN, RBX1, SKP1, DDB1, KCTD21, KCTD9, KCTD17, KCTD6, RNF7, KCTD2, DCUN1D2, DCUN1D1, DCUN1D3, DCUN1D5, DCUN1D4, KCTD5
GO:0040015	BP	3	0.03678	1	negative regulation of multicellular organism growth	PTCH1, GDF15, BBS2
GO:0031125	BP	9	0.03699	1	rRNA 3'-end processing	ERI1, RPSA, RPS21, EXOSC7, ERI3, EXOSC3, EXOSC2, EXOSC8, EXOSC9
GO:0016078	BP	7	0.03699	1	tRNA catabolic process	SLFN13, POP1, EXOSC7, EXOSC9, EXOSC8, EXOSC3, EXOSC2
GO:0043094	BP	33	0.03704	1	cellular metabolic compound salvage	CDA, HDDC2, TK2, UPP2, TK1, TYMP, DCK, UPP1, UCK2, UCK1, UCKL1, PDXK, PNP, ADA, APRT, AMPD1, GMPR, ADK, AMPD3, AMPD2, DGUOK, ADAL, GMPR2, PRTFDC1, BHMT, BHMT2, MTAP, APIP, MRI1, ADI1, ENOPH1, NAPRT, FUK
GO:0016742	MF	6	0.03708	1	hydroxymethyl-, formyl- and related transferase activity	SHMT1, SHMT2, MTFMT, ATIC, GART, FTCD
GO:0042133	BP	57	0.03721	1	neurotransmitter metabolic process	GCHFR, CLN3, TRH, HDC, PRG3, HNMT, SHMT1, SHMT2, BAAT, GLYAT, SLC25A32, AGXT, AGXT2, GLDC, GCSH, AMT, SDS, RIDA, SDSL, ACHE, COLQ, SLC44A4, SLC5A7, CHAT, ALDH5A1, ABAT, UPB1, ENPP6, DMGDH, ALDH7A1, CHDH, SLC44A1, BHMT, SARDH, SLC22A2, PAH, NOS1, SLC6A4, ALDH9A1, SLC6A3, DAGLA, DAGLB, MOXD1, DBH, MOXD2P, DDAH2, NQO1, NOS3, GCH1, AKT1, NOS2, SPR, ARG2, CYP1B1, HTR1A, RNF180, CPS1
GO:0009086	BP	11	0.03721	1	methionine biosynthetic process	MTHFD1, MTR, MTRR, MTHFR, BHMT, BHMT2, MTAP, APIP, MRI1, ADI1, ENOPH1
GO:0005165	MF	7	0.03721	1	neurotrophin receptor binding	NGF, PLCG1, PIK3R1, SHC1, EFNA5, GRB2, FRS2
GO:0071267	BP	7	0.03725	1	L-methionine salvage	BHMT, BHMT2, MTAP, APIP, MRI1, ADI1, ENOPH1
GO:0015837	BP	5	0.03725	1	amine transport	AQP9, RHCG, SLC22A16, SLC18A2, SLC18A1
GO:0042733	BP	17	0.0373	1	embryonic digit morphogenesis	WNT7A, TBX3, GLI3, ECE1, TBX2, NOG, HDAC1, SHH, TWIST1, OSR2, OSR1, HDAC2, CREBBP, SALL1, MAP3K20, CPLANE1, MSX1
GO:0021696	BP	14	0.03743	1	cerebellar cortex morphogenesis	GLI2, TRNP1, GRID2, CBLN1, KNDC1, PROX1, KIF14, ZNF365, DLL1, COQ8B, LHX1, FAIM2, AGTPBP1, CEND1
GO:0014701	CC	9	0.03756	1	junctional sarcoplasmic reticulum membrane	CASQ2, RYR1, AKAP6, TRDN, JPH3, RYR2, JPH4, JPH2, JPH1
GO:0071204	CC	5	0.0376	1	histone pre-mRNA 3'end processing complex	SYNCRIP, YBX1, LSM11, SLBP, ERI1
GO:0010692	BP	4	0.03765	1	regulation of alkaline phosphatase activity	TGFB2, SEMA4D, GPLD1, MEF2C
GO:0000175	MF	32	0.03765	1	3'-5'-exoribonuclease activity	EXOSC10, EXOSC9, EXOSC2, EXOSC7, PAN2, PDE12, ERI1, DIS3L2, PNPT1, DIS3L, ISG20, TOE1, USB1, XRN2, ISG20L2, EXOSC4, EXOSC5, EXOSC3, CNOT8, CNOT7, DIS3, PARN, REXO2, ERI3, PNLDC1, ERI2, CNOT1, PAN3, CNOT6L, CNOT2, NOCT, CNOT6
GO:0097487	CC	4	0.03769	1	multivesicular body, internal vesicle	CD63, LRRK2, LAPTM4B, EGFR
GO:0090443	CC	3	0.03774	1	FAR/SIN/STRIPAK complex	STRN, STRN3, STRN4
GO:0031588	CC	13	0.03783	1	nucleotide-activated protein kinase complex	PRKAB2, PRKAR1A, PRKAR2A, PRKAG1, SESN2, PRKAA1, PRKAG2, PRKAA2, SIK1B, SIK2, NIM1K, PRKAB1, SIK1
GO:1990316	CC	8	0.03787	1	Atg1/ULK1 kinase complex	ATG13, ULK1, SESN2, RB1CC1, SMCR8, TBC1D5, C9orf72, WDR41
GO:0050686	BP	21	0.03787	1	negative regulation of mRNA processing	BARD1, SUPT5H, CCNT1, RNF40, NELFE, CDK9, RNF20, CTR9, ZC3H14, SAP18, SRSF10, U2AF2, PTBP1, C1QBP, SRSF4, SFSWAP, SRSF9, SRSF6, RNPS1, SRSF7, SRSF12
GO:0000097	BP	18	0.03805	1	sulfur amino acid biosynthetic process	CDO1, MTHFD1, MTR, MTRR, MTHFR, BHMT, BHMT2, MTAP, APIP, MRI1, ADI1, ENOPH1, GGT1, CTH, CBS, GGT7, GGT5, CBSL
GO:0006450	BP	9	0.03805	1	regulation of translational fidelity	RPS5, YRDC, HSPA14, AARSD1, RPS9, DTD2, AARS, TARS2, DTD1
GO:0035014	MF	16	0.03805	1	phosphatidylinositol 3-kinase regulator activity	WDR91, PIK3R1, WDR81, CCKBR, PIK3R6, PIK3R3, SLA2, SOCS3, PIK3R2, SOCS2, SOCS5, SOCS6, SOCS1, CISH, SOCS7, PIK3R5
GO:1901881	BP	16	0.03814	1	positive regulation of protein depolymerization	SLN, PLEK, VIL1, F2RL1, SEMA5A, PDXP, CFL2, WDR1, ACTN2, CARMIL1, CARMIL2, WASHC2C, NES, STMN2, KATNB1, TRPV4
GO:0015379	MF	9	0.03823	1	potassium:chloride symporter activity	SLC12A5, SLC12A6, SLC12A4, SLC12A7, SLC12A3, SLC12A2, SLC12A8, SLC12A9, SLC12A1
GO:0042743	BP	26	0.03832	1	hydrogen peroxide metabolic process	PARK7, PXDNL, CAT, MPO, APOA4, GPX1, GPX3, PRDX3, PRDX2, HBB, HBA1, PRDX1, PXDN, HBG2, PRDX5, HBZ, HBD, HBE1, HBQ1, HBM, HBG1, PRDX6, SOD1, CYBA, DUOX2, DUOX1
GO:0045109	BP	16	0.03851	1	intermediate filament organization	DNAJB6, NEFL, GFAP, DSP, DES, KRT9, KRT20, EPPK1, KRT71, KLHL24, TCHH, KRT14, PKP1, PKP2, NEFM, NEFH
GO:0007210	BP	37	0.03851	1	serotonin receptor signaling pathway	HTR1A, HTR2A, HTR2B, HTR3E, HTR3B, HTR3A, HTR3D, HTR3C, HTR1D, HTR1B, HTR1E, HTR1F, HTR5A, HTR4, OR10H1, CHRM3, OR10H5, OR10H3, OR10H2, OR10H4, HTR6, HRH3, DRD4, HRH2, OR11H7, OR11H4, HRH1, OR5T3, OR5T2, CHRM5, HRH4, CHRM1, CHRM2, CHRM4, OR10J5, OR6T1, HTR7
GO:0008158	MF	3	0.03855	1	hedgehog receptor activity	B9D1, PTCH2, PTCH1
GO:1905502	MF	3	0.03874	1	acetyl-CoA binding	PANK1, NAA80, PANK3
GO:1900273	BP	12	0.03874	1	positive regulation of long-term synaptic potentiation	SHISA7, INS, APP, EPHB2, CHRNA7, ADCY8, RELN, ADCY1, SQSTM1, LGMN, SHANK3, EIF2AK4
GO:0030004	BP	73	0.03879	1	cellular monovalent inorganic cation homeostasis	ATP1A1, ATP1B1, ATP1A3, ATP1B2, SLC9A1, SLC8A1, ATP1A2, ATP1B3, TMPRSS3, NEDD4L, ATP12A, ATP4B, ATP1A4, ATP4A, KCNJ2, KCNMA1, ATP6AP1L, CA2, ATP5F1B, SLC9B1, TM9SF4, CHP1, SLC26A6, SLC4A7, SLC9A4, SLC9C2, SLC9A5, SLC4A4, SLC4A11, SLC9A3, SLC9A2, SLC4A1, CLN3, SLC4A2, SLC9A8, SLC9C1, SLC4A8, SLC4A9, SLC4A3, SLC4A10, SLC4A5, SLC9A9, BCL2, LRRK2, VPS33A, TMEM165, CLN5, PPT1, TMEM199, CCDC115, CLN6, …
GO:0005025	MF	7	0.03883	1	transforming growth factor beta receptor activity, type I	TGFBR1, ACVRL1, BMPR1A, ACVR1B, ACVR1C, ACVR1, BMPR1B
GO:0002717	BP	26	0.03888	1	positive regulation of natural killer cell mediated immunity	SH2D1B, HLA-E, HLA-G, RAET1G, KIR2DL4, CD226, CRTAM, PVR, IL12A, IL12B, NECTIN2, KLRK1, NCR3, AP1G1, RASGRP1, LAMP1, RAET1E, SLAMF6, CADM1, IL21, ULBP3, ULBP1, ULBP2, RAET1L, MICB, MICA
GO:0030834	BP	28	0.03893	1	regulation of actin filament depolymerization	WDR1, SH3BP1, PLEKHH2, LIMA1, GSN, VIL1, SCIN, ADD1, ADD2, EPS8, TWF2, TRIOBP, TWF1, ADD3, CAPZB, CAPZA1, CAPZA2, CAPZA3, PLEK, F2RL1, SEMA5A, PDXP, CFL2, ACTN2, CARMIL1, CARMIL2, WASHC2C, MTPN
GO:0032469	BP	17	0.03898	1	endoplasmic reticulum calcium ion homeostasis	WFS1, BCL2, ATP2A2, PML, PSEN1, BAX, CAMK2D, HERPUD1, BAK1, KCTD17, TMCO1, SELENOK, ATP2A1, TGM2, RAP1GDS1, THADA, FIS1
GO:1901028	BP	40	0.03898	1	regulation of mitochondrial outer membrane permeabilization involved in apoptotic signaling pathway	TMEM102, MUL1, TP73, TP53, GZMB, BCL2, YWHAQ, NMT1, YWHAB, SFN, MAPK8, BID, YWHAG, YWHAE, YWHAZ, E2F1, YWHAH, TP53BP2, PMAIP1, TFDP1, TFDP2, CASP8, BAD, PPP1R13B, TP63, BBC3, FZD9, HSPA1A, ACAA2, MPV17L, SLC35F6, TMEM14A, HIP1R, ZNF205, GSK3A, GSK3B, BAX, BAK1, CHCHD10, BOK
GO:0043243	BP	29	0.03907	1	positive regulation of protein complex disassembly	TNF, GBA, INSR, IGF1R, BNIP3, JMJD4, SETX, IRGM, ADRB2, CALCOCO2, SMCR8, FYCO1, UVRAG, SLN, PLEK, VIL1, F2RL1, SEMA5A, PDXP, CFL2, WDR1, ACTN2, CARMIL1, CARMIL2, WASHC2C, NES, STMN2, KATNB1, TRPV4
GO:0010369	CC	4	0.03922	1	chromocenter	MBD6, SALL1, MBD5, TINF2
GO:0045655	BP	15	0.03931	1	regulation of monocyte differentiation	IRF7, FOXP1, MYC, APCS, HOXA7, CDK6, CD4, CD74, FES, CSF1, ZFP36L1, IL34, DCSTAMP, CTNNBIP1, ACIN1
GO:0047144	MF	9	0.03936	1	2-acylglycerol-3-phosphate O-acyltransferase activity	LPCAT4, LPCAT3, MBOAT1, MBOAT2, LPCAT2, LPCAT1, LPGAT1, MBOAT7, CRLS1
GO:0031415	CC	4	0.03941	1	NatA complex	NAA16, NAA11, NAA15, NAA50
GO:0005119	MF	3	0.03941	1	smoothened binding	PTCH1, BBS1, PTCH2
GO:0098904	BP	3	0.03951	1	regulation of AV node cell action potential	GJA5, CXADR, RYR2
GO:0005104	MF	12	0.0396	1	fibroblast growth factor receptor binding	FGF10, FRS3, FGF19, FGF1, FGF2, FGF5, KLB, FRS2, KL, FGF17, FGF18, NPTN
GO:0036091	BP	4	0.0396	1	positive regulation of transcription from RNA polymerase II promoter in response to oxidative stress	ATF4, MT3, SESN2, CHD6
GO:0032430	BP	6	0.03965	1	positive regulation of phospholipase A2 activity	AGTR1, PLAA, ANG, PLA2G1B, EGFR, NMUR2
GO:0009308	BP	48	0.03995	1	amine metabolic process	SULT1C2, INMT, VCAM1, SULT1A1, AOC3, AOC1, AOC2, SULT1A2, HDC, PRG3, MOXD1, DBH, MOXD2P, PAOX, SMOX, SRM, AMD1, ODC1, AZIN1, AZIN2, DDC, AANAT, HNMT, ALDH7A1, CHDH, SLC44A1, BHMT, DMGDH, SARDH, KMO, IDO1, HAAO, TDO2, KYNU, KYAT1, IDO2, AADAT, ACMSD, AFMID, SULT1B1, TRH, OAZ2, SAT2, DHPS, HDAC10, GDPD1, GDE1, NAPEPLD
GO:0071711	BP	7	0.04	1	basement membrane organization	FLRT2, COL4A1, NID1, NID2, HPN, CMA1, CTSS
GO:1900020	BP	4	0.04005	1	positive regulation of protein kinase C activity	EGFR, WNT5A, CEMIP, TCIM
GO:0031314	CC	7	0.04015	1	extrinsic component of mitochondrial inner membrane	NDUFAF5, NOA1, TAMM41, PAM16, COQ8A, ATP23, COQ8B
GO:0021692	BP	7	0.04025	1	cerebellar Purkinje cell layer morphogenesis	COQ8B, DLL1, KIF14, LHX1, FAIM2, AGTPBP1, CEND1
GO:0004594	MF	3	0.04025	1	pantothenate kinase activity	PANK1, PANK2, PANK3
GO:0070095	MF	4	0.04025	1	fructose-6-phosphate binding	PFKL, GCKR, PFKP, PFKM
GO:0008180	CC	35	0.04025	1	COP9 signalosome	TESPA1, EPB41L2, LAT, FLOT1, HSP90AB1, HSPA1A, HSPA5, HSPA6, PLCG1, ATP5F1A, TMOD1, HSPA1L, MYH9, HSPA7, COPS2, GRB2, DYNLL1, BASP1, GPS1, COPS6, AMOTL1, THEMIS, COPS9, COPS5, DOCK7, COPS8, COPS4, COPS7B, WDR6, NCKIPSD, COPS7A, STOML2, COPS3, DCAF1, HSPA1B
GO:0055064	BP	10	0.0404	1	chloride ion homeostasis	CA12, SLC12A4, SLC12A3, SLC12A2, SLC12A8, SLC12A5, SLC12A7, SLC12A9, SLC12A1, SLC12A6
GO:0042307	BP	22	0.0404	1	positive regulation of protein import into nucleus	EFCAB7, IPO5, PIK3R2, HDAC3, CHP2, ZPR1, BAG3, TGFB1, TPR, CDH1, HCLS1, JUP, PIK3R1, SMAD3, PRKCD, HYAL2, TRIM28, ZIC1, ZC3H12A, ECT2, DMAP1, RBM22
GO:0045048	BP	5	0.04046	1	protein insertion into ER membrane	TRAM2, GET4, ASNA1, SGTA, BAG6
GO:0010458	BP	11	0.04051	1	exit from mitosis	UBE2C, CHMP2A, CLASP2, EPS8, UBE2S, PPP2R2D, CLASP1, CHMP7, CHMP4B, SPAST, CTDP1
GO:0071479	BP	48	0.04056	1	cellular response to ionizing radiation	CLOCK, RAD1, HUS1, TP53, GADD45A, EEF1D, CDKN1A, LIG4, BLM, RHOB, GRB2, RAD51, SPIDR, MAPK14, IFI16, SWI5, KDM4D, FIGNL1, NET1, TANK, RAD51AP1, SIRT1, RAD9A, RHNO1, TNKS1BP1, ECT2, INTS7, INO80, RAD9B, KDM1A, HRAS, CRYAB, XRCC6, XRCC5, YAP1, RPL26, HSF1, MDM2, ATM, ATR, WRN, TLK2, TSPYL5, TMEM109, MAP3K20, POLE3, NIPBL, NUCKS1
GO:0061042	BP	4	0.04066	1	vascular wound healing	CD34, MCAM, ADIPOR2, NDNF
GO:0006068	BP	6	0.04071	1	ethanol catabolic process	SULT1B1, SULT1C4, SULT1E1, SULT1A1, SULT1A2, SULT2A1
GO:0031214	BP	31	0.04076	1	biomineral tissue development	DDR2, FAM20C, FAM20A, ANXA2P2, DSPP, ANXA2, ANXA6, IFITM5, CYP27B1, CER1, BGLAP, CLEC3B, BMP2, ALOX15, FGFR2, FGFR3, LGR4, ASPN, FBXL15, TUFT1, ZBTB40, EIF2AK3, MINPP1, SBDS, IGF1, PHOSPHO1, COL1A1, TBX1, STIM1, OTOL1, OC90
GO:0032755	BP	57	0.04076	1	positive regulation of interleukin-6 production	SIGLEC16, TLR4, MAPK13, TLR3, TLR2, DDX58, IL1B, IL6, IL6R, HSPD1, CYBA, LBP, MMP8, TNFSF4, WNT5A, ISL1, PTPN11, INAVA, LILRB2, IL17D, ARHGEF2, TSLP, MYD88, C1QTNF4, NOD2, TLR9, IL36A, IL36G, IL36B, IL37, IL1RN, IL1F10, HMGB4, IL36RN, HMGB1, EREG, TNF, APP, STAT3, TIRAP, AGER, TLR1, TLR6, LILRA5, LGALS9, MBP, PAEP, XBP1, F2R, F2RL1, DHX9, HYAL2, TWIST1, MAVS, NLRP10, LILRA2, IFIH1
GO:2000251	BP	18	0.04082	1	positive regulation of actin cytoskeleton reorganization	HAX1, NRP1, ABL1, HRAS, FES, HCK, CSF3, HCLS1, NTF3, CDC42, CDK5, TEK, NTRK3, BCAS3, BAIAP2L1, STAP1, BAIAP2L2, BAIAP2
GO:0019682	BP	17	0.04092	1	glyceraldehyde-3-phosphate metabolic process	PGLS, TKT, TALDO1, RPIA, PGD, RPEL1, RPE, PGM2, RBKS, SHPK, DERA, TPI1, ALDH1A1, ALDOB, KHK, TKFC, GLYCTK
GO:0004062	MF	9	0.04097	1	aryl sulfotransferase activity	SULT1C2, SULT1B1, SULT1C4, SULT1E1, SULT1A1, SULT1A2, SULT2A1, SULT6B1, SULT4A1
GO:0008443	MF	6	0.04097	1	phosphofructokinase activity	PFKM, PFKL, PFKP, PFKFB2, PFKFB3, PFKFB4
GO:0090073	BP	7	0.04103	1	positive regulation of protein homodimerization activity	LGALS3, TIRAP, MEF2C, TRAF2, STPG1, PARK7, TRAF4
GO:0045687	BP	15	0.04103	1	positive regulation of glial cell differentiation	TGFB1, DICER1, BIN1, SERPINE2, BMP2, NOTCH1, HES1, CLCF1, APP, AGER, TTBK1, CXCR4, TENM4, ZNF365, GSX2
GO:0005004	MF	5	0.04108	1	GPI-linked ephrin receptor activity	EPHA3, EPHA8, EPHA5, EPHA4, EPHA7
GO:0061469	BP	5	0.04108	1	regulation of type B pancreatic cell proliferation	NR1D1, NR4A1, NR4A3, PTPRN, SFRP1
GO:0032088	BP	67	0.04113	1	negative regulation of NF-kappaB transcription factor activity	ACOD1, AIM2, CHUK, IRAK2, KLF4, UFL1, TRIM37, PKHD1, ANXA4, ADORA3, TMIGD3, BMP7, TRIM21, TNFAIP3, NFKBIA, ARRB2, CD200, CDKN2A, ARRB1, DAP, PRMT2, NLRP12, TRAF3, MAP2K5, NWD1, LRRC14, PTGIS, CYP1B1, PARP10, PYDC2, ZC3H12A, DAB2IP, TRIM40, NLRC3, COMMD6, TAX1BP1, COMMD7, NLRC5, COMMD1, SETD6, ZNF675, HAVCR2, CACTIN, PYDC1, FOXJ1, USP7, OTULIN, SIRT1, ITCH, CDK5RAP3, NLRP3, ERBIN, CHP1, GFI1, CMKL…
GO:0007173	BP	46	0.04124	1	epidermal growth factor receptor signaling pathway	PIK3C2A, EREG, PDPK1, NCK2, RPS6KA5, EGFR, EGF, TGFB1, PIGR, VIL1, SRC, TDGF1, AREG, PLCG1, CBL, PIK3R1, SHC1, AKT1, PIK3CA, EPS15, IQGAP1, SOX9, BCAR1, GRB2, ADAM17, PTPN11, SOS1, EFEMP1, EPS8, GAB1, GRB7, DGKD, FAM83B, SLC30A10, FAM83A, SHC3, KIF16B, ERBIN, HBEGF, GAREM1, PLCE1, PTK2, BTC, TGFA, PTK2B, EPGN
GO:0006565	BP	5	0.04124	1	L-serine catabolic process	SDS, SHMT1, CBS, SDSL, SHMT2
GO:0070989	BP	17	0.04129	1	oxidative demethylation	CYP1A2, CYP3A4, CYP2C8, CYP2D6, CYP2C9, CYP3A5, ALKBH1, ALKBH2, FTO, TET3, TET1, TET2, ALKBH4, TDG, ALKBH3, JMJD6, ALKBH5
GO:0021532	BP	4	0.04134	1	neural tube patterning	PTCH1, ARL13B, LRP6, KDM2B
GO:2001258	BP	30	0.0414	1	negative regulation of cation channel activity	EPO, MMP9, CASQ2, CALM1, CALM2, CALM3, GSTM2, SRI, FKBP1A, FKBP1B, GSTO1, TRDN, PKD2, UBQLN1, GNB5, DRD4, CRHR1, CBARP, GPR35, KCNAB1, KCNE3, KCNE1, SUMO1, ANK3, KCNRG, KCNE2, KCNE4, KCNE1B, CAV1, EPHB2
GO:0017081	MF	13	0.0414	1	chloride channel regulator activity	SGK1, SLC9A3R1, CFTR, CHRNA7, SGK3, STX7, STX1A, WNK4, VAMP8, WNK1, VTI1B, STX8, WNK2
GO:0030314	CC	5	0.0414	1	junctional membrane complex	TRDN, JPH1, JPH2, JPH4, JPH3
GO:0032649	BP	70	0.04145	1	regulation of interferon-gamma production	ISG15, CCR7, SIRPA, CD47, RIPK3, LGALS9, TLR4, PRNP, HMGB1, RARA, TNFSF4, AXL, XCL1, C1QBP, GAS6, LILRB1, HAVCR2, PDCD1LG2, VSIR, CD274, PGLYRP1, PGLYRP3, PGLYRP4, INHA, INHBA, ZC3H12A, NR1H4, IL36RN, IL1B, HLA-DPB1, CD14, HSPD1, IL1R1, HLA-DPA1, ZP3, IL12A, IL12B, CCR2, TXK, IL12RB1, SLC11A1, ISL1, PDE4B, PDE4D, FADD, FZD5, IL18R1, IL18, IL23R, IFNL1, SLAMF6, IL12RB2, IL23A, FAM49B, KLRK1, IL6R,…
GO:0032148	BP	30	0.04145	1	activation of protein kinase B activity	ITGB1BP1, PDPK1, PDGFB, INS, ANG, IGF1, FGF1, INSR, ADRA2A, TXN, ADRA2B, ADRA2C, NTF3, MT3, AKT1, WNT5A, MTOR, PRR5, NRG1, IL18, GAS6, NTRK3, CCDC88A, RICTOR, DYNAP, PARK7, MAPKAP1, MLST8, PINK1, OSBPL8
GO:0035510	BP	25	0.04156	1	DNA dealkylation	MGMT, MPG, ALKBH1, ALKBH2, ALKBH5, ASCC3, ASCC1, ALKBH3, FTO, ASCC2, TET3, APEX1, APOBEC3A, APOBEC1, TDG, TET2, APOBEC3F, TET1, AICDA, APOBEC3C, APOBEC2, APOBEC3H, APOBEC3G, APOBEC3B, APOBEC3D
GO:0007064	BP	12	0.04161	1	mitotic sister chromatid cohesion	PDS5A, NIPBL, POGZ, HASPIN, CDCA5, PDS5B, NAA50, RB1, DSCC1, MAU2, SGO1, BOD1
GO:0015459	MF	46	0.04172	1	potassium channel regulator activity	SGK1, KCNAB3, ABCC9, ADRB2, KCNE1, DRD4, DPP6, ARPP19, YWHAE, SUMO1, DLG1, KCNAB2, KCNAB1, LRRC26, KCNIP4, KCNV1, AMIGO1, DPP10, SGK3, KCNS1, NEDD4L, CHP1, AKAP9, KCNS3, SGK2, KCNMB3, KCNIP2, KCNIP1, KCNIP3, KCNE3, KCNE2, KCNE1B, KCNE4, KCNMB1, KCNMB2, KCNMB4, ENSA, RASA1, CAV3, WNK1, WNK4, WNK2, CAV1, LRRC38, LRRC55, LRRC52
GO:0031291	BP	3	0.04178	1	Ran protein signal transduction	GPSM2, KPNB1, RANGRF
GO:0006029	BP	70	0.04183	1	proteoglycan metabolic process	CNMD, B4GALT7, HPSE, BMPR1B, IGF1, FOXL1, BMPR2, CHST9, XYLT1, CSGALNACT2, CSGALNACT1, CANT1, GAL3ST3, GAL3ST4, CHST8, FAM20B, EXTL3, UGDH, B3GAT3, GLCE, NDST3, NDST1, EXT1, EXT2, XYLT2, HS3ST3B1, HS3ST3A1, NDST4, HS3ST1, HS3ST5, HS3ST6, HS3ST2, NDST2, HS3ST4, HS2ST1, HS6ST1, HS6ST3, PXYLP1, B3GAT2, B3GAT1, NCAN, CSPG5, DCN, VCAN, CSPG4, CHSY3, CHST15, CHST3, CHSY1, CHPF, CHST13, BCAN, CHST11, CH…
GO:0086083	MF	5	0.04188	1	cell adhesive protein binding involved in bundle of His cell-Purkinje myocyte communication	JUP, DSP, DSC2, DSG2, PKP2
GO:0071333	BP	29	0.04205	1	cellular response to glucose stimulus	UNC13B, ERN1, PRKACA, XBP1, CYP7A1, PCK1, ADCY8, PRKAA2, TRA2B, RACK1, PAX2, SOX4, PRKAA1, GAS6, KCNB1, GPER1, LIN28A, ZBTB20, ZNF236, IGF1R, PCK2, AGER, MLXIPL, SELENOT, RAB11B, PTPRN, RAB11FIP2, PTPRN2, RAB11FIP5
GO:0045104	BP	33	0.04222	1	intermediate filament cytoskeleton organization	TOR1A, SYNM, KRT18, KRT3, KRT6C, CSNK1A1, ATXN3, DST, FAM83H, KRT74, ERBIN, PLEC, PPL, EPPK1, EVPLL, MACF1, DSP, EVPL, DNAJB6, NEFL, GFAP, DES, KRT9, KRT20, KRT71, KLHL24, TCHH, KRT14, PKP1, PKP2, NEFM, NEFH, SOD1
GO:1905606	BP	10	0.04222	1	regulation of presynapse assembly	WNT7A, SLITRK3, APP, PTPRD, SNCA, WNT3A, EIF4G1, MDGA1, SLITRK1, VPS35
GO:0021683	BP	5	0.04238	1	cerebellar granular layer morphogenesis	GRID2, CBLN1, KNDC1, PROX1, KIF14
GO:0021695	BP	18	0.04238	1	cerebellar cortex development	KIF14, NEUROD2, CLP1, ZNF365, DLL1, FAIM2, AARS, COQ8B, LHX1, AGTPBP1, CEND1, TTBK2, GRID2, CBLN1, KNDC1, PROX1, GLI2, TRNP1
GO:0051879	MF	30	0.04238	1	Hsp90 protein binding	ARNTL, PPEF2, FKBP6, ERN1, USP19, AHSA1, NR3C1, MAPT, RPS3, STIP1, GBP1, AHR, KDR, TSC2, PPP5C, CSNK2A1, HSF1, PPID, PTGES3, HIF1A, TSC1, PACRG, NPAS2, NOD2, CHORDC1, STUB1, TELO2, PTGES3L, UNC45B, UNC45A
GO:0071801	BP	10	0.04238	1	regulation of podosome assembly	GSN, HCK, KIF9, TNF, CSF2, IL5, LCP1, CAPG, FSCN1, ASAP1
GO:0046651	BP	43	0.04244	1	lymphocyte proliferation	FLT3, HELLS, TNFSF14, PPP3CB, CTPS1, TNFRSF4, PIK3CG, SLC11A1, LILRB1, TNFSF18, BTN3A1, CRTAM, CADM1, DOCK8, IFNB1, PTPRC, BCL2, HSPD1, MS4A1, CD79A, CR2, IL10, CD40, MEF2C, IFNA6, IFNA7, IFNA21, IFNK, IFNA8, IFNA14, LEF1, IFNA17, IFNW1, IFNA2, IFNE, IFNA10, IFNA16, IFNA4, IFNA5, IFNA1, CD19, CD180, GAPT
GO:0071816	BP	4	0.04244	1	tail-anchored membrane protein insertion into ER membrane	ASNA1, SGTA, BAG6, GET4
GO:0021587	BP	16	0.0425	1	cerebellum morphogenesis	LRP6, WNT1, GLI2, TRNP1, GRID2, CBLN1, KNDC1, PROX1, KIF14, ZNF365, DLL1, COQ8B, LHX1, FAIM2, AGTPBP1, CEND1
GO:0006067	BP	18	0.04261	1	ethanol metabolic process	SULT1B1, SULT1C4, SULT1E1, SULT1A1, SULT1A2, SULT2A1, ADH1B, ADH1C, ALDH1A1, ALDH2, ADH1A, ADH4, ADH5, ADH6, ALDH1B1, ADH7, ACSS2, ACSS1
GO:0035767	BP	8	0.04261	1	endothelial cell chemotaxis	NRP1, PLEKHG5, VEGFA, NR4A1, RAB13, EGR3, CORO1B, CXCL13
GO:0014005	BP	3	0.04278	1	microglia development	TLR2, APP, NRROS
GO:0043130	MF	71	0.04284	1	ubiquitin binding	UBE2L6, PRKN, TOM1L1, UBXN7, HSPB1, UCHL1, TOP2A, UCHL3, TNFAIP3, DNAJB2, NUP62, USP5, NEDD4, CXCR4, UBE2N, SMAD3, MDM2, UBXN1, TRIM32, BIRC2, SQSTM1, NBR1, RNFT1, DDI2, USPL1, RNF19B, VPS36, SIRT2, RNF168, USP33, USP13, FAF2, RNF31, MVB12A, OTUB1, RNF185, MARK4, TSG101, RBCK1, SPRTN, MVB12B, MARCH7, UBAP1, GGA3, USP25, VPS28, FAF1, FBXO7, USP16, BUB3, UBAP1L, FBXW7, ADRM1, SHARPIN, NPLOC4, NSFL1…
GO:0023016	BP	3	0.04284	1	signal transduction by trans-phosphorylation	OXSR1, WNK1, STK39
GO:2000020	BP	4	0.04284	1	positive regulation of male gonad development	WT1, SOX9, NR5A1, CITED2
GO:0032042	BP	12	0.0429	1	mitochondrial DNA metabolic process	PARP1, LONP1, TOP3A, DNA2, PRIMPOL, TEFM, TWNK, MGME1, POLG2, SSBP1, POLG, LIG3
GO:0016307	MF	14	0.04295	1	phosphatidylinositol phosphate kinase activity	PIK3C2G, PIP5K1B, PIP5K1A, PIP5K1C, PIP4K2A, PIP4K2B, PIKFYVE, PIP4K2C, PIK3C2A, PIK3C2B, PIK3CG, PIK3CB, PIK3CA, PIK3CD
GO:0003725	MF	64	0.04307	1	double-stranded RNA binding	TLR3, DHX15, PRKRA, DDX58, OAS1, TFRC, SLC3A2, HSP90AB1, VIM, HSPD1, ACTN1, EIF2AK2, OAS2, EIF4A1, TUBA1B, TUBB4B, CLTC, HNRNPU, DHX9, ILF2, ILF3, RFTN1, TARBP2, OASL, ELAVL1, LRRFIP1, RC3H1, DHX30, APTX, MTDH, DDX60, SUPV3L1, DGCR8, DHX58, IFIH1, DHX36, DHX33, PRKRIP1, AGO3, RC3H2, AGO4, A1CF, MBNL1, STAU2, DUS2, AGO2, AGO1, ZNF346, DICER1, MYH4, OAS3, ADARB1, STRBP, ZFR2, ADAR, ADAD1, DROSHA, A…
GO:1902003	BP	20	0.04313	1	regulation of amyloid-beta formation	TMED10, ROCK1, PICALM, GSAP, ROCK2, APP, CLU, EFNA1, CHRNA7, CASP3, GSK3A, EPHA4, LRRTM3, BIN1, APOE, PRNP, HAP1, ABCA7, SORL1, GGA3
GO:0014850	BP	8	0.04318	1	response to muscle activity	CAPN3, PERM1, METRNL, FNDC5, RYR2, PPARGC1A, AGT, MYOG
GO:0050665	BP	4	0.04318	1	hydrogen peroxide biosynthetic process	SOD1, CYBA, DUOX2, DUOX1
GO:1902412	BP	4	0.04348	1	regulation of mitotic cytokinesis	MAP9, ANKRD53, NUP62, KIF20B
GO:0070897	BP	25	0.0436	1	transcription preinitiation complex assembly	TAF1B, UBTF, SMARCA4, SMARCB1, TAF1C, PIH1D1, RRN3, BAZ2A, TP53, TBP, GTF2A2, GTF2B, TAF11, TAF6, TAF6L, TAF7, MED6, TAF12, SGF29, TBPL1, BRF1, BDP1, TBPL2, BRF2, GTF3C5
GO:0070486	BP	8	0.04372	1	leukocyte aggregation	SEMA4D, IL1B, CD44, BMP7, S100A8, S100A9, RAC2, ZAP70
GO:0006678	BP	5	0.04384	1	glucosylceramide metabolic process	CLN3, FA2H, UGCG, GBA, GBA2
GO:0007157	BP	38	0.04384	1	heterophilic cell-cell adhesion via plasma membrane cell adhesion molecules	GRID2, ADGRL1, ICAM1, CEACAM5, UMOD, SELE, VCAM1, ITGAL, CBLN1, PTPRD, CD6, CEACAM8, CEACAM6, CXADR, CD164, REG3A, ALCAM, NECTIN1, FAT4, AMIGO2, AMIGO1, AMIGO3, JAML, CADM3, NLGN1, DCHS1, CADM1, CD209, TENM2, PVR, TENM4, TENM3, CRB1, NECTIN4, IGSF21, NECTIN3, HMCN1, CRB2
GO:0003223	BP	6	0.0439	1	ventricular compact myocardium morphogenesis	DSP, BMPR1A, TGFBR1, LRP2, TGFBR3, NOG
GO:0044088	BP	34	0.04396	1	regulation of vacuole organization	VPS16, ANXA2, KIAA1324, ANXA2P2, RALB, PIP4K2A, PIP4K2B, RAB3GAP1, LRSAM1, PIP4K2C, RAB3GAP2, SH3GLB1, SCARB2, LAPTM4B, RAB5A, IFT88, MTMR3, IFT20, C9orf72, RAB1B, TBC1D14, PIKFYVE, NPRL3, NPRL2, SEC22B, LRRK2, SMCR8, SCFD1, FEZ1, PHF23, PINK1, CHMP4A, CHMP4B, FEZ2
GO:0007079	BP	3	0.04396	1	mitotic chromosome movement towards spindle pole	CENPE, KPNB1, DLGAP5
GO:0004430	MF	4	0.04396	1	1-phosphatidylinositol 4-kinase activity	PI4KA, PI4K2B, PI4K2A, PI4KB
GO:0004128	MF	6	0.04414	1	cytochrome-b5 reductase activity, acting on NAD(P)H	CYB5R3, NQO1, CYB5R2, CYB5RL, CYB5R4, CYB5R1
GO:2000786	BP	9	0.04414	1	positive regulation of autophagosome assembly	RALB, PIP4K2A, PIP4K2B, RAB3GAP1, LRSAM1, KIAA1324, PIP4K2C, RAB3GAP2, SH3GLB1
GO:0015671	BP	14	0.0442	1	oxygen transport	MYC, MB, HBB, HBA1, CYGB, IPCEF1, NGB, HBE1, HBD, HBQ1, HBZ, HBG1, HBG2, HBM
GO:0042149	BP	37	0.04438	1	cellular response to glucose starvation	RRP8, TP53, ASNS, HNRNPA1, HSPA5, XBP1, ATF4, PRKAA2, SESN2, SESN3, PRKAA1, MTMR3, PMAIP1, BECN1, IFI16, CPEB4, ZC3H12A, SZT2, ATG14, BHLHA15, PIK3C3, ITFG2, C12orf66, PIK3R4, MYBBP1A, NUAK2, PICK1, EIF2AK3, IMPACT, SH3GLB1, TBL2, KPTN, SESN1, SIK1B, SIK1, SIK2, NIM1K
GO:1903800	BP	10	0.04438	1	positive regulation of production of miRNAs involved in gene silencing by miRNA	EGFR, TGFB1, MYCN, TP53, BMP4, DDX5, MAP2K2, MAP2K1, RIPK1, LIN28A
GO:0019814	CC	5	0.04451	1	immunoglobulin complex	CD79A, CD79B, LIME1, IGLL1, JCHAIN
GO:1903546	BP	7	0.04451	1	protein localization to photoreceptor outer segment	ZDHHC3, SPATA7, PCARE, TUB, TULP1, TULP3, TULP2
GO:0030838	BP	65	0.04494	1	positive regulation of actin filament polymerization	CCL24, BIN1, CCL21, CDC42EP2, NCK2, PFN1, HCK, CSF3, ALOX15, NCK1, FER, LMOD1, CCR7, PFN2, VASP, CCL11, NCKAP1L, ARF6, PRKCE, CTTN, PTK2B, CARMIL1, CDC42EP5, LMOD2, BAIAP2L1, CCL26, NCKAP1, BAIAP2, RHOBTB2, RAC3, C15orf62, BAIAP2L2, CDC42EP1, CDC42EP3, RHOBTB1, CDC42EP4, ARPC4, LMOD3, SCIN, ARPC1B, ARPC2, ARPC3, ARPC5, TRIM27, ACTR3, ACTR2, IQGAP2, WASH2P, JMY, MAGEL2, ARPC1A, WHAMM, ARPC5L, GSN,…
GO:0008626	BP	6	0.04507	1	granzyme-mediated apoptotic signaling pathway	UBE4B, SRGN, LAMP1, BNIP3, GZMH, GZMB
GO:0071157	BP	20	0.04513	1	negative regulation of cell cycle arrest	NUPR2, FZD9, FGF10, CCNK, HSP90AB1, CDK4, MIF, CCND1, CALR, EVI2B, CDK9, RPL23, MDM2, TFAP4, FOXE3, ZNF268, SETMAR, PHOX2B, GPER1, MLXIPL
GO:0045651	BP	9	0.04526	1	positive regulation of macrophage differentiation	PF4, CSF1, LIF, PRKCA, FADD, RIPK1, CASP8, IL34, TGFB1
GO:0006287	BP	4	0.04533	1	base-excision repair, gap-filling	POLD1, POLG, POLE, POLL
GO:0006491	BP	15	0.04539	1	N-glycan processing	ST8SIA3, PRKCSH, GANAB, ST8SIA2, ST8SIA4, FUT8, MGAT4A, MGAT4B, MAN2A1, MAN1B1, MAN1C1, MAN2A2, MAN1A1, MAN1A2, GNPTAB
GO:0032453	MF	6	0.04552	1	histone demethylase activity (H3-K4 specific)	KDM1A, RIOX1, KDM5B, KDM5A, JARID2, KDM1B
GO:1901894	BP	5	0.04558	1	regulation of calcium-transporting ATPase activity	SLN, PLN, THADA, TLR9, RYR2
GO:1901031	BP	23	0.04558	1	regulation of response to reactive oxygen species	HEBP2, GPR37, PDE8A, GPR37L1, TXN, PYCR1, NFE2L2, LRRK2, PARK7, MET, HGF, TRAP1, PINK1, IL10, RACK1, NR4A3, TNF, RIPK1, DHFR, BMP7, GCH1, FBLN5, SZT2
GO:0045060	BP	3	0.04565	1	negative thymic T cell selection	GLI3, SHH, AIRE
GO:1902117	BP	58	0.04565	1	positive regulation of organelle assembly	STX18, CNOT1, CNOT6L, CNOT2, CNOT6, PAN3, CCP110, HTT, CCDC88A, CROCC, TAPT1, SAXO1, KCTD17, CEP120, ENTR1, MARK4, BBS4, FUZ, ARHGAP35, HAP1, SEPT7, CEP135, WRAP73, SEPT9, ZMYND10, PLK4, NUP62, VPS4B, CEP295, CENPJ, BMP10, EDN1, MYLK3, PROX1, TNF, CSF2, IL5, LCP1, CAPG, FSCN1, ASAP1, SDCBP, SDC1, SDC4, PDCD6IP, GPSM2, DYNC1H1, NUMA1, SPAG5, RALB, PIP4K2A, PIP4K2B, RAB3GAP1, LRSAM1, KIAA1324, PIP4…
GO:0051657	BP	9	0.04571	1	maintenance of organelle location	ATP2A1, ALB, GPSM2, SPOUT1, AKAP9, TBCCD1, ARHGAP21, UVRAG, POLR2M
GO:0045920	BP	18	0.04578	1	negative regulation of exocytosis	ANXA1, SNCA, STXBP6, LGALS9, CD300A, CD84, CCR2, CEACAM1, FCGR2B, STXBP3, ADRA2A, REST, CBARP, SYT4, RAB33B, PRKN, VPS4B, RAB7A
GO:1903580	BP	27	0.04578	1	positive regulation of ATP metabolic process	BEND3, VCP, PGK2, CDK1, CCNB1, PARK7, PINK1, ACTN3, ENO1, PID1, PPARGC1A, GAPDHS, PFKFB2, ENTPD5, INS, IGF1, INSR, ARNT, PRKAA2, PRKAA1, HIF1A, PFKFB3, PFKFB4, PRXL2C, P2RX7, ZBTB20, MLXIPL
GO:1901185	BP	41	0.04591	1	negative regulation of ERBB signaling pathway	EGFR, EGF, ERBB2, PTPN12, LGMN, PTPN18, HGS, SPRY2, SPRY1, STAM2, PTPN2, CBL, PTPN3, EPS15, DUSP3, ITGA1, CDC42, GRB2, PTPRJ, ARHGEF7, DAB2IP, STAM, TSG101, SH3GL2, RNF126, ZFYVE28, EPS15L1, CBLC, RNF115, EPN1, ERRFI1, RAB7A, SOCS5, ZGPAT, GPRC5A, SOCS4, CHMP6, VPS25, SNX6, CBLB, ACP4
GO:1904151	BP	3	0.04638	1	positive regulation of microglial cell mediated cytotoxicity	TYROBP, ITGAM, STAP1
GO:0040014	BP	18	0.04651	1	regulation of multicellular organism growth	SOD1, PRL, IGF1, APP, GHR, FGFR2, STAT5A, STAT5B, MBD5, PTCH1, GDF15, BBS2, GH1, GHRH, PPIB, GHRHR, GHSR, GHRL
GO:0045821	BP	16	0.04651	1	positive regulation of glycolytic process	GAPDHS, PFKFB2, ENTPD5, INS, IGF1, INSR, ARNT, PRKAA2, PRKAA1, HIF1A, PFKFB3, PFKFB4, PRXL2C, P2RX7, ZBTB20, MLXIPL
GO:0014034	BP	3	0.04658	1	neural crest cell fate commitment	WNT8A, SOX9, GSC
GO:0090208	BP	16	0.04658	1	positive regulation of triglyceride metabolic process	CTDNEP1, LDLR, SREBF1, NR1H2, GPLD1, PLIN5, NR1H3, SLC27A1, CNEP1R1, SCARB1, APOC2, APOA4, AADAC, APOA5, ABHD5, PNPLA2
GO:0000814	CC	3	0.04665	1	ESCRT II complex	VPS36, SNF8, VPS25
GO:0030235	MF	6	0.04678	1	nitric-oxide synthase regulator activity	EGFR, ESR1, HSP90AA1, HSP90AB1, AKT1, ATP2B4
GO:0090141	BP	14	0.04706	1	positive regulation of mitochondrial fission	DNM1L, PRKN, DCN, KDR, BNIP3, DDHD1, MUL1, MIEF2, VPS35, MFF, MIEF1, MARCH5, FIS1, PINK1
GO:0035614	MF	4	0.04706	1	snRNA stem-loop binding	RBPMS, RBPMS2, SNRPA, SNRPB2
GO:0070061	MF	5	0.04713	1	fructose binding	ALDOA, ALDOB, PFKM, PFKL, SLC2A5
GO:0072379	CC	4	0.04713	1	ER membrane insertion complex	BAG6, GET4, SGTA, SGTB
GO:0051059	MF	24	0.04727	1	NF-kappaB binding	HDAC3, BCL10, NPM1, ANXA4, NFKBIA, CDKN2A, GSK3B, PSMA6, RELA, EP300, HDAC1, TP53BP2, COMMD6, MTDH, COMMD7, SETD6, TAF4B, HDAC2, RNF25, CDK5RAP3, CPNE1, BRMS1, HIF1AN, FAF1
GO:0031441	BP	9	0.04727	1	negative regulation of mRNA 3'-end processing	BARD1, SUPT5H, CCNT1, RNF40, NELFE, CDK9, RNF20, CTR9, ZC3H14
GO:0043619	BP	8	0.04734	1	regulation of transcription from RNA polymerase II promoter in response to oxidative stress	HMOX1, ARNT, HIF1A, ANKRD2, ATF4, MT3, SESN2, CHD6
GO:0051926	BP	40	0.04755	1	negative regulation of calcium ion transport	ADRA2A, PLN, NOS1, STC1, CAV3, LILRB2, LILRB1, INPP5K, PACSIN3, EPO, TMBIM6, FKBP1A, FKBP1B, CASQ2, CALM1, CALM2, CALM3, GSTM2, SRI, GSTO1, TRDN, PKD2, SLN, EPPIN, SEMG1, TRIM27, SLC30A1, MRLN, ATP1A2, CBARP, YWHAE, UBQLN1, GNB5, DRD4, CRHR1, GPR35, THADA, TLR9, BIN1, SESTD1
GO:0051967	BP	3	0.04783	1	negative regulation of synaptic transmission, glutamatergic	DRD2, GRIK3, ATAD1
GO:0014812	BP	14	0.0479	1	muscle cell migration	ITGB3, DDR1, AAMP, PLAT, PDGFRB, PARVA, ITGB1BP1, THBS4, ROCK1, SIX1, MEGF10, MSTN, AKIRIN1, ANXA1
GO:0032642	BP	49	0.0479	1	regulation of chemokine production	SNAI2, ACKR1, TNF, AZU1, LGALS9, IL6, ELANE, SIGIRR, APOD, GSTP1, C1QTNF3, MEFV, SIRPA, IL10, MUL1, F2RL1, KLF4, MAP2K5, TLR4, FFAR3, TLR3, FFAR2, TLR2, IL6R, IL7, EIF2AK2, ADAM17, HIF1A, TSLP, TLR9, APP, HMOX1, EGR1, WNT5A, AGER, IL1B, TWIST1, ADIPOQ, ADCYAP1, MAVS, ALOX15B, IL33, C5, LPL, CSF1R, CHIA, MBP, TIRAP, CD74
GO:0009650	BP	10	0.04798	1	UV protection	CAT, GPX1, ERCC2, XPA, ERCC5, FEN1, MFAP4, MC1R, SCARA3, SDF4
GO:0001961	BP	34	0.04805	1	positive regulation of cytokine-mediated signaling pathway	AGPAT2, CD74, IL7, AXL, GAS6, TSLP, TRIM44, AGPAT1, IRGM, TXK, NLRC5, PARP9, WNT5A, UBE2K, FADD, MAVS, TRIM6, ZBP1, EDN1, HIF1A, TREM2, GFI1, C1QTNF4, PARP14, CD300LF, CSF1, PRKN, HSPA1A, HSPA1B, CASP1, CASP4, ADAM17, CPNE1, TICAM2
GO:1903352	BP	5	0.04812	1	L-ornithine transmembrane transport	SLC7A1, SLC7A2, SLC25A2, SLC25A15, SLC25A29
GO:2000813	BP	3	0.04812	1	negative regulation of barbed-end actin filament capping	CARMIL1, CARMIL2, WASHC2C
GO:0032231	BP	71	0.04812	1	regulation of actin filament bundle assembly	RDX, PRKN, PFN1, SHANK3, SHANK1, CLASP2, MET, TACSTD2, STMN1, PPFIA1, CLASP1, PHLDB2, ARAP1, DLC1, MYOC, INPP5K, TMEFF2, WASF2, ARHGAP28, PLEK, VIL1, PFN2, LIMK1, CX3CL1, SYNPO2L, SYNPO2, PFN3, SYNPO, ITGB1BP1, NRP1, ARHGEF10, SORBS3, ROCK2, ARHGEF15, RAPGEF3, WNT11, ABL1, APOA1, RHOC, SERPINF2, TPM1, TGFB3, EPHA1, NF2, TGFBR1, PXN, PPM1F, S100A10, CDC42, RHOA, RAC1, CD47, ARHGEF5, PAK1, TESK1, C…
GO:0008198	MF	19	0.04827	1	ferrous iron binding	PHYH, TF, ACP5, FECH, SNCA, HAAO, ALKBH1, FXN, TET2, ALKBH2, DNAJC24, EGLN2, ALKBH3, FTO, EGLN1, FTMT, FTH1, ISCU, FTL
GO:0015669	BP	17	0.04827	1	gas transport	AQP1, AQP5, RHAG, MYC, MB, HBB, HBA1, CYGB, IPCEF1, NGB, HBE1, HBD, HBQ1, HBZ, HBG1, HBG2, HBM
GO:0061744	BP	3	0.04848	1	motor behavior	PRKAA1, DCTN1, C12orf57
GO:1904031	BP	29	0.04848	1	positive regulation of cyclin-dependent protein kinase activity	HSP90AB1, TTBK1, STOX1, CDKN1A, EGFR, PDGFB, CCND1, CCND2, CCND3, AKT1, ADAM17, PKD1, PKD2, PSRC1, CCNY, PROX1, RGCC, MAPRE3, CCNYL1, CCNYL2, CCNYL3, CCNB1, CDK5R2, CDK5R1, CCNT1, CCNK, CKS2, CCNT2, CKS1B
GO:1902226	BP	3	0.04863	1	regulation of macrophage colony-stimulating factor signaling pathway	PTPN2, STAP1, CSF1
GO:1990049	BP	4	0.04863	1	retrograde neuronal dense core vesicle transport	KIF1C, KIF5B, KIF1A, KIF5A
GO:0030890	BP	26	0.04863	1	positive regulation of B cell proliferation	TFRC, CD74, IL4, PTPRC, BCL2, IL7, MIF, CHRNB2, CD38, GPR183, TNFRSF4, NCKAP1L, TIRAP, CD81, IL2, MEF2C, NFATC2, FCRL3, IL21, CD320, TLR9, CLCF1, VAV3, TNFSF13B, IRS2, BST1
GO:1905941	BP	5	0.04871	1	positive regulation of gonad development	WT1, SOX9, NR5A1, CITED2, ZP3
GO:0099528	MF	36	0.04893	1	G protein-coupled neurotransmitter receptor activity	GABBR2, GABBR1, GPR156, HRH1, HTR6, HRH4, HRH2, OPRM1, HTR1A, HTR1D, HTR1B, HTR2A, HTR1E, HTR1F, HTR2B, HTR5A, HTR4, OR10H1, CHRM3, OR10H5, OR10H3, OR10H2, OR10H4, HRH3, DRD4, OR11H7, OR11H4, OR5T3, OR5T2, CHRM5, CHRM1, CHRM2, CHRM4, OR10J5, OR6T1, HTR7
GO:0039535	BP	16	0.04893	1	regulation of RIG-I signaling pathway	BIRC3, BIRC2, NOP53, C1QBP, NPLOC4, SEC14L1, UFD1, DHX58, RNF125, GPATCH3, ANKRD17, PUM1, DDX60, PUM2, TRIM15, ZCCHC3
GO:0030950	BP	12	0.049	1	establishment or maintenance of actin cytoskeleton polarity	AQP1, ARHGAP35, RHOF, RICTOR, RHOC, RND2, RHOD, RHOA, RHOB, RND1, MAPKAP1, RND3
GO:0086029	BP	5	0.049	1	Purkinje myocyte to ventricular cardiac muscle cell signaling	CASQ2, RYR2, SCN1B, SCN5A, TRPM4
GO:1903747	BP	65	0.04938	1	regulation of establishment of protein localization to mitochondrion	TP73, TP53, GZMB, BCL2, YWHAQ, NMT1, YWHAB, SFN, MAPK8, BID, YWHAG, YWHAE, YWHAZ, E2F1, YWHAH, TP53BP2, PMAIP1, TFDP1, TFDP2, CASP8, BAD, PPP1R13B, TP63, BBC3, HAX1, PRKN, SREBF1, PINK1, PARL, ATP5IF1, BAG4, LMAN1, LRRK2, SIAH3, PDCD5, LEPROT, HTRA2, ATG13, ABLIM3, ARIH2, RAC2, CSNK2A2, HSPA1L, GSK3A, NPEPPS, UBE2D3, UBE2L3, SREBF2, FZD5, RHOU, MICALL2, UBE2J2, UBL4B, BAP1, FBXW7, RNF31, UBL5, VP…
GO:0001772	CC	25	0.04954	1	immunological synapse	SOCS6, STX7, LAT, LCK, GZMB, PRKAR1A, CD37, GZMA, EZR, LGALS3, CD53, CD6, CORO1A, MYH9, DUSP3, CD81, PTPRJ, DLG1, ALCAM, FYB2, SCIMP, SKAP1, PDCD6IP, SNX27, STOML2
GO:0006798	BP	5	0.04984	1	polyphosphate catabolic process	ATCAY, BNIP2, PRUNE1, BNIPL, PRUNE2
GO:0004309	MF	5	0.04984	1	exopolyphosphatase activity	BNIP2, PRUNE1, PRUNE2, BNIPL, ATCAY
GO:0072078	BP	27	0.04984	1	nephron tubule morphogenesis	AHI1, OSR1, SIX1, GATA3, SOX9, SOX8, PAX2, PAX8, WNK4, KLHL3, PKD1, WNT11, TCF21, MYC, FGF2, BMP2, BMP4, WT1, HOXA11, HOXD11, GDNF, PKD2, SHH, NPNT, SALL1, FOXD1, FGF1
GO:0009268	BP	21	0.04984	1	response to pH	ASIC1, HVCN1, CLCN7, ACER1, INSRR, KCNK4, SLC9A1, CTSS, GPR65, LGMN, RAB11B, PKD1L3, TRPV1, CHP1, RAB11FIP5, PKD2L1, IMPACT, GPLD1, HYAL1, KCNK18, MCOLN1
GO:0051219	MF	62	0.04992	1	phosphoprotein binding	TOX3, URI1, PLAT, RB1, EPB41, IGF2R, SRC, PRKCSH, YWHAB, SNCA, MTOR, PAFAH1B1, YWHAE, PIN1, PKD2, RRAGA, APTX, LRP11, TRPV1, PIH1D1, TBK1, THRAP3, TBL2, CRK, PIK3R2, NCK2, ABL1, LCK, YES1, HCK, FGR, VAV1, PLCG2, RASA1, PTPN3, PIK3R1, PTPN6, SHC1, IRS1, ABL2, ZAP70, SYK, CRKL, VAV2, PTPN5, GRB2, SH3BP2, PTPN11, SHB, LDLRAP1, SHC3, PIK3R3, SAMSN1, CBLC, STAP1, SHE, SHF, SHD, NEDD4, LEO1, RTF1, FBXW7
GO:0043734	MF	3	0.05	1	DNA-N1-methyladenine dioxygenase activity	ALKBH2, ALKBH3, FTO
GO:0000123	CC	73	0.05	1	histone acetyltransferase complex	KAT7, WDR5, JADE1, KANSL1, MCRS1, PHF20, KAT8, KANSL2, JADE2, KANSL3, ING4, DPF2, DPF3, KAT5, MSL3P1, KAT6A, RSF1, KAT6B, MORF4L1, DPF1, PHF10, TADA2B, SUPT20H, SGF29, USP22, TADA2A, ATXN7L3, ENY2, TADA1, TAF9, TADA3, TRRAP, TAF12, TAF10, KAT2B, SUPT3H, TAF5L, SUPT7L, KAT2A, TAF6L, TAF4, TAF6, TAF5, TAF7, TAF2, MEAF6, BRD1, BRPF1, ING5, BRPF3, MAP3K7, DR1, UBAP2L, KAT14, POLE4, POLE3, MBIP, YEATS…
GO:0071712	BP	11	0.05	1	ER-associated misfolded protein catabolic process	TOR1A, BAG6, VCP, UFD1, RNF5, DERL1, UGGT1, RNF185, UGGT2, SDF2, POMT2
GO:0018958	BP	42	0.05008	1	phenol-containing compound metabolic process	SULT1B1, SULT1A2, TYRP1, TYR, DCT, TRPC1, TH, RNF180, DBH, GATA3, INSM1, MOXD1, MOXD2P, HAND2, PRKN, DRD2, DRD1, DRD4, DRD3, SNCAIP, LRTOMT, COMT, DAO, GCH1, SNCA, TGFB2, PAH, PNMT, DDC, FAH, IYD, DIO2, DIO1, CRYM, DIO3, FOXE1, TPO, SLC5A5, DUOX2, DUOX1, CPQ, HTR1A
GO:0015386	MF	9	0.05016	1	potassium:proton antiporter activity	SLC9A8, SLC9A2, SLC9A3, SLC9C1, SLC9C2, SLC9A1, SLC9A9, SLC9A5, SLC9A4
GO:0055081	BP	40	0.05024	1	anion homeostasis	GCM2, SLC34A2, ENPP1, SLC34A3, XPR1, SLC34A1, SLC12A5, FGFR4, SFRP4, TFAP2B, FGF23, CA12, SLC12A4, SLC12A3, SLC12A2, SLC12A8, SLC12A7, SLC12A9, SLC12A1, SLC12A6, INS, APOE, XBP1, POLD1, PRKAA2, PRKAA1, SIRT1, DGAT2, MLXIPL, ABCA1, APOA1, FABP3, CETP, HNF4A, ABCG1, RCN3, ANGPTL3, LIPG, PQLC2, KCTD7
GO:0038024	MF	50	0.05024	1	cargo receptor activity	ITGB2, INSR, ITGAM, MSR1, MRC1, FPR2, DAB2, LRP1, MARCO, CUBN, ASGR2, TFRC, TFR2, SSC5D, ACKR2, CD36, ACKR3, SCARB2, SCARF1, AGER, COLEC12, SCARA3, CD163, SCARB1, STAB2, MEGF10, CXCL16, STAB1, DMBT1, ABCA1, ABCA7, LRP6, LDLR, VLDLR, LRP2, LRP8, SORL1, LRP12, APOBR, FOLR2, FOLR1, SCARA5, HIP1, AP2A2, AP2A1, AP2S1, AP2B1, LDLRAP1, AP2M1, HIP1R
GO:0038063	BP	5	0.05031	1	collagen-activated tyrosine kinase receptor signaling pathway	DDR1, DDR2, COL1A1, UBASH3B, COL4A2
GO:1902882	BP	55	0.05039	1	regulation of response to oxidative stress	H2AFY, STOX1, PRKN, PINK1, FYN, PARK7, HTRA2, NOL3, VNN1, INS, SOD2, HSPB1, AKT1, MAPK7, NFE2L2, SIRT1, BAG5, NME5, HIF1A, TRAP1, ATF4, FBXO7, IL10, RACK1, NR4A3, GPR37, PDE8A, GPR37L1, TXN, PYCR1, LRRK2, MET, HGF, MMP3, SOD1, SFPQ, MCL1, FBXW7, TLR4, TLR6, RIPK1, TNF, P4HB, UBQLN1, LANCL1, DHFR, BMP7, GCH1, FBLN5, SZT2, HEBP2, MCTP1, GGT7, ACOX2, SELENON
GO:0000466	BP	19	0.05055	1	maturation of 5.8S rRNA from tricistronic rRNA transcript (SSU-rRNA, 5.8S rRNA, LSU-rRNA)	PES1, WDR12, FTSJ3, URB1, UTP20, NOP14, RPS21, RRS1, RPSA, ABT1, KRI1, NOL9, EXOSC7, ERI3, EXOSC3, ERI1, EXOSC2, EXOSC8, EXOSC9
GO:0070227	BP	7	0.05063	1	lymphocyte apoptotic process	TNFRSF21, BAX, FASLG, CLC, RIPK1, AKT1, GLI3
GO:0002347	BP	9	0.05071	1	response to tumor cell	CRTAM, PRF1, PLK5, RBMS3, CASC2, ADAM15, MICA, IGFBPL1, TXNIP
GO:0015181	MF	5	0.05079	1	arginine transmembrane transporter activity	PQLC2, SLC7A1, SLC7A2, SLC25A29, SLC38A9
GO:0048681	BP	7	0.05096	1	negative regulation of axon regeneration	KLK8, EPHA4, PTPRS, RTN4RL1, CERS2, RTN4R, INPP5F
GO:1900454	BP	5	0.05104	1	positive regulation of long-term synaptic depression	GRID2, CBLN1, ADCY8, KCNB1, LILRB2
GO:0019215	MF	10	0.05104	1	intermediate filament binding	SYNM, NES, EPPK1, PKP1, PKP2, KRT14, VIM, FAM83H, KRT74, SIRT1
GO:1905908	BP	4	0.05104	1	positive regulation of amyloid fibril formation	APOE, APP, CLU, PSEN1
GO:1905939	BP	8	0.05104	1	regulation of gonad development	WNT4, WT1, HYAL3, SOX9, NR5A1, CITED2, ZP3, GDF9
GO:0045955	BP	5	0.05112	1	negative regulation of calcium ion-dependent exocytosis	STXBP3, ADRA2A, REST, CBARP, SYT4
GO:0050918	BP	39	0.05136	1	positive chemotaxis	NRP1, FGF10, MET, SCG2, VEGFA, LGALS3, FGF7, FPR2, CORO1A, TSC2, PTPRJ, SEMA5A, SCRIB, GPNMB, ANGPT1, CCL16, PDGFB, CXCL10, FGF2, HMGB1, CCL3, BMP4, CCL5, MIF, HGF, NTF3, HMGB2, VEGFC, CX3CL1, CCL15, COLEC10, SAA2-SAA4, SAA4, DEFB109B, PGF, VEGFB, SAA2, SAA1, GDNF
GO:0015816	BP	8	0.05145	1	glycine transport	SLC6A17, SLC6A20, SLC36A3, SLC36A2, SLC36A1, SLC6A9, SLC25A38, SLC6A5
GO:0017000	BP	6	0.05145	1	antibiotic biosynthetic process	KDM3A, NANP, SOD1, CYBA, DUOX2, DUOX1
GO:2000018	BP	5	0.05161	1	regulation of male gonad development	WNT4, WT1, SOX9, NR5A1, CITED2
GO:0071044	BP	16	0.0517	1	histone mRNA catabolic process	LSM1, EXOSC10, ATM, TUT4, TUT7, TENT2, DCP2, ERI1, XRN1, TENT4B, UPF1, TUT1, EXOSC4, MTPAP, TENT4A, SSB
GO:0035591	MF	64	0.05186	1	signaling adaptor activity	AXIN1, RACK1, LDLRAP1, MPP7, DAB2IP, MAVS, HOMER1, PIK3R1, SHC1, IRS1, TRAT1, FRS2, BLNK, STAP1, GAB2, SH2B2, SH2B1, SH2B3, SOCS2, LAT, NCK2, SKAP2, GRAP2, CD28, SRC, CHN1, NCK1, CRK, CRKL, TOB1, CHN2, SH3BGR, GRB2, CNTNAP1, PTPN11, KHDRBS1, ARHGAP1, EPS8, GAB1, GRAP, TP53BP2, LASP1, CLNK, SKAP1, SH2D3C, STAM, FCRL2, SH2D3A, RUSC1, SORBS1, SLA2, SH2D2A, PAG1, ITSN2, VAV3, SH2D6, AKAP13, MAPK8IP2,…
GO:0017196	BP	6	0.05212	1	N-terminal peptidyl-methionine acetylation	NAA30, NAA60, NAA20, NAA15, NAA25, NAA16
GO:0032331	BP	14	0.05229	1	negative regulation of chondrocyte differentiation	WNT9A, SNAI2, GREM1, PTHLH, TGFBR1, GDF5, SOX9, ADAMTS12, NKX3-2, EFEMP1, CHADL, ADAMTS7, RFLNB, RFLNA
GO:0015189	MF	4	0.05229	1	L-lysine transmembrane transporter activity	PQLC2, SLC7A2, SLC7A1, SLC25A29
GO:0086068	BP	6	0.05237	1	Purkinje myocyte to ventricular cardiac muscle cell communication	CASQ2, RYR2, SCN1B, SCN5A, TRPM4, GJA5
GO:0071218	BP	20	0.05255	1	cellular response to misfolded protein	ATXN3, UBE2W, DNAJB12, STUB1, DNAJC18, DNAJB14, RNF126, CUL3, ANKZF1, TOR1A, BAG6, VCP, UFD1, RNF5, DERL1, UGGT1, RNF185, UGGT2, SDF2, POMT2
GO:0043584	BP	8	0.05263	1	nose development	SMCHD1, CHD7, GNG8, PROX1, SIX4, GLI3, SKI, STRA6
GO:0072757	BP	3	0.05272	1	cellular response to camptothecin	BLM, RAD51, SPIDR
GO:0072007	BP	4	0.05272	1	mesangial cell differentiation	ACTA2, PDGFB, CD34, OSR1
GO:0007617	BP	3	0.05281	1	mating behavior	APP, DRD1, MTNR1A
GO:0060065	BP	6	0.05281	1	uterus development	RBP4, GATA3, LHX1, TGFB2, NIPBL, STRA6
GO:0044090	BP	11	0.05281	1	positive regulation of vacuole organization	ANXA2, KIAA1324, ANXA2P2, RALB, PIP4K2A, PIP4K2B, RAB3GAP1, LRSAM1, PIP4K2C, RAB3GAP2, SH3GLB1
GO:0045923	BP	22	0.05289	1	positive regulation of fatty acid metabolic process	ADIPOQ, APOC2, APOA4, NR1H2, NR1H3, APOA5, LPGAT1, SLC45A3, MLXIPL, ELOVL5, ABCD2, PTGS2, ANXA1, MLYCD, PPARA, NR4A3, PPARGC1A, AKT2, IRS1, PLIN5, TWIST1, IRS2
GO:0045061	BP	8	0.05298	1	thymic T cell selection	JAG2, CD3D, ZAP70, SHH, CD3E, CD3G, GLI3, AIRE
GO:0015385	MF	11	0.05299	1	sodium:proton antiporter activity	SLC9A1, SLC9A3, SLC9A5, SLC9B1, SLC9A4, SLC9B2, SLC9A9, SLC9A2, SLC9A8, SLC9C1, SLC9C2
GO:1905598	BP	3	0.05307	1	negative regulation of low-density lipoprotein receptor activity	APP, PSEN1, PCSK9
GO:0071887	BP	11	0.05307	1	leukocyte apoptotic process	IL6, HCAR2, TNFRSF21, BAX, FASLG, CLC, RIPK1, AKT1, GLI3, CTSL, IRF3
GO:1905898	BP	31	0.05308	1	positive regulation of response to endoplasmic reticulum stress	FCGR2B, ERN1, XBP1, PIK3R1, BAX, BAK1, ATF6, BCL2L11, AGR2, PTPN1, TMEM33, DAB2IP, BOK, NCK1, DDIT3, PMAIP1, RNF183, PPP1R15A, BAG6, ATXN3, RNFT1, USP13, RNF185, TMEM259, SGTA, CAV1, HERPUD1, NFE2L2, UBQLN1, EDEM1, EDEM2
GO:0007618	BP	8	0.05308	1	mating	OR2H2, APP, DRD1, MTNR1A, SEMG1, TAC1, EDDM3A, KLK14
GO:0051575	MF	5	0.05316	1	5'-deoxyribose-5-phosphate lyase activity	POLQ, XRCC6, XRCC5, HMGA2, POLL
GO:0016358	BP	52	0.05316	1	dendrite development	TULP1, LST1, STRN, APP, MAP2, BMP7, HDAC2, BBS4, FLRT1, GHRL, TRAPPC4, MAP1S, KLHL1, MAP1A, MAP1B, DVL1, LRP4, CTNNA2, MEF2A, MAPK8IP2, MINK1, MAP6, CELSR2, TMEM106B, FAM206A, BTBD3, FARP1, SDC2, DCDC2, WASL, WNT7A, EPHB2, EPHB3, EPHB1, PTEN, CDC42, DLG4, ZNF365, ARC, DOCK10, SHANK3, CTNND2, SHANK1, SHANK2, CHRNA7, NRP1, SEMA3A, TAOK2, SRGAP2, ARF4, SLC12A5, CAMK2A
GO:1903306	BP	11	0.05316	1	negative regulation of regulated secretory pathway	LGALS9, CD300A, CD84, CCR2, CEACAM1, FCGR2B, STXBP3, ADRA2A, REST, CBARP, SYT4
GO:0090140	BP	19	0.05336	1	regulation of mitochondrial fission	MAPT, STAT2, INF2, LRRK2, MYO19, MARCH5, DNM1L, PRKN, DCN, KDR, BNIP3, DDHD1, MUL1, MIEF2, VPS35, MFF, MIEF1, FIS1, PINK1
GO:0019005	CC	59	0.05336	1	SCF ubiquitin ligase complex	PRKN, TRIM21, CCNF, RBX1, SKP1, SKP2, CUL1, FBXO31, FBXL19, FBH1, FBXO27, FBXO25, FBXW7, FBXO32, FBXW5, FBXO17, USP47, FBXL15, FBXO44, FBXO6, FBXL17, FBXL7, FBXO2, FBXO9, FBXL5, FBXW11, FBXL2, FBXO4, FBXL3, BTRC, FBXO7, ARIH1, FBXO45, SPSB1, FBXL12, CUL3, CUL4A, FBXL18, FBXO39, SPSB4, CUL2, FBXL6, FBXW4, FBXL13, CKS1B, FBXO48, FBXL16, FBXL8, CUL5, FBXL14, DMAC2, FBXL4, CKS2, AMN1, SPSB2, FBXL20, …
GO:0060413	BP	11	0.05345	1	atrial septum morphogenesis	GATA4, NKX2-5, ISL1, TGFB2, NOTCH2, BMPR2, ZFPM1, HEY2, TBX20, ACVR1, SOX4
GO:0043383	BP	4	0.05354	1	negative T cell selection	THEMIS, GLI3, SHH, AIRE
GO:0046415	BP	10	0.05354	1	urate metabolic process	SLC17A3, GCKR, SLC17A1, CARMIL1, SLC16A9, SLC22A12, SLC2A9, SLC22A11, ABCG2, PNP
GO:0033132	BP	4	0.05363	1	negative regulation of glucokinase activity	PRKN, GCKR, MIDN, FOXA2
GO:0002679	BP	4	0.05391	1	respiratory burst involved in defense response	PIK3CD, PIK3CG, HCK, CYBC1
GO:1903579	BP	12	0.05391	1	negative regulation of ATP metabolic process	PPIF, ACTN3, PDE12, MLXIPL, SNCA, PARP1, PID1, FLCN, CBFA2T3, FBP1, HDAC4, PPARA
GO:0030619	MF	7	0.05401	1	U1 snRNA binding	SNRNP70, SNRPA, SNRPC, GEMIN5, ISG20, PRPF8, SNRPB2
GO:2001170	BP	8	0.0541	1	negative regulation of ATP biosynthetic process	PARP1, PID1, FLCN, CBFA2T3, FBP1, HDAC4, PPARA, ACTN3
GO:0009067	BP	19	0.0541	1	aspartate family amino acid biosynthetic process	ASNS, GOT1, GOT1L1, AASDHPPT, AASS, MTHFD1, MTR, MTRR, MTHFR, BHMT, BHMT2, MTAP, APIP, MRI1, ADI1, ENOPH1, PLOD2, PLOD3, PLOD1
GO:1901071	BP	20	0.0542	1	glucosamine-containing compound metabolic process	CHIA, CHIT1, OVGP1, CHI3L2, CTBS, PGM3, GNPDA1, GNPDA2, OGA, LARGE1, CHST4, CHST5, CHST6, EXTL2, NAGK, CHST2, MGAT3, CHST1, CHST3, GNPNAT1
GO:0042269	BP	35	0.0542	1	regulation of natural killer cell mediated cytotoxicity	NCR1, LEP, PIK3R6, CEACAM1, CRTAM, PVR, IL12A, IL12B, CD226, NECTIN2, KLRK1, AP1G1, LAMP1, LGALS9, HLA-E, HLA-G, ARRB2, MICA, CLEC12B, LILRB1, KIR2DL4, SERPINB4, SERPINB9, NCR3, RASGRP1, RAET1E, SLAMF6, CADM1, IL21, ULBP3, ULBP1, ULBP2, RAET1L, RAET1G, MICB
GO:1901533	BP	6	0.0542	1	negative regulation of hematopoietic progenitor cell differentiation	MIXL1, N4BP2L2, DPF2, NOTCH1, HES1, HES5
GO:0017001	BP	37	0.05429	1	antibiotic catabolic process	SULT1B1, SULT1C4, SULT1E1, SULT1A1, SULT1A2, SULT2A1, AKR1B10, AKR1C3, NPL, NAGK, GNPDA1, GNPDA2, PCK2, PCK1, PXDNL, CAT, MPO, APOA4, GPX1, GPX3, PRDX3, PRDX2, HBB, HBA1, PRDX1, PXDN, HBG2, PRDX5, HBZ, HBD, HBE1, HBQ1, HBM, HBG1, PRDX6, ADH5, ADH4
GO:0070571	BP	8	0.05429	1	negative regulation of neuron projection regeneration	THY1, KLK8, EPHA4, PTPRS, RTN4RL1, CERS2, RTN4R, INPP5F
GO:2000209	BP	21	0.05429	1	regulation of anoikis	ANKRD13C, SIK1, AES, MYBBP1A, BRMS1, PTRH2, SNAI2, ITGB1, CEACAM5, ITGA5, BCL2, SRC, CEACAM6, PIK3CA, NOTCH1, CAV1, TLE1, PTK2, MCL1, PDK4, ZNF304
GO:0010887	BP	8	0.05439	1	negative regulation of cholesterol storage	ABCA1, PPARG, ABCG1, NR1H2, PPARA, NR1H3, TTC39B, PPARD
GO:1900372	BP	9	0.05439	1	negative regulation of purine nucleotide biosynthetic process	PDZD3, PARP1, PID1, FLCN, CBFA2T3, FBP1, HDAC4, PPARA, ACTN3
GO:0090025	BP	23	0.05467	1	regulation of monocyte chemotaxis	LYN, CREB3, CXCL10, SERPINE1, HMGB1, CCL5, CCL1, FPR2, S100A7, CCR1, CCR2, CXCL12, AIF1, PLA2G7, ANO6, CXCL17, LGMN, S100A14, GREM1, SLIT2, DUSP1, NBL1, SLAMF8
GO:0015377	MF	14	0.05477	1	cation:chloride symporter activity	SLC12A9, SLC12A3, SLC12A2, SLC12A1, SLC6A3, SLC6A2, SLC6A4, SLC18A2, SLC18A1, SLC12A5, SLC12A6, SLC12A4, SLC12A7, SLC12A8
GO:1903400	BP	4	0.05477	1	L-arginine transmembrane transport	SLC25A29, SLC38A9, SLC7A2, SLC7A1
GO:0016780	MF	17	0.05487	1	phosphotransferase activity, for other substituted phosphate groups	PIGG, SELENOI, CEPT1, CHPT1, SGMS1, SAMD8, DPAGT1, GNPTAB, AASDHPPT, CDIPT, CDS1, PIGF, PGS1, CRLS1, SGMS2, PIGN, PIGO
GO:0098799	CC	13	0.05487	1	outer mitochondrial membrane protein complex	MFN1, DNAJC11, SAMM50, TOMM70, TOMM40, TOMM20, TOMM5, PINK1, TOMM22, TOMM7, TOMM40L, TOMM20L, ANKZF1
GO:0043559	MF	4	0.05496	1	insulin binding	INSR, IGF1R, IDE, PIK3R1
GO:0005159	MF	14	0.05496	1	insulin-like growth factor receptor binding	SOCS2, SOCS1, INS, IGF2, IGF1, INSR, PIK3R1, SHC1, IRS1, ARRB1, YWHAG, YWHAH, INSL4, GNAS
GO:0008171	MF	18	0.05526	1	O-methyltransferase activity	COMT, HENMT1, BCDIN3D, COQ3, MEPCE, CMTR2, CMTR1, MRM2, FTSJ3, ARMT1, ICMT, LCMT1, PCMT1, PCMTD2, PCMTD1, LRTOMT, MRM1, MRM3
GO:0000786	CC	28	0.05536	1	nucleosome	H2AFY, HIST1H2BJ, TNP1, HIST1H2BO, HIST1H2BB, HILS1, HIST1H4A, HIST1H2BC, HIST1H3A, H3F3A, HIST3H3, HIST2H2BE, GLYR1, HIST2H3A, KDM1B, KAT6B, HIST1H2BH, HIST1H2BA, HIST1H2BN, HIST1H2BM, HIST1H2BL, SLF1, H3F3C, CENPA, TNP2, HIST3H2A, MPHOSPH8, HIST1H1E
GO:0035910	BP	4	0.05536	1	ascending aorta morphogenesis	TGFB2, SOX4, HES1, HEY2
GO:0035019	BP	25	0.05536	1	somatic stem cell population maintenance	KLF4, FGF2, SKI, TDGF1, EPHA1, PBX1, STAT3, ZFP36L2, SOX2, SOX9, LIG4, POU5F1, NOG, SMAD4, SMAD2, DPPA4, ZSCAN10, PRDM14, FOXP1, NANOG, LIN28A, SALL1, SALL4, FOXD3, SIX2
GO:0035976	CC	5	0.05546	1	transcription factor AP-1 complex	FOS, JUN, JUNB, JUND, DDIT3
GO:0042306	BP	29	0.05546	1	regulation of protein import into nucleus	TGFB1, TPR, BMP4, EFCAB7, IPO5, PIK3R2, HDAC3, CHP2, ZPR1, BAG3, CDH1, HCLS1, JUP, PIK3R1, SMAD3, PRKCD, HYAL2, TRIM28, ZIC1, ZC3H12A, ECT2, DMAP1, RBM22, APOD, CHP1, CABP1, MDFIC, RAB23, SUFU
GO:0072008	BP	3	0.05556	1	glomerular mesangial cell differentiation	ACTA2, PDGFB, CD34
GO:0036112	BP	3	0.05566	1	medium-chain fatty-acyl-CoA metabolic process	HSD17B4, ACSM2A, ACOT7
GO:0015665	MF	3	0.05586	1	alcohol transmembrane transporter activity	MFSD10, RBP4, STRA6
GO:0034135	BP	10	0.05596	1	regulation of toll-like receptor 2 signaling pathway	ACOD1, LYN, TNFAIP3, TLR6, MFHAS1, PJA2, CYBA, F2RL1, TIRAP, TLR1
GO:0060707	BP	3	0.05606	1	trophoblast giant cell differentiation	E2F8, PLK4, E2F7
GO:0101003	CC	57	0.05636	1	ficolin-1-rich granule membrane	SIGLEC5, MGAM, DIAPH1, TRPM2, NFASC, AP2A2, STBD1, ITGB2, CD55, GAA, SLC2A3, LAMP1, DSP, CR1, LGALS3, CD58, ITGAX, FPR1, FCAR, FPR2, FCER1G, SERPINB6, PRCP, SERPINB10, SLC11A1, COPB1, NCKAP1L, RHOA, RAC1, DYNLL1, SIRPA, ADAM8, DSG1, DSC1, SIGLEC14, TCIRG1, PKP1, UBR4, ATAD3B, LAMTOR1, NBEAL2, DOK3, TMEM179B, TBC1D10C, LILRB2, LILRA3, CLEC4C, CLEC4D, PTPRN2, ATP6V0A1, ARL8A, SERPINB12, ADGRE3, CD9…
GO:0006489	BP	7	0.05647	1	dolichyl diphosphate biosynthetic process	MVD, DHDDS, DOLPP1, NUS1, SRD5A3, DOLK, DPAGT1
GO:0008235	MF	56	0.05647	1	metalloexopeptidase activity	ZMPSTE24, DPEP1, LAP3, METAP2, METAP1, METAP1D, NUDT16, RNPEP, ERAP1, PEPD, CPA3, CPN1, CPN2, CPA2, FOLH1, AGBL2, AGBL4, VASH1, VASH2, CPO, CPA6, AGBL5, AGBL3, CPB2, AGBL1, FOLH1B, CPA4, AGTPBP1, CPA5, CPD, CPXM1, CPZ, CPE, AEBP1, CPXM2, CPB1, CPA1, CPM, LTA4H, MMP14, MMP15, MMP16, ENPEP, RNPEPL1, XPNPEP3, XPNPEP1, MMP17, LVRN, NPEPPS, TRHDE, LNPEP, DNPEP, ANPEP, ERAP2, ACE, CPQ
GO:0070531	CC	6	0.05657	1	BRCA1-A complex	BRCA1, ABRAXAS1, UIMC1, BARD1, BABAM1, BABAM2
GO:0006797	BP	6	0.05667	1	polyphosphate metabolic process	MINPP1, ATCAY, BNIP2, PRUNE1, BNIPL, PRUNE2
GO:0001727	MF	3	0.05667	1	lipid kinase activity	CERK, SPHK2, SPHK1
GO:1900182	BP	51	0.05678	1	positive regulation of protein localization to nucleus	KAT7, F2, TGFB1, INS, CDK1, NGFR, LIF, AKT1, PLK1, SESN2, PYHIN1, PARP9, DTX3L, CDK5RAP3, PARK7, CARD10, GTSE1, EIF2AK3, EFCAB7, IPO5, PIK3R2, HDAC3, CHP2, ZPR1, BAG3, TPR, CDH1, HCLS1, JUP, PIK3R1, SMAD3, PRKCD, HYAL2, TRIM28, ZIC1, ZC3H12A, ECT2, DMAP1, RBM22, TERT, PINX1, NMD3, MCRS1, TCP1, CCT6A, CCT5, CCT3, CCT8, CCT4, CCT2, CCT7
GO:0005981	BP	3	0.05699	1	regulation of glycogen catabolic process	PPP1R3B, INS, PHKG2
GO:0004812	MF	39	0.05699	1	aminoacyl-tRNA ligase activity	AARS, AARS2, RARS, RARS2, DARS2, DARS, NARS, NARS2, CARS, CARS2, EPRS, EARS2, QARS, LARS, GARS, HARS, HARS2, IARS, IARS2, LARS2, KARS, MARS, MARS2, FARS2, FARSB, FARSA, LRRC47, PARS2, SARS, SARS2, TARSL2, TARS, TARS2, WARS, WARS2, YARS, YARS2, VARS, VARS2
GO:1904825	BP	3	0.05699	1	protein localization to microtubule plus-end	MAPRE1, MAPRE2, MAPRE3
GO:1901388	BP	7	0.05709	1	regulation of transforming growth factor beta activation	ITGAV, ITGB6, ITGB8, LRRC32, LTBP1, HSP90AB1, FURIN
GO:2000758	BP	24	0.05709	1	positive regulation of peptidyl-lysine acetylation	PRKAA2, PRKAA1, RPS6KA5, RPS6KA4, IL1B, MAPK3, NOS1, BRCA1, ARRB1, PAXIP1, BRD7, PPARGC1A, RUVBL2, TADA2B, TADA2A, WBP2, KAT7, MUC1, SMARCB1, PIH1D1, AUTS2, LIF, SMAD4, SOX4
GO:0008510	MF	6	0.05709	1	sodium:bicarbonate symporter activity	SLC4A9, SLC4A5, SLC4A7, SLC4A4, SLC4A10, SLC4A8
GO:0090197	BP	8	0.05709	1	positive regulation of chemokine secretion	ALOX15B, IL33, C5, TNF, LPL, CSF1R, CHIA, MBP
GO:0045503	MF	24	0.0572	1	dynein light chain binding	HOOK3, WDR60, WDR34, DNAH6, DNAH17, DYNC2H1, DNAH5, DNAH9, DNAH2, DNAH1, DNHD1, DNAH3, DYNC1I2, DYNC1H1, DNAH11, WDR78, DNAI1, DNAH8, WDR63, DNAI2, DYNC1I1, DNAH10, DNAH7, DNAH14
GO:0070198	BP	14	0.0572	1	protein localization to chromosome, telomeric region	TNKS, XRCC5, ATR, TERF2, ACD, PINX1, TINF2, TNKS2, TERF2IP, TERT, BRCA2, NABP2, POT1, ATM
GO:0015296	MF	17	0.05751	1	anion:cation symporter activity	SLC5A5, SLC12A3, SLC12A2, SLC12A1, SLC6A3, SLC6A2, SLC6A4, SLC18A2, SLC18A1, SLC13A1, SLC13A4, SLC12A9, SLC12A5, SLC12A6, SLC12A4, SLC12A7, SLC12A8
GO:0001569	BP	14	0.05773	1	branching involved in blood vessel morphogenesis	NRP1, SEMA3E, COL4A1, VEGFA, ENG, CTNNB1, TGFBR2, SHH, SFRP2, NOTCH4, DLL4, GDF2, NRARP, LEF1
GO:0048407	MF	11	0.05773	1	platelet-derived growth factor binding	PDGFB, COL1A1, COL2A1, COL3A1, COL4A1, PDGFA, COL1A2, PDGFRB, COL6A1, PDGFRA, COL5A1
GO:0072143	BP	3	0.05773	1	mesangial cell development	OSR1, ACTA2, PDGFB
GO:0060426	BP	4	0.05784	1	lung vasculature development	TCF21, FOXF1, STRA6, ERRFI1
GO:0030870	CC	7	0.05794	1	Mre11 complex	NBN, SP100, MRE11, TERF2, MRNIP, RAD50, TERF2IP
GO:0070661	BP	49	0.05805	1	leukocyte proliferation	F2RL1, NPR3, ACE, FLT3, HELLS, TNFSF14, PPP3CB, CTPS1, TNFRSF4, PIK3CG, SLC11A1, LILRB1, TNFSF18, BTN3A1, CRTAM, CADM1, DOCK8, IFNB1, PTPRC, BCL2, HSPD1, MS4A1, CD79A, CR2, IL10, CD40, MEF2C, IFNA6, IFNA7, IFNA21, IFNK, IFNA8, IFNA14, LEF1, IFNA17, IFNW1, IFNA2, IFNE, IFNA10, IFNA16, IFNA4, IFNA5, IFNA1, CD19, CD180, GAPT, CLU, CX3CL1, KIT
GO:0035514	MF	3	0.05816	1	DNA demethylase activity	ALKBH1, FTO, ALKBH2
GO:0005942	CC	27	0.05827	1	phosphatidylinositol 3-kinase complex	PIK3CD, PIK3R1, PIK3CA, SOCS3, PIK3CB, PIK3C2G, PIK3CG, SOCS2, PIK3R5, SOCS1, SLA2, SOCS5, CISH, PIK3R2, PIK3R6, SOCS7, SOCS6, PIK3R3, PIK3C2A, PIK3C2B, BECN1, ATG14, PIK3C3, NRBF2, PIK3R4, BECN2, VAC14
GO:0072710	BP	6	0.05827	1	response to hydroxyurea	KAT7, BLM, SPIDR, DDX11, NSMCE3, TIMELESS
GO:0050871	BP	45	0.05827	1	positive regulation of B cell activation	IL6, TNFSF4, TNIP2, NOD2, TLR9, IGLL1, TFRC, CD74, IL4, PTPRC, BCL2, IL7, MIF, CHRNB2, CD38, GPR183, TNFRSF4, NCKAP1L, TIRAP, CD81, IL2, MEF2C, NFATC2, FCRL3, IL21, CD320, CLCF1, VAV3, TNFSF13B, IRS2, BST1, XBP1, CD27, SYK, MMP14, PPP2R3C, TP53BP1, RIF1, SHLD3, PAXIP1, SHLD2, SHLD1, MAD2L2, TNFSF13, TGFB1
GO:0033131	BP	6	0.05838	1	regulation of glucokinase activity	PRKN, GCKR, MIDN, FOXA2, BAD, DUSP12
GO:1905897	BP	71	0.05838	1	regulation of response to endoplasmic reticulum stress	MANF, EIF2AK3, RACK1, WFS1, ATF6B, HSPA5, BFAR, DNAJB9, PPP1R15A, NCK1, PTPN1, PPP1R15B, ERN1, XBP1, PIK3R1, BAX, BAK1, ATF6, BCL2L11, AGR2, TMEM33, DAB2IP, BOK, COPS5, FICD, CREB3, PRKN, OPA1, TXNDC12, HSPA1A, TMBIM6, BCL2L1, HERPUD1, LRRK2, SYVN1, CREB3L1, PARK7, SELENOS, DDIT3, PMAIP1, RNF183, CLU, NCK2, DNAJC3, UBXN1, USP25, SGTA, USP14, SVIP, UBE2G2, OS9, UBAC2, ERLEC1, DERL3, DERL2, UBE2J1,…
GO:0031941	CC	22	0.05849	1	filamentous actin	ESPN, MYO1C, APC2, PDLIM4, RAC3, PKD2, DPYSL3, CARMIL1, MYO3A, MYO1A, MYO6, NCKAP1, CD2AP, KPTN, SPECC1, ESPNL, SMTN, SPECC1L-ADORA2A, SPECC1L, SMTNL1, SMTNL2, SPTBN5
GO:0061430	BP	3	0.0586	1	bone trabecula morphogenesis	FBN2, PLXNB1, SEMA4D
GO:0060760	BP	40	0.0586	1	positive regulation of response to cytokine stimulus	DDX58, WNT5A, DHX9, TAF9, MAVS, IFIH1, AGPAT2, CD74, IL7, AXL, GAS6, TSLP, TRIM44, AGPAT1, IRGM, TXK, NLRC5, PARP9, UBE2K, FADD, TRIM6, ZBP1, EDN1, HIF1A, TREM2, GFI1, C1QTNF4, PARP14, CD300LF, CSF1, PRKN, HSPA1A, HSPA1B, CASP1, CASP4, ADAM17, CPNE1, TICAM2, TLR4, TLR2
GO:0085020	BP	8	0.0586	1	protein K6-linked ubiquitination	PRKN, BRCA1, RNF4, UBE2S, BARD1, UBE2T, RNF6, UBE2D4
GO:0016309	MF	3	0.05871	1	1-phosphatidylinositol-5-phosphate 4-kinase activity	PIP4K2A, PIP4K2B, PIP4K2C
GO:1900542	BP	68	0.05871	1	regulation of purine nucleotide metabolic process	GUCA1A, GUCA2A, GUCA2B, RCVRN, PDZD3, NOS3, NOS2, NOS1, GSTZ1, PDK1, PDK2, PDK4, PDP1, PDP2, PARP1, PID1, FLCN, CBFA2T3, FBP1, HDAC4, PPARA, ACTN3, ENO1, VCP, PINK1, PPARGC1A, GAPDHS, PFKFB2, ENTPD5, INS, IGF1, INSR, ARNT, PRKAA2, PRKAA1, HIF1A, PFKFB3, PFKFB4, PRXL2C, P2RX7, ZBTB20, MLXIPL, ZBTB7A, ECD, PGAM1, GCK, PRKAG1, EIF6, GCKR, JMJD8, PRKAG2, NCOR1, DNAJC30, PPIF, PDE12, SNCA, BEND3, PGK2…
GO:0033120	BP	26	0.05882	1	positive regulation of RNA splicing	ZPR1, ERN1, HSPA1A, POLR2A, U2AF2, PIK3R1, DYRK1A, HABP4, RBM20, SETX, HNRNPLL, RBM22, PRDX6, NUP98, TRA2B, NCBP1, SNW1, CELF3, STH, CELF4, THRAP3, SF3B4, RBMXL1, TRA2A, CIRBP, DAZAP1
GO:0060174	BP	4	0.05894	1	limb bud formation	FGFR2, SOX11, WNT3, SOX4
GO:0031340	BP	6	0.05905	1	positive regulation of vesicle fusion	ANXA1, ANXA2, AKT2, DOC2B, C2CD5, ANXA2P2
GO:0006105	BP	5	0.05905	1	succinate metabolic process	SDHA, ALDH5A1, SDHAF3, SUCLG1, GAD1
GO:0051492	BP	61	0.05905	1	regulation of stress fiber assembly	ROCK2, SLC9A1, PTGER4, CDC42, RAC1, ROCK1, ALMS1, ASAP3, TSC1, FHOD1, ITGB1BP1, NRP1, ARHGEF10, SORBS3, ARHGEF15, RAPGEF3, WNT11, ABL1, APOA1, RHOC, SERPINF2, TPM1, TGFB3, EPHA1, PFN2, NF2, TGFBR1, PXN, PPM1F, S100A10, RHOA, CD47, ARHGEF5, PAK1, TESK1, CARMIL1, GPR65, SFRP1, PPM1E, LPAR1, MYOC, RGCC, SYNPO2L, ARHGEF10L, EVL, LIMCH1, LIMK1, CLASP2, PFN1, MET, TACSTD2, STMN1, PPFIA1, CLASP1, PHLDB2…
GO:0030539	BP	4	0.05916	1	male genitalia development	TBX3, WT1, LHCGR, SHH
GO:1903729	BP	9	0.05916	1	regulation of plasma membrane organization	TMEFF2, TGFB2, PRKCD, WASL, DNM2, PLEKHM2, SH3GLB1, ASAP1, GSN
GO:0045746	BP	27	0.05927	1	negative regulation of Notch signaling pathway	WWP2, NEURL1, ZBTB7A, EGFR, EGF, GATA2, AKT1, ARRB1, MMP14, DLK1, DLK2, NRARP, METTL3, ARRDC1, FBXW7, RITA1, FAM129B, CHAC1, TCIM, DLL4, HIF1AN, EGFL7, NOTCH3, YTHDF2, HEY1, PEAR1, LFNG
GO:1904954	BP	4	0.05939	1	canonical Wnt signaling pathway involved in midbrain dopaminergic neuron differentiation	WNT1, WNT2, CTNNB1, WNT3
GO:0060086	BP	3	0.05939	1	circadian temperature homeostasis	EGR1, NR1D1, TNFRSF11A
GO:0015820	BP	3	0.05939	1	leucine transport	SLC6A17, SLC6A15, SLC3A2
GO:0002265	BP	3	0.0595	1	astrocyte activation involved in immune response	APP, PSEN1, LRP1
GO:0016830	MF	43	0.0595	1	carbon-carbon lyase activity	ACAT1, HACL1, CRY1, CRY2, URAD, BCKDHA, GADL1, ECHDC1, ACMSD, AMD1, DDC, MVD, GAD2, GAD1, HDC, ODC1, AZIN2, AZIN1, UMPS, PISD, PCK2, PCK1, PPCDC, PAICS, CSAD, UROD, GGCX, FAHD1, ACOD1, UXS1, MLYCD, DERA, ALDOA, ALDOB, ALDOC, SGPL1, PDXDC1, HOGA1, CYP17A1, HMGCL, HMGCLL1, NPL, CLYBL
GO:0034116	BP	15	0.0595	1	positive regulation of heterotypic cell-cell adhesion	FLOT1, TNF, IL1B, FGA, FGB, FGG, THY1, LCK, CD44, BMP7, IL10, CEACAM6, AGER, SKAP1, GCNT2
GO:0016831	MF	27	0.05973	1	carboxy-lyase activity	URAD, BCKDHA, GADL1, ECHDC1, ACMSD, AMD1, DDC, MVD, GAD2, GAD1, HDC, ODC1, AZIN2, AZIN1, UMPS, PISD, PCK2, PCK1, PPCDC, PAICS, CSAD, UROD, GGCX, FAHD1, ACOD1, UXS1, MLYCD
GO:0038065	BP	8	0.05996	1	collagen-activated signaling pathway	ITGA2, ITGA11, UBASH3B, DDR1, DDR2, COL1A1, COL4A2, OSCAR
GO:0042355	BP	9	0.05996	1	L-fucose catabolic process	FUT1, FUT4, FUT6, FUT2, FUT5, FUT7, FUT10, FUT8, FUT9
GO:0031624	MF	27	0.05996	1	ubiquitin conjugating enzyme binding	PRKN, MARCH6, ARIH2, FOXL2, PPARA, RNF125, MARCH7, ZMYM2, TRAF6, ARIH1, RNF14, SIAH2, RNF217, RNF19A, DCUN1D3, RNF180, RNF144A, SIAH1, RNF144B, DCUN1D1, ANKIB1, RNF19B, DCUN1D2, DCUN1D5, SIAH3, DCUN1D4, TOLLIP
GO:0045649	BP	14	0.06008	1	regulation of macrophage differentiation	TGFB1, C1QC, INHA, INHBA, PTPN2, ADIPOQ, PF4, CSF1, LIF, PRKCA, FADD, RIPK1, CASP8, IL34
GO:0060213	BP	12	0.06019	1	positive regulation of nuclear-transcribed mRNA poly(A) tail shortening	CNOT1, PABPC1, ZFP36, TOB1, BTG2, CPEB3, TNRC6C, CNOT7, AGO2, TNRC6B, TNRC6A, POLR2G
GO:0007190	BP	26	0.06019	1	activation of adenylate cyclase activity	RAF1, ADRB2, ADRB1, ADORA3, TMIGD3, ACR, ADRB3, ADCYAP1, DRD1, DRD5, LHCGR, EDNRA, ADORA2B, CALCR, CRHR1, CAP2, GLP1R, GIPR, CAP1, P2RY11, LGR5, RXFP2, RXFP1, LGR4, FSHR, TSHR
GO:0010750	BP	3	0.06019	1	positive regulation of nitric oxide mediated signal transduction	NOS1AP, EGFR, INS
GO:1903348	BP	3	0.06031	1	positive regulation of bicellular tight junction assembly	NPHP1, NPHP4, EPHA2
GO:0051794	BP	3	0.06031	1	regulation of timing of catagen	TGFB2, GAL, CDH3
GO:0043328	BP	4	0.06043	1	protein transport to vacuole involved in ubiquitin-dependent protein catabolic process via the multivesicular body sorting pathway	SNF8, VPS28, VPS36, VPS25
GO:0010719	BP	25	0.06055	1	negative regulation of epithelial to mesenchymal transition	SMAD7, LDLRAD4, HPN, EFNA1, BMP5, PBLD, NKX2-1, FOXA1, PTEN, PPP2CA, DAB2IP, USF3, VASN, SFRP1, ADIPOR1, SFRP2, TBX5, OVOL2, SDHAF2, MAD2L2, FOXA2, STRAP, TGFB2, NOG, FUZ
GO:0046512	BP	9	0.06055	1	sphingosine biosynthetic process	GBA, ASAH1, ACER2, ACER1, SPHK2, ACER3, SPHK1, ASAH2, ASAH2B
GO:0043031	BP	11	0.06078	1	negative regulation of macrophage activation	BPI, FCGR2B, CD200, NR1H3, ZC3H12A, IL31RA, LRFN5, LDLR, PTPRC, CX3CL1, FAM19A3
GO:0004307	MF	3	0.06078	1	ethanolaminephosphotransferase activity	PIGF, SELENOI, CEPT1
GO:0010745	BP	13	0.0609	1	negative regulation of macrophage derived foam cell differentiation	ABCA1, CRP, ITGB3, ITGAV, CETP, NFKBIA, PPARG, ABCG1, NR1H2, PPARA, NR1H3, ADIPOQ, ABCA5
GO:0048143	BP	7	0.0609	1	astrocyte activation	TNF, APP, MAPT, FPR2, PSEN1, CNTF, LRP1
GO:0090543	CC	16	0.06102	1	Flemming body	VPS4B, OR2A4, NUP62, CAPG, IST1, ARF6, RAN, CENPC, KIF14, CEP55, PDCD6IP, CHMP4C, NTNG2, CHAMP1, VPS4A, USP3
GO:0051385	BP	5	0.06102	1	response to mineralocorticoid	HSD3B1, HSD3B2, PEBP1, GPER1, CSN1S1
GO:0042135	BP	14	0.06102	1	neurotransmitter catabolic process	ALDH5A1, ABAT, HNMT, GLDC, GCSH, AMT, ACHE, COLQ, ALDH7A1, CHDH, SLC44A1, BHMT, DMGDH, SARDH
GO:0000395	BP	7	0.06114	1	mRNA 5'-splice site recognition	PSIP1, SRSF1, SRSF12, SNRPC, SFSWAP, PRPF39, SRSF10
GO:0032735	BP	24	0.06114	1	positive regulation of interleukin-12 production	TLR4, TLR3, RIPK2, TLR2, IFNG, HMGB1, HSPD1, HLA-G, TNFSF4, IL12B, CCR7, TIRAP, ISL1, IRF5, AGER, IL23R, CCL19, IL23A, PLCB1, TLR9, LTB, LGALS9, MAPK11, MAPK14
GO:0005978	BP	12	0.06139	1	glycogen biosynthetic process	PER2, GYS1, NR1D1, PGM1, GYG1, GYS2, GBE1, UGP2, PGM2L1, NHLRC1, PGM2, PPP1R3C
GO:0042976	BP	6	0.06151	1	activation of Janus kinase activity	JAK2, IL4, GHR, PRLR, PTK2B, PIBF1
GO:2001021	BP	67	0.06151	1	negative regulation of response to DNA damage stimulus	FBXO5, SNAI2, KDM1A, SNAI1, CD74, MIF, CD44, PTTG1IP, MDM2, DYRK1A, TWIST1, SIRT1, YJU2, MARCH7, RPS3, TERF2, UBR5, TRIP12, RNF169, OTUB1, OGG1, BLM, SMCHD1, POLQ, TP53BP1, RIF1, SHLD3, SHLD2, SHLD1, CGAS, FBH1, HELB, MAGEF1, PARPBP, MAD2L2, RECQL5, RMI2, HMGA2, HSF1, NUDT16L1, CYREN, AUNIP, TFIP11, CLU, TPT1, ACKR3, CXCL12, CDKN2D, BCL2L1, TRIM32, DDIAS, CCAR2, SFRP2, TMEM161A, TRIAP1, BCL2, MUC…
GO:0007565	BP	60	0.06163	1	female pregnancy	LGALS9, NPPA, FSHB, AMBP, RLN2, RLN1, CRH, BCL2, PSG1, PSG2, SCGB1A1, PTHLH, IDO1, HPGD, ADCYAP1, PZP, ENDOU, CRHBP, CRHR1, PRLHR, PSG9, PSG4, PSG6, COL16A1, OVGP1, PSG7, PAPPA, BYSL, INSL4, PSG5, TEAD3, EPYC, CLIC5, TFCP2L1, TAC3, LNPEP, PSG11, CORIN, OXTR, PRL, ACOD1, SOD1, CALCA, IL1B, SPP1, PRLR, RPL29, EMP2, PPARD, PCSK5, GGN, HAVCR2, APOL2, STOX2, CYP27B1, VDR, TCF23, GHSR, GHRL, TLE6
GO:0005484	MF	30	0.06163	1	SNAP receptor activity	STX16, YKT6, GOSR1, STX17, BNIP1, STX5, VTI1A, BET1L, GOSR2, SNAP25, STX16-NPEPL1, SNAP47, STX6, STX4, VTI1B, SNAP23, SNAP29, STX1A, STX1B, STX19, STX12, STX11, STX8, STX3, TSNARE1, STX10, STX2, SEC22B, STX7, BET1
GO:1902548	BP	8	0.06163	1	negative regulation of cellular response to vascular endothelial growth factor stimulus	ADAMTS12, SPRY2, HRG, DCN, XDH, DAB2IP, CADM4, SEMA6A
GO:1903299	BP	7	0.06163	1	regulation of hexokinase activity	PRKN, GCKR, MIDN, FOXA2, BAD, DUSP12, TIGAR
GO:0055010	BP	34	0.06163	1	ventricular cardiac muscle tissue morphogenesis	SMAD7, BMP10, HAND1, TGFB1, MYL3, TPM1, MYL2, MYH7, MYH6, TNNI3, FGFR2, TNNT2, ISL1, FKBP1A, TNNC1, TGFBR3, MYBPC3, PROX1, PKP2, SMAD4, RYR2, NKX2-5, ZFPM2, ENG, BMPR1A, TGFBR1, NOTCH1, TGFB2, NRG1, RBPJ, DLL4, DSP, LRP2, NOG
GO:2001171	BP	21	0.06163	1	positive regulation of ATP biosynthetic process	ENO1, VCP, PID1, PINK1, PPARGC1A, GAPDHS, PFKFB2, ENTPD5, INS, IGF1, INSR, ARNT, PRKAA2, PRKAA1, HIF1A, PFKFB3, PFKFB4, PRXL2C, P2RX7, ZBTB20, MLXIPL
GO:0039531	BP	18	0.06175	1	regulation of viral-induced cytoplasmic pattern recognition receptor signaling pathway	RIOK3, C1QBP, TKFC, DHX58, NPLOC4, SEC14L1, UFD1, RNF125, GPATCH3, ANKRD17, DDX60, BIRC3, BIRC2, NOP53, PUM1, PUM2, TRIM15, ZCCHC3
GO:1903817	BP	10	0.06188	1	negative regulation of voltage-gated potassium channel activity	KCNAB1, KCNE3, KCNE1, SUMO1, ANK3, KCNRG, KCNE2, KCNE4, KCNE1B, CAV1
GO:0034114	BP	25	0.06188	1	regulation of heterotypic cell-cell adhesion	FLOT2, KLF4, APOA1, MBP, IL1RN, IL10, MAP2K5, MAPK7, ADIPOQ, MYADM, WNK1, FLOT1, TNF, IL1B, FGA, FGB, FGG, THY1, LCK, CD44, BMP7, CEACAM6, AGER, SKAP1, GCNT2
GO:0017176	MF	3	0.062	1	phosphatidylinositol N-acetylglucosaminyltransferase activity	PIGP, PIGY, PIGQ
GO:0032461	BP	23	0.062	1	positive regulation of protein oligomerization	TRABD2B, AIM2, JCHAIN, MMP1, TP53, MMP3, IDE, BID, TCL1A, BAX, PMAIP1, TRABD2A, SH3GLB1, SNX9, HRK, BCL2L11, RHOC, CLU, RACK1, BIK, USP50, MIEF2, BMF
GO:0030433	BP	62	0.062	1	ubiquitin-dependent ERAD pathway	TMEM129, UBXN8, RNF103, SGTA, TRIM13, ERLIN1, WFS1, ERLIN2, USP19, HSPA5, HSP90B1, BAG6, VCP, SEC61B, UBE2G2, OS9, TRIM25, TMEM67, YOD1, ECPAS, SYVN1, FOXRED2, DNAJC10, UBE2J2, NPLOC4, STT3B, UBXN4, EDEM1, FAF2, RNF185, DERL3, RNF5, SELENOS, DERL1, TMUB1, DERL2, FBXO6, JKAMP, DNAJB9, SEL1L, MAN1B1, AMFR, UBQLN1, STUB1, UBE2J1, ANKZF1, RNF175, DNAJC18, DNAJB14, MARCH6, SGTB, HSPA13, RNF121, ERLEC1…
GO:0070358	BP	6	0.06225	1	actin polymerization-dependent cell motility	ARPC2, ARPC3, NCKAP1L, ACTR3, EPS8, JMY
GO:0002691	BP	17	0.06225	1	regulation of cellular extravasation	BST1, CCL21, CCL25, CXCL12, CCL28, PTGER4, PLCB1, THY1, ICAM1, PLVAP, ADAM8, RIPOR2, CCR2, FADD, AGER, OLFM4, RIPK3
GO:0021952	BP	13	0.06263	1	central nervous system projection neuron axonogenesis	MYCBP2, CHRNB2, EPHB1, SPTBN4, EPHB2, PAFAH1B1, SZT2, C12orf57, EPHA4, SCN1B, SLIT2, NFIB, GLI2
GO:0072711	BP	5	0.06263	1	cellular response to hydroxyurea	BLM, SPIDR, DDX11, NSMCE3, TIMELESS
GO:0030286	CC	40	0.06275	1	dynein complex	DNAH8, DNHD1, WDR63, DYNC1I1, DNAH6, DNAH14, WDR34, DYNC1I2, WDR78, DNAH10, DYNLL1, DNAH5, DNAH7, DNAI2, DYNC1H1, DNAL4, DNAI1, DNAH3, DNAH1, DNAH9, DYNLL2, DNAH11, DNAH17, DYNC2H1, WDR60, DNAH2, DNAL1, NME8, CCDC114, DYNLRB2, DYNLRB1, SNX4, TPR, DYNLT1, NUDCD3, DYNC2LI1, TCTEX1D2, TOPORS, DYNC1LI1, DYNC1LI2
GO:0060740	BP	3	0.06275	1	prostate gland epithelium morphogenesis	FGFR2, NKX3-1, SOX9
GO:0004709	MF	20	0.06275	1	MAP kinase kinase kinase activity	MAP3K13, MAP3K7, MAP3K6, EGFR, MOS, MAP3K8, MAP3K1, MAP3K5, MAP3K20, TAOK2, MAP3K4, TAOK1, TAOK3, MAP3K9, MAP3K10, MAP3K12, MAP3K11, RIPK2, MLKL, RIPK1
GO:0010936	BP	5	0.06275	1	negative regulation of macrophage cytokine production	TGFB1, TGFB3, TGFB2, CUEDC2, IRAK3
GO:0033211	BP	6	0.06275	1	adiponectin-activated signaling pathway	CSNK2B, ADIPOR2, APPL2, ADIPOR1, APPL1, SLC27A1
GO:0032429	BP	9	0.06275	1	regulation of phospholipase A2 activity	LRP1, AGTR1, PLAA, ANG, PLA2G1B, EGFR, NMUR2, PLA2R1, ANXA1
GO:1990573	BP	41	0.06288	1	potassium ion import across plasma membrane	ABCC9, ATP1A1, ATP1B1, ATP1A3, ATP1B2, KCNJ5, KCNJ3, ATP1A2, ATP1B3, FXYD2, KCNJ2, KCNH2, KCNJ11, KCNJ8, HCN2, HCN4, KCNE2, ATP12A, SLC12A3, ATP4B, SLC12A2, ATP4A, KCNJ12, SLC12A7, SLC12A5, KCNJ18, SLC12A8, KCNJ15, KCNJ4, SLC12A6, KCNJ6, KCNJ16, SLC12A1, KCNJ14, KCNJ1, SLC12A4, KCNJ13, KCNJ9, SLC12A9, ATP1A4, KCNJ10
GO:0045218	BP	3	0.06288	1	zonula adherens maintenance	PLEKHA7, KIFC3, CAMSAP3
GO:0001103	MF	30	0.06301	1	RNA polymerase II repressing transcription factor binding	TCERG1, MTA2, SP1, STAT3, GSC, RBPJ, PPARA, MTA1, HDAC1, CHD4, BBS7, BBS5, BBS1, BBS10, TTC8, HDAC2, DDRGK1, BBS4, RBBP8, BBS2, MIXL1, DMAP1, MKKS, TCF7L2, MIER1, PPARG, MTA3, PPARD, MIER3, MIER2
GO:0005873	CC	3	0.06301	1	plus-end kinesin complex	KIF3B, BORCS5, KIF15
GO:0015742	BP	3	0.06301	1	alpha-ketoglutarate transport	SLC22A6, SLC25A21, SLC25A11
GO:1902803	BP	21	0.06327	1	regulation of synaptic vesicle transport	PRKN, LRRK2, PINK1, MAP2, NLGN1, UNC13B, RAB5A, GSK3B, PREPL, SEPT5, RIMS4, VPS18, RIMS3, RIMS1, RIMS2, STX1B, STXBP1, NAPB, NAPA, RAB3A, RAB3GAP1
GO:0048631	BP	3	0.06339	1	regulation of skeletal muscle tissue growth	DLL1, MSTN, ACTN3
GO:0044828	BP	6	0.06352	1	negative regulation by host of viral genome replication	PRKN, CCNK, CCL8, ZC3H12A, VAPA, EIF2AK4
GO:2000812	BP	4	0.06352	1	regulation of barbed-end actin filament capping	MTPN, CARMIL1, CARMIL2, WASHC2C
GO:0045040	BP	4	0.06352	1	protein insertion into mitochondrial outer membrane	HSP90AA1, HSPA4, TOMM22, SAMM50
GO:0021702	BP	4	0.06379	1	cerebellar Purkinje cell differentiation	LHX1, FAIM2, AGTPBP1, CEND1
GO:0042416	BP	5	0.06379	1	dopamine biosynthetic process	TH, DAO, GCH1, SNCA, TGFB2
GO:0032801	BP	23	0.06379	1	receptor catabolic process	TGFB1, NEDD4, BECN1, KIF16B, LGMN, PIK3R4, SNX25, SMURF1, UVRAG, SH3GLB1, AP2A2, AP2A1, CLTA, AP2S1, AP2B1, VLDLR, CLTC, PCSK9, MYLIP, AP2M1, RNF43, ZNRF3, BECN2
GO:0014896	BP	13	0.06392	1	muscle hypertrophy	IGF1, SORBS2, PDLIM5, TCAP, CAMTA2, HDAC4, INPP5F, CYBA, HTR2B, CSRP3, TTN, RYR2, MYOC
GO:1904714	BP	8	0.06405	1	regulation of chaperone-mediated autophagy	CTSA, GFAP, EEF1A1, EEF1A2, ATP13A2, SNRNP70, SNCA, PLK3
GO:0004532	MF	39	0.06405	1	exoribonuclease activity	EXOSC10, EXOSC9, EXOSC2, EXOSC7, ZC3H12A, EXOSC6, EXOSC8, DCPS, EXOSC4, EXOSC5, EXOSC3, CNOT7, CNOT6, EXOSC1, DCP2, PAN2, PDE12, ERI1, DIS3L2, PNPT1, DIS3L, ISG20, TOE1, USB1, XRN2, ISG20L2, CNOT8, DIS3, PARN, REXO2, ERI3, PNLDC1, ERI2, CNOT1, PAN3, CNOT6L, CNOT2, NOCT, XRN1
GO:0090500	BP	4	0.06418	1	endocardial cushion to mesenchymal transition	ENG, ACVRL1, HAS2, EFNA1
GO:0000460	BP	24	0.06418	1	maturation of 5.8S rRNA	MTREX, EXOSC10, C1D, NOL9, MPHOSPH6, EXOSC4, PES1, WDR12, FTSJ3, URB1, UTP20, NOP14, RPS21, RRS1, RPSA, ABT1, KRI1, EXOSC7, ERI3, EXOSC3, ERI1, EXOSC2, EXOSC8, EXOSC9
GO:0009812	BP	11	0.06418	1	flavonoid metabolic process	SULT1B1, SULT1A1, UGT1A9, UGT1A1, UGT1A7, UGT1A10, UGT1A8, UGT1A3, UGT1A6, UGT1A5, UGT1A4
GO:0090196	BP	9	0.06445	1	regulation of chemokine secretion	ALOX15B, IL33, C5, TNF, LPL, CSF1R, CHIA, MBP, F2RL1
GO:0070175	BP	4	0.06458	1	positive regulation of enamel mineralization	ODAPH, AMTN, ENAM, DSPP
GO:0003917	MF	3	0.06472	1	DNA topoisomerase type I activity	TOP1, TOP3A, TOP1MT
GO:0060399	BP	3	0.06472	1	positive regulation of growth hormone receptor signaling pathway	JAK2, MBD5, GHRL
GO:0030835	BP	16	0.06472	1	negative regulation of actin filament depolymerization	PLEKHH2, LIMA1, GSN, VIL1, SCIN, ADD1, ADD2, EPS8, TWF2, TRIOBP, TWF1, ADD3, CAPZB, CAPZA1, CAPZA2, CAPZA3
GO:1905820	BP	9	0.06472	1	positive regulation of chromosome separation	NUMA1, RB1, CUL3, ESPL1, DLGAP5, NSMCE2, ANAPC4, ANAPC5, CDT1
GO:0006488	BP	16	0.06499	1	dolichol-linked oligosaccharide biosynthetic process	MPDU1, ALG3, ALG14, ALG1, ALG12, ALG8, DPAGT1, ALG2, ALG9, SRD5A3, ALG6, MVD, DHDDS, DOLPP1, NUS1, DOLK
GO:1903564	BP	7	0.06499	1	regulation of protein localization to cilium	CCDC66, LZTFL1, GAS8, CCDC88A, CROCC, ENTR1, EFCAB7
GO:0120114	CC	68	0.06513	1	Sm-like protein family complex	SLU7, SNRPA1, SNRPB, GEMIN4, SNRPE, SNRPF, SNRPG, LSM6, SNRPD1, SNRPD2, SNRPD3, SNRPN, SF3A2, TGS1, ARFGEF1, LSM11, LSM10, PRPF4, SNRNP200, PRPF6, CD2BP2, SNRNP40, DDX23, PRPF8, TXNL4B, TXNL4A, PRPF18, SNRNP70, SNRPA, SNRPC, PRPF39, LUC7L3, PRPF40A, LUC7L2, LUC7L, SNRPB2, PRPF40B, SF3B1, SF3A3, SF3A1, PHF5A, SF3B6, SF3B2, SF3B5, DDX39B, PRPF31, LSM5, LSM8, LSM4, LSM3, LSM7, LSM2, SNU13, SART3, PP…
GO:0089718	BP	9	0.06513	1	amino acid import across plasma membrane	SLC1A3, SLC1A2, SLC1A1, SLC7A2, SLC7A1, SLC1A6, SLC3A2, SLC6A5, SLC36A4
GO:0097329	BP	7	0.06513	1	response to antimetabolite	DHFR, KAT7, BLM, SPIDR, DDX11, NSMCE3, TIMELESS
GO:0034714	MF	3	0.06526	1	type III transforming growth factor beta receptor binding	TGFB1, TGFB3, TGFB2
GO:1990743	BP	4	0.06526	1	protein sialylation	ST8SIA3, ST3GAL4, ST3GAL2, ST6GALNAC2
GO:0048025	BP	12	0.06554	1	negative regulation of mRNA splicing, via spliceosome	SAP18, SRSF10, U2AF2, PTBP1, C1QBP, SRSF4, SFSWAP, SRSF9, SRSF6, RNPS1, SRSF7, SRSF12
GO:0097009	BP	21	0.06554	1	energy homeostasis	DLL1, CD36, STAT3, LEPR, PRKAA2, IRX3, AMPD2, EIF4G1, FOXO1, PRKAA1, NR1D2, METRNL, BMP8A, FLCN, NR4A3, OMA1, MRAP2, PASK, SGIP1, MLXIPL, PPARGC1A
GO:0005642	CC	4	0.06568	1	annulate lamellae	XPO1, RANBP2, EIF5A, BICD2
GO:0006418	BP	43	0.06568	1	tRNA aminoacylation for protein translation	EEF1E1, NARS, FARS2, EPRS, HARS, DARS, WARS, TARS, VARS, GARS, IARS, QARS, AARS, CARS, HARS2, SARS, RARS, YARS, MARS, AIMP1, AIMP2, LARS2, KARS, PPA1, RARS2, DARS2, MARS2, PPA2, SARS2, IARS2, LARS, WARS2, YARS2, AARS2, NARS2, CARS2, EARS2, FARSB, FARSA, PARS2, TARSL2, TARS2, VARS2
GO:0034605	BP	45	0.06568	1	cellular response to heat	HTRA2, PDCD6, SLU7, BAG3, IL1A, FGF1, THBS1, HMOX1, HSPA1A, HSPA1B, MAPT, TPR, HSPA6, PRKACA, ATXN3, VCP, YWHAE, SUMO1, HSF1, HIKESHI, IER5, ANO1, TRPV1, ZFAND1, CLPB, DHX36, TRPV4, TCIM, DAXX, STUB1, HSPA1L, HSPA9, HSPA8, HSP90AA1, HSF4, HSF2, HSPA5, HSPA13, HSPA14, HSPA7, HSF5, HSPA2, POLR2D, HSBP1, HSBP1L1
GO:0060856	BP	4	0.06582	1	establishment of blood-brain barrier	MFSD2A, ENG, WNT7B, MXRA8
GO:0060512	BP	4	0.06596	1	prostate gland morphogenesis	FGFR2, SOX9, NKX3-1, CRIP1
GO:0004142	MF	3	0.0661	1	diacylglycerol cholinephosphotransferase activity	CHPT1, CDS1, CEPT1
GO:0060913	BP	3	0.0661	1	cardiac cell fate determination	ISL1, MESP1, SOX17
GO:0042359	BP	13	0.0661	1	vitamin D metabolic process	CYP27B1, CUBN, GC, CYP1A1, CYP11A1, CYP3A4, VDR, LRP2, CYP24A1, CYP2R1, PIAS4, LGMN, FGF23
GO:0003955	MF	3	0.06624	1	NAD(P)H dehydrogenase (quinone) activity	CBR4, NQO2, NQO1
GO:0005344	MF	12	0.06638	1	oxygen carrier activity	HBB, CYGB, IPCEF1, NGB, HBE1, HBD, HBQ1, HBZ, HBG1, HBG2, HBM, HBA1
GO:0005833	CC	11	0.06638	1	hemoglobin complex	CYB5R3, HBB, HBA1, AHSP, HBZ, HBM, HBG2, HBD, HBE1, HBG1, HBQ1
GO:0071494	BP	3	0.06667	1	cellular response to UV-C	CARD16, ST20, IMPACT
GO:1903409	BP	18	0.06695	1	reactive oxygen species biosynthetic process	INAVA, GBF1, NOX4, DDAH2, NQO1, NOS3, NOS1, GCHFR, GCH1, AKT1, NOS2, SPR, ARG2, CYP1B1, SOD1, CYBA, DUOX2, DUOX1
GO:0006998	BP	42	0.0671	1	nuclear envelope organization	TOR1A, NUP155, SUN1, CTDNEP1, DMPK, REEP3, NUP93, LEMD2, TMEM170A, REEP4, SUN2, VPS4A, SPAG4, SUN3, LEMD3, SUN5, CHMP2A, CHMP7, CHMP4B, SPAST, UBXN2B, UBXN2A, NSFL1C, BANF1, LMNA, ANKLE2, VRK1, PLK1, DCTN1, AKAP8L, CCNB2, PRKCB, CDK1, CCNB1, PRKCA, LPIN1, CNEP1R1, NEK9, NEK6, TMEM43, GPER1, TARDBP
GO:0044611	CC	3	0.06725	1	nuclear pore inner ring	NUP205, NUP188, NUP155
GO:0060211	BP	14	0.06739	1	regulation of nuclear-transcribed mRNA poly(A) tail shortening	TOB1, TENT4A, TENT4B, CNOT1, PABPC1, ZFP36, BTG2, CPEB3, TNRC6C, CNOT7, AGO2, TNRC6B, TNRC6A, POLR2G
GO:0003707	MF	12	0.06754	1	steroid hormone receptor activity	PGRMC2, NR3C2, ABHD2, PPARA, ESR2, OR51E2, PAQR7, PAQR8, ESR1, GPER1, NKX3-1, LEF1
GO:0035613	MF	13	0.06769	1	RNA stem-loop binding	EPRS, MYH10, DHX9, ZC3H12A, RC3H1, METTL16, CPEB3, LARP6, RC3H2, RBPMS, RBPMS2, SNRPA, SNRPB2
GO:0060055	BP	8	0.06769	1	angiogenesis involved in wound healing	ITGB3, SRF, HPSE, PRCP, CD34, MCAM, ADIPOR2, NDNF
GO:0032640	BP	4	0.06783	1	tumor necrosis factor production	TLR2, APP, TLR9, HMGB1
GO:0045842	BP	8	0.06783	1	positive regulation of mitotic metaphase/anaphase transition	RB1, CUL3, ESPL1, DLGAP5, NSMCE2, ANAPC4, ANAPC5, CDT1
GO:1903749	BP	54	0.06798	1	positive regulation of establishment of protein localization to mitochondrion	TP73, TP53, GZMB, BCL2, YWHAQ, NMT1, YWHAB, SFN, MAPK8, BID, YWHAG, YWHAE, YWHAZ, E2F1, YWHAH, TP53BP2, PMAIP1, TFDP1, TFDP2, CASP8, BAD, PPP1R13B, TP63, BBC3, LEPROT, HTRA2, ATG13, ABLIM3, ARIH2, RAC2, CSNK2A2, HSPA1L, GSK3A, NPEPPS, UBE2D3, UBE2L3, SREBF2, FZD5, RHOU, MICALL2, UBE2J2, UBL4B, BAP1, FBXW7, RNF31, PINK1, UBL5, VPS11, HPS4, TOMM7, USP36, SAE1, SH3GLB1, PDCD5
GO:0032962	BP	4	0.06798	1	positive regulation of inositol trisphosphate biosynthetic process	LHCGR, HRH1, P2RY6, GPER1
GO:0035497	MF	8	0.06798	1	cAMP response element binding	JUN, ATF2, CREB1, HMGA2, E4F1, CREB3L2, NR4A3, CREB3L1
GO:0004969	MF	4	0.06798	1	histamine receptor activity	HRH1, HTR6, HRH4, HRH2
GO:0098911	BP	15	0.06813	1	regulation of ventricular cardiac muscle cell action potential	JUP, DSP, DSC2, CAV1, DLG1, CACNA1C, DSG2, TRPM4, RYR2, PKP2, CTNNA3, BIN1, KCNE3, NOS1AP, RNF207
GO:0030388	BP	9	0.06828	1	fructose 1,6-bisphosphate metabolic process	ALDOA, ALDOB, ALDOC, PFKL, TIGAR, PFKP, FBP2, PFKM, FBP1
GO:0008210	BP	14	0.06828	1	estrogen metabolic process	UGT2B11, HSD17B1, UGT1A1, SULT1E1, SULT1A1, HSD17B4, CYP1B1, AKR1B15, CYP19A1, HSD3B1, HSD17B2, HSD17B11, HSD17B8, HSD17B14
GO:0061205	BP	3	0.06828	1	paramesonephric duct development	LHX1, WNT4, STRA6
GO:1904380	BP	15	0.06874	1	endoplasmic reticulum mannose trimming	RNF103, MARCH6, TRIM13, OS9, SYVN1, RNF139, RNF185, RNF5, DERL2, UGGT2, UGGT1, SEL1L, MAN1B1, AMFR, EDEM2
GO:0046824	BP	41	0.06889	1	positive regulation of nucleocytoplasmic transport	NEDD4, EFCAB7, IPO5, PIK3R2, HDAC3, CHP2, ZPR1, BAG3, TGFB1, TPR, CDH1, HCLS1, JUP, PIK3R1, SMAD3, PRKCD, HYAL2, TRIM28, ZIC1, ZC3H12A, ECT2, DMAP1, RBM22, RAPGEF3, IL1B, TP53, GSK3B, YWHAE, CAMK1, GAS6, ANP32B, XPO4, TCF7L2, GTSE1, RIOK2, NCBP2, KHDRBS1, DHX9, CPSF6, RBM27, RBM26
GO:1905459	BP	7	0.06904	1	regulation of vascular associated smooth muscle cell apoptotic process	IGF1, DNMT1, E2F3, MFN2, SOD2, PPARG, PDCD4
GO:0030073	BP	19	0.06904	1	insulin secretion	ADCYAP1, GAL, PDX1, FAM3B, CAMK2G, NEUROD1, PTPRN, CYB5R4, SLC30A8, MAFA, SNX19, PARK7, RIMS2, ANXA1, SELENOT, RAB11B, RAB11FIP2, PTPRN2, RAB11FIP5
GO:0008305	CC	23	0.0692	1	integrin complex	ITGA10, ITGB3, ITGB2, ITGB1, ITGAV, ITGAM, ITGA2, ITGAL, ITGA3, ITGA8, ITGA1, BST1, ITGAD, ITGA9, ITGA11, ITGBL1, ITGB8, ITGB6, ITGB7, ITGB4, ITGB5, EMILIN1, ITGA4
GO:0048679	BP	10	0.0692	1	regulation of axon regeneration	STK24, SCARF1, CNTF, KLK8, EPHA4, PTPRS, RTN4RL1, CERS2, RTN4R, INPP5F
GO:0006110	BP	31	0.0692	1	regulation of glycolytic process	ZBTB7A, ECD, PGAM1, GCK, PRKAG1, EIF6, GCKR, JMJD8, PRKAG2, CBFA2T3, FBP1, HDAC4, PPARA, ACTN3, GAPDHS, PFKFB2, ENTPD5, INS, IGF1, INSR, ARNT, PRKAA2, PRKAA1, HIF1A, PFKFB3, PFKFB4, PRXL2C, P2RX7, ZBTB20, MLXIPL, NCOR1
GO:0003198	BP	8	0.0692	1	epithelial to mesenchymal transition involved in endocardial cushion formation	SNAI2, SNAI1, BMP4, ENG, NOTCH1, FGF8, RBPJ, HEYL
GO:0031629	BP	12	0.06935	1	synaptic vesicle fusion to presynaptic active zone membrane	PRRT2, STX3, STX1A, SNAP23, STX2, STX1B, STX4, STX11, SNAP25, SNAP29, SNAP47, STX19
GO:0051891	BP	5	0.06935	1	positive regulation of cardioblast differentiation	GATA4, NKX2-5, TGFB2, TBX5, DHX36
GO:0051560	BP	18	0.06935	1	mitochondrial calcium ion homeostasis	LETM1, SLC8A3, SLC8B1, MICU2, PDZD8, MAIP1, MICU1, SMDT1, C19orf12, MCUB, AFG3L2, MCU, ANXA6, ATP2A1, TGM2, RAP1GDS1, MCUR1, FIS1
GO:0043244	BP	74	0.06935	1	regulation of protein complex disassembly	IRAK3, MTRF1, ETF1, OGFOD1, UPF1, GLE1, JMJD4, SETX, SLN, TNF, CLEC16A, RUBCN, PHF23, UBQLN4, CLASP2, APC, TTBK2, TAOK1, CLASP1, NAV3, ARHGEF2, STMN2, CIB1, KATNB1, TRIM54, HDGFL3, SPEF1, CAMSAP3, APC2, CAMSAP1, CAMSAP2, PLEKHH2, LIMA1, GSN, VIL1, SCIN, ADD1, ADD2, EPS8, TWF2, TRIOBP, TWF1, ADD3, CAPZB, CAPZA1, CAPZA2, CAPZA3, GBA, INSR, IGF1R, BNIP3, IRGM, ADRB2, CALCOCO2, SMCR8, FYCO1, UVRAG, P…
GO:0072109	BP	5	0.06935	1	glomerular mesangium development	ACTA2, PDGFB, CD34, EGR1, PDGFRB
GO:0097542	CC	43	0.06951	1	ciliary tip	TTC26, KIF3C, KIF3B, GLI1, GLI2, GLI3, DYNLL1, IFT88, KIF7, ULK3, TTC21B, IFT20, TTC30B, DYNC2H1, WDR19, DYNC2LI1, TRAF3IP1, DYNLRB2, WDR60, IFT81, KIFAP3, CLUAP1, WDR34, DYNLL2, IFT43, IFT74, IFT140, SMO, IFT27, IFT22, IFT122, DYNLRB1, CYLD, IFT46, IFT57, IFT80, WDR35, IFT172, SUFU, ICK, IFT52, KIF3A, HSPB11
GO:2000514	BP	46	0.06951	1	regulation of CD4-positive, alpha-beta T cell activation	AGER, SH3RF1, LGALS9, IFNG, HMGB1, RUNX1, RUNX3, CBFB, RC3H1, TNFSF4, JAK3, SOCS5, ANXA1, SMAD7, ZC3H12A, RC3H2, TBX21, LOXL3, ZBTB7B, SOCS1, NCKAP1L, MYB, CD80, CCL19, RARA, CD86, PRKCZ, IL18, NLRP3, NFKBID, NFKBIZ, MALT1, IL12B, IL12RB1, IL23R, IL23A, IRF4, IL27, TARM1, TWSG1, XCL1, VSIR, CD274, CD55, TGFBR2, PRKCQ
GO:0043022	MF	37	0.06966	1	ribosome binding	SRP72, EIF2S1, RPSA, SRP19, SLFN14, IGHMBP2, BAG6, EIF6, SEC61A1, ETF1, RACK1, ZC3H12A, NAA16, EFL1, CPEB2, YTHDF3, ZNF598, ERI1, GEMIN5, PYM1, NAA15, EIF2A, YTHDF1, SRP68, SBDS, MTRF1L, MTIF3, CPEB1, CPEB3, EEF2, MAIP1, MTRF1, CPEB4, PELO, C1QBP, OXA1L, MRPS27
GO:0032057	BP	4	0.06982	1	negative regulation of translational initiation in response to stress	EIF2S1, ATF4, EIF2AK3, EIF2AK4
GO:0003085	BP	9	0.06998	1	negative regulation of systemic arterial blood pressure	GPR37L1, BMPR2, NPPB, NPPA, PRCP, ADRB2, ADRB1, ADRB3, SOD2
GO:0060736	BP	4	0.06998	1	prostate gland growth	PSAP, PSAPL1, SOX9, FGFR2
GO:0003214	BP	14	0.06998	1	cardiac left ventricle morphogenesis	CPE, TGFBR2, NOTCH1, NPY2R, GSK3A, RBPJ, FOXF1, NPY5R, SFRP2, HEY2, HAND1, TBX5, SMAD4, RYR2
GO:0019098	BP	5	0.07029	1	reproductive behavior	APP, DRD1, MTNR1A, AVPR1A, OXTR
GO:1902683	BP	4	0.07045	1	regulation of receptor localization to synapse	HRAS, RAP1A, STX7, DBN1
GO:0048668	BP	3	0.07045	1	collateral sprouting	BDNF, COBL, APP
GO:0045329	BP	4	0.07045	1	carnitine biosynthetic process	BBOX1, ACADM, SHMT1, ALDH9A1
GO:0006858	BP	3	0.07062	1	extracellular transport	WWP2, ARRDC1, TSG101
GO:0060351	BP	27	0.07078	1	cartilage development involved in endochondral bone morphogenesis	HOXA11, TRPV4, SOX9, NPPC, ANXA6, VIT, COL12A1, MATN1, COL6A1, COL21A1, COL7A1, SCARA3, MBL2, COL14A1, MATN4, MATN3, COL20A1, MATN2, VWA1, COCH, VWA2, COL6A3, COL6A2, ANXA2P2, ANXA2, CER1, STC1
GO:1901983	BP	53	0.07094	1	regulation of protein acetylation	GSK3B, SIRT1, PARK7, KLF15, SNCA, SET, CTBP1, TAF7, SDR16C5, NOC2L, BRCA1, SPI1, PIH1D1, SIN3A, ZNF451, ARNTL, RAPGEF3, CAMK1, FAM161A, TAOK1, KAT5, CEP295, TERF2IP, PRKAA2, PRKAA1, RPS6KA5, RPS6KA4, IL1B, MAPK3, NOS1, ARRB1, PAXIP1, BRD7, PPARGC1A, RUVBL2, TADA2B, TADA2A, WBP2, KAT7, MUC1, SMARCB1, AUTS2, LIF, SMAD4, SOX4, MYOCD, FLCN, SETD5, EID1, KMT2A, IWS1, CHEK1, HDAC5
GO:0061356	BP	3	0.07094	1	regulation of Wnt protein secretion	WLS, PTPN23, OPRM1
GO:0044706	BP	73	0.0711	1	multi-multicellular organism process	SEMG1, TAC1, EDDM3A, KLK14, HYAL3, SMCP, DKKL1, TNP2, LGALS9, NPPA, FSHB, AMBP, RLN2, RLN1, CRH, BCL2, PSG1, PSG2, SCGB1A1, PTHLH, IDO1, HPGD, ADCYAP1, PZP, ENDOU, CRHBP, CRHR1, PRLHR, PSG9, PSG4, PSG6, COL16A1, OVGP1, PSG7, PAPPA, BYSL, INSL4, PSG5, TEAD3, EPYC, CLIC5, TFCP2L1, TAC3, LNPEP, PSG11, CORIN, OXTR, PRL, ACOD1, SOD1, CALCA, IL1B, SPP1, PRLR, RPL29, EMP2, PPARD, PCSK5, GGN, HAVCR2, APO…
GO:0043308	BP	3	0.0711	1	eosinophil degranulation	CCL3, VAMP2, VAMP8
GO:0042417	BP	16	0.0711	1	dopamine metabolic process	PRKN, DRD2, DRD1, DRD4, DRD3, SNCAIP, LRTOMT, COMT, TH, DAO, GCH1, SNCA, TGFB2, DBH, MOXD1, MOXD2P
GO:0071392	BP	20	0.0711	1	cellular response to estradiol stimulus	RAMP3, EGFR, ESR1, H2AFZ, MYOD1, MYOG, CRHBP, NRIP1, POU4F1, POU4F2, CCDC62, SFRP1, KAT5, FAM210B, GPER1, ZNF703, RUVBL2, NCOA3, SSTR2, SSTR1
GO:0032355	BP	32	0.0711	1	response to estradiol	SOCS2, TGFB1, GH1, ESR1, CTNNB1, STAT3, STAT5B, FOXA1, STRN3, WNT8B, ANXA1, CSN1S1, GGT1, RAMP3, EGFR, H2AFZ, MYOD1, MYOG, CRHBP, NRIP1, POU4F1, POU4F2, CCDC62, SFRP1, KAT5, FAM210B, GPER1, ZNF703, RUVBL2, NCOA3, SSTR2, SSTR1
GO:0051661	BP	4	0.0711	1	maintenance of centrosome location	GPSM2, SPOUT1, AKAP9, TBCCD1
GO:1900365	BP	4	0.0711	1	positive regulation of mRNA polyadenylation	NUDT21, HSF1, CPEB3, CPEB1
GO:0089709	BP	4	0.07126	1	L-histidine transmembrane transport	SLC25A29, SLC38A3, SLC15A4, SLC38A7
GO:0097084	BP	5	0.07126	1	vascular smooth muscle cell development	ENG, HES1, HEY2, VEGFA, NOTCH1
GO:2000766	BP	7	0.07126	1	negative regulation of cytoplasmic translation	CPEB2, RBM24, CPEB1, UNK, CPEB3, CPEB4, RPL13A
GO:1904953	BP	10	0.07159	1	Wnt signaling pathway involved in midbrain dopaminergic neuron differentiation	LRP6, WNT1, RYK, WNT5A, WNT3A, FZD1, WNT2, CTNNB1, WNT3, WNT9B
GO:0000030	MF	26	0.07176	1	mannosyltransferase activity	TMTC4, TMTC3, PIGZ, TMTC1, TMTC2, PIGB, ALG1, ALG12, PIGV, POMT2, POMT1, ALG9, DPY19L3, DPY19L2, DPY19L1, DPY19L2P1, DPY19L2P2, DPY19L4, ALG11, ALG3, ALG8, ALG2, DPM1, SDF2, DPM2, DPM3
GO:0033119	BP	17	0.07176	1	negative regulation of RNA splicing	PTBP3, PTBP1, TMBIM6, RPS13, RPS26, PTBP2, SAP18, SRSF10, U2AF2, C1QBP, SRSF4, SFSWAP, SRSF9, SRSF6, RNPS1, SRSF7, SRSF12
GO:0005795	CC	55	0.07193	1	Golgi stack	RAB27B, NSF, RAB14, GALNT2, CLN3, COG2, GOLGB1, RAB30, LPCAT2, GOLGA7, MARCH9, VRK1, AKAP9, RAB34, PLK3, ZFYVE1, TMBIM4, MARCH4, TRAPPC4, USO1, STX16, GCNT1, GGTA1P, GOLGA5, SORL1, GOLPH3, GOLPH3L, GOLGA2, LLGL1, GOLT1A, XYLT1, ATL1, NECAB3, TMEM59, GOLGA8A, GOLGA6D, GOLGA8J, GOLGA8B, GOLGA8M, GOLGA6B, NSG2, B4GALT1, SGMS1, HID1, YIPF2, YIPF1, BET1L, BET1, MAN2A1, B3GALT6, GOSR1, TMEM115, TMEM87A…
GO:0010677	BP	28	0.07193	1	negative regulation of cellular carbohydrate metabolic process	GSK3A, PLEK, PGP, SOGA1, INS, MST1, GCK, CLK2, SIK1, EP300, ADIPOQ, CRY1, C1QTNF3, C1QTNF12, CBFA2T3, FBP1, HDAC4, PPARA, ACTN3, ENPP1, GSK3B, PASK, SELENOS, INPP5K, PRKN, GCKR, MIDN, FOXA2
GO:0110020	BP	68	0.07226	1	regulation of actomyosin structure organization	ROCK2, SLC9A1, PTGER4, CDC42, RAC1, ROCK1, ALMS1, ASAP3, TSC1, FHOD1, ITGB1BP1, NRP1, ARHGEF10, SORBS3, ARHGEF15, RAPGEF3, WNT11, ABL1, APOA1, RHOC, SERPINF2, TPM1, TGFB3, EPHA1, PFN2, NF2, TGFBR1, PXN, PPM1F, S100A10, RHOA, CD47, ARHGEF5, PAK1, TESK1, CARMIL1, GPR65, SFRP1, PPM1E, LPAR1, MYOC, RGCC, SYNPO2L, ARHGEF10L, EVL, LIMCH1, LIMK1, CLASP2, PFN1, MET, TACSTD2, STMN1, PPFIA1, CLASP1, PHLDB2…
GO:0070087	MF	5	0.07243	1	chromo shadow domain binding	SP100, CHAF1A, TRIM28, LBR, NIPBL
GO:0043198	CC	16	0.07243	1	dendritic shaft	GIPC1, APP, MAP2, PRKAR2B, NSF, EPHA4, MAP1A, MPP2, GRM7, CNIH2, ZNF804A, CNIH3, GPER1, RTN4R, SYNDIG1, CRIPT
GO:0035511	BP	5	0.0726	1	oxidative DNA demethylation	TDG, ALKBH2, ALKBH1, FTO, ALKBH3
GO:0002825	BP	20	0.07277	1	regulation of T-helper 1 type immune response	XCL1, TNFSF4, JAK3, IL12B, CCR2, IL12RB1, SLC11A1, IL23R, NLRP10, IL23A, IL6R, SOCS5, ANXA1, CD80, CCL19, IL1B, IL1R1, IL18R1, IL18, IL27
GO:1900535	BP	3	0.07277	1	palmitic acid biosynthetic process	ACOT7, ACOT11, ACOT12
GO:0044827	BP	12	0.07294	1	modulation by host of viral genome replication	IFI27, PRKN, CCNK, CCL8, ZC3H12A, VAPA, EIF2AK4, PPIB, TBC1D20, NUCKS1, YTHDC2, FBXL2
GO:0070936	BP	50	0.07294	1	protein K48-linked ubiquitination	UBE2C, PRKN, MARCH6, RNF8, UBR5, ARIH2, TNFAIP3, IFI27, CDC34, UBE2D1, UBE2E1, TTC3, UBE2G2, UBE2D3, UBE2K, UBE2G1, UBE2H, UBE2D2, UBE2B, RNF4, UBE3A, SKP2, RNF187, UBE2R2, SYVN1, HACE1, RNF152, ZNRF1, DTX3L, UBE2Q2, RFFL, RNF34, UBE2E3, PELI1, ITCH, UBE2E2, NEDD4L, RNF5, RNF126, UBE2T, TOPORS, RNF146, RNF216, BFAR, KLHL3, AMFR, RNF6, UBE2D4, RNF115, TRIM32
GO:0034113	BP	30	0.07294	1	heterotypic cell-cell adhesion	ITGB3, ITGB2, ITGB1, CD2, ITGAV, ITGA5, ITGA4, CD1D, CD58, VCAM1, ITGAX, ITGB7, CD200, ITGAD, MADCAM1, ITGA7, RNASE10, IZUMO1, LILRB2, CD200R1, PARVA, CXADR, JUP, DSP, DSC2, DSG2, PKP2, CTNNA3, SIRPA, CD47
GO:0008227	MF	55	0.07329	1	G protein-coupled amine receptor activity	TAAR3P, TAAR2, TAAR6, TAAR9, TAAR1, TAAR5, TAAR8, ADRA2B, OR5T1, ADRA1B, ADRA2A, ADRA1D, ADRA2C, OR56A5, ADRB1, ADRA1A, DRD3, OR13F1, OR56A4, OR56A1, ADRB3, ADRB2, DRD2, HRH1, HTR6, HRH4, HRH2, HTR1A, HTR1D, HTR1B, HTR2A, HTR1E, HTR1F, HTR2B, HTR5A, HTR4, OR10H1, CHRM3, OR10H5, OR10H3, OR10H2, OR10H4, HRH3, DRD4, OR11H7, OR11H4, OR5T3, OR5T2, CHRM5, CHRM1, CHRM2, CHRM4, OR10J5, OR6T1, HTR7
GO:0014809	BP	4	0.07329	1	regulation of skeletal muscle contraction by regulation of release of sequestered calcium ion	GSTM2, CASQ1, CASQ2, GSTO1
GO:0045648	BP	23	0.07346	1	positive regulation of erythrocyte differentiation	FOXO3, INHBA, HSPA1A, HSPA1B, ETS1, ZNF16, TAL1, HMGB2, ACVR2A, ARNT, ACVR1B, STAT3, STAT1, STAT5B, NCKAP1L, MED1, MAPK11, MAPK14, HIF1A, ANKRD54, RHEX, FAM210B, PRMT1
GO:0046637	BP	44	0.07346	1	regulation of alpha-beta T cell differentiation	SH3RF1, LGALS9, IFNG, HMGB1, RUNX1, RUNX3, CBFB, RC3H1, TNFSF4, JAK3, SOCS5, ANXA1, SMAD7, ZC3H12A, RC3H2, TBX21, LOXL3, ZBTB7B, SOCS1, NCKAP1L, MYB, CD80, CCL19, RARA, CD86, PRKCZ, IL18, NLRP3, NFKBID, NFKBIZ, MALT1, IL12B, IL12RB1, IL23R, IL23A, IRF4, IL27, PNP, GLI3, IHH, SHH, TGFBR2, PRDM1, ZNF683
GO:0006004	BP	13	0.07363	1	fucose metabolic process	FUOM, FPGT, FUCA1, FUCA2, FUT1, FUT4, FUT6, FUT2, FUT5, FUT7, FUT10, FUT8, FUT9
GO:0031529	BP	17	0.07381	1	ruffle organization	CCL21, CSF1R, PLEK, TPM1, CCR7, ARFIP2, RAC1, CARMIL1, CYFIP1, CORO1B, PLEKHA1, LIMA1, AIF1, ARF6, PIP5K1A, INPP5K, AIF1L
GO:0000186	BP	36	0.07416	1	activation of MAPKK activity	MAP3K13, MAP3K7, MOS, NGF, RAF1, NTRK1, BMP4, EIF2AK2, F2R, TGFBR1, CRK, CRKL, ADAM9, RAPGEF1, CARTPT, LRRK2, FRS2, MAP3K5, MAP3K20, TAOK2, KIDINS220, MAP3K4, TAOK1, MAP3K6, TAOK3, EGFR, MAP3K8, MAP3K1, MAP3K9, MAP3K10, MAP3K12, MAP3K11, RIPK2, MLKL, RIPK1, TNIK
GO:0031134	BP	3	0.07416	1	sister chromatid biorientation	RB1, CHAMP1, BOD1
GO:0070577	MF	18	0.07416	1	lysine-acetylated histone binding	TRIM24, BRD4, BRD2, MLLT3, SMARCA4, KMT2A, PSME4, BRD3, BRDT, CARM1, TAF1L, PHIP, DPF2, BRD9, BRD7, BAZ2A, ATAD2B, ZMYND8
GO:0005587	CC	4	0.07416	1	collagen type IV trimer	COL4A1, COL4A2, COL4A4, COL4A3
GO:0044793	BP	9	0.07434	1	negative regulation by host of viral process	LTF, PRKN, CCNK, CCL8, ZC3H12A, VAPA, EIF2AK4, APCS, PTX3
GO:0035999	BP	8	0.07434	1	tetrahydrofolate interconversion	TYMS, MTHFD1, SHMT1, MTHFR, MTHFS, MTHFD2, ST20-MTHFS, MTHFD2L
GO:2001243	BP	72	0.07434	1	negative regulation of intrinsic apoptotic signaling pathway	NDUFS3, URI1, BCL2, SRC, MMP9, PPIF, PLAUR, BCL2L1, HERPUD1, RTKN2, PINK1, NDUFA13, NOC2L, BCL2L2, BCL2A1, MCL1, HTRA2, NOL3, VNN1, INS, SOD2, HSPB1, AKT1, MAPK7, NFE2L2, SIRT1, BAG5, NME5, PRKN, HIF1A, PARK7, TRAP1, EPO, YBX3, ARHGEF2, SNAI2, SNAI1, CLU, TPT1, ACKR3, CXCL12, CDKN2D, TRIM32, DDIAS, CCAR2, SFRP2, TMEM161A, TRIAP1, KDM1A, CD74, MIF, MUC1, CD44, TAF9, ZNF385A, ING2, MARCH7, CREB3, O…
GO:0071870	BP	22	0.07434	1	cellular response to catecholamine stimulus	ADCY6, DRD1, DRD5, GNG2, GNB1, NR4A3, PRKACA, SLC9A1, ATP2B4, SNCA, KCNQ1, PDE4B, SIRT2, RYR2, APLP1, PRKN, ABL1, ATF4, MAPK3, MAPK1, GABPA, LRRK2
GO:0090091	BP	7	0.07434	1	positive regulation of extracellular matrix disassembly	CLASP2, MELTF, FSCN1, DDR2, CARMIL2, CLASP1, PDPN
GO:0071797	CC	5	0.07434	1	LUBAC complex	PRKN, RNF31, RBCK1, SHARPIN, OTULIN
GO:0051589	BP	10	0.07434	1	negative regulation of neurotransmitter transport	HTR1B, LILRB1, HRH3, PNKD, SYT11, SLC30A1, PRKN, ARL6IP5, NOS1, SNCA
GO:0003417	BP	24	0.07434	1	growth plate cartilage development	ANXA2P2, ANXA2, NPPC, ANXA6, VIT, COL12A1, MATN1, COL6A1, COL21A1, COL7A1, SCARA3, MBL2, COL14A1, MATN4, MATN3, COL20A1, MATN2, VWA1, COCH, VWA2, COL6A3, COL6A2, CER1, STC1
GO:0005997	BP	4	0.07434	1	xylulose metabolic process	XYLB, DCXR, TKT, TALDO1
GO:0060398	BP	5	0.07434	1	regulation of growth hormone receptor signaling pathway	JAK2, MBD5, GHRL, LEPROT, GDF15
GO:0010715	BP	14	0.07434	1	regulation of extracellular matrix disassembly	FGFR4, LRP1, DDR1, DDR2, CST3, TGFB1, DPP4, FAP, CLASP2, MELTF, FSCN1, CARMIL2, CLASP1, PDPN
GO:0035988	BP	4	0.07434	1	chondrocyte proliferation	FGFR3, STC1, HMGA2, DDR2
GO:1903573	BP	40	0.07434	1	negative regulation of response to endoplasmic reticulum stress	CLU, RACK1, WFS1, ATF6B, HSPA5, BFAR, DNAJB9, PPP1R15A, NCK1, PTPN1, PPP1R15B, CREB3, PRKN, OPA1, TXNDC12, HSPA1A, XBP1, TMBIM6, BCL2L1, HERPUD1, LRRK2, SYVN1, CREB3L1, PARK7, SELENOS, NCK2, DNAJC3, UBXN1, USP25, SGTA, USP14, SVIP, UBE2G2, OS9, UBAC2, ERLEC1, DERL3, DERL2, UBE2J1, YOD1
GO:1900426	BP	7	0.07452	1	positive regulation of defense response to bacterium	SIGLEC16, CYBA, NLRP10, PGC, KLK7, KLK5, F2RL1
GO:0043470	BP	36	0.07452	1	regulation of carbohydrate catabolic process	ZBTB7A, ECD, PGAM1, GCK, PRKAG1, EIF6, GCKR, JMJD8, PRKAG2, CBFA2T3, FBP1, HDAC4, PPARA, ACTN3, GAPDHS, PFKFB2, ENTPD5, INS, IGF1, INSR, ARNT, PRKAA2, PRKAA1, HIF1A, PFKFB3, PFKFB4, PRXL2C, P2RX7, ZBTB20, MLXIPL, NCOR1, SCARB2, PPP1R3B, PHKG2, GSK3A, TIGAR
GO:2001169	BP	39	0.07452	1	regulation of ATP biosynthetic process	ZBTB7A, ECD, PGAM1, GCK, PRKAG1, EIF6, GCKR, JMJD8, PRKAG2, CBFA2T3, FBP1, HDAC4, PPARA, ACTN3, GAPDHS, PFKFB2, ENTPD5, INS, IGF1, INSR, ARNT, PRKAA2, PRKAA1, HIF1A, PFKFB3, PFKFB4, PRXL2C, P2RX7, ZBTB20, MLXIPL, NCOR1, DNAJC30, PARP1, PID1, FLCN, ENO1, VCP, PINK1, PPARGC1A
GO:0048843	BP	20	0.0747	1	negative regulation of axon extension involved in axon guidance	SEMA5A, SEMA3G, SEMA4D, SEMA3A, SEMA6C, SEMA6A, SEMA3E, SEMA3F, SEMA6D, SEMA3B, SEMA4B, SEMA4C, SEMA7A, SEMA3D, SEMA6B, SEMA4A, SEMA3C, SEMA5B, SEMA4F, SEMA4G
GO:1990939	MF	43	0.07488	1	ATP-dependent microtubule motor activity	DYNC1H1, DYNC2H1, DYNC2LI1, KIF25, DNAH9, DNAH2, DNAH3, DNAH11, DNAH5, DNAH6, DNHD1, DNAH14, DNAH7, DNAH1, DNAH8, DNAH10, DNAH17, KIF3B, KIF14, KIF19, KIF18A, KIF16B, KIF20B, KIF3A, KIF5C, KIF5A, DNAL4, DYNLL1, KIF17, KIF1A, WDR34, KIF1B, DYNC1I2, DNAI1, DYNC1I1, KIF18B, WDR63, WDR60, KIF1C, DNAI2, DYNLL2, WDR78, KIF11
GO:0005504	MF	31	0.07488	1	fatty acid binding	NDUFAB1, APOC1, PMP2, ALB, ADH5, FABP2, FABP4, SNCA, PTGDS, HNF4A, FABP5, FFAR4, UGT1A8, CYP4F11, ACOXL, ACOX3, ACOX2, ACOX1, PPARG, PPARD, PPARA, DBT, FABP3, UCP1, PRR7, S100A8, S100A9, ALOX5AP, STX3, OXER1, SCP2
GO:0006657	BP	6	0.07506	1	CDP-choline pathway	PCYT1A, CHPT1, CHKA, CHKB, CDS1, CEPT1
GO:0035663	MF	3	0.07506	1	Toll-like receptor 2 binding	TIRAP, TLR1, TLR6
GO:0009435	BP	48	0.07506	1	NAD biosynthetic process	HAAO, KYNU, NMNAT3, NMNAT2, NMNAT1, QPRT, NADSYN1, NAPRT, PNP, PTGS2, NNMT, NAMPT, PTGIS, PARP10, RNLS, NAXD, PARP9, PARP16, SLC5A8, NAXE, NUDT12, SLC22A13, IDO2, IDO1, GAPDHS, ALDOA, GAPDH, ALDOB, ENO1, GPI, BPGM, PFKM, ENO2, ALDOC, ENO3, PKM, PGAM2, PFKL, PGAM1, HK1, PKLR, GCK, HK2, HK3, TPI1, PFKP, PGM2L1, ADPGK
GO:0043496	BP	15	0.07506	1	regulation of protein homodimerization activity	BCL2, NRG1, BAX, BAK1, AIDA, LGALS3, TIRAP, MEF2C, TRAF2, STPG1, PARK7, TRAF4, HSPA5, ITGA4, ISL1
GO:0061624	BP	5	0.07524	1	fructose catabolic process to hydroxyacetone phosphate and glyceraldehyde-3-phosphate	ALDH1A1, ALDOB, KHK, TKFC, GLYCTK
GO:0010760	BP	5	0.07524	1	negative regulation of macrophage chemotaxis	C5, MIF, DDT, SLAMF8, STAP1
GO:0007595	BP	9	0.07524	1	lactation	ZBTB7B, CSN2, CSN3, VEGFA, PRLR, OXTR, ERBB4, GPAT4, FOXB1
GO:0002177	CC	4	0.07524	1	manchette	CCDC181, PPP1R42, LRGUK, IQCG
GO:0045911	BP	25	0.07543	1	positive regulation of DNA recombination	PRDM9, PRDM7, TFRC, TP53BP1, RIF1, SHLD3, PAXIP1, SHLD2, SHLD1, MAD2L2, IL4, CLCF1, TNFSF4, TNFSF13, TGFB1, ERCC2, WRN, PARP1, FUS, ACTR2, MRNIP, MMS19, WRAP53, TIMELESS, BLM
GO:0045163	BP	3	0.07543	1	clustering of voltage-gated potassium channels	CNTN2, KCNIP2, CNTNAP2
GO:0002709	BP	56	0.07543	1	regulation of T cell mediated immunity	ZP3, AGER, RIPK3, PTPRC, CEACAM1, HLA-G, LILRB1, FCGR2B, STX7, HLA-E, IL12A, IL12B, IL12RB1, XCL1, FADD, IL23R, IL23A, FAM49B, CD1B, CD1D, CD1C, CD1E, HLA-F, HLA-A, HLA-C, HLA-B, CD1A, HLA-H, PVR, NECTIN2, SMAD7, HFE, IFNA2, IFNB1, TBX21, IL1B, ZBTB1, MAP3K7, TNFSF4, B2M, TRAF2, FZD5, MALT1, TRAF6, IL6, PRKCZ, RSAD2, NLRP3, IL1R1, IL18R1, IL18, HSPD1, TNFRSF1B, CLC, TRPM4, HMGB1
GO:0021794	BP	3	0.07543	1	thalamus development	CNTNAP2, LRP6, CHRNB2
GO:1900015	BP	28	0.07543	1	regulation of cytokine production involved in inflammatory response	PER1, NOS2, LEP, MAPK14, MEFV, F2, APOD, ADCY7, SIRPA, PDCD4, ZC3H12A, NLRC3, APPL2, NLRP7, CHID1, CUEDC2, ABCD2, TLR4, CD6, KARS, TICAM1, IL17D, GBP5, MYD88, NOD2, APPL1, TLR6, GPSM3
GO:0031708	MF	3	0.07561	1	endothelin B receptor binding	EDN1, EDN3, EDN2
GO:0030326	BP	37	0.07579	1	embryonic limb morphogenesis	MYH3, SKI, HOXA11, FBXW4, TGFB2, PTCH1, SHH, MEGF8, TBX5, MBNL1, CYP26B1, LEF1, ACD, LRP6, WNT7A, TBX3, TFAP2A, CACNA1C, NIPBL, OSR2, OSR1, ZNF358, RARG, AFF3, CTNNB1, GLI3, ECE1, TBX2, NOG, HDAC1, TWIST1, HDAC2, CREBBP, SALL1, MAP3K20, CPLANE1, MSX1
GO:0006978	BP	10	0.07579	1	DNA damage response, signal transduction by p53 class mediator resulting in transcription of p21 class mediator	TP53, MUC1, SP100, BRCA1, TFAP4, FOXM1, RPS27L, KAT5, HIPK2, ING4
GO:1900028	BP	5	0.07579	1	negative regulation of ruffle assembly	TACSTD2, PFN2, KANK1, EVL, STAP1
GO:0050815	MF	6	0.07617	1	phosphoserine residue binding	YWHAB, NEDD4, YWHAE, PIN1, LEO1, RTF1
GO:0051798	BP	4	0.07617	1	positive regulation of hair follicle development	FST, NUMA1, GAL, TGFB2
GO:0042635	BP	5	0.07617	1	positive regulation of hair cycle	TERT, FST, NUMA1, GAL, TGFB2
GO:0072558	CC	3	0.07635	1	NLRP1 inflammasome complex	CASP1, CASP5, NLRP1
GO:1990000	BP	8	0.07635	1	amyloid fibril formation	APP, GSN, MAPT, CD36, FKBP1A, MDM2, RIPK1, RIPK3
GO:1901879	BP	51	0.07635	1	regulation of protein depolymerization	WDR1, SH3BP1, PLEKHH2, LIMA1, GSN, VIL1, SCIN, ADD1, ADD2, EPS8, TWF2, TRIOBP, TWF1, ADD3, CAPZB, CAPZA1, CAPZA2, CAPZA3, PLEK, F2RL1, SEMA5A, PDXP, CFL2, ACTN2, CARMIL1, CARMIL2, WASHC2C, MTPN, NES, MAP1S, MAP1A, MAP1B, CLASP2, APC, TTBK2, TAOK1, CLASP1, NAV3, ARHGEF2, STMN2, CIB1, KATNB1, TRIM54, HDGFL3, SPEF1, CAMSAP3, APC2, CAMSAP1, CAMSAP2, TRPV4, SLN
GO:0045779	BP	6	0.07654	1	negative regulation of bone resorption	CALCA, IL6, TNFAIP3, CARTPT, P2RX7, UBASH3B
GO:0097105	BP	6	0.07654	1	presynaptic membrane assembly	LRP4, PTPRD, PTEN, NLGN1, NLGN2, CEL
GO:0071277	BP	65	0.07654	1	cellular response to calcium ion	CHP2, CPNE3, TRPM2, KCNH1, BRAF, ALOX15, DPEP1, ALOX5AP, CAPN3, SYT1, RYR1, CRHBP, ITPKB, PPIF, ADD1, ADCY8, WNT5A, AKR1C3, GUCA1A, IQGAP1, PRKAA2, GPLD1, HPCA, MEF2A, MEF2C, DMTN, ADCY1, PRKAA1, CAMK2D, PKD2, SCN5A, RYR3, NEUROD2, LCE1D, SLC25A24, RASGRP2, CARF, NLGN1, ACER1, ADGRV1, LGMN, CPNE1, MCOLN1, ECT2, CPNE7, CLIC4, SYT2, SYT13, SYT12, CPNE2, SYT3, SYT17, SYT11, SYT10, SYT7, SYT5, SYT6, …
GO:0014059	BP	28	0.07654	1	regulation of dopamine secretion	PRKN, KCNA2, CHRNB2, DRD3, SNCA, CHRNA4, DTNBP1, FGF20, SYT10, OR56A4, OR5T1, SYT9, SYT4, SYT1, OR13F1, SYT11, SYT3, SYT5, SYT7, SYT17, OR56A1, SYT6, SYT8, SYT2, SYT12, OR56A5, SYT13, GDNF
GO:0032421	CC	34	0.07673	1	stereocilium bundle	USH2A, DOCK4, EPS8L2, ADGRV1, PDZD7, WHRN, USH1C, VEZT, GRXCR1, CIB2, RHOC, EPS8, MYO7A, TPRN, TWF2, LOXHD1, TSPEAR, PCDH15, CDH23, RIPOR2, KPTN, ESPN, CEACAM16, ESPNL, STRC, MORN4, MYO3A, MYO3B, HOMER2, CDC14A, STRCP1, DCDC2, KNCN, MKKS
GO:0019080	BP	18	0.07673	1	viral gene expression	EIF2AK4, EIF3F, EIF3D, DENR, SSB, PTBP1, EIF2D, EIF3B, EIF3A, PCBP2, EIF3G, EIF3L, FURIN, CCNT2, MON1B, USF1, USF2, DHX9
GO:0034334	BP	5	0.07673	1	adherens junction maintenance	INAVA, PKP2, PLEKHA7, KIFC3, CAMSAP3
GO:0017160	MF	13	0.07692	1	Ral GTPase binding	MYO1C, EXOC5, RALBP1, EXOC8, USP33, PIH1D2, EXOC4, EXOC2, RAB34, RNF41, LSM2, RALGPS1, RGL1
GO:0006730	BP	10	0.07711	1	one-carbon metabolic process	MTHFD1, SHMT2, GNMT, MTHFR, SHMT1, TYMS, MTHFS, MTHFD2, ST20-MTHFS, MTHFD2L
GO:0071706	BP	6	0.07711	1	tumor necrosis factor superfamily cytokine production	TLR2, APP, TLR9, HMGB1, BCL10, IL17F
GO:1900026	BP	28	0.07731	1	positive regulation of substrate adhesion-dependent cell spreading	NRP1, ABL1, APOA1, FGA, FGB, FGG, CALR, CRK, CRKL, LIMS1, RAC3, S100A10, CDC42, RAC1, C1QBP, DMTN, ARHGEF7, DOCK1, NEDD9, CARMIL1, OLFM4, RREB1, MYADM, CIB1, MYOC, TRIOBP, DOCK5, CASS4
GO:0044729	MF	3	0.07731	1	hemi-methylated DNA-binding	EGR1, WT1, UHRF1
GO:0036490	BP	5	0.0775	1	regulation of translation in response to endoplasmic reticulum stress	EIF2AK3, EIF2AK4, DNAJC3, NCK1, SESN2
GO:0014826	BP	4	0.0775	1	vein smooth muscle contraction	EDN1, EDN3, EDN2, EDNRB
GO:0030952	BP	16	0.07769	1	establishment or maintenance of cytoskeleton polarity	AQP1, ARHGAP35, RHOF, RICTOR, RHOC, RND2, RHOD, RHOA, RHOB, RND1, MAPKAP1, RND3, LMNA, CKAP5, KIF2C, CAMSAP3
GO:0097090	BP	7	0.07769	1	presynaptic membrane organization	CNTN2, LRP4, PTPRD, PTEN, NLGN1, NLGN2, CEL
GO:0060688	BP	24	0.07769	1	regulation of morphogenesis of a branching structure	FGFR2, GDNF, SULF1, HGF, PDGFA, BMP4, TNF, SIX2, SIX1, SIX4, AGT, VEGFA, SOX9, LHX1, SOX8, PAX2, PAX8, NOG, SMO, TACSTD2, SIRT6, LRRK2, RTN4, MAP3K13
GO:0071492	BP	3	0.07809	1	cellular response to UV-A	MME, CERS1, PPID
GO:0010457	BP	12	0.07809	1	centriole-centriole cohesion	DCTN1, ODF2, SGO1, CROCC, CEP135, CEP68, NIN, CEP250, CNTLN, KIF3A, RTTN, SYNE2
GO:0032008	BP	32	0.07809	1	positive regulation of TOR signaling	HDAC3, LAMTOR5, LEP, PIK3CA, HTR6, SEC13, LAMTOR4, GAS6, RHEB, LAMTOR1, WDR59, RICTOR, RRAGA, RPTOR, SLC38A9, FLCN, SMCR8, SEH1L, WDR24, MLST8, GOLPH3, LIN28A, RRAGD, MIOS, LAMTOR3, LAMTOR2, RRAGC, CLEC16A, KLHL22, PIH1D1, LARS, TELO2
GO:0003416	BP	27	0.07828	1	endochondral bone growth	FGFR3, EVC, DDR2, ANXA2P2, ANXA2, NPPC, ANXA6, VIT, COL12A1, MATN1, COL6A1, COL21A1, COL7A1, SCARA3, MBL2, COL14A1, MATN4, MATN3, COL20A1, MATN2, VWA1, COCH, VWA2, COL6A3, COL6A2, CER1, STC1
GO:0004596	MF	11	0.07828	1	peptide alpha-N-acetyltransferase activity	NAA30, NAA16, NAA80, NAA11, NAA50, NAA60, NAA15, NAA35, NAA25, NAA20, NAA40
GO:0043497	BP	7	0.07848	1	regulation of protein heterodimerization activity	BCL2, CD36, HSF1, NRG1, BAX, BAK1, DAB2IP
GO:1903899	BP	3	0.07868	1	positive regulation of PERK-mediated unfolded protein response	AGR2, TMEM33, BOK
GO:0097422	CC	5	0.07888	1	tubular endosome	VPS26A, ANKRD27, VPS35, SNX6, SNX5
GO:0002639	BP	25	0.07888	1	positive regulation of immunoglobulin production	XBP1, TLR9, CLCF1, MZB1, TFRC, TP53BP1, RIF1, SHLD3, PAXIP1, SHLD2, SHLD1, MAD2L2, IL4, TNFSF4, TNFSF13, TGFB1, RBP4, IL6, GPI, HLA-E, TNFRSF4, STX4, VAMP3, XCL1, C17orf99
GO:1900153	BP	18	0.07888	1	positive regulation of nuclear-transcribed mRNA catabolic process, deadenylation-dependent decay	CNOT1, PABPC1, ZFP36, ZFP36L2, TOB1, NANOS2, NANOS3, ZFP36L1, CPEB3, NANOS1, DHX36, TNRC6C, CNOT7, AGO2, TNRC6B, BTG2, TNRC6A, POLR2G
GO:0097039	BP	3	0.07888	1	protein linear polyubiquitination	RNF31, RBCK1, SHARPIN
GO:0036010	BP	9	0.07888	1	protein localization to endosome	ARF6, RAB35, MICALL1, TOLLIP, TMEM30A, PACSIN2, NRP1, LRRC7, SCRIB
GO:0016281	CC	13	0.07888	1	eukaryotic translation initiation factor 4F complex	EIF4EBP3, EIF4E, EIF4B, EIF4A1, EIF4G2, EIF4G1, EIF4A2, EIF4H, OTUD6B, EIF4E1B, EIF4G3, EIF4E2, EIF4E3
GO:1904994	BP	11	0.07908	1	regulation of leukocyte adhesion to vascular endothelial cell	CCL21, CCL25, CXCL12, CCL28, KLF4, NFAT5, TNF, ETS1, RHOA, RELA, TRAF6
GO:0061614	BP	7	0.07908	1	pri-miRNA transcription by RNA polymerase II	KLF4, ETS1, FOSL1, DDX5, SPI1, PPARG, RELA
GO:0097191	BP	68	0.07908	1	extrinsic apoptotic signaling pathway	TNFRSF10A, SIVA1, TLR3, PDPK1, JAK2, TGFB1, TNF, IFNG, INHBA, IL6R, FAS, CD27, G0S2, IL12A, CD70, ACVR1B, IFI27, FASLG, GSK3A, GSK3B, TGFB2, SMAD3, BAX, MLLT11, FADD, RIPK1, CASP8, TRADD, HIPK1, BAD, CIB1, RNF41, TNFRSF10B, GABARAP, BAG3, NGF, BCL2, TNFRSF1A, BID, CRADD, DELE1, DAB2IP, BLOC1S2, DEDD2, MOAP1, SORT1, DDX47, DIABLO, DAXX, CASP8AP2, DEDD, TNFRSF10C, TRAF2, ITGAV, ERBB3, CASP3, DCC, C…
GO:0015299	MF	17	0.07908	1	solute:proton antiporter activity	SLC9A1, CLCN3, SLC9B2, SLC9A3, SLC9A5, SLC9B1, SLC9A4, SLC9A9, SLC9A2, SLC9A8, SLC9C1, SLC9C2, SLC47A2, SLC22A18, SLC47A1, SLC11A1, LETM1
GO:0099073	CC	3	0.07908	1	mitochondrion-derived vesicle	DNM1L, PRKN, VPS35
GO:0007172	BP	6	0.07908	1	signal complex assembly	NCK2, CD3E, SRC, NCK1, PXN, MAPK8IP2
GO:2000010	BP	10	0.07908	1	positive regulation of protein localization to cell surface	TYROBP, TNF, HSP90AB1, MAP1A, STX4, STX3, GPD1L, SNX33, TM9SF4, RANGRF
GO:0061900	BP	14	0.07949	1	glial cell activation	TNF, ITGB2, MAPT, CLU, ITGAM, AZU1, FPR2, SNCA, AIF1, CX3CL1, APP, PSEN1, CNTF, LRP1
GO:0048406	MF	5	0.07969	1	nerve growth factor binding	NTRK1, NGFR, FURIN, PCSK6, SORT1
GO:0048179	CC	7	0.07969	1	activin receptor complex	ACVR1B, ACVR1, ACVR1C, ACVRL1, ACVR2B, ACVR2A, TGFBR1
GO:0017002	MF	7	0.07969	1	activin-activated receptor activity	ACVR2A, ACVR1B, ACVRL1, ACVR1, ACVR1C, ACVR2B, BMPR2
GO:0010749	BP	6	0.07969	1	regulation of nitric oxide mediated signal transduction	VEGFA, NOS1AP, EGFR, INS, THBS1, ATP2B4
GO:2000249	BP	30	0.0799	1	regulation of actin cytoskeleton reorganization	SEMA3E, DAPK3, TRPM2, RAPGEF3, ABL1, CSF1R, PDGFRA, ABL2, ARHGDIA, ARHGDIB, PTK2B, PHPT1, F11R, HAX1, NRP1, HRAS, FES, HCK, CSF3, HCLS1, NTF3, CDC42, CDK5, TEK, NTRK3, BCAS3, BAIAP2L1, STAP1, BAIAP2L2, BAIAP2
GO:0060384	BP	9	0.0801	1	innervation	ISL1, POU4F1, SULF2, SULF1, NRP1, NTRK1, SEMA3A, NPTX1, FBXO45
GO:0071322	BP	36	0.0801	1	cellular response to carbohydrate stimulus	COLEC12, CLEC7A, ADCY8, AGER, MLXIPL, CALCRL, XBP1, SLC2A5, SLC26A6, UNC13B, ERN1, PRKACA, CYP7A1, PCK1, PRKAA2, TRA2B, RACK1, PAX2, SOX4, PRKAA1, GAS6, KCNB1, GPER1, LIN28A, ZBTB20, ZNF236, IGF1R, PCK2, SELENOT, RAB11B, PTPRN, RAB11FIP2, PTPRN2, RAB11FIP5, MAPK13, ZFP36L1
GO:0031901	CC	73	0.08052	1	early endosome membrane	WDR91, SNX3, DNAJC13, LRP6, BAIAP3, DKK1, SNX4, KCNH1, ZFYVE9, EGFR, HLA-A, HLA-H, ANXA1, CD8B, HLA-E, HLA-G, RAB4A, RAB5A, HLA-F, NSG1, RAB5C, EPHB1, EPHA4, WNT3A, RAB5B, RAB14, B2M, CAV1, VAC14, FZD5, SNX1, RAB31, RABEP1, LLGL1, HLA-B, WDR81, WLS, TMEM184A, ZFYVE16, SNX20, KREMEN2, TMEM163, MARCH1, FIG4, HLA-C, SNX21, PMEPA1, CLIP3, RUFY1, KIR2DL4, UBXN6, VPS33B, EHD1, SYNDIG1, ZFYVE28, CMTM6, …
GO:0051864	MF	7	0.08052	1	histone demethylase activity (H3-K36 specific)	KDM4A, KDM4B, KDM7A, KDM8, KDM4C, RIOX1, KDM2A
GO:0060979	BP	4	0.08073	1	vasculogenesis involved in coronary vascular morphogenesis	NOTCH1, TGFBR3, SPRED1, TBX5
GO:0051220	BP	18	0.08094	1	cytoplasmic sequestering of protein	LATS1, YWHAB, DBN1, GET4, NFKBIE, NFKBIA, MXI1, PKD1, PKD2, TONSL, MDFI, NFKBIL1, KEAP1, SUFU, IL10, G3BP2, FAF1, GOPC
GO:0006000	BP	11	0.08115	1	fructose metabolic process	ALDOA, ALDOB, ALDOC, FBP2, FBP1, KHK, ALDH1A1, TKFC, GLYCTK, AKR1B1, SORD
GO:0018149	BP	46	0.08115	1	peptide cross-linking	F13A1, CSTA, COL3A1, FN1, ANXA1, KRT1, IVL, THBS1, KRT10, DSP, PI3, FLG, SPRR1B, SPRR2E, TGM1, LOR, SPRR1A, KRT2, TGM3, ABCA7, EVPL, SPRR4, LCE3A, PRR9, SPRR2D, LCE1E, SPRR2B, LCE4A, LCE2B, LCE1B, LCE3D, LCE3B, LCE2D, LELP1, LCE3E, SPRR2F, SPRR2A, LCE1C, LCE2A, LCE1D, SPRR3, LCE5A, LCE1F, LCE1A, LCE2C, NDNF
GO:0060993	BP	37	0.08115	1	kidney morphogenesis	SOX4, NPHP3, WNT7B, PKD2, FOXJ1, PAX2, PAX8, PKD1, SOX9, SOX8, BMP4, SIX2, SALL1, SMO, WT1, LRRK2, HNF1A, HNF1B, AHI1, LHX1, OSR1, SIX1, GATA3, WNK4, KLHL3, WNT11, TCF21, MYC, FGF2, BMP2, HOXA11, HOXD11, GDNF, SHH, NPNT, FOXD1, FGF1
GO:1904019	BP	9	0.08115	1	epithelial cell apoptotic process	IL10, COL4A3, BMPR2, DAB2IP, HIPK1, RYR2, CAPN10, GSN, SIX3
GO:0006349	BP	11	0.08136	1	regulation of gene expression by genetic imprinting	DIRAS3, IGF2, KDM1B, CTCFL, ZFP57, PRMT7, DNMT3L, DNMT3A, PCGF3, PCGF5, PCGF6
GO:0060272	BP	5	0.08136	1	embryonic skeletal joint morphogenesis	COL2A1, NOG, OSR2, OSR1, CTNNB1
GO:0051208	BP	4	0.08136	1	sequestering of calcium ion	CASQ2, HSP90B1, CALR, ATP7B
GO:0060300	BP	4	0.08136	1	regulation of cytokine activity	GREM2, NRP1, IL10, NOG
GO:0042974	MF	17	0.08158	1	retinoic acid receptor binding	CNOT1, ACTN4, HMGA1, PRMT2, PRAME, SNW1, MED1, MED25, ASXL1, NSD1, VDR, RARG, PPARG, NR4A2, ARID5A, NCOA6, NRIP1
GO:0048149	BP	4	0.08179	1	behavioral response to ethanol	DRD2, DRD4, CRHBP, OPRM1
GO:0045646	BP	33	0.08201	1	regulation of erythrocyte differentiation	LYN, SPI1, HSPA9, CDK6, ZFPM1, HOXA5, ZFP36, ZFP36L1, LDB1, MAFB, FOXO3, INHBA, HSPA1A, HSPA1B, ETS1, ZNF16, TAL1, HMGB2, ACVR2A, ARNT, ACVR1B, STAT3, STAT1, STAT5B, NCKAP1L, MED1, MAPK11, MAPK14, HIF1A, ANKRD54, RHEX, FAM210B, PRMT1
GO:0006681	BP	7	0.08223	1	galactosylceramide metabolic process	ALDH5A1, CLN3, B3GALT2, B4GALT3, FA2H, B3GALT1, GALC
GO:0060038	BP	4	0.08245	1	cardiac muscle cell proliferation	BMP10, TGFB2, TGFBR3, NDRG4
GO:1903659	BP	5	0.08245	1	regulation of complement-dependent cytotoxicity	IL11, IL10, TGFB2, IL4, IL13
GO:0015016	MF	4	0.08267	1	[heparan sulfate]-glucosamine N-sulfotransferase activity	NDST3, NDST1, NDST2, NDST4
GO:0098636	CC	26	0.08267	1	protein complex involved in cell adhesion	CD28, CTLA4, CD80, ITGA10, ITGB3, ITGB2, ITGB1, ITGAV, ITGAM, ITGA2, ITGAL, ITGA3, ITGA8, ITGA1, BST1, ITGAD, ITGA9, ITGA11, ITGBL1, ITGB8, ITGB6, ITGB7, ITGB4, ITGB5, EMILIN1, ITGA4
GO:0042402	BP	19	0.08267	1	cellular biogenic amine catabolic process	HNMT, SMOX, PAOX, ALDH7A1, CHDH, SLC44A1, BHMT, DMGDH, SARDH, KMO, IDO1, HAAO, TDO2, KYNU, KYAT1, IDO2, AADAT, ACMSD, AFMID
GO:0033146	BP	31	0.08267	1	regulation of intracellular estrogen receptor signaling pathway	AXIN1, UFL1, LATS1, ESR1, UFM1, RUNX1, CBFB, CARM1, KCTD6, DNAAF4, DDRGK1, UBA5, GPAM, UFSP2, CNOT1, FOXH1, BRCA1, ISL1, STRN3, KANK2, CRIPAK, ZNF366, CNOT9, CNOT2, KMT2D, YAP1, FOXA1, PAK1, SRARP, WBP2, PAGR1
GO:0021854	BP	3	0.08267	1	hypothalamus development	NKX2-6, RAB3GAP1, FOXB1
GO:0006545	BP	4	0.08289	1	glycine biosynthetic process	SHMT1, SHMT2, AGXT, AGXT2
GO:1904753	BP	4	0.08311	1	negative regulation of vascular associated smooth muscle cell migration	TPM1, MEF2C, PRKG1, ADIPOQ
GO:0016712	MF	20	0.08311	1	oxidoreductase activity, acting on paired donors, with incorporation or reduction of molecular oxygen, reduced flavin or flavoprotein as one donor, and incorporation of one atom of oxygen	CYP1A2, CYP2D6, CYP19A1, CYP2F1, CYP1B1, CYP2R1, CYP2C9, CYP2C18, CYP2A6, CYP2A13, CYP2A7, CYP2C19, CYP2W1, CYP2J2, CYP2G1P, CYP2U1, CYP2B6, CYP2S1, CYP2C8, CYP2E1
GO:0032420	CC	29	0.08333	1	stereocilium	GRXCR1, CIB2, RHOC, EPS8, MYO7A, TPRN, TWF2, LOXHD1, DOCK4, TSPEAR, PCDH15, CDH23, PDZD7, WHRN, RIPOR2, KPTN, USH1C, ESPN, CEACAM16, ESPNL, STRC, MORN4, MYO3A, MYO3B, EPS8L2, HOMER2, CDC14A, STRCP1, USH2A
GO:0099054	BP	12	0.08333	1	presynapse assembly	WNT7A, DVL1, WNT5A, WNT3A, LRRTM3, NLGN1, NLGN2, FZD1, LRP4, PTPRD, PTEN, CEL
GO:0032092	BP	65	0.08378	1	positive regulation of protein binding	MEN1, TERT, NVL, RIPK2, PRKN, HIP1R, FLOT1, VTN, APP, CSF3, EPB41, RALB, BMP2, BMP4, MARK3, ADD1, ADD2, PSEN1, GSK3B, WNT3A, B2M, RAN, RPL11, FKBP1A, PKD1, CAV1, LRP1, TIAM1, STK4, BAMBI, STK3, PIN1, HFE, LRRK2, CAPRIN2, TMEM173, SPPL3, DTX3L, USP33, NMD3, TRIB3, DERL1, HIPK2, AKTIP, TCF7L2, DACT1, AMFR, RAPGEF2, LGALS3, TIRAP, MEF2C, TRAF2, STPG1, PARK7, TRAF4, MMP9, BDNF, NRP1, ANXA2, ANXA2P2, …
GO:0010494	CC	51	0.08378	1	cytoplasmic stress granule	DYRK3, STAU1, EIF2S1, EIF4E, CTSG, PABPC1, DDX6, ZFP36, TIA1, PRKAA2, VCP, NANOS3, HNRNPK, YBX1, TIAL1, G3BP1, PABPC4, ROCK1, CIRBP, CAPRIN1, GRB7, PUM1, KPNB1, ELAVL1, HABP4, RC3H1, LARP1, GIGYF2, LARP4, NUFIP2, RPTOR, OGFOD1, LSM14A, PUM2, ZFAND1, ATXN2L, DDX1, LARP4B, RBPMS, C9orf72, ATXN2, MCRIP2, RBM4, DHX36, LIN28A, MBNL1, IGF2BP1, RBM23, PABPC1L, PABPC3, PABPC4L
GO:0051205	BP	34	0.08401	1	protein insertion into membrane	GRIN3B, EGFR, RTP1, RTP2, REEP1, OXA1L, COX18, RTP4, RTP3, RTP5, MAIP1, TRAM2, GET4, ASNA1, SGTA, BAG6, BCL2L11, BAX, PMAIP1, BAD, MOAP1, BMF, TIMM10, AGK, TIMM29, NDUFA13, TIMM22, TIMM9, TIMM13, ROMO1, HSP90AA1, HSPA4, TOMM22, SAMM50
GO:0042102	BP	68	0.08401	1	positive regulation of T cell proliferation	CCDC88B, NCK2, PNP, IL1B, TFRC, ANXA1, HLA-DPB1, IL4, IL6, CD3E, PTPRC, CD28, CCL5, CD46, CD1D, NCK1, VCAM1, HLA-DPA1, ZP3, HLA-DMB, IL12B, CD6, IL6ST, LEP, AIF1, NCKAP1L, ZP4, IL23R, CD276, CLECL1, LILRB2, CCL19, IL21, CD209, IL23A, CD274, PDCD1LG2, CD80, CD86, LOC102723996, JAK3, SHH, ICOSLG, IGF2, IGF1, HMGB1, IGFBP2, RPS3, IL12RB1, IL2, FADD, IL18, AGER, TMIGD2, HHLA2, TNFSF9, IL6R, TNFSF4, C…
GO:0045499	MF	22	0.08424	1	chemorepellent activity	APOA1, SEMA3B, SEMA3F, SEMA3A, EPHA7, SEMA4F, SEMA7A, SEMA4C, SEMA3G, SEMA4B, SEMA6C, SEMA5B, SEMA4A, SEMA4D, SEMA3D, SEMA5A, SEMA3C, SEMA6A, SEMA3E, SEMA6B, SEMA4G, SEMA6D
GO:0060732	BP	8	0.08424	1	positive regulation of inositol phosphate biosynthetic process	PTH, SNCA, PTH1R, CD244, LHCGR, HRH1, P2RY6, GPER1
GO:0008449	MF	3	0.08427	1	N-acetylglucosamine-6-sulfatase activity	GNS, SULF2, SULF1
GO:0061408	BP	4	0.08427	1	positive regulation of transcription from RNA polymerase II promoter in response to heat stress	HSF1, HSF2, HSF5, HSF4
GO:0072498	BP	6	0.08427	1	embryonic skeletal joint development	WNT9A, OSR2, OSR1, COL2A1, NOG, CTNNB1
GO:0090335	BP	11	0.08447	1	regulation of brown fat cell differentiation	LEP, SIRT1, FTO, ZBTB7B, INS, PTGS2, HNRNPU, METRNL, NAPEPLD, FNDC5, VSTM2A
GO:0021954	BP	37	0.08451	1	central nervous system neuron development	NPY, MAPT, MAP2, NTRK2, GBA2, RAPGEF2, AUTS2, LHX6, LHX8, FGFR2, WNT5A, ROBO2, SLIT2, ROBO1, SLIT1, SLIT3, DRD2, DRD1, B4GALT5, HSP90AA1, HSP90AB1, PTEN, ARHGAP35, B4GALT6, MYCBP2, CHRNB2, EPHB1, SPTBN4, EPHB2, PAFAH1B1, SZT2, C12orf57, EPHA4, SCN1B, NFIB, GLI2, PHOX2B
GO:0008440	MF	5	0.08451	1	inositol-1,4,5-trisphosphate 3-kinase activity	CALM1, ITPKA, ITPKB, IPMK, ITPKC
GO:1901985	BP	32	0.08451	1	positive regulation of protein acetylation	ARNTL, RAPGEF3, CAMK1, FAM161A, TAOK1, KAT5, CEP295, TERF2IP, PRKAA2, PRKAA1, RPS6KA5, RPS6KA4, IL1B, MAPK3, NOS1, BRCA1, ARRB1, PAXIP1, BRD7, PPARGC1A, RUVBL2, TADA2B, TADA2A, WBP2, KAT7, MUC1, SMARCB1, PIH1D1, AUTS2, LIF, SMAD4, SOX4
GO:0030540	BP	5	0.08451	1	female genitalia development	TBX3, STRA6, RBP4, LHX1, LRP2
GO:0005513	BP	13	0.08451	1	detection of calcium ion	CASQ2, CALM1, CALM2, CALM3, SYT1, CASR, STIM1, KCNMB4, RYR2, KCNMB3, KCNIP2, KCNMB2, KCNMB1
GO:0001955	BP	4	0.08451	1	blood vessel maturation	LYL1, S1PR1, ACVRL1, RECK
GO:0000381	BP	55	0.08451	1	regulation of alternative mRNA splicing, via spliceosome	SRRM4, SAP18, RBFOX2, ZBTB7A, HNRNPA1, HNRNPL, DDX5, PTBP1, RBM25, RBM5, RBM11, MAGOH, TRA2B, HNRNPU, KHDRBS1, REST, SRSF6, WTAP, RNPS1, SMU1, CELF3, CELF5, RBM15B, FAM172A, SRSF12, DDX17, CELF6, RBM15, RBM4, RBM24, CELF4, NSRP1, THRAP3, RBM8A, MBNL1, RBFOX3, MBNL2, SRSF4, SRSF1, SRSF8, ZC3H10, CELF2, RBM4B, SRSF9, SRSF10, SRSF3, RBM19, RBFOX1, SART3, SRSF5, SRSF2, RBM17, SRSF7, CELF1, RBM7
GO:0098876	BP	73	0.08451	1	vesicle-mediated transport to the plasma membrane	ARL3, RAB10, RABEP1, LLGL1, CCDC93, COMMD1, STEAP2, OSBPL5, GOPC, ARFGEF2, EXOC5, EXOC6, STXBP6, EXOC6B, ARF4, ARF5, EXOC4, ARF1, ARF3, EXOC2, TRIM23, EXOC1, VAMP4, VAMP2, SPTBN1, ANK3, GOLGA4, RAB31, ARFRP1, GOLGA7, GCC2, BBS1, OPTN, BBS2, AMN, RAB34, KIF13A, BLZF1, GOLPH3, GGA3, GGA2, GGA1, RAB26, MACF1, C16orf70, SYS1-DBNDD2, SYS1, NSF, VAMP5, GOLPH3L, SEC16A, KRT18, STX3, STX1B, RAB8A, LRRC7,…
GO:0060977	BP	10	0.08451	1	coronary vasculature morphogenesis	VEGFA, NOTCH1, NRP1, TGFBR1, PDGFRB, TGFBR3, SPRED1, TBX5, TBX1, LRP2
GO:1905522	BP	8	0.0847	1	negative regulation of macrophage migration	CD200, CD200R1, EMILIN1, C5, MIF, DDT, SLAMF8, STAP1
GO:0031462	CC	15	0.0847	1	Cul2-RING ubiquitin ligase complex	RBX1, CUL2, ELOB, ZER1, COMMD1, GLMN, ARIH1, ASB4, RNF7, ZYG11A, ZSWIM5, ZSWIM4, ZSWIM6, ZYG11B, ZSWIM8
GO:0007196	BP	6	0.08475	1	adenylate cyclase-inhibiting G protein-coupled glutamate receptor signaling pathway	GRM8, GRM7, GRM4, GRM6, GRIK3, GRM3
GO:0036513	CC	10	0.08475	1	Derlin-1 retrotranslocation complex	VCP, SYVN1, HM13, RNF139, RNF185, RNF5, SELENOS, DERL1, SEL1L, AMFR
GO:0003231	BP	70	0.08475	1	cardiac ventricle development	SCN5A, TMEM65, ENG, GATA4, NOTCH1, HEYL, DLL4, HEY2, HEY1, SOX11, MEF2C, SOX4, MESP1, HAND1, TBX5, CPE, TGFBR2, NPY2R, GSK3A, RBPJ, FOXF1, NPY5R, SFRP2, SMAD4, RYR2, BMP4, GATA3, BMPR1A, ISL1, TGFB2, JAG1, TBX20, NKX2-5, ZFPM2, SMAD7, BMP10, TGFB1, MYL3, TPM1, MYL2, MYH7, MYH6, TNNI3, FGFR2, TNNT2, FKBP1A, TNNC1, TGFBR3, MYBPC3, PROX1, PKP2, TGFBR1, NRG1, DSP, LRP2, NOG, GJA5, HES1, DAND5, STRA6,…
GO:0015232	MF	6	0.08493	1	heme transporter activity	SLC48A1, SLC46A1, ABCB6, ABCG2, FLVCR2, FLVCR1
GO:0086075	MF	4	0.08499	1	gap junction channel activity involved in cardiac conduction electrical coupling	GJA1, GJA5, GJC1, GJC3
GO:0097179	CC	5	0.08499	1	protease inhibitor complex	CASP1, CARD16, KLK8, SERPINB6, SERPINA5
GO:0098634	MF	7	0.08523	1	cell-matrix adhesion mediator activity	ITGA10, ITGB1, ITGA2, ITGA1, ITGA11, MADCAM1, EMILIN1
GO:0046658	CC	42	0.08523	1	anchored component of plasma membrane	TREH, LYPD3, CD160, MELTF, GAS1, HYAL2, RGMB, RTN4RL1, RTN4RL2, CPO, MDGA1, NTNG2, TEX101, ULBP3, ULBP2, ULBP1, RHBG, NTNG1, PRSS27, PRSS22, EFNA1, PRSS50, PRSS8, PRNP, GP1BA, CD14, PKHD1, CD59, FOLR2, FOLR1, CA4, EFNA5, GPIHBP1, IGSF21, RTN4R, PRND, THY1, RTBDN, IZUMO1R, FOLR3, PRMT8, CNTN2
GO:0046929	BP	4	0.08547	1	negative regulation of neurotransmitter secretion	PNKD, SYT11, SLC30A1, PRKN
GO:0071889	MF	18	0.08547	1	14-3-3 protein binding	PPP1R12A, ZFP36, AKT1, SIK1, SRPK2, ZFP36L1, KLHL22, DAB2IP, RIPOR1, RPTOR, TBC1D22A, HDAC7, NEK1, KIF13B, TBC1D22B, PI4KB, SYNPO2, RIPOR2
GO:0005080	MF	41	0.08547	1	protein kinase C binding	ADCY6, ABL1, HSPB1, PRKCB, ITGAV, PLEK, TOP2A, PRKCSH, DSP, GRK5, IRS1, AVPR1A, AVPR1B, HINT1, TIRAP, YWHAG, RACK1, TOP2B, ADAM9, SQSTM1, PKN1, DACT2, TWF2, ADCY4, HDAC7, DACT3, PDLIM5, PKP2, PRKD2, UGT1A7, UGT1A10, TRPV4, PICK1, DACT1, HDAC9, HDAC5, PARD6A, CAVIN2, CAVIN3, PARD6B, PARD6G
GO:0030215	MF	23	0.08571	1	semaphorin receptor binding	PLXNB1, SEMA5A, SEMA4D, RIT2, SH3BP1, SEMA3A, SEMA6C, SEMA3B, SEMA7A, SEMA4F, SEMA3E, SEMA4B, SEMA4A, SEMA3F, SEMA6D, SEMA6A, SEMA5B, SEMA6B, SEMA4G, SEMA3C, SEMA3G, SEMA3D, SEMA4C
GO:0006555	BP	16	0.08571	1	methionine metabolic process	MTHFD1, MTHFR, MTRR, MSRA, ADI1, MTR, BHMT, BHMT2, MTAP, APIP, MRI1, ENOPH1, MAT1A, AHCYL1, AHCYL2, AHCY
GO:0019226	BP	35	0.08571	1	transmission of nerve impulse	SOD1, DRD1, PAFAH1B1, SPTBN4, CNTNAP2, CACNG7, CACNG5, CACNG3, CACNG8, CACNG4, CACNG2, CNTNAP1, SCN1B, CHRNA1, KCNA2, KCNA1, ANK3, MYH14, KCNMB4, GPER1, KCNMB3, KCNMB2, SCN3A, SCN8A, SCN1A, CACNA1H, SCN5A, SCN10A, SCN9A, SCN4A, SCN7A, CACNA1G, CACNA1I, SCN11A, SCN2A
GO:0036066	BP	7	0.08571	1	protein O-linked fucosylation	MFNG, B3GLCT, LFNG, POFUT1, POFUT2, RFNG, SLC35C1
GO:0048385	BP	13	0.08571	1	regulation of retinoic acid receptor signaling pathway	AKR1C3, SNW1, DHRS3, TRIM16, CTBP2, ASXL1, CNOT1, CYP26A1, CALR, PRAME, EZH2, CYP26C1, CYP26B1
GO:0042760	BP	4	0.08571	1	very long-chain fatty acid catabolic process	ABCD3, ABCD2, SLC27A4, SLC27A2
GO:0006449	BP	6	0.08571	1	regulation of translational termination	MTRF1, ETF1, OGFOD1, UPF1, GLE1, JMJD4
GO:1904706	BP	14	0.08596	1	negative regulation of vascular smooth muscle cell proliferation	SOD2, TPM1, TGFB3, IL10, PPARG, CDKN1A, CDKN1B, CNN1, PTEN, MEF2C, PRKG1, ADIPOQ, PDCD4, GPER1
GO:0019826	MF	3	0.08596	1	oxygen sensor activity	EGLN2, NOX4, HIF1AN
GO:0060214	BP	3	0.08596	1	endocardium formation	SOX18, PROX1, SOX17
GO:0070050	BP	22	0.08596	1	neuron cellular homeostasis	PRKN, CHRNA1, IL6, SLC6A2, DNAJB2, HAAO, CX3CL1, MAP1A, TYRO3, PRKAA1, DCTN1, TAOK1, FGGY, NELL2, CHMP2B, AUTS2, CLCN3, CALB2, CALB1, SCGN, ATP2B1, ATP2B2
GO:0018230	BP	20	0.08596	1	peptidyl-L-cysteine S-palmitoylation	ZDHHC20, GOLGA7, ZDHHC21, CLIP3, ZDHHC7, ZDHHC6, ZDHHC12, GOLGA7B, ZDHHC1, ZDHHC11B, ZDHHC11, ZDHHC19, ZDHHC23, ZDHHC4, ZDHHC3, ZDHHC22, ZDHHC24, ZDHHC14, ZDHHC2, ZDHHC18
GO:0052836	MF	3	0.08621	1	inositol 5-diphosphate pentakisphosphate 5-kinase activity	IP6K1, IP6K3, IP6K2
GO:0052839	MF	3	0.08621	1	inositol diphosphate tetrakisphosphate kinase activity	IP6K1, IP6K3, IP6K2
GO:2000304	BP	7	0.08621	1	positive regulation of ceramide biosynthetic process	SMPD2, TNF, TNFRSF1A, RACK1, PRKCD, NSMAF, SMPD3
GO:0061734	BP	3	0.08621	1	parkin-mediated stimulation of mitophagy in response to mitochondrial depolarization	PRKN, MFN2, OPTN
GO:0099074	BP	3	0.08621	1	mitochondrion to lysosome transport	PRKN, VPS35, PINK1
GO:0015247	MF	3	0.08621	1	aminophospholipid transmembrane transporter activity	TMEM30B, TMEM30A, TMEM30CP
GO:0000727	BP	5	0.08621	1	double-strand break repair via break-induced replication	MUS81, CDC7, GINS2, GINS4, CDC45
GO:0051580	BP	15	0.08621	1	regulation of neurotransmitter uptake	FLOT1, ARL6IP5, ARL6IP1, PER2, ATP1A2, NOS1, SNCA, PRKN, DRD2, RAB3B, DRD4, TOR1A, DRD1, DRD3, GDNF
GO:0043518	BP	13	0.08621	1	negative regulation of DNA damage response, signal transduction by p53 class mediator	SNAI2, KDM1A, SNAI1, CD74, MIF, CD44, PTTG1IP, MDM2, DYRK1A, TWIST1, SIRT1, YJU2, MARCH7
GO:0019841	MF	6	0.08621	1	retinol binding	RBP4, ADH4, ADH7, RBP3, RBP1, CYP27C1
GO:0099560	BP	7	0.08635	1	synaptic membrane adhesion	SLITRK3, PTPRF, PTPRD, PTPRS, SLITRK1, LRRC4C, NTNG1
GO:0060674	BP	7	0.08646	1	placenta blood vessel development	APELA, ITGB8, PKD1, PKD2, RBPJ, HEY2, HEY1
GO:0071376	BP	5	0.08646	1	cellular response to corticotropin-releasing hormone stimulus	NR4A1, CRHR1, NR4A2, NR4A3, CRHR2
GO:0071391	BP	12	0.08646	1	cellular response to estrogen stimulus	TRIM24, RARA, CRHBP, SERPINB9, ARID5A, SFR1, PELP1, SFRP1, WBP2, OCSTAMP, BCAS3, SRA1
GO:0086080	MF	10	0.08659	1	protein binding involved in heterotypic cell-cell adhesion	CD200, SIRPA, CD47, IZUMO1, CXADR, JUP, DSP, DSC2, DSG2, PKP2
GO:0046827	BP	15	0.08671	1	positive regulation of protein export from nucleus	RAPGEF3, BAG3, IL1B, TP53, TPR, GSK3B, YWHAE, CAMK1, GAS6, ANP32B, XPO4, TCF7L2, RBM22, GTSE1, RIOK2
GO:0007098	BP	69	0.08696	1	centrosome cycle	HEPACAM2, PPP1R12A, CETN3, XRCC2, HAUS5, CDK1, NPM1, ARL2, NUP62, PLK1, SLC16A1, GOLGA2, CHD3, CKAP5, PCLAF, PCM1, CROCC, HAUS3, CEP68, HAUS6, CEP120, HAUS1, BBS4, CDK5RAP2, HAUS8, HAUS4, PARD6A, HAUS2, UVRAG, TUBE1, SSX2IP, PARD6G, PARD6B, DCTN1, ODF2, SGO1, CEP135, NIN, CEP250, CNTLN, KIF3A, RTTN, SYNE2, CTNNB1, NEK2, ARHGEF10, CCP110, ROCK2, CEP152, CDK2, BRCA2, PKD2, STIL, SASS6, BRSK1, USP33…
GO:0035994	BP	8	0.08696	1	response to muscle stretch	TCAP, NPPA, SLC9A1, SLC8A1, ANKRD1, RYR2, CSRP3, TTN
GO:0032804	BP	3	0.08696	1	negative regulation of low-density lipoprotein particle receptor catabolic process	ANXA2, FURIN, ANXA2P2
GO:0071493	BP	8	0.08721	1	cellular response to UV-B	HYAL3, MME, CDKN1A, CRIP1, MFAP4, HYAL1, HYAL2, STK11
GO:0042407	BP	23	0.08721	1	cristae formation	ATP5PD, ATP5MG, LETM1, ATP5MC1, ATP5F1B, ATP5PF, ATP5PB, ATP5F1A, ATP5F1D, ATP5F1C, ATP5PO, ATP5MC3, ATP5MF, ATP5F1E, ATP5ME, ATP5MC2, IMMT, UQCC3, CHCHD6, CHCHD3, SAMM50, DNAJC11, AFG3L2
GO:0046676	BP	16	0.08721	1	negative regulation of insulin secretion	PSMD9, PRKN, ADRA2A, INHBB, IRS1, REST, KCNJ11, KCNB1, MIDN, BMP8A, SFRP1, FAM3D, SIRT4, PFKL, CHGA, PIM3
GO:0045879	BP	18	0.08746	1	negative regulation of smoothened signaling pathway	MGRN1, TULP3, GLI3, PTCH1, KIF7, KCTD21, ULK3, MEGF8, KCTD6, MOSMO, HHIP, GLIS2, IFT122, SUFU, BTRC, PTCH2, RFX4, GPR161
GO:0086077	MF	3	0.08746	1	gap junction channel activity involved in AV node cell-bundle of His cell electrical coupling	GJA5, GJC1, GJC3
GO:0002720	BP	37	0.08746	1	positive regulation of cytokine production involved in immune response	FFAR3, FFAR2, MAP3K7, TNFSF4, XCL1, B2M, TRAF2, FZD5, MALT1, TRAF6, IL6, PRKCZ, RSAD2, NLRP3, IL1B, IL1R1, IL18R1, IL18, HLA-E, HLA-G, RAET1G, KIR2DL4, CD226, DDX58, MAVS, TICAM1, WNT5A, F2RL1, KARS, TRIM6, TNFRSF14, BCL10, NR4A3, SEMA7A, CD74, LILRB1, GPRC5B
GO:0051196	BP	41	0.08746	1	regulation of coenzyme metabolic process	ZBTB7A, ECD, PGAM1, GCK, PRKAG1, EIF6, GCKR, JMJD8, PRKAG2, CBFA2T3, FBP1, HDAC4, PPARA, ACTN3, GAPDHS, PFKFB2, ENTPD5, INS, IGF1, INSR, ARNT, PRKAA2, PRKAA1, HIF1A, PFKFB3, PFKFB4, PRXL2C, P2RX7, ZBTB20, MLXIPL, NCOR1, GSTZ1, PDK1, PDK2, PDK4, PDP1, PDP2, ME2, ME1, TIGAR, ACMSD
GO:0050905	BP	35	0.08772	1	neuromuscular process	MYCBP2, CHRNA1, HOXA1, CHRND, KCNA1, DCTN1, STRA6, UBA5, AGTPBP1, GLRA1, GLRB, GRID2, DRD2, DRD1, CTNNA2, DRD3, PTEN, GCH1, PRRT2, TMEM150C, TPP1, PAFAH1B1, CLN3, TIFAB, DCANP1, NEUROG1, NRXN1, SHANK1, AARS, CLRN1, MYO7A, USH1G, PCDH15, CDH23, USH1C
GO:0044314	BP	5	0.08772	1	protein K27-linked ubiquitination	PRKN, UBE2S, UBE2T, RNF6, UBE2D4
GO:0005089	MF	56	0.08772	1	Rho guanyl-nucleotide exchange factor activity	RASGRF2, ARHGEF10, MCF2L, ARHGEF11, KALRN, TRIO, PLEKHG5, FARP2, ARHGEF15, VAV1, VAV2, SOS1, SOS2, ARHGEF5, AKAP13, ABR, TIAM1, ARHGEF7, DOCK1, GNA13, ITSN1, FGD3, OBSCN, ARHGEF16, ARHGEF18, NET1, FGD2, TIAM2, ARHGEF19, NGEF, PREX1, EPS8L1, ARHGEF1, ARHGEF2, ARHGEF26, FGD4, ARHGEF17, EPS8L2, PLEKHG2, ECT2, ARHGEF4, ARHGEF3, ARHGEF12, VAV3, FARP1, ARHGEF38, ARHGEF37, DNMBP, ARHGEF10L, PREX2, DOCK3…
GO:1903377	BP	4	0.08772	1	negative regulation of oxidative stress-induced neuron intrinsic apoptotic signaling pathway	PRKN, HIF1A, PARK7, PINK1
GO:1903265	BP	7	0.08772	1	positive regulation of tumor necrosis factor-mediated signaling pathway	PRKN, HSPA1A, HSPA1B, CASP1, CASP4, ADAM17, CPNE1
GO:0061621	BP	24	0.08772	1	canonical glycolysis	GAPDHS, ALDOA, GAPDH, ALDOB, ENO1, GPI, BPGM, PFKM, ENO2, ALDOC, ENO3, PKM, PGAM2, PFKL, PGAM1, HK1, PKLR, GCK, HK2, HK3, TPI1, PFKP, PGM2L1, ADPGK
GO:0060896	BP	3	0.08798	1	neural plate pattern specification	PTCH1, CELSR2, NOG
GO:0030369	MF	3	0.08798	1	ICAM-3 receptor activity	ITGB2, ITGAL, CLEC4M
GO:0008542	BP	10	0.08798	1	visual learning	RGS14, APP, DRD2, CHRNB2, NF1, DRD1, DRD3, GRIN1, NETO1, FOXB1
GO:0046851	BP	8	0.08824	1	negative regulation of bone remodeling	GREM1, SFRP1, CALCA, IL6, TNFAIP3, CARTPT, P2RX7, UBASH3B
GO:0034104	BP	9	0.08824	1	negative regulation of tissue remodeling	GREM1, SFRP1, CALCA, IL6, TNFAIP3, CARTPT, P2RX7, UBASH3B, CST3
GO:0004376	MF	3	0.08824	1	glycolipid mannosyltransferase activity	PIGB, PIGV, ALG11
GO:0070527	BP	33	0.08824	1	platelet aggregation	STXBP3, CLIC1, FIBP, FGA, FGB, FGG, HSPB1, ITGB3, PLEK, ACTN1, PDGFRA, VCL, MYL12A, CSRP1, MYL9, MYH9, PIK3CB, PIK3CG, METAP1, ACTB, RAP2B, STXBP1, ACTG1, HBB, TYRO3, ILK, GAS6, GNAS, FERMT3, P2RY12, TLN1, UBASH3B, GP1BA
GO:0030014	CC	16	0.08824	1	CCR4-NOT complex	CNOT1, CNOT3, CNOT4, ZFP36, TOB1, PATL1, CPEB3, CNOT9, CNOT6L, TNKS1BP1, CNOT10, CNOT2, CNOT8, CNOT7, CNOT11, CNOT6
GO:2000637	BP	21	0.08824	1	positive regulation of gene silencing by miRNA	WTIP, ZFP36, STAT3, FXR1, DHX9, PUM1, PUM2, AJUBA, LIMD1, EGFR, TGFB1, MYCN, TP53, BMP4, DDX5, MAP2K2, MAP2K1, RIPK1, LIN28A, EIF4G1, AGO2
GO:0044224	CC	9	0.08824	1	juxtaparanode region of axon	KCNA2, DLG4, CNTN2, KCNA1, KCNAB2, DLG2, SIRT2, CNTNAP2, EPB41L3
GO:1990782	MF	70	0.0885	1	protein tyrosine kinase binding	CD4, HSP90AA1, CEACAM1, CD247, GRM5, CRK, DUSP3, EPHA4, SIRPA, NEDD9, BANK1, PRR7, FCRL3, TRIM6, NOX4, CASS4, PIK3R2, PITPNM1, ANGPT2, MAP3K7, LRP4, CPNE3, SOCS5, TP53, PCNA, NCK1, PTPN2, PTPN1, MST1, TOB1, NRG3, RACK1, NRG1, HYAL2, SQSTM1, GAS6, GRB14, ANGPT1, PTPN14, ARHGEF16, ALKAL2, ALKAL1, GFRAL, DOCK4, ELMO2, FIZ1, PITPNM3, PITPNM2, ACP4, RNF41, ANGPT4, SHC3, SHC2, SHC1, CBLB, CBL, ANXA5, S…
GO:0007008	BP	6	0.0885	1	outer mitochondrial membrane organization	HSP90AA1, HSPA4, TOMM22, SAMM50, TOMM20L, TOMM20
GO:1900544	BP	34	0.0885	1	positive regulation of purine nucleotide metabolic process	NOS3, GUCA1A, NOS2, NOS1, GUCA2A, GUCA2B, RCVRN, ENO1, VCP, PID1, PINK1, PPARGC1A, GAPDHS, PFKFB2, ENTPD5, INS, IGF1, INSR, ARNT, PRKAA2, PRKAA1, HIF1A, PFKFB3, PFKFB4, PRXL2C, P2RX7, ZBTB20, MLXIPL, BEND3, PGK2, CDK1, CCNB1, PARK7, ACTN3
GO:0070842	BP	4	0.08876	1	aggresome assembly	UBD, PRKN, TRIM37, BAG3
GO:0010637	BP	5	0.08876	1	negative regulation of mitochondrial fusion	PRKN, BNIP3, MUL1, OMA1, VAT1
GO:1904978	BP	4	0.08876	1	regulation of endosome organization	SCARB2, PRKN, RAB7A, SYNJ1
GO:1903542	BP	3	0.08876	1	negative regulation of exosomal secretion	PRKN, VPS4B, RAB7A
GO:1990452	CC	3	0.08876	1	Parkin-FBXW7-Cul1 ubiquitin ligase complex	PRKN, CUL1, FBXW7
GO:1902554	CC	74	0.08876	1	serine/threonine protein kinase complex	CAB39, CDK1, CDK4, CCNA2, CCND1, CDK2, CCND2, CCND3, CDKN1A, CDK6, CCNJL, CDK9, CCNA1, CCNB2, CCNO, CCNF, CCNI2, CNTD2, CKS2, CDK13, CCNE2, CCNG1, CCNI, CCNE1, CDK12, CCNJ, CCNB1, CCNG2, CKS1B, CDK14, CCNY, CCNK, BCCIP, CCNT1, CCNT2, RB1, SNW1, CDK7, CCNH, MNAT1, PHKG2, PHKB, IKBKB, CHUK, MAP3K7, IFIT5, TRIM40, ERC1, PYDC1, ERCC2, ERCC3, GTF2H1, GTF2H3, GTF2H4, MMS19, GTF2H5, ACVR1B, ACVR1, ACVR1…
GO:0051354	BP	18	0.08876	1	negative regulation of oxidoreductase activity	HP, GZMA, MT3, OXA1L, SNCA, CYP27B1, NFKB1, GFI1, ATP2B4, CAV3, NOSIP, INS, DRD5, DAOA, PRKN, AOC3, ETFBKMT, LRRK2
GO:0000064	MF	4	0.08902	1	L-ornithine transmembrane transporter activity	SLC25A2, SLC25A15, SLC7A2, SLC7A1
GO:0051152	BP	8	0.08929	1	positive regulation of smooth muscle cell differentiation	OLFM2, MYOCD, KIT, ENG, CTH, SOD2, GPER1, SHH
GO:0001837	BP	54	0.08929	1	epithelial to mesenchymal transition	SNAI2, SNAI1, TGFB1, BMP2, HGF, DDX5, BMP7, S100A4, CTNNB1, TGFBR1, WNT5A, NOTCH1, LIMS1, SOX9, GSK3B, HMGA2, WNT4, LOXL3, TGFB2, TGFBR3, RBPJ, FOXF2, NOG, TRIM28, CUL7, HIF1A, DLG5, DDX17, HNRNPAB, FAM83D, LEF1, LOXL2, PDCD6, LRP6, TCOF1, NOLC1, KLHL12, KBTBD8, PEF1, WNT8A, GSC, OLFM1, HEYL, HEY2, HEY1, BMP4, ENG, FGF8, SPRY1, PDCD4, ACVRL1, HAS2, EFNA1, EOMES
GO:0004065	MF	8	0.08955	1	arylsulfatase activity	ARSA, ARSB, ARSJ, ARSI, ARSK, SULF2, SULF1, ARSG
GO:0070827	BP	3	0.08955	1	chromatin maintenance	SUPV3L1, SUPT6H, MTHFR
GO:0009408	BP	63	0.08955	1	response to heat	MAP2K7, PSIP1, SOD1, IGF1, HSP90AA1, NOS3, NOS1, AKT1, GCLC, EIF2B2, HSPA2, EIF2B5, EIF2B1, MICB, MICA, EIF2B3, CRNN, DNAJB4, EIF2B4, PEBP1, HSPA1A, HSPA1B, HSPA6, HSBP1, HSBP1L1, HTRA2, PDCD6, SLU7, BAG3, IL1A, FGF1, THBS1, HMOX1, MAPT, TPR, PRKACA, ATXN3, VCP, YWHAE, SUMO1, HSF1, HIKESHI, IER5, ANO1, TRPV1, ZFAND1, CLPB, DHX36, TRPV4, TCIM, DAXX, STUB1, HSPA1L, HSPA9, HSPA8, HSF4, HSF2, HSPA5, …
GO:0090259	BP	5	0.08955	1	regulation of retinal ganglion cell axon guidance	NRP1, VEGFA, POU4F2, SLIT2, PTPRO
GO:0019320	BP	45	0.08955	1	hexose catabolic process	ALDH1A1, ALDOB, KHK, TKFC, GLYCTK, LRP5, PFKM, PFKL, PFKP, GAPDHS, ALDOA, GAPDH, ENO1, GPI, BPGM, ENO2, ALDOC, ENO3, PKM, PGAM2, PGAM1, HK1, PKLR, GCK, HK2, HK3, TPI1, PGM2L1, ADPGK, FUT1, FUT4, FUT6, FUT2, FUT5, FUT7, FUT10, FUT8, FUT9, GALT, PGM1, GALK1, GALE, PGM2, GALK2, GALM
GO:0050321	MF	20	0.08982	1	tau-protein kinase activity	ROCK2, FYN, PHKG2, MARK3, GSK3A, GSK3B, CDK5, PRKAA1, ROCK1, DYRK1A, TTBK1, TTBK2, MARK2, TAOK1, BRSK2, BRSK1, MARK4, MARK1, TAOK2, SIK3
GO:1904751	BP	4	0.08982	1	positive regulation of protein localization to nucleolus	TERT, PINX1, NMD3, MCRS1
GO:0008625	BP	27	0.08982	1	extrinsic apoptotic signaling pathway via death domain receptors	TNFRSF10A, TNFRSF10B, GABARAP, BAG3, NGF, TNF, BCL2, TNFRSF1A, FASLG, BID, CRADD, BAX, FADD, DELE1, TRADD, DAB2IP, BLOC1S2, DEDD2, MOAP1, SORT1, DDX47, DIABLO, DAXX, CASP8AP2, CASP8, DEDD, TNFRSF10C
GO:0042056	MF	30	0.08982	1	chemoattractant activity	CCL16, FGF10, PDGFB, CXCL10, FGF2, HMGB1, CCL3, BMP4, CCL5, SCG2, MIF, HGF, VEGFA, LGALS3, NTF3, FGF7, HMGB2, VEGFC, CX3CL1, GPNMB, CCL15, COLEC10, SAA2-SAA4, SAA4, DEFB109B, PGF, VEGFB, SAA2, SAA1, GDNF
GO:0006521	BP	14	0.09036	1	regulation of cellular amino acid metabolic process	AZIN1, OAZ2, INS, ODC1, NQO1, OAZ1, OAZ3, SLC7A7, ATP2B4, ATCAY, NR1H4, BHMT, PARK7, ACMSD
GO:1902259	BP	17	0.09036	1	regulation of delayed rectifier potassium channel activity	KCNE1, VAMP2, KCNAB1, KCNS1, KCNG1, KCNS2, KCNE2, SUMO1, ANK3, KCNRG, KCNE3, KCNE4, KCNE1B, NOS1AP, NPPA, AKAP6, RNF207
GO:0003208	BP	54	0.09036	1	cardiac ventricle morphogenesis	ENG, GATA4, NOTCH1, HEYL, DLL4, HEY2, HEY1, SOX11, MEF2C, SOX4, MESP1, HAND1, TBX5, CPE, TGFBR2, NPY2R, GSK3A, RBPJ, FOXF1, NPY5R, SFRP2, SMAD4, RYR2, BMP4, GATA3, BMPR1A, ISL1, TGFB2, JAG1, TBX20, NKX2-5, ZFPM2, SMAD7, BMP10, TGFB1, MYL3, TPM1, MYL2, MYH7, MYH6, TNNI3, FGFR2, TNNT2, FKBP1A, TNNC1, TGFBR3, MYBPC3, PROX1, PKP2, TGFBR1, NRG1, DSP, LRP2, NOG
GO:0034356	BP	15	0.09036	1	NAD biosynthesis via nicotinamide riboside salvage pathway	PNP, PTGS2, NNMT, NAMPT, PTGIS, PARP10, RNLS, NAPRT, NAXD, PARP9, PARP16, SLC5A8, NAXE, NUDT12, SLC22A13
GO:0050942	BP	3	0.09036	1	positive regulation of pigment cell differentiation	BLOC1S5, BLOC1S6, ZEB2
GO:0010501	BP	7	0.09036	1	RNA secondary structure unwinding	DHX9, DDX39B, DHX36, AGO3, AGO4, AGO2, AGO1
GO:1902745	BP	23	0.09036	1	positive regulation of lamellipodium organization	CARMIL1, CARMIL2, MSTN, ARPC2, WNT1, RAC2, CLRN1, CDC42, RAC1, FSCN1, TWF2, BRK1, AUTS2, AKIRIN1, NCKAP1, WASF2, VIL1, SRC, ENPP2, ARHGEF7, RREB1, CORO1B, CORO1C
GO:0006516	BP	16	0.09063	1	glycoprotein catabolic process	OGA, STT3B, NEU4, NGLY1, ADAMTS9, FBXO2, MANBA, ADAMTS12, GPC1, SGSH, HPSE, EDEM1, EDEM2, EDEM3, MAN1B1, MMP12
GO:1901224	BP	57	0.09063	1	positive regulation of NIK/NF-kappaB signaling	LGALS9, TLR4, TLR3, TNFSF14, ACTN4, TLR2, PTP4A3, SASH1, NFAT5, EGFR, TNF, IL1B, APP, CD14, EIF2AK2, MMP8, RPS3, CD27, IL12B, LIMS1, NLRP12, RHOA, RELA, EP300, ILK, AGER, TRADD, TRIP6, PDCD4, RTKN2, TRIM44, CCL19, C1QTNF4, NOD2, IL23A, TCIM, TLR9, SPHK1, TERF2IP, NOD1, TRAF6, SAMD5, HMGB4, HMGB1, TNFRSF10A, TNFRSF10B, MAP3K7, TNFSF15, CHI3L1, TIRAP, TRAF2, ZFP91, COPS8, CARD10, CARD14, MALT1, TLR6
GO:0031468	BP	14	0.09063	1	nuclear envelope reassembly	CHMP2A, CHMP7, CHMP4B, SPAST, VPS4A, UBXN2B, UBXN2A, NSFL1C, BANF1, LMNA, REEP3, ANKLE2, VRK1, REEP4
GO:0006893	BP	52	0.09063	1	Golgi to plasma membrane transport	ARL3, RAB10, RABEP1, LLGL1, CCDC93, COMMD1, STEAP2, OSBPL5, GOPC, ARFGEF2, EXOC5, EXOC6, STXBP6, EXOC6B, ARF4, ARF5, EXOC4, ARF1, ARF3, EXOC2, TRIM23, EXOC1, VAMP4, VAMP2, SPTBN1, ANK3, GOLGA4, RAB31, ARFRP1, GOLGA7, GCC2, BBS1, OPTN, BBS2, AMN, RAB34, KIF13A, BLZF1, GOLPH3, GGA3, GGA2, GGA1, RAB26, MACF1, C16orf70, SYS1-DBNDD2, SYS1, NSF, VAMP5, GOLPH3L, SEC16A, KRT18
GO:0043274	MF	6	0.09063	1	phospholipase binding	PDPK1, PRKN, APOC2, SELE, PAFAH1B1, DGKQ
GO:0051733	MF	3	0.09063	1	polydeoxyribonucleotide kinase activity	CLP1, N4BP2, PNKP
GO:0051734	MF	3	0.09063	1	ATP-dependent polynucleotide kinase activity	N4BP2, PNKP, CLP1
GO:0004033	MF	27	0.09063	1	aldo-keto reductase (NADP) activity	AKR7A2, AKR1B10, AKR7A3, CYB5A, AKR1A1, AKR1C4, SPR, AKR1C3, AKR1D1, AKR1C1, KCNAB2, KCNAB1, AKR7L, MIOX, ALDH3A1, AKR1B15, AKR1E2, AKR1B1, AKR1C8P, AKR1C2, DHRS3, RDH10, RDH13, RDH11, RDH12, DHRS4, RDH14
GO:1905461	BP	5	0.09091	1	positive regulation of vascular associated smooth muscle cell apoptotic process	E2F3, MFN2, SOD2, PPARG, PDCD4
GO:0099738	CC	30	0.09091	1	cell cortex region	MYL12B, EPB41L2, ENO1, EPB41, ACTR1A, GNAI1, GPSM2, DCTN1, NUMA1, ANLN, CTSZ, SAPCD2, TCHP, MYO5B, CLASP2, PKD2, CLASP1, PHLDB2, PHLDB1, UNC13A, RIMS4, RIMS1, RIMS3, UNC13C, UNC13B, RIMS2, BSN, PCLO, CLTA, CLTB
GO:1905208	BP	11	0.09091	1	negative regulation of cardiocyte differentiation	EGFR, WNT3A, PRICKLE1, HEY2, FZD7, DKK1, BMP2, SOX6, FRS2, GSK3A, SMAD4
GO:0043555	BP	14	0.09091	1	regulation of translation in response to stress	RPS6KA1, RBM4, EIF2S1, ATF4, EIF2AK3, EIF2AK4, SESN2, PPP1R15A, DNAJC3, IMPACT, NCK1, EIF2AK2, EIF2AK1, PPP1CA
GO:0071033	BP	5	0.09091	1	nuclear retention of pre-mRNA at the site of transcription	PCID2, EXOSC10, PRPF18, EXOSC2, EXOSC3
GO:0043395	MF	12	0.09119	1	heparan sulfate proteoglycan binding	AGRN, APOE, HRG, CFH, ITGA2, AZU1, COMP, LRP1, PTPRS, SEMA5A, HPSE2, FGF20
GO:0005828	CC	7	0.09119	1	kinetochore microtubule	ZW10, CLASP2, KNTC1, RAB11A, CENPE, CLASP1, KIF18A
GO:0006002	BP	7	0.09146	1	fructose 6-phosphate metabolic process	PFKM, FBP1, PFKL, PFKP, GFPT2, FBP2, GFPT1
GO:0017169	MF	7	0.09146	1	CDP-alcohol phosphatidyltransferase activity	CDIPT, CHPT1, CDS1, CEPT1, PIGF, SELENOI, PGS1
GO:1904749	BP	6	0.09146	1	regulation of protein localization to nucleolus	NVL, POLR1A, TERT, PINX1, NMD3, MCRS1
GO:1903690	BP	4	0.09146	1	negative regulation of wound healing, spreading of epidermal cells	CLASP2, PTEN, CLASP1, PHLDB2
GO:0004679	MF	5	0.09174	1	AMP-activated protein kinase activity	PRKAB2, PRKAG1, PRKAA2, PRKAA1, PRKAB1
GO:0005048	MF	39	0.09174	1	signal sequence binding	AP2B1, AP2M1, SEC61A2, SEC61A1, PEX5, PEX5L, BABAM2, PEX7, PEX19, KPNA3, NFKBIA, KPNA2, BRAP, CABP1, POM121L12, POM121L2, NPAP1, KPNB1, KPNA1, TNPO1, POM121C, NUP98, IPO5, NUP58, TNPO2, NUP153, KPNA6, NUP214, RANBP6, KPNA5, IPO4, SRP54, TOMM20, TIMM22, TOMM20L, CEMIP, KCNIP2, KDELR1, KDELR2
GO:0006878	BP	10	0.09174	1	cellular copper ion homeostasis	MT2A, PRNP, APP, ATP7B, ARF1, COX19, SLC31A2, SLC31A1, PRND, ATOX1
GO:0032693	BP	14	0.09174	1	negative regulation of interleukin-10 production	DLL1, MMP8, IL12B, FCGR2B, JAK3, AGER, IL23R, PDCD1LG2, VSIR, IL23A, CD274, TRIB2, TNFRSF21, LILRB1
GO:0030903	BP	5	0.09174	1	notochord development	COBL, STIL, COL2A1, COL5A2, CRB2
GO:0051923	BP	13	0.09202	1	sulfation	SULT1C2, SULT1B1, SULT1C4, SULT1E1, SULT1A1, SULT1A2, SULT2A1, HS3ST5, CHST5, UST, CHST4, TPST1, TPST2
GO:0045058	BP	20	0.09202	1	T cell selection	CD4, CD74, CD1D, THEMIS, SHH, ZFPM1, SPN, IL6, STAT3, IRF4, BATF, SLAMF6, LY9, CD3D, ZAP70, CD3E, CD3G, GLI3, AIRE, JAG2
GO:0090207	BP	23	0.09202	1	regulation of triglyceride metabolic process	GNB3, PANK2, C3, FITM2, CTDNEP1, LDLR, SREBF1, NR1H2, GPLD1, PLIN5, NR1H3, SLC27A1, CNEP1R1, SCARB1, SIK1, FBXW7, APOC3, APOC2, APOA4, AADAC, APOA5, ABHD5, PNPLA2
GO:0031087	BP	5	0.09231	1	deadenylation-independent decapping of nuclear-transcribed mRNA	PNRC2, DCP1B, DCP1A, EDC4, EDC3
GO:0046323	BP	5	0.09231	1	glucose import	SLC2A4, HNF1A, RAB4B, SORT1, TRARG1
GO:0043090	BP	11	0.09231	1	amino acid import	SH3BP4, SLC1A3, SLC1A1, SLC1A2, SLC1A6, SLC7A2, SLC7A1, SLC3A2, SLC6A5, SLC36A4, SLC25A38
GO:0033622	BP	8	0.09231	1	integrin activation	ITGB1BP1, FN1, CXCL12, CX3CL1, COL16A1, FERMT3, MZB1, FERMT2
GO:0097192	BP	19	0.09259	1	extrinsic apoptotic signaling pathway in absence of ligand	ITGAV, ERBB3, CASP3, DCC, GSK3A, GSK3B, CASP9, MCL1, MOAP1, APPL1, BCL2L1, BAK1, BCL2A1, BAX, BCL2L10, BCL2L2, CASP2, BOK, BCL2
GO:0048469	BP	64	0.09259	1	cell maturation	CCL21, VEGFA, AXL, PPARG, RFX3, HES5, CCL19, IL21, LHX6, EREG, ANG, TUT4, TUT7, YTHDF2, PDE3A, SIX3, TMEM79, NKX6-1, PLD6, TDRD5, SLFN14, B4GALT5, CLN5, B4GALT6, SRRM4, FARP2, APP, EPHA8, CX3CL1, SCARF1, ANKS1A, RND1, ADGRB3, PICK1, MTCH1, AGRN, NRCAM, MYOC, SPTBN4, CNTN2, KCNIP2, CNTNAP2, ZBTB7A, CABYR, ABHD2, CFTR, PRKACA, SLC26A3, PCSK4, CATSPERD, ROPN1L, SLC26A6, ROPN1B, ROPN1, CATSPERZ, CATS…
GO:0007566	BP	12	0.09259	1	embryo implantation	ACOD1, SOD1, CALCA, IL1B, SPP1, SCGB1A1, PRLR, RPL29, EMP2, PPARD, PCSK5, GGN
GO:0090278	BP	20	0.09288	1	negative regulation of peptide hormone secretion	PSMD9, PRKN, ADRA2A, INHBB, IRS1, REST, KCNJ11, KCNB1, MIDN, BMP8A, SFRP1, FAM3D, SIRT4, PFKL, CHGA, PIM3, CRHBP, CRH, UCN, ANXA5
GO:0032797	CC	8	0.09288	1	SMN complex	GEMIN2, ZPR1, GEMIN4, GEMIN5, GEMIN6, GEMIN7, DDX20, STRAP
GO:0045830	BP	13	0.09288	1	positive regulation of isotype switching	TFRC, TP53BP1, RIF1, SHLD3, PAXIP1, SHLD2, SHLD1, MAD2L2, IL4, CLCF1, TNFSF4, TNFSF13, TGFB1
GO:0003211	BP	6	0.09288	1	cardiac ventricle formation	SOX11, MEF2C, SOX4, MESP1, HAND1, TBX5
GO:0016401	MF	3	0.09288	1	palmitoyl-CoA oxidase activity	ACAA1, ACADL, ACOX1
GO:0009069	BP	39	0.09288	1	serine family amino acid metabolic process	MTHFD1, SRR, CTH, GCLC, CDO1, AGXT, CBS, CSAD, GGT1, GGT7, GGT5, CBSL, MTRR, AHCYL1, AHCYL2, AHCY, SHMT1, SHMT2, BAAT, GLYAT, SLC25A32, AGXT2, GLDC, GCSH, AMT, SDS, RIDA, SDSL, PSPH, PHGDH, SERINC3, SERINC5, PSAT1, SEPHS2, SEPHS1, THNSL2, DAO, SARS, SEPSECS
GO:0070841	BP	5	0.09317	1	inclusion body assembly	UBD, PRKN, TRIM37, BAG3, MAPT
GO:0000958	BP	3	0.09317	1	mitochondrial mRNA catabolic process	PDE12, SUPV3L1, PNPT1
GO:0033238	BP	22	0.09317	1	regulation of cellular amine metabolic process	AZIN1, OAZ2, INS, ODC1, NQO1, OAZ1, OAZ3, SLC7A7, ATP2B4, ATCAY, NR1H4, BHMT, PARK7, ACMSD, PAOX, ITGB2, ITGAM, PEBP1, PRKN, HTR1A, CHRNB2, DRD4
GO:1903204	BP	9	0.09317	1	negative regulation of oxidative stress-induced neuron death	ATF4, PINK1, FBXO7, IL10, RACK1, NR4A3, PARK7, PRKN, HIF1A
GO:0045602	BP	5	0.09317	1	negative regulation of endothelial cell differentiation	ZEB1, XDH, NOTCH4, FOXJ2, S1PR3
GO:0006584	BP	23	0.09317	1	catecholamine metabolic process	TH, RNF180, DBH, GATA3, INSM1, MOXD1, MOXD2P, HAND2, PRKN, DRD2, DRD1, DRD4, DRD3, SNCAIP, LRTOMT, COMT, DAO, GCH1, SNCA, TGFB2, PAH, PNMT, DDC
GO:0097413	CC	7	0.09317	1	Lewy body	PRKN, GPX1, PINK1, ARIH1, FBXO7, ATF4, HERPUD1
GO:0001533	CC	61	0.09317	1	cornified envelope	PPL, SCEL, CSTA, ANXA1, KRT1, IVL, KRT10, JUP, DSP, PI3, FLG, SPRR1B, SPRR2E, SPRR2D, TGM1, LOR, DSG3, SPRR1A, SPRR2B, SPRR2A, KRT2, DSG1, DSC2, TCHH, DSC1, PKP1, DSG2, DSC3, CDSN, LCE1D, KAZN, RPTN, DSG4, HRNR, EVPL, SPRR2F, PKP4, PKP2, CNFN, SPRR2G, SPRR3, PKP3, LELP1, LCE5A, LCE2A, LCE2B, LCE3D, LCE1E, LCE3A, LCE2C, SPRR4, LCE1A, PRR9, FLG2, LCE1F, LCE4A, LCE2D, LCE3B, LCE3E, LCE1C, LCE1B
GO:0042053	BP	7	0.09346	1	regulation of dopamine metabolic process	PRKN, HTR1A, CHRNB2, DRD4, ITGB2, ITGAM, PARK7
GO:1903763	MF	5	0.09346	1	gap junction channel activity involved in cell communication by electrical coupling	GJA1, GJC2, GJA5, GJC1, GJC3
GO:1901379	BP	59	0.09375	1	regulation of potassium ion transmembrane transport	CD63, KCNE1, DPP6, CACNA1D, KCNH2, KCNAB2, KCNAB1, KCNIP4, DPP10, KCNN2, KCNIP2, KCNIP1, KCNIP3, KCNE2, WWP2, NEDD4, YWHAE, NEDD4L, CASQ2, ACTN2, CAV3, STK39, CAB39, KCNE3, SUMO1, ANK3, KCNRG, KCNE4, KCNE1B, CAV1, ATP1B1, ATP1B2, ATP1B3, ANK2, AKAP9, GALR2, GAL, LRRC26, LRRC38, LRRC55, LRRC52, ALG10B, NOS1AP, NPPA, AKAP6, RNF207, VAMP2, KCNS1, KCNG1, KCNS2, DLG1, NETO1, BIN1, KCNQ1, AMIGO1, WNK1,…
GO:0007185	BP	6	0.09375	1	transmembrane receptor protein tyrosine phosphatase signaling pathway	TRIO, PTPRF, PTN, PTPRD, FRS2, PTPRU
GO:0016796	MF	51	0.09375	1	exonuclease activity, active with either ribo- or deoxyribonucleic acids and producing 5'-phosphomonoesters	TREX1, MRE11, POLD1, TATDN1, MEIOB, ISG20, EXO5, EXD2, ERI2, POLE, APEX1, MGME1, EXO1, FEN1, DCLRE1A, GEN1, DCLRE1C, DCLRE1B, APTX, DCP2, EXOSC10, EXOSC9, EXOSC2, EXOSC7, PAN2, PDE12, ERI1, DIS3L2, PNPT1, DIS3L, TOE1, USB1, XRN2, ISG20L2, EXOSC4, EXOSC5, EXOSC3, CNOT8, CNOT7, DIS3, PARN, REXO2, ERI3, PNLDC1, CNOT1, PAN3, CNOT6L, CNOT2, NOCT, CNOT6, XRN1
GO:0072595	BP	34	0.09375	1	maintenance of protein localization in organelle	HSPA5, TAPT1, GPAA1, PDIA2, OS9, ANKRD13C, KDELR1, KDELR2, RER1, KDELR3, INSIG1, SUPT7L, BCL3, PML, ARL2, SKP1, HNRNPU, MORC3, TAF3, TAF8, BBS4, TOPORS, ARL2BP, SP100, RANGAP1, PARK7, BARD1, SUN1, SYNE1, SUN2, HK1, AKT1, HK2, PINK1
GO:0071028	BP	13	0.09375	1	nuclear mRNA surveillance	DXO, EXOSC10, EXOSC9, XRN1, EXOSC4, EXOSC5, EXOSC7, EXOSC6, EXOSC8, PRPF18, EXOSC2, EXOSC3, PCID2
GO:0051582	BP	5	0.09404	1	positive regulation of neurotransmitter uptake	PRKN, ARL6IP1, DRD2, RAB3B, DRD4
GO:0008299	BP	18	0.09434	1	isoprenoid biosynthetic process	MVD, MVK, PDSS1, PDSS2, IDI2, HMGCR, IDI1, PMVK, DHDDS, NUS1, SRD5A3, HMGCS1, HMGCS2, ALDH1A3, DHRS9, BCO1, RPE65, FDPS
GO:0036002	MF	27	0.09464	1	pre-mRNA binding	CELF2, HNRNPA1, DDX5, PTBP1, TRA2B, HNRNPU, SRSF6, TARBP2, CELF3, CELF5, CELF1, CELF4, RBM22, SNRPC, PRPF39, SLU7, U2AF2, U2AF1, U2AF1L5, U2AF1L4, SLBP, ERI1, HNRNPL, RBM4, RBM24, RNPC3, PRPF8
GO:1990430	MF	5	0.09464	1	extracellular matrix protein binding	ITGAV, ITGB8, CLEC14A, CD248, MEPE
GO:0048819	BP	4	0.09464	1	regulation of hair follicle maturation	CDH3, GAL, TGFB2, SPINK5
GO:0016832	MF	8	0.09464	1	aldehyde-lyase activity	DERA, ALDOA, ALDOB, ALDOC, SGPL1, PDXDC1, HOGA1, CYP17A1
GO:1902750	BP	49	0.09464	1	negative regulation of cell cycle G2/M phase transition	H2AFY, ATF5, AURKA, RFPL1, RBX1, SKP1, CUL1, PINX1, USP47, FBXL7, CDK5RAP3, FOXN3, NBN, HMGA2, BLM, MRNIP, TAOK1, BRSK1, TAOK3, CLSPN, DONSON, NOP53, TAOK2, MSH6, MRE11, ATM, NAE1, TICRR, ZNF830, ORC1, CDC6, HUS1, TOPBP1, RAD17, HUS1B, CHMP4C, AURKB, ZFYVE19, VPS4A, CHEK1, CDC14B, BRCA1, PLK1, ABRAXAS1, UIMC1, BABAM1, BABAM2, DTL, FZR1
GO:0030072	BP	30	0.09494	1	peptide hormone secretion	EDN1, EDN3, EXOC3L1, ADCYAP1, GAL, PDX1, FAM3B, CAMK2G, NEUROD1, PTPRN, CYB5R4, SLC30A8, MAFA, SNX19, PARK7, RIMS2, ANXA1, SELENOT, RAB11B, RAB11FIP2, PTPRN2, RAB11FIP5, GHRH, RAB1A, LTBP4, GHSR, GHRL, CRHR1, IL6, VIP
GO:0046825	BP	29	0.09494	1	regulation of protein export from nucleus	TPR, IFI27, PTPN14, UHMK1, XPO1, XPO5, SUPT6H, ZC3H3, IWS1, SETD2, AKAP8L, SP100, RANGAP1, PARK7, BARD1, RAPGEF3, BAG3, IL1B, TP53, GSK3B, YWHAE, CAMK1, GAS6, ANP32B, XPO4, TCF7L2, RBM22, GTSE1, RIOK2
GO:0061635	BP	9	0.09494	1	regulation of protein complex stability	IRGM, TAPBP, HSPA8, SQSTM1, ATG14, TRAPPC11, NCLN, SNF8, SCOC
GO:0031093	CC	61	0.09494	1	platelet alpha granule lumen	LEFTY2, QSOX1, ISLR, ACTN4, F13A1, CFD, PLG, SERPINA1, SERPINA3, A2M, KNG1, PDGFB, EGF, TGFB1, IGF2, FGA, FGB, FGG, FN1, ORM1, AHSG, ALB, PPBP, PF4, ALDOA, PDGFA, HRG, A1BG, VWF, IGF1, APP, SERPINE1, SERPING1, PROS1, THBS1, SERPINF2, SPARC, SRGN, TGFB3, CLU, F5, ACTN1, HGF, VEGFA, ORM2, ACTN2, VEGFB, VEGFC, TGFB2, MMRN1, GAS6, FERMT3, NHLRC2, PCYOX1L, SCCPDH, GTPBP2, OLA1, FAM49B, TOR4A, VTI1B, T…
GO:0006487	BP	64	0.09494	1	protein N-linked glycosylation	ENTPD5, PGM3, B4GALT1, DDOST, TMEM258, MGAT3, MGAT5, ST3GAL1, TUSC3, DOLPP1, GAL3ST1, ALG8, DPAGT1, TMEM165, MAN1C1, B4GALT7, ALG6, B3GALT1, ALG12, GFPT2, B3GALT2, B3GALT5, GFPT1, B3GALNT1, DAD1, RPN2, MOGS, FUT8, MGAT5B, PMM1, MGAT1, ALG5, ALG11, PMM2, MPDU1, ALG3, ALG14, ALG1, ALG2, ALG9, SRD5A3, MVD, DHDDS, NUS1, DOLK, NUDT14, RPN1, ASGR1, ASGR2, OST4, ST6GAL1, STT3A, VCP, UBE2G2, MGAT2, SYVN1…
GO:0050427	BP	22	0.09494	1	3'-phosphoadenosine 5'-phosphosulfate metabolic process	SULT2B1, SULT1C2, SULT1B1, TPST1, TPST2, SULT1C4, BPNT1, ENPP1, SULT1E1, SULT1A1, SULT1A2, SULT2A1, SULT6B1, ABHD14B, SULT4A1, IMPAD1, PAPSS1, PAPSS2, SLC26A2, SLC35B2, SLC35B3, SLC26A1
GO:0048763	MF	4	0.09524	1	calcium-induced calcium release activity	RYR1, PKD2, RYR2, RYR3
GO:0005219	MF	4	0.09524	1	ryanodine-sensitive calcium-release channel activity	RYR1, FKBP1B, RYR3, RYR2
GO:0006621	BP	8	0.09524	1	protein retention in ER lumen	GPAA1, PDIA2, OS9, ANKRD13C, KDELR1, KDELR2, RER1, KDELR3
GO:0035173	MF	17	0.09524	1	histone kinase activity	CDK1, CDK2, BAZ1B, CCNB1, PRKAA2, PRKAA1, AURKB, AURKC, AURKA, VRK1, CHEK1, PKN1, PRKCB, PRKCA, HASPIN, DCAF1, JAK2
GO:1901984	BP	15	0.09524	1	negative regulation of protein acetylation	GSK3B, SIRT1, PARK7, KLF15, SNCA, SET, CTBP1, TAF7, SDR16C5, NOC2L, BRCA1, SPI1, PIH1D1, SIN3A, ZNF451
GO:0071949	MF	20	0.09524	1	FAD binding	AGPS, KMO, PRODH, MICAL2, DAO, NQO2, CRY2, STEAP4, MICAL3, KDM1B, MICAL1, MTRR, MMACHC, D2HGDH, CYB5R1, MTHFR, CYB5R3, PRODH2, SQOR, CYB5R2
GO:0004980	MF	3	0.09554	1	melanocyte-stimulating hormone receptor activity	MC4R, MC3R, MC1R
GO:0090625	BP	4	0.09554	1	mRNA cleavage involved in gene silencing by siRNA	AGO3, AGO4, AGO2, AGO1
GO:0003274	BP	4	0.09585	1	endocardial cushion fusion	TGFBR2, TGFB2, ACVR1, GATA5
GO:0043125	MF	4	0.09585	1	ErbB-3 class receptor binding	ERBB2, PIK3R1, CDK5, NRG1
GO:0070180	MF	4	0.09615	1	large ribosomal subunit rRNA binding	RPL12, RPLP0, MRPL11, RPL23
GO:0000212	BP	4	0.09615	1	meiotic spindle organization	MOS, TUBG1, TUBG2, GOLGA2
GO:0019706	MF	23	0.09615	1	protein-cysteine S-palmitoyltransferase activity	YKT6, GLUL, ZDHHC20, ZDHHC17, ZDHHC7, ZDHHC8, ZDHHC11B, ZDHHC19, ZDHHC24, ZDHHC18, GOLGA7, GOLGA7B, ZDHHC23, ZDHHC12, ZDHHC6, ZDHHC4, ZDHHC14, ZDHHC1, ZDHHC11, ZDHHC3, ZDHHC22, ZDHHC21, ZDHHC2
GO:0019531	MF	10	0.09646	1	oxalate transmembrane transporter activity	SLC26A7, SLC26A8, SLC26A6, SLC26A1, SLC26A4, SLC26A3, SLC26A2, SLC26A9, SLC26A5, SLC26A10
GO:1903440	CC	3	0.09646	1	amylin receptor complex	RAMP1, CALCR, RAMP3
GO:0097643	MF	3	0.09646	1	amylin receptor activity	RAMP1, RAMP3, CALCR
GO:0000275	CC	5	0.09677	1	mitochondrial proton-transporting ATP synthase complex, catalytic core F(1)	ATP5F1D, ATP5F1C, ATP5F1E, ATP5F1A, ATP5F1B
GO:0051766	MF	6	0.09677	1	inositol trisphosphate kinase activity	CALM1, ITPKA, ITPKB, IPMK, ITPKC, ITPK1
GO:0019448	BP	4	0.09677	1	L-cysteine catabolic process	AGXT, CBS, CDO1, CSAD
GO:0098642	CC	5	0.09677	1	network-forming collagen trimer	COL4A1, COL4A2, COL4A4, COL4A3, COL8A1
GO:0050864	BP	74	0.09677	1	regulation of B cell activation	CD19, FCRL3, CD22, AHR, MZB1, IKZF3, TNFRSF21, CTLA4, IL10, FCGR2B, MNDA, ATM, RC3H1, CD300A, LYN, TNFRSF13B, TFRC, CD74, IL4, PTPRC, BCL2, IL7, MIF, CHRNB2, CD38, GPR183, TNFRSF4, NCKAP1L, TIRAP, CD81, IL2, MEF2C, NFATC2, IL21, CD320, TLR9, CLCF1, VAV3, TNFSF13B, IRS2, BST1, SUPT6H, PARP3, NDFIP1, THOC1, TP53BP1, RIF1, SHLD3, PAXIP1, SHLD2, SHLD1, MAD2L2, TNFSF4, TNFSF13, TGFB1, ZFP36L2, ZFP36L1…
GO:0050433	BP	41	0.09709	1	regulation of catecholamine secretion	PRKN, KCNA2, CHRNB2, DRD3, SNCA, CHRNA4, DTNBP1, FGF20, SYT10, OR56A4, OR5T1, SYT9, SYT4, SYT1, OR13F1, SYT11, SYT3, SYT5, SYT7, SYT17, OR56A1, SYT6, SYT8, SYT2, SYT12, OR56A5, SYT13, GDNF, ADRA2A, ADRA2B, ADRA2C, UCN, CRH, CARTPT, VIP, FFAR3, HRH3, KCNB1, STX1A, CHGA, GRK2
GO:0046889	BP	58	0.09709	1	positive regulation of lipid biosynthetic process	CREBL2, INS, APOE, CREB1, AKT1, MTOR, HSD17B13, SORBS1, ZBTB20, MLXIPL, SIRT4, APOA5, APOA4, APOA1, CTDNEP1, LDLR, SREBF1, NR1H2, GPLD1, PLIN5, NR1H3, SLC27A1, CNEP1R1, SCARB1, CGA, FSHB, TNF, IFNG, IL1B, NR1D1, STAR, STARD4, WNT4, BMP6, FGF1, ABCG1, PRKAA1, APOC2, LPGAT1, SLC45A3, ELOVL5, ABCD2, PTGS2, ANXA1, FABP3, ZP3, HTR2A, HTR2B, FPR2, AGAP2, NR1H4, ACSL3, SMPD2, TNFRSF1A, RACK1, PRKCD, NSM…
GO:0006084	BP	18	0.0974	1	acetyl-CoA metabolic process	ACACB, ACACA, HMGCS2, HMGCS1, MLYCD, ACAT1, ACLY, ACSS1, PDHB, PDHX, DLD, DLAT, MVK, PMVK, MVD, TDO2, PIPOX, NUDT7
GO:0071634	BP	22	0.0974	1	regulation of transforming growth factor beta production	FURIN, LAPTM4B, GATA6, THBS1, TGFB2, SMAD3, SMAD4, HIF1A, CDH3, HSP90AB1, LGALS9, SERPINF2, CD46, CD34, PTGS2, CD200, XCL1, ITGAV, ITGB6, ITGB8, LRRC32, LTBP1
GO:0000800	CC	7	0.0974	1	lateral element	MEI4, BRCA1, BRCA2, BLM, RAD51, SYCP3, SYCP2
GO:0019870	MF	8	0.09772	1	potassium channel inhibitor activity	ENSA, RASA1, CAV3, NEDD4L, WNK1, WNK4, WNK2, CAV1
GO:1990381	MF	15	0.09772	1	ubiquitin-specific protease binding	PRKN, MARCH6, BAG6, RAD23A, VCP, PTEN, CLTC, SART3, SYVN1, PDZD3, PARK7, SELENOS, DERL1, AMFR, CHMP3
GO:0071276	BP	28	0.09772	1	cellular response to cadmium ion	CHUK, EGFR, FOS, MT1A, MT1E, MT1F, JUN, MT1G, MMP9, MT3, MAPK3, MAPK1, AKT1, AKR1C3, MAPK8, MAPK9, SUMO1, MT1H, MT1X, HSF1, DAXX, MT1M, MT4, MT1HL1, MT1L, MT2A, MT1DP, MT1B
GO:0031572	BP	26	0.09804	1	G2 DNA damage checkpoint	FOXN3, NBN, HMGA2, BLM, MRNIP, TAOK1, BRSK1, CDK5RAP3, TAOK3, CLSPN, DONSON, NOP53, TAOK2, MSH6, MRE11, ATM, CHEK1, CDC14B, BRCA1, PLK1, ABRAXAS1, UIMC1, BABAM1, BABAM2, DTL, FZR1
GO:1900180	BP	69	0.09804	1	regulation of protein localization to nucleus	PIN1, SHH, TGFB1, TPR, BMP4, EFCAB7, IPO5, PIK3R2, HDAC3, CHP2, ZPR1, BAG3, CDH1, HCLS1, JUP, PIK3R1, SMAD3, PRKCD, HYAL2, TRIM28, ZIC1, ZC3H12A, ECT2, DMAP1, RBM22, APOD, CHP1, CABP1, MDFIC, RAB23, SUFU, GSK3B, OTUD7B, TRIM40, FLCN, LILRB4, SIN3A, MFHAS1, POLR1A, KAT7, F2, INS, CDK1, NGFR, LIF, AKT1, PLK1, SESN2, PYHIN1, PARP9, DTX3L, CDK5RAP3, PARK7, CARD10, GTSE1, EIF2AK3, TERT, PINX1, NMD3, M…
GO:0036491	BP	3	0.09804	1	regulation of translation initiation in response to endoplasmic reticulum stress	EIF2AK3, EIF2AK4, DNAJC3
GO:0046923	MF	4	0.09804	1	ER retention sequence binding	CEMIP, KCNIP2, KDELR1, KDELR2
GO:0042104	BP	18	0.09804	1	positive regulation of activated T cell proliferation	ICOSLG, IGF2, IGF1, HMGB1, IGFBP2, RPS3, IL12B, IL12RB1, IL2, FADD, IL18, AGER, IL23R, TMIGD2, IL23A, HHLA2, TNFSF9, IL6R
GO:0008334	BP	29	0.09804	1	histone mRNA metabolic process	SSB, SNRPB, NCBP2, SNRPE, SNRPF, SNRPG, SNRPD3, LSM11, NCBP1, SLBP, ZNF473, LSM10, CPSF2, CPSF3, LSM1, EXOSC10, ATM, TUT4, TUT7, TENT2, DCP2, ERI1, XRN1, TENT4B, UPF1, TUT1, EXOSC4, MTPAP, TENT4A
GO:1903432	BP	28	0.09804	1	regulation of TORC1 signaling	DYRK3, DGKQ, SMCR8, C9orf72, RRAGC, SPAAR, CASTOR2, DEPDC5, SESN2, SESN3, ATM, STK11, BMT2, SZT2, RNF152, CASTOR1, ITFG2, C12orf66, KPTN, SESN1, CLEC16A, KLHL22, RRAGA, SEH1L, RRAGD, PIH1D1, LARS, TELO2
GO:1901017	BP	16	0.09836	1	negative regulation of potassium ion transmembrane transporter activity	CASQ2, ACTN2, CAV3, NEDD4L, STK39, CAB39, KCNAB1, KCNE3, KCNE1, SUMO1, ANK3, KCNRG, KCNE2, KCNE4, KCNE1B, CAV1
GO:0008670	MF	3	0.09836	1	2,4-dienoyl-CoA reductase (NADPH) activity	DECR1, PECR, DECR2
GO:0019054	BP	19	0.09868	1	modulation by virus of host process	KPNA7, KPNA3, KPNA4, KPNA5, KPNA2, KPNA1, KPNB1, CD4, EIF2AK4, ATG7, BCL2L1, CASP8, CPSF4, PABPN1, PRKN, CCNK, CCL8, ZC3H12A, VAPA
GO:0044788	BP	23	0.09868	1	modulation by host of viral process	PC, CAV2, ZNF502, VAPA, SMC3, LTF, PRKN, CCNK, CCL8, ZC3H12A, EIF2AK4, APCS, PTX3, APOE, PPIB, CFL1, ANXA2P2, ANXA2, TBC1D20, NUCKS1, YTHDC2, IFI27, FBXL2
GO:0008484	MF	11	0.09868	1	sulfuric ester hydrolase activity	ARSA, GNS, GALNS, SGSH, ARSB, ARSJ, ARSI, ARSK, SULF2, SULF1, ARSG
GO:1902916	BP	6	0.09868	1	positive regulation of protein polyubiquitination	SPSB4, MARCH7, BIRC2, NOD2, PTPN22, PRKN
GO:0035519	BP	6	0.09868	1	protein K29-linked ubiquitination	PRKN, UBE2S, ITCH, UBE2T, RNF186, UBE2D4
GO:0007589	BP	27	0.09868	1	body fluid secretion	SLC22A2, VIP, NPR1, NPPB, SLC22A4, GUCA1B, ZBTB7B, CSN2, CSN3, VEGFA, PRLR, OXTR, ERBB4, GPAT4, FOXB1, SCT, CEL, AQP1, COPA, AQP5, STATH, FGF10, LACRT, AGR2, VAMP2, VAMP3, VAMP8
GO:0034123	BP	21	0.09868	1	positive regulation of toll-like receptor signaling pathway	TLR3, TLR5, TLR2, TLR9, PJA2, CYBA, F2RL1, TIRAP, TLR1, MFHAS1, FLOT1, CAV1, WDFY1, PTPN22, LTF, LBP, NR1H3, TICAM2, TREML4, RSAD2, HMGB1
GO:0046879	BP	36	0.09901	1	hormone secretion	FFAR4, SNAP23, EDN1, EDN3, EXOC3L1, ADCYAP1, GAL, PDX1, FAM3B, CAMK2G, NEUROD1, PTPRN, CYB5R4, SLC30A8, MAFA, SNX19, PARK7, RIMS2, ANXA1, SELENOT, RAB11B, RAB11FIP2, PTPRN2, RAB11FIP5, GHRH, RAB1A, LTBP4, GHSR, GHRL, CRHR1, IL6, VIP, FAM129B, TBX3, INHBA, SLC44A4
GO:0033077	BP	18	0.09901	1	T cell differentiation in thymus	GLI3, RAG1, ZFP36L2, LIG4, RAG2, ADAM17, ZFP36L1, FADD, SHH, RIPK3, JAG2, CD3D, ZAP70, CD3E, CD3G, AIRE, PTPRC, CCR6
GO:0014722	BP	5	0.09901	1	regulation of skeletal muscle contraction by calcium ion signaling	DMPK, GSTM2, CASQ1, CASQ2, GSTO1
GO:0007597	BP	15	0.09901	1	blood coagulation, intrinsic pathway	F2, F12, A2M, KNG1, APOH, F11, KLKB1, VWF, SERPING1, GP1BA, GP1BB, GP9, GP5, PRCP, C1QBP
GO:0007431	BP	6	0.09901	1	salivary gland development	FGF10, NKX3-1, TGFB1, TGFB3, TGFB2, FGFR2
GO:0003241	BP	3	0.09901	1	growth involved in heart morphogenesis	NOTCH1, MESP1, S1PR1
GO:0032909	BP	6	0.09934	1	regulation of transforming growth factor beta2 production	TGFB2, SMAD3, SMAD4, HIF1A, CDH3, GATA6
GO:1990879	CC	3	0.09934	1	CST complex	CTC1, TEN1, STN1
GO:0071930	BP	3	0.09934	1	negative regulation of transcription involved in G1/S transition of mitotic cell cycle	RB1, E2F1, E2F7
GO:0044613	CC	6	0.09934	1	nuclear pore central transport channel	NXT1, NUP35, NUTF2, NUP54, NUP62, NUP153
GO:0060397	BP	13	0.09967	1	growth hormone receptor signaling pathway via JAK-STAT	JAK2, PRL, GH1, GH2, LYN, CSH1, GHR, PRLR, PTPN1, STAT3, STAT5A, STAT5B, JAK3
GO:0000960	BP	3	0.09967	1	regulation of mitochondrial RNA catabolic process	SLIRP, SUPV3L1, PNPT1
GO:0042923	MF	20	0.09967	1	neuropeptide binding	MC4R, MC3R, MRGPRX2, GPR149, OPRD1, SSTR4, SSTR3, NPBWR1, MCHR1, SSTR5, PTGDR2, OPRL1, SSTR1, SSTR2, OPRM1, NPBWR2, OPRK1, GPR1, NMUR2, NMUR1
GO:0030888	BP	40	0.09967	1	regulation of B cell proliferation	CD22, AHR, MZB1, IKZF3, TNFRSF21, CTLA4, IL10, FCGR2B, MNDA, ATM, RC3H1, CD300A, LYN, TNFRSF13B, TFRC, CD74, IL4, PTPRC, BCL2, IL7, MIF, CHRNB2, CD38, GPR183, TNFRSF4, NCKAP1L, TIRAP, CD81, IL2, MEF2C, NFATC2, FCRL3, IL21, CD320, TLR9, CLCF1, VAV3, TNFSF13B, IRS2, BST1
GO:0051731	MF	4	0.09967	1	polynucleotide 5'-hydroxyl-kinase activity	NOL9, CLP1, N4BP2, PNKP
GO:0060049	BP	10	0.09967	1	regulation of protein glycosylation	FKTN, MT3, RAMP1, GOLGA2, ALG10B, SLC51B, CHP1, ARFGEF1, ACER2, TMEM59
GO:0031115	BP	10	0.1	1	negative regulation of microtubule polymerization	EML2, TUBB4A, MAP2, STMN1, SNCA, DYRK1A, MAPRE1, STMN2, CLIP3, TBCD
GO:0007224	BP	30	0.1	1	smoothened signaling pathway	TTC26, DISP2, GLI1, GLI2, GLI3, BMP4, MAP3K10, PTCH1, IHH, SEPT2, SHH, STIL, ARL13B, HES5, TTBK2, TCTN3, EVC2, TMEM17, DYRK2, TCTN2, SMO, KIAA0586, IFT27, TMEM231, PKD2L1, CC2D2A, DISP3, B9D1, PTCH2, STK36
GO:0035924	BP	35	0.1	1	cellular response to vascular endothelial growth factor stimulus	ITGB1BP1, NRP1, SPRY2, ERN1, ANXA1, HSPB1, MT1G, VEGFA, FLT1, NR4A1, FLT4, KDR, NOTCH1, MAP2K3, MAPKAPK2, GAS1, RELA, EGR3, PRKD1, MAPK14, DAB2IP, PRKD2, SEMA6A, DLL4, FOXC1, GAB1, NUS1, VEGFC, PGF, VEGFB, NRP2, PDGFRA, FLT3, PDGFRB, MYO1C
GO:0043628	BP	30	0.1	1	ncRNA 3'-end processing	ERI1, RPSA, RPS21, EXOSC7, ERI3, EXOSC3, EXOSC2, EXOSC8, EXOSC9, FBLL1, FBL, PARN, TENT4B, TENT4A, EXOSC6, EXOSC4, EXOSC5, TOE1, INTS7, INTS14, INTS6, INTS2, INTS1, USB1, PTCD1, SSB, TRNT1, ELAC2, ELAC1, TRMT10C
GO:0021536	BP	17	0.1003	1	diencephalon development	SEMA5A, NKX2-1, FOXB1, CNTNAP2, LRP6, CHRNB2, NKX2-6, RAB3GAP1, SIX3, GLI2, SOX2, SALL1, HESX1, GHRH, DRD2, PITX2, BMP2
GO:0006777	BP	4	0.1007	1	Mo-molybdopterin cofactor biosynthetic process	MOCS3, MOCS2, MOCS1, GPHN
GO:0038113	BP	7	0.101	1	interleukin-9-mediated signaling pathway	IL9, JAK1, STAT3, STAT1, STAT5A, STAT5B, JAK3
GO:0030371	MF	20	0.101	1	translation repressor activity	EIF4EBP3, EIF4EBP1, EIF4EBP2, CIRBP, TRIM71, NANOS1, PAIP2, SAMD4A, SAMD4B, DHFR, TYMS, SHMT1, CPEB2, ZNF540, CPEB3, CELF1, CPEB1, CELF4, PAIP2B, CPEB4
GO:0003209	BP	19	0.101	1	cardiac atrium morphogenesis	ENG, NOTCH1, DLL4, MESP1, BMP10, MYH6, NOG, PROX1, GATA4, NKX2-5, ISL1, TGFB2, NOTCH2, BMPR2, ZFPM1, HEY2, TBX20, ACVR1, SOX4
GO:0071633	MF	3	0.101	1	dihydroceramidase activity	ACER2, ACER1, ACER3
GO:0034381	BP	39	0.101	1	plasma lipoprotein particle clearance	LDLR, CD36, MSR1, NPC1, SOAT2, AP2A2, AP2A1, APOB, CLTA, HMOX1, SOAT1, LIPA, AP2S1, NPC2, AP2B1, CLTC, ADIPOQ, LDLRAP1, NCEH1, CES3, PCSK9, SCARB1, AP2M1, DGAT2, EHD1, CUBN, APOM, APOA1, APOE, APOA2, APOC2, HDLBP, AMN, APOC1, APOC4, VLDLR, APOBR, APOC3, LIPC
GO:0070922	BP	9	0.101	1	small RNA loading onto RISC	DHX9, TARBP2, CLP1, AGO2, DICER1, ADAR, AGO3, AGO4, AGO1
GO:0017040	MF	6	0.101	1	N-acylsphingosine amidohydrolase activity	ASAH1, ACER2, ACER1, ASAH2, ASAH2B, ACER3
GO:0035032	CC	7	0.1014	1	phosphatidylinositol 3-kinase complex, class III	BECN1, ATG14, PIK3C3, NRBF2, PIK3R4, BECN2, VAC14
GO:0045622	BP	27	0.1014	1	regulation of T-helper cell differentiation	IRF4, RC3H1, TNFSF4, JAK3, SOCS5, ANXA1, SMAD7, ZC3H12A, RC3H2, TBX21, LOXL3, MYB, CD80, CCL19, RARA, CD86, PRKCZ, IL18, NLRP3, NFKBID, NFKBIZ, MALT1, IL12B, IL12RB1, IL23R, IL23A, IL27
GO:0000172	CC	6	0.1014	1	ribonuclease MRP complex	POP7, RPP30, POP5, POP1, RPP25, POP4
GO:2000645	BP	4	0.1014	1	negative regulation of receptor catabolic process	MTMR2, ANXA2, FURIN, ANXA2P2
GO:0043306	BP	5	0.1017	1	positive regulation of mast cell degranulation	FGR, GAB2, SYK, SNX4, VAMP8
GO:0043236	MF	21	0.1017	1	laminin binding	SSC5D, AGRN, THBS1, NID1, LGALS3, ACHE, CTSS, GPC1, BCAM, ADAM9, ECM1, ADGRG6, LRRC15, PLEKHA2, ITGB1, LYPD3, LYPD5, SLIT2, DAG1, SHH, LACRT
GO:0015333	MF	5	0.1017	1	peptide:proton symporter activity	SLC15A1, SLC15A2, SLC15A3, SLC15A4, SLC15A5
GO:0031225	CC	54	0.1017	1	anchored component of membrane	TREH, CEACAM5, UMOD, CEACAM6, SVIP, ZFAND2B, LYNX1, PSCA, LY6E, GPIHBP1, LYPD3, CD160, MELTF, GAS1, HYAL2, RGMB, RTN4RL1, RTN4RL2, CPO, MDGA1, NTNG2, TEX101, ULBP3, ULBP2, ULBP1, RHBG, NTNG1, PRSS27, PRSS22, EFNA1, PRSS50, PRSS8, PRNP, GP1BA, CD14, PKHD1, CD59, FOLR2, FOLR1, CA4, EFNA5, IGSF21, RTN4R, PRND, THY1, RTBDN, IZUMO1R, FOLR3, PRMT8, CNTN2, RAB3B, RAB26, RAB3A, RAB5A
GO:0016461	CC	8	0.102	1	unconventional myosin complex	MYO9A, MYO1C, MYO1F, MYL6B, MYL6, MYO18B, MYO6, DYNLL2
GO:0035372	BP	8	0.102	1	protein localization to microtubule	DIAPH1, MAPRE1, CHAMP1, KIF20B, CRIPT, MAPRE3, MAPRE2, HNRNPU
GO:0003207	BP	8	0.102	1	cardiac chamber formation	NOTCH1, TBX20, MESP1, SOX11, MEF2C, SOX4, HAND1, TBX5
GO:0003160	BP	5	0.102	1	endocardium morphogenesis	NOTCH1, RBPJ, SOX18, PROX1, SOX17
GO:1990253	BP	9	0.102	1	cellular response to leucine starvation	MTOR, SESN2, GCN1, RRAGD, LARS, EIF2AK4, IMPACT, SESN1, SESN3
GO:0016623	MF	3	0.102	1	oxidoreductase activity, acting on the aldehyde or oxo group of donors, oxygen as acceptor	ADH7, AOX1, HAO1
GO:0055009	BP	5	0.102	1	atrial cardiac muscle tissue morphogenesis	BMP10, MYH6, ENG, NOG, PROX1
GO:1902893	BP	31	0.1024	1	regulation of pri-miRNA transcription by RNA polymerase II	TGFB1, BMP4, DDX5, NFIB, PDGFB, SRF, SOX9, PPARD, RELA, PPARA, NFATC3, NFATC4, LILRB4, TERT, FOS, PRL, TP53, JUN, NGFR, SPI1, WT1, GATA2, TEAD1, STAT3, SMARCA4, TGFB2, SMAD3, KLF5, HIF1A, ATOH8, GNL3
GO:0034237	MF	17	0.1024	1	protein kinase A regulatory subunit binding	PJA2, AKAP8, EZR, PRKACA, AKAP5, KCNQ1, AKAP6, AKAP1, RYR2, AKAP9, ACBD3, GSKIP, ARFGEF2, ARFGEF1, PRRC1, AKAP7, AKAP8L
GO:0071733	BP	3	0.1024	1	transcriptional activation by promoter-enhancer looping	ZFPM1, RUVBL2, NIPBL
GO:0009240	BP	5	0.1024	1	isopentenyl diphosphate biosynthetic process	IDI1, IDI2, MVK, PMVK, MVD
GO:0055008	BP	50	0.1024	1	cardiac muscle tissue morphogenesis	TCAP, BMP2, NOTCH1, NKX2-5, ACTC1, ANKRD1, ZFPM1, TTN, MYLK2, TBX20, IGSF22, MYOM1, MYBPC3, MYOM3, MYOM2, MYBPC1, OBSL1, MYBPC2, S1PR1, BMP10, MYH6, ENG, NOG, PROX1, SMAD7, HAND1, TGFB1, MYL3, TPM1, MYL2, MYH7, TNNI3, FGFR2, TNNT2, ISL1, FKBP1A, TNNC1, TGFBR3, PKP2, SMAD4, RYR2, ZFPM2, BMPR1A, TGFBR1, TGFB2, NRG1, RBPJ, DLL4, DSP, LRP2
GO:0007435	BP	5	0.1024	1	salivary gland morphogenesis	TGFB1, TGFB3, TGFB2, FGFR2, NKX3-1
GO:0098735	BP	5	0.1024	1	positive regulation of the force of heart contraction	MYL2, SLC9A1, NOS1, SLC8A1, RYR2
GO:0055070	BP	12	0.1027	1	copper ion homeostasis	COMMD1, CUTC, MT2A, PRNP, APP, ATP7B, ARF1, COX19, SLC31A2, SLC31A1, PRND, ATOX1
GO:0003192	BP	3	0.1027	1	mitral valve formation	NOTCH1, ZFPM1, DCHS1
GO:0051590	BP	16	0.1027	1	positive regulation of neurotransmitter transport	BAIAP3, STX1B, DTNBP1, GPER1, RAB3GAP1, NLGN1, UNC13B, TRH, TNFSF11, PRKN, ARL6IP1, DRD2, RAB3B, DRD4, SNX4, VAMP8
GO:1904424	BP	9	0.1031	1	regulation of GTP binding	CSNK1A1, ARHGEF7, ARHGAP28, CLN5, EPHA4, MET, STMN1, GPSM1, RIPOR2
GO:0042645	CC	38	0.1031	1	mitochondrial nucleoid	POLRMT, TERT, CLPX, ATP5F1B, DBT, VDAC1, CPS1, SHMT2, LONP1, HSPA9, HADHA, LRPPRC, VDAC2, TUFM, ACADVL, DNA2, POLG, HADHB, TFAM, SSBP1, GRSF1, MTERF2, DHX30, FASTKD5, SUPV3L1, TFB1M, TOP1MT, LRRC59, TEFM, TWNK, MTERF1, UQCC2, TFB2M, DDX28, FASTKD2, POLG2, POLDIP2, KIAA0391
GO:0000729	BP	20	0.1031	1	DNA double-strand break processing	NBN, BRCA1, MRE11, DNA2, BLM, UBE2N, ATM, UBE2V2, SETMAR, RAD50, KAT5, RBBP8, BARD1, SMARCAD1, EXD2, SLX4, SPO11, RAD52, RNF138, SLX1A
GO:0032058	BP	4	0.1031	1	positive regulation of translational initiation in response to stress	PPP1R15A, DNAJC3, EIF2AK4, IMPACT
GO:0019217	BP	56	0.1031	1	regulation of fatty acid metabolic process	CAV1, PANK2, PRKAG2, PRKAB2, PRKAA2, EIF6, ADIPOQ, PDK4, ADIPOR2, ADIPOR1, ERLIN1, ERLIN2, APOC1, APOC3, CEACAM1, ACADL, BRCA1, ACADVL, TRIB3, PIBF1, SIRT1, APOC2, APOA4, NR1H2, NR1H3, APOA5, LPGAT1, SLC45A3, MLXIPL, ELOVL5, ABCD2, PTGS2, ANXA1, INS, UGT1A8, APPL2, SIRT4, AKT1, PLIN5, ETFBKMT, MLYCD, PPARA, NR4A3, PPARGC1A, AKT2, IRS1, TWIST1, IRS2, FABP3, TYSND1, LONP2, GSTZ1, PDK1, PDK2, PDP1, …
GO:2000105	BP	8	0.1031	1	positive regulation of DNA-dependent DNA replication	CDT1, CDC7, WIZ, DBF4B, INO80, E2F8, E2F7, STOML2
GO:0014819	BP	13	0.1034	1	regulation of skeletal muscle contraction	CAV3, SLC8A3, C12orf57, DMPK, GSTM2, CASQ1, CASQ2, GSTO1, ATP2A1, MYH7, KCNJ2, ACTN3, SCN4A
GO:0010994	BP	5	0.1034	1	free ubiquitin chain polymerization	UBE2C, PRKN, UBE2K, UBE2S, TRIM6
GO:0046621	BP	9	0.1034	1	negative regulation of organ growth	SLC6A4, PTEN, WWC2, WWC1, TP73, RBP4, NOG, TBX5, GSK3A
GO:1903376	BP	6	0.1034	1	regulation of oxidative stress-induced neuron intrinsic apoptotic signaling pathway	PRKN, HIF1A, PARK7, PINK1, MCL1, FBXW7
GO:0098779	BP	5	0.1034	1	positive regulation of mitophagy in response to mitochondrial depolarization	PRKN, PINK1, TOMM7, MFN2, OPTN
GO:0008408	MF	53	0.1034	1	3'-5' exonuclease activity	RAD1, APEX1, MRE11, WRN, ERI1, APLF, EXD1, RAD50, RAD9A, TRIR, REXO4, TREX1, EXD2, REXO2, RAD9B, POLG, EXD3, REV3L, EXOSC10, EXOSC9, EXOSC2, EXOSC7, PAN2, PDE12, DIS3L2, PNPT1, DIS3L, ISG20, TOE1, USB1, XRN2, ISG20L2, EXOSC4, EXOSC5, EXOSC3, CNOT8, CNOT7, DIS3, PARN, ERI3, PNLDC1, ERI2, CNOT1, PAN3, CNOT6L, CNOT2, NOCT, CNOT6, POLD1, TATDN1, MEIOB, EXO5, POLE
GO:1904925	BP	7	0.1034	1	positive regulation of autophagy of mitochondrion in response to mitochondrial depolarization	HK2, ATP5IF1, PRKN, PINK1, TOMM7, MFN2, OPTN
GO:0034109	BP	44	0.1034	1	homotypic cell-cell adhesion	MEGF11, PLPP3, CEACAM5, MEGF10, STXBP3, CLIC1, FIBP, FGA, FGB, FGG, HSPB1, ITGB3, PLEK, ACTN1, PDGFRA, VCL, MYL12A, CSRP1, MYL9, MYH9, PIK3CB, PIK3CG, METAP1, ACTB, RAP2B, STXBP1, ACTG1, HBB, TYRO3, ILK, GAS6, GNAS, FERMT3, P2RY12, TLN1, UBASH3B, GP1BA, DSC2, CXADR, JUP, DSP, DSG2, PKP2, CTNNA3
GO:0021955	BP	20	0.1034	1	central nervous system neuron axonogenesis	B4GALT5, HSP90AA1, HSP90AB1, PTEN, ARHGAP35, B4GALT6, MYCBP2, CHRNB2, EPHB1, SPTBN4, EPHB2, PAFAH1B1, SZT2, C12orf57, EPHA4, SCN1B, SLIT2, NFIB, GLI2, PHOX2B
GO:1903146	BP	26	0.1034	1	regulation of autophagy of mitochondrion	HAX1, DNM1L, HTRA2, CSNK2A2, VDAC1, SREBF1, GSK3A, SREBF2, FZD5, FBXW7, PINK1, ATP13A2, USP36, TSC2, VPS13D, PRKN, TOMM7, MFN2, OPTN, VPS13C, HTT, CAMKK2, PARK7, FBXO7, HK2, ATP5IF1
GO:0031643	BP	6	0.1038	1	positive regulation of myelination	NCMAP, TENM4, RNF10, PARD3, DICER1, MYRF
GO:0014002	BP	12	0.1038	1	astrocyte development	DLL1, MT3, CDK6, EIF2B5, NF1, TNF, APP, MAPT, FPR2, PSEN1, CNTF, LRP1
GO:1903313	BP	63	0.1038	1	positive regulation of mRNA metabolic process	NUDT21, NCBP2, NCBP1, CDC73, PAF1, LEO1, DHX36, HSF1, CPEB3, CPEB1, PRDX6, NUP98, TRA2B, SNW1, CELF3, STH, CELF4, THRAP3, SF3B4, RBMXL1, TRA2A, CIRBP, DAZAP1, CNOT1, GTPBP1, ZC3H12A, RC3H1, PRR5L, ZC3HAV1, PNPT1, UPF1, KHSRP, MOV10, CNOT8, CNOT7, PUM1, GIGYF2, YTHDF3, METTL3, METTL16, MEX3D, RBM24, FTO, METTL14, YTHDF2, ZC3H12D, ZFP36, ZFP36L2, ZFP36L1, TRIM71, PLEKHN1, RBM23, PABPC1, TOB1, NANOS…
GO:0014015	BP	27	0.1038	1	positive regulation of gliogenesis	SOX8, TGFB1, DICER1, BIN1, SERPINE2, BMP2, NOTCH1, HES1, CLCF1, APP, AGER, TTBK1, CXCR4, TENM4, ZNF365, GSX2, TNF, IL1B, IL6, PRKCH, PRKCI, LRP2, CRKL, CSF1, P2RX4, P2RY12, CCR2
GO:0019843	MF	42	0.1042	1	rRNA binding	ERAL1, ANG, FASTKD5, MTERF4, ERI1, MRPS27, PTCD3, RCC1L, NGRN, DDX21, DDX28, FASTKD2, SBDS, EMG1, NOL12, RPS9, MRPS7, MRPL16, RPS5, RPL12, MRPL11, RPL5, RPL11, MDM2, RRS1, TST, GTF3A, MRPL18, RPF2, NOP53, CAVIN1, RPLP0, RPL23, RPS3, CIRBP, MRPS18C, RPS14, MRPS18A, UTP23, MRPS11, MRPS6, RPS13
GO:0007095	BP	16	0.1042	1	mitotic G2 DNA damage checkpoint	FOXN3, NBN, HMGA2, BLM, MRNIP, TAOK1, BRSK1, CDK5RAP3, TAOK3, CLSPN, DONSON, NOP53, TAOK2, MSH6, MRE11, ATM
GO:0031124	BP	75	0.1042	1	mRNA 3'-end processing	DDX39A, CASC3, NUDT21, CDC40, ZC3H11A, PCF11, SLU7, CPSF4, U2AF2, EIF4A3, PAPOLA, NCBP2, MAGOH, SARNP, SRSF3, U2AF1, SRSF2, CSTF1, SRSF11, SRSF1, SRSF4, NCBP1, CPSF1, CSTF3, SRSF9, SRSF5, SRSF6, THOC5, DDX39B, RNPS1, SRSF7, THOC7, FIP1L1, PABPN1, THOC6, SRRM1, CPSF7, U2AF1L4, DHX38, SYMPK, CLP1, MAGOHB, THOC1, POLDIP3, WDR33, CSTF2T, CPSF2, CPSF3, CHTOP, RBM8A, RPRD2, RPRD1A, RPRD1B, AHCYL1, APP,…
GO:0071205	BP	4	0.1042	1	protein localization to juxtaparanode region of axon	CNTNAP1, CNTN2, CNTNAP2, EPB41L3
GO:0005242	MF	21	0.1042	1	inward rectifier potassium channel activity	KCNJ18, KCNK1, KCNJ13, KCNJ1, KCNJ5, KCNJ3, KCNJ2, KCNJ10, KCNH2, KCNJ12, KCNJ16, KCNK6, KCNE2, KCNJ15, KCNJ14, KCNJ6, KCNJ9, KCNJ11, KCNJ8, KCNJ4, ABCC8
GO:0032803	BP	5	0.1042	1	regulation of low-density lipoprotein particle receptor catabolic process	ANXA2, FURIN, ANXA2P2, APOE, PCSK9
GO:0043422	MF	8	0.1042	1	protein kinase B binding	BCL10, RARA, PDE3B, CCDC88A, PINK1, ANKRD2, APPL1, TRAF6
GO:0044146	BP	3	0.1045	1	negative regulation of growth of symbiont involved in interaction with host	MBL2, TIRAP, CAMP
GO:0006515	BP	23	0.1045	1	protein quality control for misfolded or incompletely synthesized proteins	ATXN3, UBE2W, OMA1, YME1L1, FBXL17, STUB1, LONP1, NGLY1, CLPP, RNF126, CUL3, ANKZF1, TOR1A, BAG6, VCP, UFD1, RNF5, DERL1, UGGT1, RNF185, UGGT2, SDF2, POMT2
GO:0072080	BP	33	0.1049	1	nephron tubule development	HNF1B, AHI1, PKD1, TFAP2B, POU3F3, PAX2, PAX8, WNK4, KLHL3, PKD2, WNT7B, OSR1, SIX1, GATA3, SOX9, SOX8, WNT11, TCF21, MYC, FGF2, BMP2, BMP4, WT1, HOXA11, HOXD11, GDNF, SHH, NPNT, SALL1, FOXD1, FGF1, MTSS1, MEF2C
GO:0019359	BP	54	0.1053	1	nicotinamide nucleotide biosynthetic process	PFKFB2, LDHA, ALDOA, ALDOB, PGK2, PFKM, ENO2, PGAM2, PFKL, PGAM1, PGM1, HK2, HK3, HKDC1, HK1, GAPDH, PKLR, GCK, GAPDHS, TPI1, GPI, PKM, PFKP, ENO1, BPGM, ALDOC, ENO3, PGM2L1, ADPGK, ME1, HAAO, KYNU, NMNAT3, NMNAT2, NMNAT1, QPRT, NADSYN1, NAPRT, PNP, PTGS2, NNMT, NAMPT, PTGIS, PARP10, RNLS, NAXD, PARP9, PARP16, SLC5A8, NAXE, NUDT12, SLC22A13, IDO2, IDO1
GO:0046835	BP	25	0.1053	1	carbohydrate phosphorylation	HK1, TKFC, GNPTAB, FGGY, POMK, GNPTG, RBKS, KHK, GALK1, GALK2, HK2, HK3, GCK, HKDC1, XYLB, PFKM, PFKL, PFKP, PFKFB2, PFKFB3, PFKFB4, GNE, NAGK, IPPK, ITPK1
GO:0004694	MF	4	0.1056	1	eukaryotic translation initiation factor 2alpha kinase activity	EIF2AK2, EIF2AK1, EIF2AK3, EIF2AK4
GO:0080111	BP	19	0.106	1	DNA demethylation	TET3, APEX1, APOBEC3A, APOBEC1, TDG, ALKBH1, TET2, ALKBH2, APOBEC3F, TET1, FTO, AICDA, APOBEC3C, APOBEC2, APOBEC3H, APOBEC3G, APOBEC3B, APOBEC3D, ALKBH3
GO:0046368	BP	4	0.106	1	GDP-L-fucose metabolic process	FUT8, GMDS, TSTA3, FUK
GO:0006563	BP	12	0.106	1	L-serine metabolic process	SHMT1, SHMT2, CBS, PSPH, SRR, CBSL, PHGDH, SERINC3, SERINC5, PSAT1, SDS, SDSL
GO:0038036	MF	4	0.106	1	sphingosine-1-phosphate receptor activity	S1PR2, S1PR1, SPHK2, SPHK1
GO:0098651	CC	6	0.106	1	basement membrane collagen trimer	COL15A1, COL4A1, COL4A2, COL4A4, COL4A3, COL8A1
GO:0051294	BP	23	0.1064	1	establishment of spindle orientation	MAP4, CLASP1, KIF25, LLGL1, LLGL2, NDC80, ZW10, HTT, PAFAH1B1, CENPA, DYNLT1, GPSM2, DCTN1, NUMA1, UBXN2B, SAPCD2, SPDL1, CDK5RAP2, NDE1, NSFL1C, NDEL1, BCCIP, MOS
GO:0002934	BP	8	0.1064	1	desmosome organization	DSP, DSG2, PERP, JUP, PRKCA, PKP2, PKP3, SNAI2
GO:0090331	BP	8	0.1064	1	negative regulation of platelet aggregation	SERPINE2, CEACAM1, ALOX12, CD9, PRKCD, PRKG1, ADAMTS18, C1QTNF1
GO:0034111	BP	10	0.1064	1	negative regulation of homotypic cell-cell adhesion	RDX, ZNF703, SERPINE2, CEACAM1, ALOX12, CD9, PRKCD, PRKG1, ADAMTS18, C1QTNF1
GO:0009914	BP	41	0.1068	1	hormone transport	SLC22A9, SLC44A4, FFAR4, SNAP23, EDN1, EDN3, EXOC3L1, ADCYAP1, GAL, PDX1, FAM3B, CAMK2G, NEUROD1, PTPRN, CYB5R4, SLC30A8, MAFA, SNX19, PARK7, RIMS2, ANXA1, SELENOT, RAB11B, RAB11FIP2, PTPRN2, RAB11FIP5, GHRH, RAB1A, LTBP4, GHSR, GHRL, CRHR1, IL6, VIP, FAM129B, TBX3, INHBA, CRYM, SLCO4A1, SLCO1C1, SLCO1B1
GO:0030864	CC	60	0.1068	1	cortical actin cytoskeleton	CLDN5, FLOT1, RAPGEF3, GSN, MYZAP, SLC2A1, CDH1, CAPN2, CDH2, CORO1A, RDX, GYS2, EEF1A1, AKAP13, FLOT2, LASP1, LLGL1, PLEKHH2, DLC1, MYADM, TRPV4, LANCL2, MYO1A, DCDC2, MYRIP, LLGL2, MLPH, MOBP, DCDC2B, CAP2, SHROOM3, CAP1, DCDC2C, SHROOM1, WDR1, GCOM1, MYH9, MAEA, ANLN, RTKN, SPTBN2, EPB41L2, SPTAN1, SPTBN4, SPTBN5, WASL, GMFB, CAPZA2, CAPZA3, HIP1R, WIPF2, GMFG, BIN3, HIP1, TIGD5, WIPF1, CAPZA1…
GO:0051797	BP	7	0.1068	1	regulation of hair follicle development	HPSE, CDH3, GAL, TGFB2, SPINK5, FST, NUMA1
GO:0032731	BP	36	0.1068	1	positive regulation of interleukin-1 beta production	AIM2, HSPB1, ISL1, IFI16, INAVA, NOD2, LILRA5, LGALS9, TLR4, RIPK2, TRIM16, ORM1, CCL3, ORM2, CASP1, WNT5A, GSDMD, NLRP12, FZD5, USP50, LILRA2, PYDC1, NLRP3, PANX1, P2RX7, CCL19, NLRP1, NLRP2, CARD8, HMGB1, NLRP7, HMGB4, APP, EGR1, AZU1, AGER
GO:0032781	BP	43	0.1071	1	positive regulation of ATPase activity	FGF10, AHSA1, ATP1B1, ALDOB, PFN1, MYL3, TPM1, MYL4, ATP1B2, DNAJB1, DNAJB2, PFN2, TNNT2, ATP1B3, GABARAPL2, MYBPC3, TOR1AIP1, DNAJC24, DNAJC10, TOR1AIP2, DNAJC9, DNAJB11, CHTOP, DNAJA2, DNAJB6, DNAJA1, DNAJC1, DNAJC2, DNAJC7, DNAJB4, ATP4B, DNAJC15, DNAJC19, NCAPH, RYR2, PLSCR1, HNRNPU, DHX9, SETMAR, UHRF1, DYNLL2, DYNLL1, DNAL4
GO:0097110	MF	41	0.1071	1	scaffold protein binding	CIT, IKBKB, CHUK, MAP3K7, GRID2, CACNA1G, LRP4, CACNA1H, KRT18, KRT8, HSP90AA1, VIM, SRC, KRT5, DSP, UBTF, KRT15, KCNA5, ATP2B4, AKAP5, NOS1, MAP2K2, P2RY1, KCNQ1, YWHAE, DLG4, MAP2K1, PDE4D, KCNH2, TCOF1, SCN5A, ITPR2, CASP8, CDC37, NLGN1, PARK7, SHANK3, TREM1, TREM2, CRIPT, SHANK1
GO:0019276	BP	3	0.1071	1	UDP-N-acetylgalactosamine metabolic process	B4GALNT2, CSGALNACT1, EXTL2
GO:0061156	BP	5	0.1075	1	pulmonary artery morphogenesis	JAG1, LRP2, STRA6, HEY2, BMP4
GO:0042762	BP	8	0.1075	1	regulation of sulfur metabolic process	BHMT, GSTZ1, PDK1, PDK2, PDK4, PDP1, PDP2, SP1
GO:0030426	CC	71	0.1075	1	growth cone	SHTN1, APBB1, DVL1, TOR1A, ERC2, DSCAM, ZPR1, ADGRL1, ANG, THY1, MAPT, OTX2, SNCA, IGHMBP2, IQGAP1, PSEN1, DNM2, RAC3, SNAP25, CXADR, CDK5, KLC1, STX3, CDK5R2, RASGRF1, DPYSL3, CTTN, PTK2B, CDK5R1, DBN1, FSCN1, PTPRO, LRRK2, TWF2, RUFY3, SETX, ZNF804A, LRRTM1, NRSN1, CBARP, AUTS2, APBB2, STMN2, DTNBP1, DOCK7, ALS2, CIB1, TRPV4, TENM2, FAM206A, SHANK2, MYO5A, NPTXR, CBX6, NPTX2, FKBP15, COBL, HSP9…
GO:0046320	BP	21	0.1075	1	regulation of fatty acid oxidation	FABP3, PDK4, PRKAG2, TYSND1, LONP2, AKT1, PLIN5, ETFBKMT, AKT2, IRS1, PPARA, TWIST1, ABCD2, IRS2, MLYCD, NR4A3, PPARGC1A, ACADL, ACADVL, APPL2, SIRT4
GO:0009749	BP	53	0.1075	1	response to glucose	APOA2, LPL, THBS1, PFKL, HNF4A, EIF2B2, GYS2, SELENOT, VAMP2, GPLD1, EIF2B5, NEUROD1, EIF2B1, ADIPOQ, SLC30A8, MAFA, SELENOS, TCF7L2, EIF2B3, EIF2B4, IRS2, KHK, GCK, PDX1, NKX6-1, UNC13B, ERN1, PRKACA, XBP1, CYP7A1, PCK1, ADCY8, PRKAA2, TRA2B, RACK1, PAX2, SOX4, PRKAA1, GAS6, KCNB1, GPER1, LIN28A, ZBTB20, ZNF236, IGF1R, PCK2, AGER, MLXIPL, RAB11B, PTPRN, RAB11FIP2, PTPRN2, RAB11FIP5
GO:1901380	BP	18	0.1079	1	negative regulation of potassium ion transmembrane transport	BIN1, CAV3, CAV1, KCNH2, NEDD4L, STK39, CAB39, CASQ2, ACTN2, KCNAB1, KCNE3, KCNE1, SUMO1, ANK3, KCNRG, KCNE2, KCNE4, KCNE1B
GO:0043266	BP	67	0.1079	1	regulation of potassium ion transport	DRD2, KCNA5, ANK3, CASQ2, NOS1, ACTN2, PTK2B, VIP, BIN1, CAV3, CAV1, KCNH2, NEDD4L, STK39, CAB39, KCNAB1, KCNE3, KCNE1, SUMO1, KCNRG, KCNE2, KCNE4, KCNE1B, ADRA2A, DRD1, KIF5B, ANK2, DLG1, NOS1AP, KCNQ1, AKAP6, AMIGO1, ATP1B1, ATP1B2, ATP1B3, AKAP9, GALR2, GAL, LRRC26, LRRC38, LRRC55, LRRC52, KCNIP2, ALG10B, NPPA, RNF207, WNK1, WNK4, WNK2, ANO6, CD63, DPP6, CACNA1D, KCNAB2, KCNIP4, DPP10, KCNN2, …
GO:0061218	BP	3	0.1079	1	negative regulation of mesonephros development	TACSTD2, BMP4, GATA3
GO:1905906	BP	8	0.1079	1	regulation of amyloid fibril formation	APOE, CHRNA7, LDLR, CRYAB, CLU, IAPP, APP, PSEN1
GO:0014855	BP	5	0.1083	1	striated muscle cell proliferation	MEGF10, BMP10, TGFB2, TGFBR3, NDRG4
GO:0044815	CC	35	0.1083	1	DNA packaging complex	H2AFY, HIST1H2BJ, TNP1, HIST1H2BO, HIST1H2BB, HILS1, HIST1H4A, HIST1H2BC, HIST1H3A, H3F3A, HIST3H3, HIST2H2BE, GLYR1, HIST2H3A, KDM1B, KAT6B, HIST1H2BH, HIST1H2BA, HIST1H2BN, HIST1H2BM, HIST1H2BL, SLF1, H3F3C, CENPA, TNP2, HIST3H2A, MPHOSPH8, HIST1H1E, SMC2, NCAPH, NCAPD2, NCAPG, SMC4, NCAPH2, NCAPD3
GO:1905643	BP	3	0.1083	1	positive regulation of DNA methylation	MYC, WT1, DNMT3L
GO:0050780	MF	6	0.1083	1	dopamine receptor binding	DLG4, VPS35, GNAS, CLIC6, GNA13, GNA12
GO:0034393	BP	9	0.1083	1	positive regulation of smooth muscle cell apoptotic process	IFNG, IL12A, IL12B, CDKN2A, E2F3, MFN2, SOD2, PPARG, PDCD4
GO:0001916	BP	23	0.1083	1	positive regulation of T cell mediated cytotoxicity	STX7, HLA-E, IL12A, IL12B, IL12RB1, XCL1, FADD, IL23R, IL23A, FAM49B, HLA-G, CD1B, CD1D, CD1C, CD1E, HLA-F, HLA-A, HLA-C, HLA-B, CD1A, HLA-H, PVR, NECTIN2
GO:0044818	BP	25	0.1083	1	mitotic G2/M transition checkpoint	CDK5RAP3, FOXN3, NBN, HMGA2, BLM, MRNIP, TAOK1, BRSK1, TAOK3, CLSPN, DONSON, NOP53, TAOK2, MSH6, MRE11, ATM, NAE1, TICRR, ZNF830, ORC1, CDC6, HUS1, TOPBP1, RAD17, HUS1B
GO:1903351	BP	8	0.1083	1	cellular response to dopamine	PRKN, ABL1, ATF4, DRD1, MAPK3, MAPK1, GABPA, LRRK2
GO:0030520	BP	18	0.1087	1	intracellular estrogen receptor signaling pathway	ARID1A, RBFOX2, TADA3, ESR1, DDX5, DEFA1, DEFA3, POU4F2, NCOA6, TRIP4, PPARGC1B, DDX54, ESR2, DDX17, EGLN2, RBM14, PADI2, SAFB
GO:0050211	MF	3	0.1087	1	procollagen galactosyltransferase activity	PLOD3, COLGALT2, COLGALT1
GO:0042994	BP	13	0.1087	1	cytoplasmic sequestering of transcription factor	NFKBIE, NFKBIA, MXI1, PKD1, PKD2, TONSL, MDFI, NFKBIL1, KEAP1, SUFU, IL10, G3BP2, FAF1
GO:0050775	BP	16	0.1087	1	positive regulation of dendrite morphogenesis	CUX2, OBSL1, PTPRD, CUX1, CAPRIN1, CUL7, CAPRIN2, FBXW8, SS18L2, SS18L1, CDKL3, RELN, CAMK2B, LRP8, DBN1, DHX36
GO:0005283	MF	14	0.1087	1	amino acid:sodium symporter activity	SLC38A1, SLC6A9, SLC6A5, SLC6A7, SLC6A15, SLC6A1, SLC6A11, SLC6A13, SLC6A12, SLC1A3, SLC1A2, SLC1A1, SLC1A7, SLC1A6
GO:0001570	BP	31	0.1087	1	vasculogenesis	TGFB1, APELA, VEGFA, ENG, TNNI3, WT1, RASA1, ITGB8, ADM, APLNR, SOX18, KDR, TGFBR2, NKX2-5, CAV1, CUL7, SHH, RASIP1, AGGF1, HAS2, GLMN, CCM2, SOX17, HEY2, EGFL7, WNT7B, PDGFRB, TBX5, NOTCH1, TGFBR3, SPRED1
GO:0005132	MF	16	0.1087	1	type I interferon receptor binding	IFNB1, IFNK, IFNA6, IFNA4, IFNA14, IFNA17, IFNA21, IFNA2, IFNA16, IFNA7, IFNA1, IFNA5, IFNE, IFNA8, IFNW1, IFNA10
GO:0055083	BP	20	0.1091	1	monovalent inorganic anion homeostasis	GCM2, SLC34A2, ENPP1, SLC34A3, XPR1, SLC34A1, SLC12A5, FGFR4, SFRP4, TFAP2B, FGF23, CA12, SLC12A4, SLC12A3, SLC12A2, SLC12A8, SLC12A7, SLC12A9, SLC12A1, SLC12A6
GO:0046500	BP	12	0.1091	1	S-adenosylmethionine metabolic process	GNMT, BHMT, BHMT2, GAMT, MAT2A, MAT1A, METTL16, MAT2B, MTRR, AHCYL1, AHCYL2, AHCY
GO:0032650	BP	3	0.1095	1	regulation of interleukin-1 alpha production	CX3CL1, ISL1, NLRP10
GO:0048169	BP	10	0.1095	1	regulation of long-term neuronal synaptic plasticity	SYNGR1, APP, DRD2, DLG4, CAMK2B, NETO1, RAB5A, NEURL1, SHANK3, NPTN
GO:0005131	MF	9	0.1095	1	growth hormone receptor binding	SOCS2, JAK2, GH1, JAK1, TYK2, GH2, CSH1, CSHL1, CSH2
GO:0048787	CC	9	0.1095	1	presynaptic active zone membrane	SYT11, STX11, STX3, STX1A, STX19, STX2, STX4, STX1B, CDH2
GO:0010992	BP	8	0.1095	1	ubiquitin recycling	IDE, PLAA, FBXW7, UBE2C, PRKN, UBE2K, UBE2S, TRIM6
GO:0005153	MF	3	0.1095	1	interleukin-8 receptor binding	CXCL8, YARS, CX3CL1
GO:0016879	MF	44	0.1095	1	ligase activity, forming carbon-nitrogen bonds	CTPS1, GMPS, ADSS, ADSSL1, ASS1, MCCC1, CPS1, MTHFD1, MTHFD1L, NAPRT, GART, GLUL, LGSN, DPH6, FPGS, GCLC, GCLM, GSS, PPCS, PAICS, TTL, CARNS1, TTLL8, TTLL10, TTLL3, TTLL4, TTLL6, TTLL13P, TTLL1, TTLL5, TTLL7, TTLL11, MTHFS, ST20-MTHFS, NADSYN1, ASNS, CAD, PFAS, GATC, GATB, QRSL1, HLCS, RIMKLA, RIMKLB
GO:0055022	BP	5	0.1099	1	negative regulation of cardiac muscle tissue growth	TP73, RBP4, NOG, TBX5, GSK3A
GO:0045007	BP	3	0.1099	1	depurination	OGG1, MPG, MUTYH
GO:0003094	BP	7	0.1099	1	glomerular filtration	JCHAIN, CD34, MCAM, MYO1E, SULF2, SULF1, XPNPEP3
GO:0031493	MF	4	0.1099	1	nucleosomal histone binding	EZH1, UHRF1, VRK1, L3MBTL1
GO:1902174	BP	3	0.1099	1	positive regulation of keratinocyte apoptotic process	GSN, SFRP4, PIAS4
GO:0034446	BP	33	0.1099	1	substrate adhesion-dependent cell spreading	NRP1, LAMA5, SRGAP2, FN1, ITGB3, ITGAV, LAMB1, LAMC1, ITGA4, FER, EFNA1, EPHA1, ITGB7, ITGA8, EPHB3, RAC1, TEK, TYRO3, ILK, KIF14, VAMP3, FERMT3, MICALL2, FGFRL1, BVES, FERMT2, RADIL, SRCIN1, ANTXR1, PEAK1, PARVA, PARVB, PARVG
GO:1904262	BP	15	0.1099	1	negative regulation of TORC1 signaling	SPAAR, CASTOR2, DEPDC5, SESN2, SESN3, ATM, STK11, BMT2, SZT2, RNF152, CASTOR1, ITFG2, C12orf66, KPTN, SESN1
GO:0060044	BP	4	0.1103	1	negative regulation of cardiac muscle cell proliferation	TP73, RBP4, NOG, TBX5
GO:0035455	BP	17	0.1103	1	response to interferon-alpha	IFITM1, EIF2AK2, MX2, IFNAR2, ADAR, IFITM3, IFITM2, BST2, LAMP3, KLHL20, TPR, IFNAR1, GATA3, AXL, GAS6, PYHIN1, PDE12
GO:0090234	BP	3	0.1107	1	regulation of kinetochore assembly	RNF4, TRAPPC12, SENP6
GO:0035280	BP	7	0.1107	1	miRNA loading onto RISC involved in gene silencing by miRNA	ADAR, TARBP2, AGO3, AGO4, AGO2, AGO1, DICER1
GO:0018126	BP	21	0.1107	1	protein hydroxylation	P3H1, OGFOD1, EGLN3, JMJD4, PLOD2, PLOD3, PLOD1, P3H3, P3H4, VPS33B, VIPAS39, JMJD6, P3H2, P4HB, EGLN2, EGLN1, P4HA2, P4HA1, P4HTM, P4HA3, HIF1AN
GO:0120033	BP	20	0.1107	1	negative regulation of plasma membrane bounded cell projection assembly	SLIT2, HRG, PRKCD, CAPZB, TACSTD2, PFN2, KANK1, EVL, STAP1, CCP110, CDK10, CEP97, EVI5L, TCHP, TBC1D7, ODF2L, TBC1D30, MAP4, RAP1GAP, CCL21
GO:0048839	BP	50	0.1111	1	inner ear development	ESRRB, BMP2, MPV17, SOX2, HOXA1, KCNQ1, TGFB2, ROR1, PTPN11, NEUROD1, SIX1, TIFAB, DCANP1, ADGRV1, NEUROG1, PHOX2B, LHX3, TBX1, TFAP2A, ATP6V1B1, FGFR2, EPHB2, PAX2, PAX8, ZIC1, CHD7, USH1C, TMIE, SOD1, STRC, PDZD7, WHRN, SLC44A4, CEP290, SOX9, PROX1, HPN, MYO3A, MYO3B, OC90, OTOL1, USH2A, HES5, JAG2, LRTOMT, SLC4A7, GRXCR1, IFT88, AHI1, MCM2
GO:0005154	MF	25	0.1111	1	epidermal growth factor receptor binding	HIP1, EREG, PLSCR1, SNX2, SNX4, AGR2, EGF, TGFA, FER, ARF4, SHC1, GRB2, TNK2, EFEMP1, SNX1, ERBB4, FAM83B, EPGN, CNOT9, ATXN2, CBLC, LINGO1, BTC, HBEGF, AREG
GO:0090283	BP	3	0.1111	1	regulation of protein glycosylation in Golgi	ARFGEF1, ACER2, TMEM59
GO:0000096	BP	38	0.1115	1	sulfur amino acid metabolic process	AHCY, MAT1A, BHMT, BHMT2, NFS1, CDO1, MTHFD1, MTR, MTRR, MTHFR, MTAP, APIP, MRI1, ADI1, ENOPH1, GGT1, CTH, CBS, GGT7, GGT5, CBSL, MPST, TST, GADL1, ADO, TXN2, AGXT, CSAD, PCYOX1, PCYOX1L, BLMH, GCLC, AHCYL1, AHCYL2, MSRA, DPEP1, CPS1, NOX4
GO:1900373	BP	28	0.1115	1	positive regulation of purine nucleotide biosynthetic process	NOS3, GUCA1A, NOS2, NOS1, GUCA2A, GUCA2B, RCVRN, ENO1, VCP, PID1, PINK1, PPARGC1A, GAPDHS, PFKFB2, ENTPD5, INS, IGF1, INSR, ARNT, PRKAA2, PRKAA1, HIF1A, PFKFB3, PFKFB4, PRXL2C, P2RX7, ZBTB20, MLXIPL
GO:0007340	BP	13	0.1115	1	acrosome reaction	ADCY3, AKAP3, ACR, STX2, PCSK4, ROPN1B, PKDREJ, PRND, SPESP1, TNP2, ZP4, SYT6, EQTN
GO:0051193	BP	54	0.1115	1	regulation of cofactor metabolic process	RAC2, RAC1, NOXA1, NOXO1, ZNF205, DUOXA1, DUOXA2, SNCA, MMP3, FYN, MPV17L, HP, GAPDHS, PFKFB2, ENTPD5, INS, IGF1, INSR, ARNT, PRKAA2, PRKAA1, HIF1A, PFKFB3, PFKFB4, PRXL2C, P2RX7, ZBTB20, MLXIPL, ACTN3, CBFA2T3, FBP1, HDAC4, PPARA, ZBTB7A, ECD, PGAM1, GCK, PRKAG1, EIF6, GCKR, JMJD8, PRKAG2, NCOR1, GSTZ1, PDK1, PDK2, PDK4, PDP1, PDP2, ME2, ME1, TIGAR, ACMSD, CLYBL
GO:0098639	MF	5	0.1119	1	collagen binding involved in cell-matrix adhesion	ITGA10, ITGB1, ITGA2, ITGA1, ITGA11
GO:0015804	BP	32	0.1119	1	neutral amino acid transport	SLC43A1, SLC7A9, SLC7A5, SLC1A5, SLC6A17, SLC38A1, SLC6A15, SLC7A10, SLC7A8, SLC43A2, SLC38A3, SLC38A7, SLC1A4, SLC3A2, SLC6A19, SLC6A18, SLC7A11, SLC6A9, SLC6A5, SLC36A2, SLC36A3, SLC25A38, SLC36A1, SLC38A9, SLC36A4, SLC6A20, SLC6A7, SERINC3, SERINC5, SLC1A1, CTNS, SLC3A1
GO:0098978	CC	37	0.1119	1	glutamatergic synapse	WNT7A, NOS1AP, NPTXR, HRAS, APOE, ITGB3, ACTN1, ATP2B1, PTPRD, WNT5A, NPTX2, GSK3B, KPNA2, WNT3A, NRG3, ACTB, RHOA, RAB11A, RAP1A, RAC1, YWHAZ, ATP2B2, STX4, PIN1, NPTX1, ARHGAP22, LRRTM3, DYNLL2, SLITRK1, SH3GL1, AKAP9, ARHGAP39, VPS18, CACNG5, SHISA7, SHISA6, NLGN1
GO:0051281	BP	34	0.1124	1	positive regulation of release of sequestered calcium ion into cytosol	CXCL11, PDPK1, F2, CXCL10, THY1, CD19, PLCG1, CAPN3, DRD1, F2R, CASQ1, APLNR, SNCA, XCL1, TRPC1, CX3CL1, CXCL9, AKAP6, NPSR1, CEMIP, F2RL3, GPER1, LACRT, HTT, HAP1, PKD2, P2RY6, CALM1, CALM2, CALM3, GSTM2, GSTO1, TRDN, JPH2
GO:0008169	MF	3	0.1124	1	C-methyltransferase activity	NSUN4, NOP2, COQ5
GO:0061051	BP	3	0.1124	1	positive regulation of cell growth involved in cardiac muscle cell development	IGF1, EDN1, AKAP6
GO:0035584	BP	20	0.1124	1	calcium-mediated signaling using intracellular calcium source	TRPM2, ADGRL1, PRNP, PTPRC, SELP, PRKACA, VCAM1, AZU1, KDR, GRM5, PTGFR, DEFB1, FKBP1B, CCL20, DMTN, PTPRJ, STIMATE, RYR2, FIS1, TMEM110-MUSTN1
GO:0043583	BP	60	0.1128	1	ear development	GATA3, ECE1, STRA6, TBX1, NIPBL, TFAP2A, ATP6V1B1, FGFR2, EPHB2, PAX2, PAX8, SIX1, ZIC1, TIFAB, DCANP1, NEUROG1, CHD7, USH1C, TMIE, SOD1, STRC, PDZD7, WHRN, SLC44A4, HOXA1, CEP290, SOX9, PROX1, HPN, MYO3A, MYO3B, TWIST1, SALL1, GSC, NOG, OSR2, OSR1, ESRRB, BMP2, MPV17, SOX2, KCNQ1, TGFB2, ROR1, PTPN11, NEUROD1, ADGRV1, PHOX2B, LHX3, OC90, OTOL1, USH2A, HES5, JAG2, LRTOMT, SLC4A7, GRXCR1, IFT88, A…
GO:1903672	BP	32	0.1128	1	positive regulation of sprouting angiogenesis	DLL1, PDPK1, KLF4, FGF1, ITGA5, FGF2, PKM, VEGFA, S100A1, JAK1, SMAD1, BMPER, JMJD8, PIK3C2A, ANXA1, HMOX1, GATA2, PTGS2, KDR, FGFBP1, HDAC7, MAP3K3, CIB1, FOXC2, RHOJ, JCAD, HDAC9, AKT3, APELA, AGTR1, APLNR, PPP1R16B
GO:0086073	BP	6	0.1132	1	bundle of His cell-Purkinje myocyte adhesion involved in cell communication	JUP, DSP, DSC2, DSG2, PKP2, CTNNA3
GO:0061050	BP	4	0.1132	1	regulation of cell growth involved in cardiac muscle cell development	IGF1, EDN1, AKAP6, GSK3A
GO:0050664	MF	9	0.1132	1	oxidoreductase activity, acting on NAD(P)H, oxygen as acceptor	KMO, CYB5R4, MICAL1, NOX4, DUOX2, DUOX1, CYBA, NOX5, NOX3
GO:0035437	BP	11	0.1136	1	maintenance of protein localization in endoplasmic reticulum	HSPA5, TAPT1, GPAA1, PDIA2, OS9, ANKRD13C, KDELR1, KDELR2, RER1, KDELR3, INSIG1
GO:2000574	BP	8	0.1141	1	regulation of microtubule motor activity	CFAP73, CFAP100, PAFAH1B1, MAP2, MTCL1, DYNLL2, DYNLL1, DNAL4
GO:0062043	BP	7	0.1141	1	positive regulation of cardiac epithelial to mesenchymal transition	NOTCH1, JAG1, ENG, TGFBR1, TGFBR2, TGFB2, ACVR1
GO:0038128	BP	31	0.1145	1	ERBB2 signaling pathway	NRG2, EREG, CPNE3, EGFR, EGF, ERBB2, HSP90AA1, PRKCA, ERBB3, PIK3R1, SHC1, BTC, PIK3CA, MATK, GRB2, NRG1, PTPN12, SOS1, GAB1, PTK6, GRB7, PTPRR, ERBB4, CDC37, NRG4, CUL5, ERBIN, HBEGF, PTPN18, STUB1, MYOC
GO:0072179	BP	3	0.1145	1	nephric duct formation	GATA3, PAX2, BMP4
GO:0051055	BP	39	0.1145	1	negative regulation of lipid biosynthetic process	CEACAM1, GPER1, SIK1, FBXW7, BMP2, BMP5, WNT4, SNAI2, SNAI1, NFKB1, GFI1, CYP27B1, FGF19, PROX1, NR1H4, REST, DKK3, ERLIN1, ERLIN2, SOD1, APOE, SCAP, DKKL1, APOC1, APOC3, ACADL, BRCA1, ACADVL, TRIB3, PIBF1, SIRT1, SLC27A1, PDGFB, PDGFA, ORMDL2, ORMDL3, ORMDL1, PRKAA1, AKR1C3
GO:0038146	BP	4	0.1149	1	chemokine (C-X-C motif) ligand 12 signaling pathway	OXSR1, CXCL12, STK39, CXCR4
GO:0043392	BP	37	0.1149	1	negative regulation of DNA binding	KDM1A, JAK2, JUN, GZMA, SP100, NFKBIA, HMGA2, SUMO3, SUMO1, E2F1, TFAP4, IFI16, HABP4, RSF1, MDFI, CPNE1, SMO, LEF1, ID2, ID3, ID4, ID1, TNKS, ERCC4, PER2, MSX2, SOX11, ZNF675, SIN3A, HEY2, MAD2L2, HEY1, ANKRD33, ZNF593, HAND1, DDIT3, PSEN1
GO:0014831	BP	5	0.1154	1	gastro-intestinal system smooth muscle contraction	HTR1D, HTR2B, PTGER3, SULF2, SULF1
GO:0006734	BP	30	0.1154	1	NADH metabolic process	VCP, MDH1, NUDT17, NUDT12, MDH1B, ALDOB, GPD2, GAPDHS, ALDOA, GAPDH, ENO1, GPI, BPGM, PFKM, ENO2, ALDOC, ENO3, PKM, PGAM2, PFKL, PGAM1, HK1, PKLR, GCK, HK2, HK3, TPI1, PFKP, PGM2L1, ADPGK
GO:0032924	BP	20	0.1158	1	activin receptor signaling pathway	BMP10, INHBA, INHBB, ACVR2A, ACVR1B, TGFBR1, SMAD3, ACVR1, ACVR2B, SMAD2, GDF6, HJV, GDF7, GDF2, ACVR1C, ACVRL1, BMPR2, TDGF1, FOXH1, CITED2
GO:0051764	BP	5	0.116	1	actin crosslink formation	EPS8, DPYSL3, BAIAP2, BAIAP2L1, BAIAP2L2
GO:0000827	MF	5	0.116	1	inositol-1,3,4,5,6-pentakisphosphate kinase activity	PPIP5K2, PPIP5K1, IP6K1, IP6K3, IP6K2
GO:0000828	MF	5	0.116	1	inositol hexakisphosphate kinase activity	PPIP5K2, PPIP5K1, IP6K1, IP6K3, IP6K2
GO:0000829	MF	5	0.116	1	inositol heptakisphosphate kinase activity	PPIP5K2, PPIP5K1, IP6K1, IP6K3, IP6K2
GO:0044068	BP	23	0.116	1	modulation by symbiont of host cellular process	KPNA7, KPNA3, KPNA4, KPNA5, KPNA2, KPNA1, KPNB1, CD4, EIF2AK4, ATG7, BCL2L1, CASP8, CPSF4, PABPN1, PRKN, CCNK, CCL8, ZC3H12A, VAPA, TNIP1, SERPINB9, GAPDH, ITGAV
GO:0000506	CC	7	0.116	1	glycosylphosphatidylinositol-N-acetylglucosaminyltransferase (GPI-GnT) complex	DPM2, PIGP, PIGH, PIGY, PIGC, PYURF, PIGQ
GO:1900371	BP	53	0.116	1	regulation of purine nucleotide biosynthetic process	GUCA1A, GUCA2A, GUCA2B, RCVRN, PDZD3, NOS3, NOS2, NOS1, GSTZ1, PDK1, PDK2, PDK4, PDP1, PDP2, PARP1, PID1, FLCN, CBFA2T3, FBP1, HDAC4, PPARA, ACTN3, ENO1, VCP, PINK1, PPARGC1A, GAPDHS, PFKFB2, ENTPD5, INS, IGF1, INSR, ARNT, PRKAA2, PRKAA1, HIF1A, PFKFB3, PFKFB4, PRXL2C, P2RX7, ZBTB20, MLXIPL, ZBTB7A, ECD, PGAM1, GCK, PRKAG1, EIF6, GCKR, JMJD8, PRKAG2, NCOR1, DNAJC30
GO:0019471	BP	12	0.116	1	4-hydroxyproline metabolic process	P4HB, EGLN2, EGLN1, EGLN3, P4HA2, P4HA1, P4HTM, P4HA3, PRODH, GOT2, ALDH4A1, HOGA1
GO:0045833	BP	62	0.116	1	negative regulation of lipid metabolic process	IL1B, APOC1, APOC2, APOC3, AKR1C3, INS, UGT1A8, ERLIN1, ERLIN2, CEACAM1, ACADL, BRCA1, ACADVL, TRIB3, PIBF1, SIRT1, APPL2, SIRT4, AKT1, PLIN5, ETFBKMT, UGT1A1, BMP2, BMP5, WNT4, SNAI2, SNAI1, NFKB1, GFI1, CYP27B1, FGF19, PROX1, NR1H4, REST, DKK3, SOD1, APOE, SCAP, DKKL1, CIDEA, TNF, APOA2, ADRA2A, PRKAA1, PDE3B, HCAR2, BSCL2, GPLD1, GPER1, SIK1, FBXW7, SLC27A1, PDGFB, PDGFA, ORMDL2, ORMDL3, ORMDL…
GO:0046604	BP	3	0.1163	1	positive regulation of mitotic centrosome separation	UBXN2B, NSFL1C, RANBP1
GO:0006646	BP	14	0.1163	1	phosphatidylethanolamine biosynthetic process	ALOX15, CHKA, LPIN1, SLC27A1, ETNPPL, PHOSPHO1, LPIN2, LPIN3, SELENOI, ETNK1, ETNK2, CHKB, CEPT1, PISD
GO:1901722	BP	9	0.1163	1	regulation of cell proliferation involved in kidney development	PDGFA, BMP4, BMP7, WT1, PDGFB, EGR1, MYC, FLCN, GATA3
GO:0009113	BP	9	0.1163	1	purine nucleobase biosynthetic process	PAICS, SHMT1, GMPS, MTHFD1, MTHFD1L, APRT, PRTFDC1, ADA, GART
GO:0006771	BP	7	0.1163	1	riboflavin metabolic process	ACP5, ENPP1, FLAD1, RFK, SLC52A2, SLC52A3, SLC52A1
GO:0005384	MF	6	0.1165	1	manganese ion transmembrane transporter activity	SLC11A1, SLC11A2, SLC30A10, ATP13A1, ATP2C1, ATP2C2
GO:0006027	BP	51	0.1165	1	glycosaminoglycan catabolic process	AGRN, SDC3, FUCA1, GUSB, GNS, GLB1, SDC1, SDC4, SDC2, GPC1, IDUA, SGSH, NAGLU, GPC5, HSPG2, HYAL2, HYAL4, HGSNAT, GPC2, HPSE2, HPSE, GPC6, NCAN, CSPG5, HEXA, DCN, HEXB, VCAN, ARSB, HYAL1, CSPG4, BCAN, HYAL3, HMMR, TGFB1, FGF2, CD44, SLC9A1, CEMIP, STAB2, CHP1, CEMIP2, LYVE1, KERA, ACAN, OGN, GALNS, LUM, PRELP, FMOD, OMD
GO:1903972	BP	5	0.1165	1	regulation of cellular response to macrophage colony-stimulating factor stimulus	PTPN2, STAP1, CSF1, TLR4, TLR2
GO:1901203	BP	4	0.1165	1	positive regulation of extracellular matrix assembly	TGFB1, SMAD3, RGCC, EMILIN1
GO:0016653	MF	13	0.1165	1	oxidoreductase activity, acting on NAD(P)H, heme protein as acceptor	CYB5R4, COX15, POR, MTRR, NOS1, NOS3, NDOR1, NOS2, CYB5R3, NQO1, CYB5R2, CYB5RL, CYB5R1
GO:0010225	BP	10	0.1165	1	response to UV-C	BCL3, YY1, ERCC5, WRN, DCUN1D3, POLH, MAP3K4, CARD16, ST20, IMPACT
GO:0098693	BP	28	0.1165	1	regulation of synaptic vesicle cycle	RAB3B, PLD1, SNCA, CDK5, ROCK1, TOR1A, NLGN1, PLAA, RAB5A, GSK3B, PREPL, LRRK2, SEPT5, RIMS4, VPS18, RIMS3, RIMS1, RIMS2, STX1B, STXBP1, NAPB, NAPA, UNC13B, RAB3A, RAB3GAP1, BRSK2, BRSK1, PTEN
GO:0010606	BP	5	0.1167	1	positive regulation of cytoplasmic mRNA processing body assembly	CNOT1, CNOT6L, CNOT2, CNOT6, PAN3
GO:0035259	MF	9	0.1169	1	glucocorticoid receptor binding	NRIP1, STAT5B, SUMO1, SMAD3, YWHAH, GRIP1, NR4A3, NR4A2, NR4A1
GO:0015106	MF	20	0.1169	1	bicarbonate transmembrane transporter activity	BEST1, SLC4A1, CFTR, SLC26A3, SLC4A11, SLC26A7, SLC26A6, SLC26A4, SLC26A8, SLC26A5, SLC26A9, SLC26A2, SLC26A1, SLC26A10, SLC4A9, SLC4A5, SLC4A7, SLC4A4, SLC4A10, SLC4A8
GO:0030166	BP	56	0.1169	1	proteoglycan biosynthetic process	BMPR1B, IGF1, FOXL1, BMPR2, CHST9, XYLT1, CSGALNACT2, CSGALNACT1, CANT1, GAL3ST3, GAL3ST4, CHST8, FAM20B, EXTL3, UGDH, B3GAT3, GLCE, NDST3, NDST1, EXT1, EXT2, XYLT2, HS3ST3B1, HS3ST3A1, NDST4, HS3ST1, HS3ST5, HS3ST6, HS3ST2, NDST2, HS3ST4, HS2ST1, HS6ST1, HS6ST3, PXYLP1, B3GAT2, B3GAT1, NCAN, CSPG5, DCN, VCAN, CSPG4, CHSY3, CHST15, CHST3, CHSY1, CHPF, CHST13, BCAN, CHST11, CHST12, CHPF2, DSEL, CH…
GO:0004767	MF	6	0.1169	1	sphingomyelin phosphodiesterase activity	SMPD1, ENPP7, SMPDL3A, SMPD4, SMPD3, SMPD2
GO:0038114	BP	7	0.1172	1	interleukin-21-mediated signaling pathway	JAK1, STAT3, STAT1, JAK3, STAT4, IL21, IL21R
GO:0019842	MF	53	0.1172	1	vitamin binding	PYGL, PANK3, GC, VDR, IZUMO1R, DHFR, TYMS, FOLR2, FOLR1, MTHFS, SLC19A1, SEC14L2, AFM, TTPA, PCCA, HLCS, MCCC1, ALDH1A2, RHO, CYP27C1, OPN4, ADH4, RBP4, ADH7, RBP3, RBP1, OGDH, HACL1, TCN2, MMAB, CD320, PDXK, ALB, SDS, AGXT, CTH, SHMT1, SHMT2, CBS, ABAT, THNSL2, ACCS, SRR, PNPO, PLPBP, PYGB, PDXDC1, PYGM, SGPL1, GLDC, CBSL, OAT, RTBDN
GO:0060976	BP	16	0.1172	1	coronary vasculature development	APELA, BMP4, APLNR, CPLANE1, GATA6, MESP1, VEGFA, NOTCH1, NRP1, TGFBR1, PDGFRB, TGFBR3, SPRED1, TBX5, TBX1, LRP2
GO:0010885	BP	14	0.1174	1	regulation of cholesterol storage	APOB, LPL, MSR1, SREBF2, SCARB1, EHD1, ABCA1, PPARG, ABCG1, NR1H2, PPARA, NR1H3, TTC39B, PPARD
GO:0050885	BP	15	0.1174	1	neuromuscular process controlling balance	TPP1, PAFAH1B1, CLN3, TIFAB, DCANP1, NEUROG1, NRXN1, SHANK1, AARS, CLRN1, MYO7A, USH1G, PCDH15, CDH23, USH1C
GO:0046888	BP	33	0.1174	1	negative regulation of hormone secretion	OSM, LIF, IL11, FGF23, CHGA, NPVF, INHA, INHBA, INHBB, ADRA2A, ADRA2B, ADRA2C, UCN, CRH, RAB11FIP3, IL1B, RAB11FIP1, RAB11FIP5, PSMD9, PRKN, IRS1, REST, KCNJ11, KCNB1, MIDN, BMP8A, SFRP1, FAM3D, SIRT4, PFKL, PIM3, CRHBP, ANXA5
GO:0098719	BP	12	0.1174	1	sodium ion import across plasma membrane	SLC9A1, SLC8A1, SLC9A3, TRPM4, HCN2, HCN4, SLC9C2, SLC9C1, SLC9A4, SLC9A2, SLC9A5, SLC9A9
GO:0090230	BP	4	0.1174	1	regulation of centromere complex assembly	RB1, RNF4, TRAPPC12, SENP6
GO:0006465	BP	10	0.1174	1	signal peptide processing	CLN5, FURIN, PCSK5, SPCS2, SEC11A, SPCS3, SEC11C, SPPL3, HM13, SPCS1
GO:0043586	BP	6	0.1174	1	tongue development	NKX2-6, WNT10A, SIX4, TBX1, HDAC1, HDAC2
GO:1903312	BP	62	0.1174	1	negative regulation of mRNA metabolic process	BARD1, SUPT5H, CCNT1, RNF40, NELFE, CDK9, RNF20, CTR9, ZC3H14, SAP18, SRSF10, U2AF2, PTBP1, C1QBP, SRSF4, SFSWAP, SRSF9, SRSF6, RNPS1, SRSF7, SRSF12, PKP1, PKP3, VIP, PABPC1, GDNF, SLC11A1, HNRNPU, E2F1, CIRBP, ELAVL1, TENT5C, LARP1, RBM24, PAIP1, NOCT, AXIN2, THRAP3, DND1, MEIOC, SYNCRIP, YBX1, DHX9, IGF2BP1, HNRNPC, YBX3, ZFP36, MAPKAPK2, TIRAP, TARDBP, HNRNPA0, MAPK14, ANGEL2, MYD88, DAZL, BOL…
GO:0000995	MF	5	0.1174	1	RNA polymerase III general transcription initiation factor activity	TBP, GTF3C2, GTF3C3, GTF3C1, GTF3C5
GO:0060037	BP	17	0.1179	1	pharyngeal system development	NKX2-6, TBX1, BMP7, BMP5, GATA3, TGFBR1, NKX2-5, ISL1, PTCH1, SIX4, BMP4, FOLR1, BMPR1A, TGFB2, NOG, BMPR2, HES1
GO:0005882	CC	53	0.1179	1	intermediate filament	SYNM, KRT75, KRT14, KRT18, KRT8, VIM, KRT7, KRT16, KRT3, KRT10, KRT5, DSP, KRT4, FLG, CLIP1, KRT20, KRT2, PRPH, SLC1A4, KRT6C, NES, KRT76, PKP1, TLK2, MICAL1, PKP2, PNN, NCKIPSD, MACF1, DST, PLEC, EVPLL, EPPK1, PPL, BFSP1, EVPL, NARF, NEFL, NEFH, LDLRAP1, DLGAP2, SHANK2, KRT13, CSNK1A1, KRT71, FAM83H, FBF1, GPER1, TCHP, KRT84, KRT82, UPP2, VMAC
GO:0098910	BP	5	0.1179	1	regulation of atrial cardiac muscle cell action potential	GJA5, ANK2, RYR2, TRPM4, RNF207
GO:1903798	BP	16	0.1179	1	regulation of production of miRNAs involved in gene silencing by miRNA	NCOR1, TGFB1, ESR1, ZC3H12A, ZC3H10, NCOR2, BCDIN3D, EGFR, MYCN, TP53, BMP4, DDX5, MAP2K2, MAP2K1, RIPK1, LIN28A
GO:0035272	BP	9	0.1179	1	exocrine system development	RAB26, FGF10, NKX3-1, TGFB1, TGFB3, TGFB2, FGFR2, PTF1A, IGSF3
GO:0030730	BP	3	0.1179	1	sequestering of triglyceride	TNF, IL1B, ENPP1
GO:0033178	CC	8	0.1181	1	proton-transporting two-sector ATPase complex, catalytic domain	ATP6V1H, ATP6V1C1, ATP6V1C2, ATP5F1D, ATP5F1C, ATP5F1E, ATP5F1A, ATP5F1B
GO:0090324	BP	5	0.1184	1	negative regulation of oxidative phosphorylation	PPIF, ACTN3, PDE12, MLXIPL, SNCA
GO:0031545	MF	8	0.1184	1	peptidyl-proline 4-dioxygenase activity	EGLN2, EGLN1, EGLN3, P4HB, P4HTM, P4HA2, P4HA3, P4HA1
GO:0018401	BP	8	0.1184	1	peptidyl-proline hydroxylation to 4-hydroxy-L-proline	P4HB, EGLN2, EGLN1, EGLN3, P4HA2, P4HA1, P4HTM, P4HA3
GO:0044126	BP	3	0.1184	1	regulation of growth of symbiont in host	OSBP, MBL2, TIRAP
GO:0030170	MF	22	0.1184	1	pyridoxal phosphate binding	PDXK, ALB, SDS, AGXT, CTH, SHMT1, SHMT2, CBS, ABAT, THNSL2, ACCS, SRR, PNPO, PLPBP, PYGB, PDXDC1, PYGM, SGPL1, GLDC, PYGL, CBSL, OAT
GO:0019674	BP	62	0.1184	1	NAD metabolic process	KMO, NADK, NT5E, CD38, BST1, QPRT, NADK2, NADSYN1, GPD1L, NMNAT3, NMNAT2, NMNAT1, NMRK2, NMRK1, VCP, MDH1, NUDT17, NUDT12, MDH1B, ALDOB, GPD2, GAPDHS, ALDOA, GAPDH, ENO1, GPI, BPGM, PFKM, ENO2, ALDOC, ENO3, PKM, PGAM2, PFKL, PGAM1, HK1, PKLR, GCK, HK2, HK3, TPI1, PFKP, PGM2L1, ADPGK, HAAO, KYNU, NAPRT, PNP, PTGS2, NNMT, NAMPT, PTGIS, PARP10, RNLS, NAXD, PARP9, PARP16, SLC5A8, NAXE, SLC22A13, IDO2…
GO:0098574	CC	5	0.1189	1	cytoplasmic side of lysosomal membrane	EEF1A1, EEF1A2, BORCS5, LITAF, CDIP1
GO:0046596	BP	25	0.1189	1	regulation of viral entry into host cell	TRIM25, HS3ST5, NECTIN2, TRIM62, FCN1, SNX3, FCN3, IFNA2, APCS, GSN, IFITM1, PTX3, IFITM3, IFITM2, TRIM26, TRIM11, TRIM31, TRIM5, LGALS9, TRIM38, TMPRSS2, CD4, CD74, P4HB, LGALS1
GO:0071872	BP	8	0.1189	1	cellular response to epinephrine stimulus	PRKACA, SLC9A1, ATP2B4, SNCA, KCNQ1, PDE4B, SIRT2, RYR2
GO:0002357	BP	4	0.1189	1	defense response to tumor cell	PRF1, PLK5, RBMS3, CASC2
GO:0021554	BP	4	0.119	1	optic nerve development	PAX2, ATOH7, TMEM126A, CHRNB2
GO:0001755	BP	36	0.1193	1	neural crest cell migration	TBX1, GDNF, HTR2B, SOX8, ERBB4, SHH, PHACTR4, NRTN, CORO1C, SEMA4A, SEMA3G, SEMA5A, SEMA3B, SEMA6C, SEMA4G, SEMA6D, SEMA4C, SEMA4D, ANXA6, SEMA3A, SEMA3F, SEMA3D, SEMA3E, SEMA6A, SEMA7A, SEMA4F, SEMA4B, SOX10, SEMA6B, SEMA5B, SEMA3C, FOLR1, PITX2, NRP1, FN1, PHOX2B
GO:0019374	BP	8	0.1193	1	galactolipid metabolic process	ALDH5A1, CLN3, B3GALT2, B4GALT3, FA2H, B3GALT1, GALC, PNLIPRP2
GO:1901166	BP	4	0.1193	1	neural crest cell migration involved in autonomic nervous system development	NRP1, FN1, SEMA3A, PHOX2B
GO:0090160	BP	8	0.1193	1	Golgi to lysosome transport	AP4M1, GAK, AP1G1, LAMP1, CCDC91, RBSN, EHD3, ANKFY1
GO:0035723	BP	12	0.1198	1	interleukin-15-mediated signaling pathway	CD4, IL2RB, JAK1, SHC1, STAT3, IL15, STAT5A, STAT5B, JAK3, GRB2, IL15RA, PLCB1
GO:0023023	MF	20	0.1198	1	MHC protein complex binding	KLRC1, KLRC2, KLRD1, FAM49B, HLA-DRA, HLA-DRB1, CD74, ATP1B1, HLA-DOA, HSP90AA1, HSP90AB1, HSPA8, MS4A1, HLA-DOB, PKM, HLA-DMA, HLA-DMB, ANXA11, CD81, YWHAE
GO:0008378	MF	28	0.1198	1	galactosyltransferase activity	B4GALT5, B4GALT3, B4GALT4, B4GALT2, B4GALT1, B3GNT6, A4GALT, B4GALT7, B4GALT6, B3GALT6, A3GALT2, B3GALT2, B3GALT4, B3GNT8, B3GNT7, B3GNT5, B3GNT4, B3GNT2, B3GNT3, B3GALT1, B3GALNT1, B3GALT5, UGT8, PLOD3, COLGALT2, COLGALT1, C1GALT1, C1GALT1C1L
GO:0043204	CC	28	0.1198	1	perikaryon	SHTN1, ZPR1, NEURL1, TH, KCNA2, CRHBP, CCR2, GRIK3, KCNB1, LRRK2, NSMF, GIGYF2, RUFY3, RTN4RL2, SIRT2, AZIN2, MCRS1, KCNC2, DHX36, TMEM100, CNTNAP2, CTNND2, KCNE3, VIP, NPFF, GHRH, ADCYAP1, SLC5A7
GO:0050849	BP	27	0.1203	1	negative regulation of calcium-mediated signaling	PLEK, CD22, ITPR1, SLA2, CASQ2, CALM1, CALM2, CALM3, GSTM2, SRI, FKBP1A, FKBP1B, GSTO1, TRDN, PKD2, PRNP, ATP2B4, GSK3B, RCAN1, ACTN3, FHL2, DYRK2, CHP1, MYOZ1, MYOZ2, HOMER2, HOMER3
GO:0061014	BP	42	0.1203	1	positive regulation of mRNA catabolic process	CNOT1, GTPBP1, ZC3H12A, RC3H1, PRR5L, ZC3HAV1, PNPT1, UPF1, KHSRP, MOV10, CNOT8, CNOT7, PUM1, GIGYF2, YTHDF3, METTL3, METTL16, MEX3D, RBM24, FTO, METTL14, YTHDF2, ZC3H12D, ZFP36, ZFP36L2, ZFP36L1, TRIM71, PLEKHN1, CPEB3, DHX36, RBM23, PABPC1, TOB1, NANOS2, NANOS3, NANOS1, TNRC6C, AGO2, TNRC6B, BTG2, TNRC6A, POLR2G
GO:0002718	BP	57	0.1203	1	regulation of cytokine production involved in immune response	TRIL, SMAD7, XCL1, HFE, IFNA2, IFNB1, TBX21, JAK3, BST2, TNF, APOA1, APOA2, IL10, LILRB1, TGFB1, TGFB3, TGFB2, CUEDC2, IRAK3, FFAR3, FFAR2, MAP3K7, TNFSF4, B2M, TRAF2, FZD5, MALT1, TRAF6, IL6, PRKCZ, RSAD2, NLRP3, IL1B, IL1R1, IL18R1, IL18, HLA-E, HLA-G, RAET1G, KIR2DL4, CD226, DDX58, MAVS, TICAM1, WNT5A, F2RL1, KARS, TRIM6, TNFRSF14, BCL10, NR4A3, SEMA7A, CD74, GPRC5B, TNFRSF1B, CLC, TRPM4
GO:0042726	BP	8	0.1203	1	flavin-containing compound metabolic process	ACP5, ENPP1, FLAD1, RFK, SLC52A2, SLC52A3, SLC52A1, VCP
GO:1990535	BP	9	0.1208	1	neuron projection maintenance	INS, PRNP, APP, INSR, ATP1A3, PSEN1, MAP1A, DCTN1, ABCD2
GO:0090317	BP	29	0.1208	1	negative regulation of intracellular protein transport	ADIPOQ, APOD, CHP1, CABP1, MDFIC, RAB23, SUFU, SP100, RANGAP1, PARK7, BARD1, INSIG1, UBE2G2, OS9, UBAC2, SVIP, ERLEC1, DERL3, DERL2, UBE2J1, YOD1, ITGB1BP1, KCNE1, DMTN, INPP5K, BAG4, LMAN1, LRRK2, SIAH3
GO:0034987	MF	5	0.1213	1	immunoglobulin receptor binding	TARM1, JCHAIN, FES, FGR, IGLL1
GO:0044144	BP	4	0.1213	1	modulation of growth of symbiont involved in interaction with host	CAMP, MBL2, TIRAP, OSBP
GO:0015220	MF	6	0.1213	1	choline transmembrane transporter activity	SLC44A4, SLC44A2, SLC44A3, SLC44A5, SLC44A1, SLC5A7
GO:0007215	BP	38	0.1218	1	glutamate receptor signaling pathway	GRID2, GRIK1, GRIA4, GRIN2A, GRIK2, GRIK3, GRIN2B, KCNB1, GRIN2C, GRIK4, PLCB1, GNAQ, GRM6, GRM5, GRM1, TRPM1, DAGLB, GRM2, HOMER3, GRM7, HOMER1, GRM4, HOMER2, DAGLA, GRM8, GRM3, GRIN3B, APP, GRIA2, GRIN1, CLN3, PTK2B, CDK5R1, CPEB4, GRIN2D, GRIA1, GRIN3A, GRIK5
GO:0032413	BP	52	0.1218	1	negative regulation of ion transmembrane transporter activity	TCAF2, GOPC, ANO9, CASQ2, ACTN2, CAV3, NEDD4L, STK39, CAB39, KCNAB1, KCNE3, KCNE1, SUMO1, ANK3, KCNRG, KCNE2, KCNE4, KCNE1B, CAV1, SLN, ADRA2A, PLN, YWHAE, CALM1, CALM2, CALM3, GSTM2, SRI, FKBP1A, FKBP1B, GSTO1, TRDN, PKD2, UBQLN1, GNB5, DRD4, CRHR1, CBARP, GPR35, THADA, TLR9, ATP1A2, OSR1, NEDD4, PRKCE, CAMK2D, PCSK9, HECW2, HECW1, EPO, MMP9, EPHB2
GO:0005290	MF	3	0.1218	1	L-histidine transmembrane transporter activity	SLC38A3, SLC15A4, SLC38A7
GO:0051412	BP	3	0.1218	1	response to corticosterone	HSD3B1, HSD3B2, PEBP1
GO:0062042	BP	10	0.1218	1	regulation of cardiac epithelial to mesenchymal transition	NOTCH1, JAG1, ENG, TGFBR1, TGFBR2, TGFB2, ACVR1, NOG, TGFB1, TGFB3
GO:0070340	BP	3	0.1218	1	detection of bacterial lipopeptide	TLR2, TLR1, TLR6
GO:0030517	BP	29	0.1224	1	negative regulation of axon extension	MAP2, MAG, MT3, PTPRS, TRIM46, RTN4R, RTN4, SEMA3G, RNF6, CDKL3, SEMA5A, SEMA4D, SEMA3A, SEMA6C, SEMA6A, SEMA3E, SEMA3F, SEMA6D, SEMA3B, SEMA4B, SEMA4C, SEMA7A, SEMA3D, SEMA6B, SEMA4A, SEMA3C, SEMA5B, SEMA4F, SEMA4G
GO:0071763	BP	4	0.1224	1	nuclear membrane organization	TOR1A, TMEM43, GPER1, TARDBP
GO:1901016	BP	43	0.1224	1	regulation of potassium ion transmembrane transporter activity	WWP2, NEDD4, YWHAE, CACNA1D, NEDD4L, CASQ2, ACTN2, CAV3, STK39, CAB39, KCNAB1, KCNE3, KCNE1, SUMO1, ANK3, KCNRG, KCNE2, KCNE4, KCNE1B, CAV1, ATP1B1, ATP1B2, ATP1B3, ANK2, AKAP9, GALR2, GAL, LRRC26, LRRC38, LRRC55, LRRC52, KCNIP2, ALG10B, NOS1AP, NPPA, AKAP6, RNF207, VAMP2, KCNS1, KCNG1, KCNS2, DLG1, NETO1
GO:1905065	BP	6	0.1224	1	positive regulation of vascular smooth muscle cell differentiation	KIT, ENG, CTH, SOD2, MYOCD, GPER1
GO:0014068	BP	71	0.1224	1	positive regulation of phosphatidylinositol 3-kinase signaling	HAX1, PIK3CD, PLXNB1, JAK2, AGT, PDGFB, GH1, INS, TNF, EPO, PDGFA, IGF1, DCN, LYN, PDGFRB, FGR, CSF3, KIT, FGFR1, SRC, CCL5, OSM, HGF, HCLS1, SELP, PDGFRA, FLT1, EPOR, NTF3, ERBB3, CBL, FSHR, F2R, PIK3R1, PTPN6, KDR, FLT3, LEP, PIK3CA, PIK3CB, NEDD4, SOX9, PIK3CG, F2RL1, MAZ, TGFB2, TEK, PTK2, GAB1, IL18, BECN1, NTRK3, NTRK2, PIK3AP1, UNC5B, PIK3R5, SEMA4D, MYDGF, SIRT1, GPER1, NKX3-1, MYOC, HCST…
GO:0010544	BP	15	0.1224	1	negative regulation of platelet activation	F2, PDGFB, APOE, PDGFA, THBD, PDGFRA, NOS3, C1QTNF1, SERPINE2, CEACAM1, ALOX12, CD9, PRKCD, PRKG1, ADAMTS18
GO:2000300	BP	18	0.1224	1	regulation of synaptic vesicle exocytosis	RAB5A, GSK3B, PREPL, LRRK2, SEPT5, RIMS4, VPS18, RIMS3, RIMS1, RIMS2, STX1B, STXBP1, NAPB, NAPA, UNC13B, RAB3A, RAB3GAP1, NLGN1
GO:0043190	CC	7	0.1224	1	ATP-binding cassette (ABC) transporter complex	ABCD4, ABCA7, ABCA2, ABCG8, ABCG5, ABCB6, ABCB8
GO:0048788	CC	6	0.1224	1	cytoskeleton of presynaptic active zone	BSN, PCLO, RIMS4, RIMS3, RIMS1, RIMS2
GO:0099569	CC	7	0.1224	1	presynaptic cytoskeleton	SEPT3, BSN, PCLO, RIMS4, RIMS3, RIMS1, RIMS2
GO:0001508	BP	73	0.1229	1	action potential	SRI, CHRNA4, AKAP6, CLN3, KCNB1, KCNMB4, KCNMB3, KCND2, KCNMB2, GNA11, GPD1L, GNAQ, CHRNA1, KCNA2, KCNA1, ANK3, MYH14, GPER1, SCN3A, SCN8A, SCN1A, CACNA1H, SCN5A, SCN10A, SCN9A, SCN4A, SCN7A, CACNA1G, CACNA1I, SCN11A, SCN2A, SCN2B, ATP1A1, KCNE1, CACNA2D1, FGF12, KCNJ2, CACNA1D, SCN1B, CACNA1C, SCN4B, PKP2, SCN3B, KCNE2, KCNQ1, CAV3, ANK2, KCNH2, SNTA1, RYR2, NEDD4L, KCNE4, KCNE3, KCNE1B, KCNJ8, …
GO:0000110	CC	3	0.1229	1	nucleotide-excision repair factor 1 complex	ERCC1, ERCC4, XPA
GO:0045656	BP	4	0.1229	1	negative regulation of monocyte differentiation	MYC, APCS, HOXA7, CDK6
GO:0006884	BP	19	0.1229	1	cell volume homeostasis	GNB3, AQP1, CLCN6, LRRC8A, TRPV4, SLC12A5, SLC12A9, SLC12A7, SLC12A3, SLC12A8, SLC12A4, SLC12A2, SLC12A6, SLC12A1, CLCN3, KCNMA1, ANO6, P2RX7, SHANK3
GO:1990592	BP	5	0.1229	1	protein K69-linked ufmylation	UFL1, UFM1, DDRGK1, UBA5, UFC1
GO:0098810	BP	8	0.1229	1	neurotransmitter reuptake	SLC1A7, SLC29A2, SLC29A1, SLC6A4, SLC18A2, SLC18A1, SNCA, SLC6A2
GO:0016417	MF	26	0.1229	1	S-acyltransferase activity	DLAT, MCAT, DLST, YKT6, GLUL, ZDHHC20, ZDHHC17, ZDHHC7, ZDHHC8, ZDHHC11B, ZDHHC19, ZDHHC24, ZDHHC18, GOLGA7, GOLGA7B, ZDHHC23, ZDHHC12, ZDHHC6, ZDHHC4, ZDHHC14, ZDHHC1, ZDHHC11, ZDHHC3, ZDHHC22, ZDHHC21, ZDHHC2
GO:0048708	BP	14	0.1234	1	astrocyte differentiation	STAT3, EIF2B5, HES5, DLL1, MT3, CDK6, NF1, TNF, APP, MAPT, FPR2, PSEN1, CNTF, LRP1
GO:1901386	BP	5	0.1234	1	negative regulation of voltage-gated calcium channel activity	GNB5, DRD4, CRHR1, CBARP, GPR35
GO:0031648	BP	30	0.1234	1	protein destabilization	IRGM, PRKN, PRNP, GSN, CTSH, TRIM21, CAPN3, PEX2, SNCA, HTT, PLK1, RAD23A, MDM2, EP300, CUL3, PYHIN1, CDC73, RNF139, CREBBP, MUL1, ISOC2, SIRT1, DERL1, SOX17, SENP2, GGA3, CCDC88C, FBXW11, FBXL3, BTRC
GO:1900017	BP	11	0.1234	1	positive regulation of cytokine production involved in inflammatory response	TLR4, CD6, KARS, TICAM1, IL17D, GBP5, MYD88, NOD2, APPL1, TLR6, GPSM3
GO:0046112	BP	12	0.1239	1	nucleobase biosynthetic process	PAICS, SHMT1, GMPS, MTHFD1, MTHFD1L, APRT, PRTFDC1, ADA, GART, CTPS1, CAD, DHODH
GO:0038064	MF	5	0.1239	1	collagen receptor activity	ITGA2, OSCAR, ITGA11, DDR1, DDR2
GO:0014733	BP	3	0.1245	1	regulation of skeletal muscle adaptation	CAMK2B, CAMK2G, ACTN3
GO:0007176	BP	23	0.1245	1	regulation of epidermal growth factor-activated receptor activity	NCK2, APP, SHC1, SOCS5, ZGPAT, GPRC5A, SOCS4, CHMP6, TSG101, VPS25, ZFYVE28, ERRFI1, CBLC, SNX6, CBL, CBLB, EREG, EGF, TGFA, ADRA2A, ADAM17, EPGN, FBXW7
GO:0007632	BP	14	0.1245	1	visual behavior	NPHP1, NPHP4, DYNLRB1, HOXA1, RGS14, APP, DRD2, CHRNB2, NF1, DRD1, DRD3, GRIN1, NETO1, FOXB1
GO:0071569	BP	6	0.1245	1	protein ufmylation	UFL1, UFM1, CDK5RAP3, UBA5, UFC1, DDRGK1
GO:0061343	BP	5	0.1245	1	cell adhesion involved in heart morphogenesis	FLRT2, TGFBR2, TGFB2, ACVR1, GATA5
GO:0004833	MF	3	0.125	1	tryptophan 2,3-dioxygenase activity	IDO1, TDO2, IDO2
GO:0009437	BP	10	0.125	1	carnitine metabolic process	CPT1A, CROT, CPT1B, CPT1C, ACADM, ACADL, CRAT, BBOX1, SHMT1, ALDH9A1
GO:0033002	BP	6	0.1255	1	muscle cell proliferation	MEGF10, BMP10, TGFB2, TGFBR3, NDRG4, NAA35
GO:0042738	BP	22	0.1255	1	exogenous drug catabolic process	NR1I2, CYP1A2, CYP3A4, CYP2C8, CYP2A6, CYP2C9, CYP2B6, NOS1, CYP2C19, NUDT15, CYP2W1, CYP2F1, CYP2A13, CYP2J2, CYP2R1, CYP2C18, CYP2U1, CYP2D6, CYP2A7, CYP2S1, CYP2E1, CYP2G1P
GO:0005114	MF	7	0.1255	1	type II transforming growth factor beta receptor binding	TGFB1, TGFB3, ENG, TGFBR1, TGFB2, TGFBR3, BAMBI
GO:0008392	MF	16	0.1255	1	arachidonic acid epoxygenase activity	CYP2J2, CYP4F2, CYP4A11, CYP4F12, CYP2G1P, CYP2C8, CYP2B6, CYP2A6, CYP2F1, CYP2C9, CYP2A13, CYP2C18, CYP2A7, CYP2S1, CYP2C19, CYP2E1
GO:1905007	BP	5	0.1255	1	positive regulation of epithelial to mesenchymal transition involved in endocardial cushion formation	ENG, TGFBR1, TGFBR2, TGFB2, ACVR1
GO:2001286	BP	4	0.1261	1	regulation of caveolin-mediated endocytosis	SRC, UNC119, PROM2, NEDD4L
GO:0035494	BP	3	0.1261	1	SNARE complex disassembly	NSF, NAPB, NAPA
GO:0010796	BP	3	0.1261	1	regulation of multivesicular body size	RAB11A, RILP, SNF8
GO:1904184	BP	3	0.1261	1	positive regulation of pyruvate dehydrogenase activity	PPM1K, PDP2, PDP1
GO:0150020	BP	3	0.1261	1	basal dendrite arborization	NRP1, SEMA3A, TAOK2
GO:0005251	MF	32	0.1261	1	delayed rectifier potassium channel activity	KCNH1, KCNE1, KCNA2, KCNA6, KCNA5, KCNC1, KCNQ1, KCNA1, KCNH2, KCNB1, KCNG3, KCNG4, KCNB2, KCNS1, KCNC2, KCNS3, KCNG1, KCNG2, KCNE2, KCNA3, KCNC3, KCNA7, KCNQ3, KCNC4, KCNQ2, KCNE3, KCNE4, KCNQ5, KCNE1B, KCNA10, KCNQ4, KCNA4
GO:0071455	BP	4	0.1261	1	cellular response to hyperoxia	ATG7, FAS, CAV1, FOXO1
GO:1904026	BP	5	0.1261	1	regulation of collagen fibril organization	AEBP1, CHADL, EMILIN1, RB1, COLGALT1
GO:0045947	BP	16	0.1266	1	negative regulation of translational initiation	EIF4EBP3, TPR, EIF3E, EIF4EBP1, EIF4EBP2, PAIP2, RBM4, EIF2AK4, AGO2, PAIP2B, C8orf88, EIF2S1, ATF4, EIF2AK3, EIF2AK1, RPL13A
GO:0034719	CC	14	0.1266	1	SMN-Sm protein complex	GEMIN2, SNRPB, GEMIN4, SNRPE, SNRPF, SNRPG, SNRPD1, SNRPD2, SNRPD3, GEMIN5, GEMIN6, GEMIN7, DDX20, STRAP
GO:0033293	MF	61	0.1266	1	monocarboxylic acid binding	CYP26A1, UGT1A9, SERPINA5, UGT2B4, RARA, UGT2B7, UGT1A6, RXRA, UGT1A1, UGT1A4, NR2F2, UGT1A3, UGT2B15, CYP27C1, LCN12, CYP26C1, UGT1A7, UGT1A10, UGT1A8, CYP26B1, IGF2R, NDUFAB1, APOC1, PMP2, ALB, ADH5, FABP2, FABP4, SNCA, PTGDS, HNF4A, FABP5, FFAR4, CYP4F11, ACOXL, ACOX3, ACOX2, ACOX1, PPARG, PPARD, PPARA, DBT, FABP3, UCP1, PRR7, S100A8, S100A9, ALOX5AP, STX3, OXER1, SCP2, PCCA, HLCS, MCCC1, PLA2…
GO:0097070	BP	4	0.1266	1	ductus arteriosus closure	HPGD, FOXF1, TFAP2B, STRA6
GO:0071504	BP	5	0.1266	1	cellular response to heparin	SLIT2, EGR1, AOC1, SOX9, SFRP1
GO:0030956	CC	3	0.1272	1	glutamyl-tRNA(Gln) amidotransferase complex	GATC, GATB, QRSL1
GO:0050567	MF	3	0.1272	1	glutaminyl-tRNA synthase (glutamine-hydrolyzing) activity	GATC, GATB, QRSL1
GO:0070681	BP	3	0.1272	1	glutaminyl-tRNAGln biosynthesis via transamidation	GATC, GATB, QRSL1
GO:1902236	BP	14	0.1272	1	negative regulation of endoplasmic reticulum stress-induced intrinsic apoptotic signaling pathway	CREB3, PRKN, OPA1, TXNDC12, HSPA1A, XBP1, TMBIM6, BCL2L1, HERPUD1, LRRK2, SYVN1, CREB3L1, PARK7, SELENOS
GO:0004707	MF	14	0.1272	1	MAP kinase activity	MAPK13, MAPK3, MAPK1, MAPK11, MAPK14, MAPK6, MAPK15, NLK, MAPK4, MAPK9, MAPK12, MAPK8, MAPK7, MAPK10
GO:0046326	BP	24	0.1272	1	positive regulation of glucose import	CREBL2, FGF19, PTH, INS, IGF1, INSR, RHOQ, PIK3R1, AKT1, AKT2, IRS1, PRKCI, CLTCL1, ARPP19, PTPN11, ADIPOQ, ITLN1, SORBS1, OSBPL8, CAPN10, FGF21, APPL1, IRS2, C1QTNF12
GO:0036089	BP	7	0.1272	1	cleavage furrow formation	RHOA, SPIRE1, SNX33, SPIRE2, AURKB, SNX18, SNX9
GO:0035517	CC	4	0.1272	1	PR-DUB complex	ASXL1, BAP1, ASXL3, ASXL2
GO:0001921	BP	11	0.1278	1	positive regulation of receptor recycling	RAB29, RAMP3, ANXA2, SNCA, ECE1, NSF, SCRIB, VAMP3, BVES, INPP5F, ANXA2P2
GO:1902732	BP	4	0.1278	1	positive regulation of chondrocyte proliferation	LTF, SIRT6, SIX2, COMP
GO:0070254	BP	4	0.1278	1	mucus secretion	AGR2, VAMP2, VAMP3, VAMP8
GO:0002309	BP	3	0.1278	1	T cell proliferation involved in immune response	SLC11A1, LILRB1, TNFSF18
GO:0033627	BP	21	0.1278	1	cell adhesion mediated by integrin	VTN, ITGB3, ITGB1, ITGAV, ITGA5, ITGA2, ITGB6, FBN1, ADAM17, COL16A1, ADAM9, FYB2, ITGA11, ITGB8, ITGB7, ITGB2, ITGB4, ITGBL1, ITGB5, ITGA4, NPNT
GO:0016303	MF	45	0.1278	1	1-phosphatidylinositol-3-kinase activity	PIK3CD, PIK3R2, FGF10, FGF17, PIK3C2G, FGF18, FGF19, FGF1, FGF4, FGF2, FGF6, FGFR1, FGF3, FGF5, FGF7, FGFR2, FGFR4, FGFR3, PIK3R1, FGF9, IRS1, FLT3, PIK3CA, PIK3CB, FLT3LG, FGF8, GRB2, PTPN11, ATM, GAB1, KLB, PIK3C3, FRS2, PIK3R3, PIK3R4, FGF23, FGF22, FGF20, TLR9, KL, GAB2, IRS2, PIK3C2B, PIK3C2A, PIK3CG
GO:0070044	CC	3	0.1278	1	synaptobrevin 2-SNAP-25-syntaxin-1a complex	VAMP2, NAPA, NAPB
GO:0006040	BP	33	0.1278	1	amino sugar metabolic process	SLC35A3, GFPT2, GFPT1, PGM3, UAP1, GNPNAT1, NAGK, GNPDA2, GNPDA1, UAP1L1, ST6GAL1, ST3GAL1, GNE, NPL, NANP, B4GALNT2, CSGALNACT1, EXTL2, FN3K, CHIT1, CHIA, OVGP1, CHI3L2, CTBS, OGA, LARGE1, CHST4, CHST5, CHST6, CHST2, MGAT3, CHST1, CHST3
GO:0051639	BP	6	0.1278	1	actin filament network formation	COBL, ACTN1, CARMIL1, CARMIL2, PLS1, LCP1
GO:0086042	BP	7	0.1283	1	cardiac muscle cell-cardiac muscle cell adhesion	DSC2, CXADR, JUP, DSP, DSG2, PKP2, CTNNA3
GO:0060628	BP	13	0.1283	1	regulation of ER to Golgi vesicle-mediated transport	GAS1, LRRK2, RINT1, RNF139, SCFD1, MAPK15, SAR1A, SAR1B, PREB, INSIG1, SORL1, TBC1D20, STX18
GO:0004322	MF	7	0.1283	1	ferroxidase activity	CYB561D2, CP, FXN, HEPHL1, FTMT, FTL, FTH1
GO:0015801	BP	8	0.1283	1	aromatic amino acid transport	SLC16A10, SLC38A3, SLC15A4, SLC38A7, OCA2, SLC36A4, SLC3A2, SLC25A29
GO:0005786	CC	6	0.1283	1	signal recognition particle, endoplasmic reticulum targeting	SRP72, SRP19, SRP14, SRP9, SRP54, SRP68
GO:0034236	MF	13	0.1289	1	protein kinase A catalytic subunit binding	PJA2, PRKAR1A, PRKAR2A, EZR, PRKAR1B, PRKAR2B, CSK, SOX9, GSK3A, GSK3B, KCNQ1, PKIA, RYR2
GO:0048935	BP	6	0.1289	1	peripheral nervous system neuron development	ETV1, RUNX1, POU4F1, RUNX3, ISL2, ISL1
GO:0030330	BP	73	0.1289	1	DNA damage response, signal transduction by p53 class mediator	MDM4, TRIAP1, NBN, TP53, BCL3, SESN2, USP10, BATF, ACER2, PAXIP1, NDRG1, E2F7, MYO6, E2F8, CNOT1, AURKA, CNOT3, CNOT4, CHEK2, CDK1, PCNA, CCNB1, MUC1, GADD45A, CDK2, PML, CDC25C, SFN, CDKN1A, CASP2, CDKN1B, PCBP4, RPL26, BTG2, CRADD, MDM2, E2F1, SOX4, BAX, RBL2, EP300, ATM, TFDP1, TFDP2, E2F4, CARM1, CNOT9, CNOT6L, ZNF385A, GML, ARID3A, PRMT1, TNKS1BP1, PLK3, RGCC, CNOT10, PIDD1, PLK2, GTSE1, CNO…
GO:0021756	BP	7	0.1289	1	striatum development	BBS4, BBS2, MKKS, CNTNAP2, FOXP2, INHBA, SHANK3
GO:0035773	BP	6	0.1289	1	insulin secretion involved in cellular response to glucose stimulus	SELENOT, RAB11B, PTPRN, RAB11FIP2, PTPRN2, RAB11FIP5
GO:1903055	BP	16	0.1289	1	positive regulation of extracellular matrix organization	RB1, RGCC, CLASP2, MELTF, FSCN1, DDR2, CARMIL2, CLASP1, PDPN, TGFB1, SMAD3, EMILIN1, COLGALT1, DAG1, PHLDB2, PHLDB1
GO:0014911	BP	14	0.1289	1	positive regulation of smooth muscle cell migration	NRP1, PDGFB, VTN, IGF1, PDGFRB, CCL5, AIF1, IGFBP5, FGF9, DOCK4, NR4A3, DOCK7, DOCK5, ADAMTS1
GO:1902176	BP	17	0.1295	1	negative regulation of oxidative stress-induced intrinsic apoptotic signaling pathway	HTRA2, NOL3, VNN1, INS, SOD2, HSPB1, AKT1, MAPK7, NFE2L2, SIRT1, BAG5, NME5, PRKN, HIF1A, PARK7, PINK1, TRAP1
GO:0097475	BP	3	0.1295	1	motor neuron migration	NRP1, VEGFA, LHX1
GO:0004660	MF	3	0.1295	1	protein farnesyltransferase activity	FNTA, FNTB, CHURC1-FNTB
GO:0005965	CC	3	0.1295	1	protein farnesyltransferase complex	FNTA, FNTB, CHURC1-FNTB
GO:0052742	MF	51	0.13	1	phosphatidylinositol kinase activity	PI4KA, PI4K2B, PI4K2A, PI4KB, PIK3CD, PIK3R2, FGF10, FGF17, PIK3C2G, FGF18, FGF19, FGF1, FGF4, FGF2, FGF6, FGFR1, FGF3, FGF5, FGF7, FGFR2, FGFR4, FGFR3, PIK3R1, FGF9, IRS1, FLT3, PIK3CA, PIK3CB, FLT3LG, FGF8, GRB2, PTPN11, ATM, GAB1, KLB, PIK3C3, FRS2, PIK3R3, PIK3R4, FGF23, FGF22, FGF20, TLR9, KL, GAB2, IRS2, PIK3C2B, PIK3C2A, PIK3CG, PIP5K1B, PIP5K1A
GO:1990575	BP	3	0.13	1	mitochondrial L-ornithine transmembrane transport	SLC25A29, SLC25A2, SLC25A15
GO:0006534	BP	14	0.13	1	cysteine metabolic process	CTH, GCLC, CDO1, AGXT, CBS, CSAD, GGT1, GGT7, GGT5, CBSL, MTRR, AHCYL1, AHCYL2, AHCY
GO:0005416	MF	20	0.13	1	amino acid:cation symporter activity	SLC25A18, SLC25A22, SLC36A2, SLC36A1, SLC36A3, SLC32A1, SLC38A1, SLC6A9, SLC6A5, SLC6A7, SLC6A15, SLC6A1, SLC6A11, SLC6A13, SLC6A12, SLC1A3, SLC1A2, SLC1A1, SLC1A7, SLC1A6
GO:0070166	BP	4	0.13	1	enamel mineralization	TBX1, STIM1, FAM20A, FAM20C
GO:0035269	BP	18	0.1306	1	protein O-linked mannosylation	ISPD, B4GAT1, DPM1, FKTN, DPM2, LARGE1, TMTC4, TMTC3, TMTC1, TMTC2, LARGE2, POMGNT2, FKRP, DPM3, POMT2, RXYLT1, POMT1, SDF2
GO:0050897	MF	4	0.1306	1	cobalt ion binding	NUDT16, SHMT1, SHMT2, SLC11A2
GO:0031201	CC	46	0.1306	1	SNARE complex	SNAP23, GOSR2, STX16, YKT6, STX6, SNX4, GOSR1, SNAP29, STX17, SNAP25, VAMP2, STX4, BNIP1, STX5, STX3, DOC2B, VAMP3, STX1A, STX12, VTI1A, VAMP8, BET1L, BLOC1S6, STXBP5, STX7, CPLX1, STX11, SNAP47, STX19, CPLX4, TSNARE1, NAPG, STXBP5L, VTI1B, NAPA, SEC22B, STX18, CPLX2, STX1B, BET1, STX10, STX8, CPLX3, NAPB, STX2, STX16-NPEPL1
GO:0008422	MF	6	0.1306	1	beta-glucosidase activity	GBA3, GBA2, KL, LCT, LCTL, GBA
GO:0046822	BP	67	0.1306	1	regulation of nucleocytoplasmic transport	MX2, NUP214, RBM4, AAAS, TGFB1, TPR, BMP4, EFCAB7, IPO5, PIK3R2, HDAC3, CHP2, ZPR1, BAG3, CDH1, HCLS1, JUP, PIK3R1, SMAD3, PRKCD, HYAL2, TRIM28, ZIC1, ZC3H12A, ECT2, DMAP1, RBM22, APOD, CHP1, CABP1, MDFIC, RAB23, SUFU, SP100, RANGAP1, PARK7, BARD1, NUP153, NEDD4, RAPGEF3, IL1B, TP53, GSK3B, YWHAE, CAMK1, GAS6, ANP32B, XPO4, TCF7L2, GTSE1, RIOK2, NCBP2, KHDRBS1, DHX9, CPSF6, RBM27, RBM26, IFI27, P…
GO:0008282	CC	3	0.1306	1	inward rectifying potassium channel	ABCC9, ABCC8, KCNJ11
GO:0021782	BP	42	0.1306	1	glial cell development	SOX11, SOX4, PICK1, DLL1, MT3, CDK6, EIF2B5, NF1, TNF, APP, MAPT, FPR2, PSEN1, CNTF, LRP1, EIF2B2, SOX10, EIF2B1, HES5, EIF2B3, EIF2B4, MYRF, ZNF488, PRDM8, B4GALT5, CNTNAP1, B4GALT6, CLU, PTEN, TENM4, TLR2, NRROS, ARHGEF10, SKI, ADGRG6, SIRT2, PARD3, MYOC, SOD1, NCMAP, DICER1, MXRA8
GO:0036042	MF	6	0.1306	1	long-chain fatty acyl-CoA binding	ACOT7, DBI, SCP2, PNPLA3, ACOT11, ACOT12
GO:0098901	BP	26	0.1306	1	regulation of cardiac muscle cell action potential	NOS1AP, CAMK2D, GJA5, CXADR, RYR2, RANGRF, ANK2, ATP2A2, CAV3, CAV1, AKAP9, HCN4, TRPM4, RNF207, JUP, DSP, DSC2, DLG1, CACNA1C, DSG2, PKP2, CTNNA3, BIN1, KCNE3, SLMAP, ANK3
GO:1901526	BP	6	0.1312	1	positive regulation of mitophagy	VPS13D, PRKN, PINK1, TOMM7, MFN2, OPTN
GO:0038203	BP	4	0.1312	1	TORC2 signaling	PRR5L, PINK1, PRR5, MAPKAP1
GO:0098780	BP	12	0.1312	1	response to mitochondrial depolarisation	GPS2, SQSTM1, BECN1, ATG14, AMBRA1, HK2, ATP5IF1, PRKN, PINK1, TOMM7, MFN2, OPTN
GO:0001960	BP	44	0.1312	1	negative regulation of cytokine-mediated signaling pathway	PALM3, PTPRC, SIGIRR, IL36RN, IRAK3, IL1RN, PXDN, APOA1, HIST1H2BJ, GSTP1, PTPN2, F2RL1, GPS2, GAS6, ADIPOQ, PYDC2, CARD16, PELI3, ZNF675, PYDC1, RFFL, CCDC3, TRAIP, CARD8, ARG1, PPARG, NR1H2, NR1H3, PARP14, OTOP1, DCST1, NLRC5, CACTIN, MUL1, CNOT7, SAMHD1, SLIT3, SLIT2, PADI2, ROBO1, CCL5, STAP1, IL6, OTUD4
GO:1901880	BP	33	0.1312	1	negative regulation of protein depolymerization	CLASP2, APC, TTBK2, TAOK1, CLASP1, NAV3, ARHGEF2, STMN2, CIB1, KATNB1, TRIM54, HDGFL3, SPEF1, CAMSAP3, APC2, CAMSAP1, CAMSAP2, PLEKHH2, LIMA1, GSN, VIL1, SCIN, ADD1, ADD2, EPS8, TWF2, TRIOBP, TWF1, ADD3, CAPZB, CAPZA1, CAPZA2, CAPZA3
GO:0019200	MF	20	0.1312	1	carbohydrate kinase activity	POMK, KHK, GALK1, GALK2, HK1, HK2, HK3, GCK, HKDC1, RBKS, XYLB, PFKM, PFKL, PFKP, PFKFB2, PFKFB3, PFKFB4, GNE, FGGY, NAGK
GO:0045180	CC	5	0.1312	1	basal cortex	CLASP2, PKD2, CLASP1, PHLDB2, PHLDB1
GO:0010484	MF	4	0.1318	1	H3 histone acetyltransferase activity	BRCA2, KAT2A, BRPF1, MEAF6
GO:0021575	BP	18	0.1318	1	hindbrain morphogenesis	DLC1, GSX2, WNT1, LRP6, GLI2, TRNP1, GRID2, CBLN1, KNDC1, PROX1, KIF14, ZNF365, DLL1, COQ8B, LHX1, FAIM2, AGTPBP1, CEND1
GO:0008312	MF	5	0.1318	1	7S RNA binding	SRP72, SRP19, SRP54, EXOSC2, SRP68
GO:0033209	BP	64	0.1318	1	tumor necrosis factor-mediated signaling pathway	TNFRSF11B, TNFSF11, TNFRSF13B, AIM2, IKBKB, TNFSF12, FOXO3, TNFSF14, ACTN4, ST18, JAK2, TNFSF13, TNFSF15, TNFRSF6B, BAG4, LTA, TNF, TNFRSF1A, TNFRSF1B, TNFSF4, CD40, NFKBIA, CD27, TNFRSF8, CD70, TNFSF8, LTBR, TNFSF9, STAT1, TNFRSF4, LIMS1, ADAM17, TNFRSF17, RELA, LTB, TNFRSF9, TRAF2, TRAF3, ILK, BIRC3, BIRC2, RIPK1, PTK2B, KARS, TRADD, COMMD7, EDARADD, PYDC1, TNFRSF14, TNFRSF25, TNFRSF13C, MAP3K1…
GO:0035313	BP	7	0.1318	1	wound healing, spreading of epidermal cells	WNT7A, ITGA5, COL5A1, ACVRL1, MMP12, ADAM17, PLET1
GO:0048873	BP	3	0.1324	1	homeostasis of number of cells within a tissue	F2R, NOS3, SOX9
GO:0097205	BP	8	0.1324	1	renal filtration	ITGA3, JCHAIN, CD34, MCAM, MYO1E, SULF2, SULF1, XPNPEP3
GO:0070548	MF	3	0.1324	1	L-glutamine aminotransferase activity	GFPT2, GFPT1, KYAT1
GO:0048557	BP	9	0.1324	1	embryonic digestive tract morphogenesis	TCF21, PDGFRA, FGFR2, SOX11, ID2, FOXF1, NIPBL, RBPMS2, SIX2
GO:0045662	BP	13	0.1324	1	negative regulation of myoblast differentiation	DLL1, MSTN, TBX3, TGFB1, BMP4, NOTCH1, SOX9, SOX8, SOSTDC1, EID2B, ANKRD2, SRA1, PRICKLE1
GO:0002323	BP	20	0.1324	1	natural killer cell activation involved in immune response	CD244, IFNA6, IFNB1, IFNA5, IFNK, IFNA10, IFNA2, IFNA4, IFNA21, IFNA8, IFNA1, IFNE, IFNW1, IFNA7, IFNA17, IFNA14, IFNA16, KLRF2, CORO1A, VAMP2
GO:0071313	BP	7	0.133	1	cellular response to caffeine	CASQ2, RYR1, GSTM2, SLC8A1, CACNA1S, RYR3, RYR2
GO:0008395	MF	34	0.133	1	steroid hydroxylase activity	CH25H, CYP3A4, CYP21A2, CYP19A1, CYP2C9, CYP11B2, CYP3A7, CYP2C19, CYP27A1, CYP46A1, CYP2A7, CYP2C18, CYP2S1, CYP2G1P, CYP2U1, CYP2D6, CYP2E1, CYP2B6, CYP2A13, CYP2W1, CYP2A6, CYP2C8, CYP2R1, CYP2J2, CYP2F1, CYP11B1, CYP17A1, CYP7A1, CYP11A1, CYP39A1, CYP7B1, CYP8B1, CYP1A1, CYP3A5
GO:0071312	BP	20	0.133	1	cellular response to alkaloid	HTR1B, TRPV1, CASQ2, RYR1, GSTM2, SLC8A1, CACNA1S, RYR3, RYR2, CRHBP, ADCY8, PPP1R9B, OPRM1, MTRNR2L5, CASP3, CASP7, CASP6, BLM, RAD51, SPIDR
GO:0048754	BP	46	0.133	1	branching morphogenesis of an epithelial tube	FGF10, SLIT2, MET, GLI2, BMP4, VEGFA, PKD1, PAK1, SHH, RASIP1, NKX3-1, NRP1, SEMA3E, COL4A1, ENG, CTNNB1, TGFBR2, SFRP2, NOTCH4, DLL4, GDF2, NRARP, LEF1, TCF21, MYC, FGF2, BMP2, WT1, HOXA11, HOXD11, GDNF, PAX2, PAX8, PKD2, SIX1, NPNT, SALL1, FOXD1, FGF1, NKX2-1, CTSH, FGFR2, EPHA2, LRP5L, LRP5, LRP6
GO:0034391	BP	14	0.133	1	regulation of smooth muscle cell apoptotic process	SIRT1, LRP6, APOH, IGF1, DNMT1, IFNG, IL12A, IL12B, CDKN2A, E2F3, MFN2, SOD2, PPARG, PDCD4
GO:0060385	BP	4	0.133	1	axonogenesis involved in innervation	NRP1, NTRK1, SEMA3A, NPTX1
GO:0016645	MF	25	0.1336	1	oxidoreductase activity, acting on the CH-NH group of donors	PRODH2, PRODH, ALDH4A1, DHFR, DHFR2, QDPR, MTHFD1, MTHFD2, MTHFD2L, MTHFR, PYCR1, PYCR3, PYCR2, AASS, ALDH1L2, ALDH1L1, BLVRB, CRYM, PIPOX, PAOX, SMOX, ETFDH, AIFM2, SARDH, DMGDH
GO:0035235	BP	20	0.1336	1	ionotropic glutamate receptor signaling pathway	GRIN3B, APP, GRIA2, GRIN1, CLN3, PTK2B, CDK5R1, CPEB4, GRIN2D, GRIA4, GRIK3, GRIA1, GRIN2A, GRIN2B, GRIN2C, GRIN3A, GRIK1, GRIK2, GRIK5, GRIK4
GO:0016702	MF	19	0.1336	1	oxidoreductase activity, acting on single donors with incorporation of molecular oxygen, incorporation of two atoms of oxygen	ALOX12B, ALOX12, PTGS2, ALOXE3, BCO2, BBOX1, HAAO, BCO1, HPD, ALOX5, ALOX15, IDO1, TDO2, IDO2, ADI1, ALOX15B, CDO1, ADO, ETHE1
GO:0006376	BP	29	0.1336	1	mRNA splice site selection	NOL3, SRSF10, CELF2, SRSF1, SRSF9, SRSF5, SRSF6, SETX, KHDC4, CELF1, YTHDC1, CELF5, CELF3, CELF6, LUC7L, LUC7L3, LUC7L2, CELF4, SLU7, SF3A3, SF3A2, SF3A1, SF1, ISY1, PSIP1, SRSF12, SNRPC, SFSWAP, PRPF39
GO:0051890	BP	7	0.1336	1	regulation of cardioblast differentiation	WNT3A, GATA4, NKX2-5, TGFB2, TBX5, DHX36, PRICKLE1
GO:0018345	BP	30	0.1336	1	protein palmitoylation	DBI, GLUL, ABHD17B, ZDHHC20, ABHD17C, ZDHHC17, ZDHHC21, ZDHHC23, ZDHHC14, ZDHHC22, ZDHHC1, ZDHHC16, ZDHHC12, ABHD17A, ZDHHC5, ZDHHC6, ZDHHC18, ZDHHC7, ZDHHC3, ZDHHC2, ZDHHC8, SELENOK, GOLGA7, CLIP3, GOLGA7B, ZDHHC11B, ZDHHC11, ZDHHC19, ZDHHC4, ZDHHC24
GO:0071415	BP	10	0.1343	1	cellular response to purine-containing compound	TRPM2, P2RY1, P2RY6, CASQ2, RYR1, GSTM2, SLC8A1, CACNA1S, RYR3, RYR2
GO:0004535	MF	12	0.1343	1	poly(A)-specific ribonuclease activity	CNOT1, PARN, PAN2, PAN3, PNLDC1, TOE1, CNOT6L, CNOT2, CNOT8, CNOT7, NOCT, CNOT6
GO:0006379	BP	21	0.1343	1	mRNA cleavage	ERN1, PCF11, RNASE4, CSTF3, CPSF3, NUDT21, NCBP2, NCBP1, CPSF1, CPSF6, CPSF7, TUT1, CPSF4, FIP1L1, CSTF2T, CPSF4L, AGO3, MOV10, AGO4, AGO2, AGO1
GO:0050872	BP	6	0.1343	1	white fat cell differentiation	PER2, PPARG, CTBP2, ADIG, CTBP1, SIRT1
GO:0038191	MF	19	0.1343	1	neuropilin binding	ABL1, PXN, SEMA3A, TAOK2, SEMA3D, SEMA4G, SEMA6C, SEMA3E, SEMA7A, SEMA6D, SEMA4F, SEMA4A, SEMA4C, SEMA3G, SEMA3C, SEMA4D, SEMA4B, SEMA3F, SEMA3B
GO:0010635	BP	7	0.1343	1	regulation of mitochondrial fusion	PID1, PRKN, PLD6, BNIP3, MUL1, OMA1, VAT1
GO:1901524	BP	8	0.1343	1	regulation of mitophagy	TSC2, VPS13D, PRKN, PINK1, TOMM7, MFN2, OPTN, VPS13C
GO:0030507	MF	21	0.1343	1	spectrin binding	DYNC1I1, PTPRC, EPB41, ANK1, GBP1, ADD1, ADD2, ANK2, DMTN, ANK3, MYO7A, DCTN2, PTPRN, USH1G, CAMSAP1, SPTBN4, MYO10, SPTBN5, KIF3A, USH1C, ADD3
GO:0046365	BP	54	0.1343	1	monosaccharide catabolic process	XYLB, AKR1A1, SORD, DCXR, CRYL1, ALDH1A1, ALDOB, KHK, TKFC, GLYCTK, LRP5, PFKM, PFKL, PFKP, GAPDHS, ALDOA, GAPDH, ENO1, GPI, BPGM, ENO2, ALDOC, ENO3, PKM, PGAM2, PGAM1, HK1, PKLR, GCK, HK2, HK3, TPI1, PGM2L1, ADPGK, FUT1, FUT4, FUT6, FUT2, FUT5, FUT7, FUT10, FUT8, FUT9, GALT, PGM1, GALK1, GALE, PGM2, GALK2, GALM, RPE, RPEL1, NUDT5, DHDH
GO:0006096	BP	29	0.1343	1	glycolytic process	PFKFB2, LDHA, ALDOA, ALDOB, PGK2, PFKM, ENO2, PGAM2, PFKL, PGAM1, PGM1, HK2, HK3, HKDC1, HK1, GAPDH, PKLR, GCK, GAPDHS, TPI1, GPI, PKM, PFKP, ENO1, BPGM, ALDOC, ENO3, PGM2L1, ADPGK
GO:0015926	MF	14	0.1349	1	glucosidase activity	MOGS, GBA3, GBA2, KL, LCT, LCTL, GBA, PGGHG, GAA, AGL, MGAM, SI, GANC, GANAB
GO:0048261	BP	19	0.1349	1	negative regulation of receptor-mediated endocytosis	APOC1, APOC2, APOC3, ARF6, RAC1, PICALM, SDCBP, LRPAP1, DLG4, MTMR2, ANKRD13D, ANKRD13B, ANKRD13A, ATXN2, NECAB2, UNC119, APP, PSEN1, PCSK9
GO:0045722	BP	5	0.1349	1	positive regulation of gluconeogenesis	PTPN2, ARPP19, SIRT1, PPARGC1A, SUPT20H
GO:0017187	BP	3	0.1349	1	peptidyl-glutamic acid carboxylation	GGCX, VKORC1L1, VKORC1
GO:0043931	BP	8	0.1349	1	ossification involved in bone maturation	PLXNB1, RYR1, RHOA, XYLT1, SEMA4D, IGF1, BMP2, PHOSPHO1
GO:0043545	BP	7	0.1349	1	molybdopterin cofactor metabolic process	MOCOS, MOCS3, MOCS2, MOCS1, GPHN, NFS1, MBIP
GO:0085029	BP	10	0.1355	1	extracellular matrix assembly	HAS3, TGFB1, GAS6, HAS2, HAS1, TNXB, MYH11, MFAP4, FBLN5, EMILIN1
GO:0004879	MF	30	0.1355	1	nuclear receptor activity	NR5A2, NR1I2, ESRRB, ESR1, NR3C1, RARA, THRA, THRB, VDR, ESRRA, RXRA, NR1D1, NR2F2, RXRB, AHR, SREBF1, PPARG, STAT3, NR4A2, PPARD, PPARA, NR1H3, NR5A1, NR1D2, ESR2, NR1H4, NKX3-1, BRD8, NR2E3, NR6A1
GO:0000965	BP	4	0.1355	1	mitochondrial RNA 3'-end processing	SUPV3L1, PNPT1, TRMT10C, TRNT1
GO:1903541	BP	18	0.1355	1	regulation of exosomal secretion	CHMP6, CHMP3, PRKN, VPS4B, RAB7A, SDCBP, HGS, CHMP2A, IFNG, SDC1, SDC4, PDCD6IP, STAM, SNF8, TSG101, ATP13A2, SMPD3, VPS4A
GO:1903203	BP	14	0.1355	1	regulation of oxidative stress-induced neuron death	LANCL1, ATF4, PINK1, FBXO7, IL10, RACK1, NR4A3, PARK7, PRKN, HIF1A, TLR4, TLR6, MCL1, FBXW7
GO:0060644	BP	8	0.1355	1	mammary gland epithelial cell differentiation	IRF6, LATS1, AKT1, AKT2, ERBB4, ZNF703, ID2, FOXB1
GO:0034389	BP	14	0.1355	1	lipid droplet organization	FITM1, CIDEA, PPIA, PLIN5, PPID, RAB3GAP1, HSD17B13, FITM2, CIDEC, FAF2, BSCL2, RAB18, PNPLA3, HILPDA
GO:0045071	BP	52	0.1355	1	negative regulation of viral genome replication	BTBD17, PLSCR1, BANF1, OAS1, TNF, IFNB1, LTF, SLPI, ISG15, IFIT1, IFITM1, CCL5, EIF2AK2, MX1, APOBEC3A, SRPK2, IFITM3, IFITM2, RNASEL, BST2, ILF3, IFIT5, TNIP1, OASL, IFI16, PARP10, ZC3HAV1, MAVS, APOBEC3F, IFNL3, RSAD2, PROX1, ISG20, FAM111A, SRPK1, TRIM6, APOBEC3G, APOBEC3C, OAS3, PRKN, CCNK, CCL8, ZC3H12A, VAPA, EIF2AK4, HMGA2, SETDB1, APOBEC3H, APOBEC3D, INPP5K, MORC2, AICDA
GO:0030010	BP	70	0.1362	1	establishment of cell polarity	ARHGEF11, HSP90AA1, HSP90AB1, GSK3B, EPHB1, PTK2, PRKCZ, STK11, MPP7, MARK2, RAB11FIP2, SDCCAG8, BRSK2, WWC1, FAM89B, BRSK1, PARD3, RICTOR, PARD3B, CCL21, CCR7, CCL19, SNX27, AMOTL1, AMOTL2, RAB10, DOCK7, MAP4, CLASP1, KIF25, LLGL1, LLGL2, NDC80, ZW10, HTT, PAFAH1B1, CENPA, DYNLT1, GPSM2, DCTN1, NUMA1, UBXN2B, SAPCD2, SPDL1, CDK5RAP2, NDE1, NSFL1C, NDEL1, BCCIP, MOS, GBF1, SCRIB, FSCN1, FOXJ1, MY…
GO:0060633	BP	4	0.1362	1	negative regulation of transcription initiation from RNA polymerase II promoter	HEY2, ZNF451, HMGB1, THRA
GO:0006044	BP	14	0.1368	1	N-acetylglucosamine metabolic process	OGA, LARGE1, CHST4, CHST5, CHST6, EXTL2, NAGK, CHST2, MGAT3, CHST1, CHST3, GNPNAT1, GNPDA2, GNPDA1
GO:0021544	BP	8	0.1368	1	subpallium development	BBS4, BBS2, MKKS, CNTNAP2, FOXP2, INHBA, SHANK3, GSX2
GO:1901844	BP	9	0.1368	1	regulation of cell communication by electrical coupling involved in cardiac conduction	CALM1, CALM2, CALM3, HRC, SRI, CAV1, PDE4D, CAMK2D, TRDN
GO:1903136	MF	5	0.1368	1	cuprous ion binding	PRNP, SNCA, COX17, SNCB, PARK7
GO:0042297	BP	6	0.1368	1	vocal learning	HTT, STRA6, SHANK3, NRXN2, CNTNAP2, NRXN1
GO:0030228	MF	14	0.1374	1	lipoprotein particle receptor activity	LRP6, LDLR, CD36, VLDLR, LRP2, LRP1, LRP8, STAB2, SORL1, CXCL16, STAB1, LRP12, APOBR, SCARB1
GO:1990584	CC	3	0.1374	1	cardiac Troponin complex	TNNI3, TNNT2, TNNC1
GO:2000576	BP	4	0.1374	1	positive regulation of microtubule motor activity	MTCL1, DYNLL2, DYNLL1, DNAL4
GO:0097228	CC	10	0.1374	1	sperm principal piece	AKAP3, SCNN1A, CCR6, SPA17, SLC9B1, CATSPERE, SLC9B2, CATSPERD, CATSPERZ, PFKM
GO:0045444	BP	56	0.1374	1	fat cell differentiation	TMEM120B, FFAR2, KLF4, SMAD6, ZBTB7A, INHBB, EGR2, IL11, NR4A1, PSMB8, AKT2, NR4A2, CEBPA, HMGA2, SOX8, EP300, FOXO1, TRIM32, MED1, BBS9, METRNL, STEAP4, GDF6, PID1, BBS7, TFAP2B, NR4A3, CLIP3, BSCL2, BBS4, SDF4, OSBPL11, BBS2, C1QTNF3, TMEM120A, ALOXE3, OSBPL8, WNT5B, SENP2, MKKS, TCF7L2, ERAP1, ATF5, CBY1, FAM120B, PER2, PPARG, CTBP2, ADIG, CTBP1, SIRT1, UCP1, ADIPOQ, ZNF516, PRDM16, PPARGC1A
GO:0007422	BP	39	0.1374	1	peripheral nervous system development	ADGRB1, GFRA3, NFASC, EGR2, NF1, ERBB3, ALDH3A2, SOX8, PMP22, ASIC2, UGT8, SERPINI1, SCN8A, NEUROG3, SOX10, NTF4, ADGRB2, BDNF, NGF, NTF3, GSTM3, GPC1, ADGRG6, ARHGEF10, SKI, CNTNAP1, SIRT2, PARD3, MYOC, SOD1, NCMAP, DICER1, GDNF, ETV1, RUNX1, POU4F1, RUNX3, ISL2, ISL1
GO:0051010	MF	16	0.1374	1	microtubule plus-end binding	CLASP2, APC, CLIP1, DST, STIM1, NUMA1, MAPRE1, TTBK2, CLASP1, SKAP1, KIF18A, KIF2C, CKAP5, MAPRE3, MAPRE2, PAFAH1B1
GO:1902743	BP	37	0.1374	1	regulation of lamellipodium organization	FER, EPHA2, CDC42, RAC1, DMTN, TWF2, TWF1, SSH2, CAPZB, SSH1, SSH3, MSTN, ARPC2, WNT1, RAC2, CLRN1, FSCN1, CARMIL2, BRK1, AUTS2, AKIRIN1, NCKAP1, WASF2, SLIT2, HRG, KANK1, ARPIN, CARMIL1, VIL1, SRC, ENPP2, ARHGEF7, RREB1, CORO1B, CORO1C, CD44, PDPN
GO:0097443	CC	5	0.1374	1	sorting endosome	NRP1, PTPN1, KDR, CLTCL1, ARHGAP1
GO:0140104	MF	29	0.1381	1	molecular carrier activity	NDUFAB1, HBB, CYGB, IPCEF1, NGB, HBE1, HBD, HBQ1, HBZ, HBG1, HBG2, HBM, HBA1, ATOX1, COX17, PARK7, CCS, TF, FXN, URM1, XPO1, NUPL2, NUP214, RAN, XPO5, XPO7, RANBP17, CSE1L, XPO4
GO:1904063	BP	56	0.1381	1	negative regulation of cation transmembrane transport	HAMP, SLC30A1, BIN1, CAV3, CAV1, KCNH2, NEDD4L, STK39, CAB39, CASQ2, ACTN2, KCNAB1, KCNE3, KCNE1, SUMO1, ANK3, KCNRG, KCNE2, KCNE4, KCNE1B, CAMK2D, COMMD1, NEDD4, PRKCE, PCSK9, OSR1, HECW2, HECW1, ATP1A2, CBARP, FKBP1A, FKBP1B, CALM1, CALM2, CALM3, GSTM2, SRI, GSTO1, TRDN, PKD2, SLN, ADRA2A, PLN, YWHAE, UBQLN1, GNB5, DRD4, CRHR1, GPR35, THADA, TLR9, SESTD1, PPIF, EPO, MMP9, EPHB2
GO:0032410	BP	59	0.1381	1	negative regulation of transporter activity	WWP2, SNCA, NDFIP1, NDFIP2, CTTNBP2NL, TCAF2, GOPC, ANO9, CASQ2, ACTN2, CAV3, NEDD4L, STK39, CAB39, KCNAB1, KCNE3, KCNE1, SUMO1, ANK3, KCNRG, KCNE2, KCNE4, KCNE1B, CAV1, SLN, ADRA2A, PLN, YWHAE, CALM1, CALM2, CALM3, GSTM2, SRI, FKBP1A, FKBP1B, GSTO1, TRDN, PKD2, UBQLN1, GNB5, DRD4, CRHR1, CBARP, GPR35, THADA, TLR9, ATP1A2, OSR1, NEDD4, PRKCE, CAMK2D, PCSK9, HECW2, HECW1, EPO, MMP9, EPHB2, APOA2, …
GO:0007140	BP	28	0.1381	1	male meiotic nuclear division	HSPA2, TDRD12, BRDT, SPDYA, FIGNL1, TEX14, UBR2, TAF1L, MEIOB, TEX19, TDRD9, ASZ1, DPEP3, DDX4, CYP26B1, CATSPERZ, TDRKH, MAEL, MEIKIN, M1AP, BTBD18, MYBL1, CCNA1, SYCP3, MOV10L1, ING2, DNMT3L, MEIOC
GO:0034354	BP	3	0.1381	1	'de novo' NAD biosynthetic process from tryptophan	IDO2, IDO1, HAAO
GO:0070977	BP	10	0.1381	1	bone maturation	GH1, FGFR3, PLXNB1, RYR1, RHOA, XYLT1, SEMA4D, IGF1, BMP2, PHOSPHO1
GO:0017154	MF	9	0.1381	1	semaphorin receptor activity	NRP1, PLXNB2, PLXNB1, NRP2, PLXNA2, PLXNA1, PLXND1, PLXNC1, PLXNA4
GO:0002116	CC	9	0.1381	1	semaphorin receptor complex	NRP1, PLXNB1, NRP2, PLXNA2, PLXNA4, PLXNA1, PLXND1, PLXNB2, PLXNC1
GO:0032258	BP	3	0.1381	1	protein localization by the Cvt pathway	TRAPPC8, BECN1, BECN2
GO:0050873	BP	7	0.1388	1	brown fat cell differentiation	UCP1, ADIG, ADIPOQ, METRNL, ZNF516, PRDM16, PPARGC1A
GO:0019825	MF	28	0.1388	1	oxygen binding	CYP26A1, ALB, CYP1A1, CYP17A1, CYP2E1, CYP3A4, CYP19A1, CYP4B1, CYP3A5, CYP2A7, CYP3A7, CYP2C18, CYP2C19, CBS, HBB, CYP1B1, CYP8B1, HBM, HBG1, HBZ, HBG2, HBE1, HBA1, HBQ1, HBD, EGLN2, NOX4, HIF1AN
GO:0097101	BP	3	0.1388	1	blood vessel endothelial cell fate specification	RBPJ, DLL1, NRP1
GO:0017166	MF	9	0.1388	1	vinculin binding	SYNM, SORBS3, ACTN1, CTNNA1, UTRN, PXN, DAG1, RTCB, TLN1
GO:0043558	BP	10	0.1388	1	regulation of translational initiation in response to stress	EIF2AK3, EIF2AK4, EIF2AK2, EIF2AK1, EIF2S1, ATF4, PPP1R15A, DNAJC3, IMPACT, PPP1CA
GO:0007161	BP	3	0.1388	1	calcium-independent cell-matrix adhesion	ITGB1, PKD1, VWA2
GO:0008376	MF	43	0.1388	1	acetylgalactosaminyltransferase activity	B4GALNT3, B4GALNT4, CSGALNACT2, B3GALNT2, B4GALNT2, CSGALNACT1, B3GALT4, B3GALT2, B3GNT3, B3GALT5, B3GNT5, B3GNT2, B3GNT9, B3GALNT1, B3GNT6, B3GALT1, B3GNT8, B3GNT7, B3GNT4, B4GALNT1, GALNT2, GALNT1, GALNT3, GALNTL6, GALNT18, GALNT5, GALNT7, GALNT10, GALNT13, GALNT12, GALNT15, GALNT16, GALNT4, GALNT6, GALNT11, GALNT14, GALNT9, GALNT8, EXTL2, CHSY3, CHSY1, CHPF, GBGT1
GO:0032593	CC	6	0.1394	1	insulin-responsive compartment	SLC2A4, RAB13, RAB4B, RAB10, DENND4C, MYO5A
GO:0030673	CC	7	0.1394	1	axolemma	MYO1D, THY1, MAPT, SPTBN1, ROBO2, CNTNAP2, EPB41L3
GO:0099612	BP	5	0.1394	1	protein localization to axon	ANK3, CNTNAP1, EPB41L3, CNTN2, CNTNAP2
GO:0090074	BP	3	0.1401	1	negative regulation of protein homodimerization activity	HSPA5, ITGA4, ISL1
GO:1900747	BP	7	0.1401	1	negative regulation of vascular endothelial growth factor signaling pathway	SPRY2, HRG, DCN, XDH, DAB2IP, CADM4, SEMA6A
GO:0018198	BP	31	0.1401	1	peptidyl-cysteine modification	S100A8, NOS1, NOS2, GAPDH, S100A9, RAB6A, PRDX3, CHCHD4, TMX3, ZDHHC20, GOLGA7, ZDHHC21, CLIP3, ZDHHC7, ZDHHC6, ZDHHC12, GOLGA7B, ZDHHC1, ZDHHC11B, ZDHHC11, ZDHHC19, ZDHHC23, ZDHHC4, ZDHHC3, ZDHHC22, ZDHHC24, ZDHHC14, ZDHHC2, ZDHHC18, PARK7, MOCS3
GO:1903599	BP	12	0.1401	1	positive regulation of autophagy of mitochondrion	PRKN, HTT, CAMKK2, PARK7, FBXO7, VPS13D, PINK1, TOMM7, MFN2, OPTN, HK2, ATP5IF1
GO:0046976	MF	5	0.1401	1	histone methyltransferase activity (H3-K27 specific)	EED, SUZ12, EZH2, EHMT2, EHMT1
GO:0048251	BP	5	0.1415	1	elastic fiber assembly	TNXB, MYH11, MFAP4, FBLN5, EMILIN1
GO:0046533	BP	3	0.1415	1	negative regulation of photoreceptor cell differentiation	SOX9, DLX1, DLX2
GO:0005778	CC	46	0.1415	1	peroxisomal membrane	AGPS, PEX12, PEX7, SLC27A2, GNPAT, SLC25A17, PEX1, PEX10, PEX11A, PEX14, PEX11B, HMGCR, CAT, MGST1, IMPDH2, DAO, ABCD3, PEX2, MAP2K2, MPV17, PEX19, PEX5, ALDH3A2, HSD17B4, PEX3, ACBD5, PEX26, MAVS, ATAD1, FAR1, RAB8B, PEX13, TTC1, DHRS4, PECR, PNPLA8, PXMP2, DECR2, ABCD2, PEX16, PXMP4, PEX5L, PEX6, PEX11G, FAR2, FIS1
GO:0008344	BP	14	0.1415	1	adult locomotory behavior	PRKN, APP, DRD4, NTF4, GDNF, PAFAH1B1, PUM1, TSC1, FOXA2, BTBD9, CUBN, DRD2, DRD1, SPTBN4
GO:0009743	BP	65	0.1415	1	response to carbohydrate	ME1, DSPP, GCK, PDX1, NKX6-1, APOA2, LPL, THBS1, PFKL, HNF4A, EIF2B2, GYS2, SELENOT, VAMP2, GPLD1, EIF2B5, NEUROD1, EIF2B1, ADIPOQ, SLC30A8, MAFA, SELENOS, TCF7L2, EIF2B3, EIF2B4, IRS2, KHK, UNC13B, ERN1, PRKACA, XBP1, CYP7A1, PCK1, ADCY8, PRKAA2, TRA2B, RACK1, PAX2, SOX4, PRKAA1, GAS6, KCNB1, GPER1, LIN28A, ZBTB20, ZNF236, IGF1R, PCK2, AGER, MLXIPL, RAB11B, PTPRN, RAB11FIP2, PTPRN2, RAB11FIP5, S…
GO:0070695	CC	4	0.1415	1	FHF complex	HOOK3, FAM160A2, AKTIP, HOOK1
GO:0021559	BP	6	0.1422	1	trigeminal nerve development	TFAP2A, ISL1, POU4F1, TIFAB, DCANP1, NEUROG1
GO:0022821	MF	13	0.1422	1	potassium ion antiporter activity	SLC24A1, SLC24A4, SLC24A3, SLC24A2, SLC9A8, SLC9A2, SLC9A3, SLC9C1, SLC9C2, SLC9A1, SLC9A9, SLC9A5, SLC9A4
GO:0000386	MF	3	0.1422	1	second spliceosomal transesterification activity	SLU7, PRPF8, PRPF18
GO:0010919	BP	10	0.1422	1	regulation of inositol phosphate biosynthetic process	PLEK, PTK2B, LHCGR, HRH1, P2RY6, GPER1, PTH, SNCA, PTH1R, CD244
GO:0050919	BP	31	0.1422	1	negative chemotaxis	SLIT1, SLIT3, SLIT2, APOA1, PDGFA, ITGB3, ITGAV, RHOA, EPHA7, SEMA3E, SEMA4F, SEMA3A, SEMA4B, SEMA6B, SEMA6D, SEMA6A, SEMA3D, SEMA3F, SEMA4C, SEMA4D, SEMA3B, SEMA6C, SEMA4A, SEMA3C, SEMA4G, SEMA3G, SEMA7A, ROBO1, SEMA5B, SEMA5A, RYK
GO:0001635	MF	3	0.1422	1	calcitonin gene-related peptide receptor activity	RAMP1, CALCR, CALCRL
GO:0097644	MF	3	0.1422	1	calcitonin family binding	CALCR, RAMP1, CALCRL
GO:0032324	BP	6	0.1422	1	molybdopterin cofactor biosynthetic process	MOCS3, MOCS2, MOCOS, GPHN, NFS1, MBIP
GO:0042776	BP	15	0.1422	1	mitochondrial ATP synthesis coupled proton transport	ATP5PD, ATP5MG, ATP5F1B, ATP5PF, ATP5PB, ATP5F1A, ATP5F1D, ATP5F1C, ATP5PO, ATP5MF, ATP5F1E, ATP5ME, STOML2, COX5B, CYC1
GO:0051973	BP	34	0.1429	1	positive regulation of telomerase activity	MAP2K7, NVL, KLF4, GREM1, TNKS, PARN, MYC, HSP90AA1, HSP90AB1, XRCC5, TCP1, MAPK3, MAPK1, CCT4, NEK2, CCT2, PRKCQ, PTGES3, GRHL2, HMBOX1, PARM1, MAPKAPK5, MAPK15, NEK7, ACD, AURKB, NAF1, PNKP, WRAP53, PKIB, POT1, MAP3K4, HNRNPA2B1, HNRNPD
GO:0070857	BP	9	0.1429	1	regulation of bile acid biosynthetic process	FGFR4, CYP7A1, SIRT1, NR1H4, FGF19, PROX1, NR1D1, STAR, STARD4
GO:0009441	BP	3	0.1429	1	glycolate metabolic process	IGF1, PARK7, HAO1
GO:0045402	BP	3	0.1429	1	regulation of interleukin-4 biosynthetic process	ZFPM1, CD86, IRF4
GO:1904742	BP	4	0.1429	1	regulation of telomeric DNA binding	ACD, TNKS, ERCC4, PINX1
GO:0048841	BP	24	0.1436	1	regulation of axon extension involved in axon guidance	SEMA3A, NRP1, DSCAM, VEGFA, SEMA5A, MEGF8, SEMA3G, SEMA4D, SEMA6C, SEMA6A, SEMA3E, SEMA3F, SEMA6D, SEMA3B, SEMA4B, SEMA4C, SEMA7A, SEMA3D, SEMA6B, SEMA4A, SEMA3C, SEMA5B, SEMA4F, SEMA4G
GO:0035268	BP	24	0.1436	1	protein mannosylation	DPM1, DPM3, DPY19L1, DPY19L3, DPY19L4, DPY19L2, DPY19L2P1, DPY19L2P2, ISPD, B4GAT1, FKTN, DPM2, LARGE1, TMTC4, TMTC3, TMTC1, TMTC2, LARGE2, POMGNT2, FKRP, POMT2, RXYLT1, POMT1, SDF2
GO:0005790	CC	18	0.1436	1	smooth endoplasmic reticulum	MYO1D, APOB, TH, ERP29, CASQ1, PSEN1, SLMAP, SYVN1, GBA2, HYOU1, RYR1, RYR3, RYR2, FTCD, HSD3B1, HSD3B2, STX17, TTYH1
GO:2000378	BP	27	0.1436	1	negative regulation of reactive oxygen species metabolic process	PRKN, TFAP2A, MT3, BRCA1, PLIN5, PAX2, SIRT2, PINK1, SIRT5, AATF, MMP3, FYN, MPV17L, HP, INS, SLC18A2, TRAP1, SLC30A10, PARK7, ABCD2, ATP2B4, CD34, SIRPA, CAV1, PTGIS, ZC3H12A, KHSRP
GO:1902175	BP	23	0.1436	1	regulation of oxidative stress-induced intrinsic apoptotic signaling pathway	P4HB, UBQLN1, HTRA2, NOL3, VNN1, INS, SOD2, HSPB1, AKT1, MAPK7, NFE2L2, SIRT1, BAG5, NME5, PRKN, HIF1A, PARK7, PINK1, TRAP1, SOD1, SFPQ, MCL1, FBXW7
GO:0019373	BP	20	0.1436	1	epoxygenase P450 pathway	CYP1A1, CYP1A2, CYP2C8, CYP2C9, CYP2C19, EPHX2, CYP2J2, CYP4F2, CYP4A11, CYP1B1, CYP4F12, CYP2B6, CYP2E1, CYP2A13, CYP2G1P, CYP2A7, CYP2S1, CYP2F1, CYP2C18, CYP2A6
GO:0000266	BP	15	0.1436	1	mitochondrial fission	DNM1L, PRKN, OPA1, MTFR1, MTFR2, GDAP1, MUL1, MFF, MIEF1, MTFP1, FIS1, MTFR1L, MX1, MX2, SLC25A46
GO:0030292	MF	4	0.1436	1	protein tyrosine kinase inhibitor activity	FGFR1OP, RACK1, IBTK, HYAL2
GO:0005577	CC	8	0.1436	1	fibrinogen complex	FGA, FGB, FGG, FN1, THBS1, SERPINF2, FGL1, FGL2
GO:0032232	BP	18	0.1436	1	negative regulation of actin filament bundle assembly	PRKN, PFN1, SHANK3, SHANK1, CLASP2, MET, TACSTD2, STMN1, PPFIA1, CLASP1, PHLDB2, ARAP1, DLC1, MYOC, INPP5K, TMEFF2, WASF2, ARHGAP28
GO:0035727	MF	4	0.1443	1	lysophosphatidic acid binding	VIL1, LPAR1, PNPLA3, GAP43
GO:0070885	BP	12	0.1443	1	negative regulation of calcineurin-NFAT signaling cascade	PRNP, ATP2B4, GSK3B, RCAN1, ACTN3, FHL2, DYRK2, CHP1, MYOZ1, MYOZ2, HOMER2, HOMER3
GO:0007289	BP	13	0.1443	1	spermatid nucleus differentiation	TNP1, PYGO2, PYGO1, H1FNT, SRPK1, TSSK6, RNF8, TNP2, PSME4, SYCP3, CHD5, HIST1H2BA, PIWIL1
GO:0046718	BP	37	0.1443	1	viral entry into host cell	WWP2, NPC1, ITGB3, ITGAV, GRK2, AXL, EPS15, GPR15, CD81, HYAL2, GAS6, NECTIN1, ITCH, VAMP8, WWP1, ZNF639, LAMP3, SIVA1, HYAL3, CLDN9, CLDN1, CD55, DPP4, SERPINB3, CLDN6, HYAL1, HAVCR1, CLEC4M, CLEC5A, XPR1, CD4, CCR5, CXCR4, PPIA, NECTIN2, CAV2, CAV1
GO:0060839	BP	7	0.1443	1	endothelial cell fate commitment	PDPN, NR2F2, PROX1, DLL1, RBPJ, NRP1, ACVR1
GO:0008200	MF	36	0.1443	1	ion channel inhibitor activity	ENSA, RACK1, ANKRD36C, KCNV1, PDZD3, KCNMB2, AMBP, CALM1, CALM2, TNNI3, FKBP1A, FKBP1B, ITPR1, PHPT1, MCUB, PACSIN3, SLC30A1, STX7, CFTR, STX1A, WNK4, VAMP8, WNK1, VTI1B, STX8, WNK2, RASA1, CAV3, NEDD4L, CAV1, NEDD4, SCN1B, CAMK2D, PCSK9, RSC1A1, SCN3B
GO:0009756	BP	5	0.1443	1	carbohydrate mediated signaling	COLEC12, CLEC7A, ADCY8, AGER, MLXIPL
GO:0034766	BP	64	0.145	1	negative regulation of ion transmembrane transport	TCAF2, GOPC, ANO9, CASQ2, ACTN2, CAV3, NEDD4L, STK39, CAB39, KCNAB1, KCNE3, KCNE1, SUMO1, ANK3, KCNRG, KCNE2, KCNE4, KCNE1B, CAV1, SLN, ADRA2A, PLN, YWHAE, CALM1, CALM2, CALM3, GSTM2, SRI, FKBP1A, FKBP1B, GSTO1, TRDN, PKD2, UBQLN1, GNB5, DRD4, CRHR1, CBARP, GPR35, THADA, TLR9, ATP1A2, OSR1, NEDD4, PRKCE, CAMK2D, PCSK9, HECW2, HECW1, EPO, MMP9, EPHB2, ARL6IP5, THBS1, AKT1, AKT2, IRS2, HAMP, SLC30A…
GO:0032925	BP	19	0.145	1	regulation of activin receptor signaling pathway	SMAD7, FKBP1A, FSTL3, CER1, SKI, FST, ACVR1, MAGI2, LEMD3, DACT2, DAND5, ACVR2A, ACVR1B, CSNK2B, ACVR2B, NODAL, SMAD2, DACT1, SHH
GO:0003401	BP	8	0.145	1	axis elongation	PTK7, MAGI2, BMP4, FGF10, FGFR2, SOX9, FGF1, LRP6
GO:0048185	MF	13	0.145	1	activin binding	SMAD7, FSTL3, ENG, FST, ACVR2A, ACVR1B, ACVRL1, FKBP1A, ACVR1, SMURF1, ACVR1C, ACVR2B, TGFBR1
GO:0016010	CC	14	0.145	1	dystrophin-associated glycoprotein complex	SGCE, CAV3, DAG1, PGM5, SGCB, SGCA, SGCD, SNTA1, SNTG2, SNTB2, SNTG1, SNTB1, SGCZ, SGCG
GO:0046653	BP	12	0.1457	1	tetrahydrofolate metabolic process	DHFR, MTHFD2, SHMT1, SHMT2, MTHFS, DHFR2, MTHFD2L, MTHFD1, MTHFD1L, TYMS, MTHFR, ST20-MTHFS
GO:0016056	BP	11	0.1457	1	rhodopsin mediated signaling pathway	RHO, SAG, GNAT1, PDE6A, CNGA1, PDE6B, GNB1, GNGT1, CNGB1, GRK1, PCP2
GO:0048087	BP	4	0.1457	1	positive regulation of developmental pigmentation	HPS4, BLOC1S5, BLOC1S6, ZEB2
GO:0002637	BP	33	0.1457	1	regulation of immunoglobulin production	FCGR2B, FCRL3, PARP3, NDFIP1, THOC1, CD22, XBP1, TLR9, CLCF1, MZB1, TFRC, TP53BP1, RIF1, SHLD3, PAXIP1, SHLD2, SHLD1, MAD2L2, IL4, TNFSF4, TNFSF13, TGFB1, RBP4, IL6, GPI, HLA-E, TNFRSF4, STX4, VAMP3, XCL1, C17orf99, IL10, SUPT6H
GO:0061098	BP	48	0.1457	1	positive regulation of protein tyrosine kinase activity	LILRA5, AGT, PDGFB, PRNP, CSF1R, ACE, PTPN1, EFNA1, ERBB3, GRM5, EPHA4, DLG4, RELN, UNC119, LRP8, GAS6, NEDD9, DOK7, SRCIN1, NOX4, CASS4, GPRC5B, ERCC6, PAK2, AFAP1L2, GHRL, NRG1, GREM1, EGF, EFNA5, DGKQ, NRG3, ANGPT4, CCL5, ALKAL2, ALKAL1, EREG, TGFA, ADRA2A, ADAM17, EPGN, FBXW7, FYN, SRC, BDNF, NTRK2, DOCK3, STAP1
GO:0031146	BP	41	0.1457	1	SCF-dependent proteasomal ubiquitin-dependent protein catabolic process	CCNF, RBX1, SKP1, CUL1, KIF14, FBXO31, FBXW7, FBXW5, FBXL15, FBXO6, FBXL17, FBXL7, FBXO2, FBXO9, FBXL5, FBXW11, FBXL2, FBXO4, FBXL3, BTRC, FBXL4, RNF7, FBXO48, DMAC2, FBXL12, LRRC29, FBXL8, CUL4A, FBXL13, FBXL6, FBXO39, CUL2, FBXL20, CUL3, CUL5, FBXL18, SKP2, FBXL14, AMN1, FBXL16, FBXW4
GO:0017158	BP	48	0.1465	1	regulation of calcium ion-dependent exocytosis	DOC2A, TRPV6, SYT10, SYT3, SYT2, SYT8, SYT4, SYT17, SYT13, SYT5, SYT7, SYT11, SYT9, SYT6, SYT12, SYT1, STXBP3, ADRA2A, REST, CBARP, DOC2B, KCNB1, STX1A, SCAMP5, CACNA1G, CACNA1H, CACNA1I, NLGN1, UNC13B, HYAL3, ZP3, BAIAP3, RAB5A, GSK3B, PREPL, LRRK2, SEPT5, RIMS4, VPS18, RIMS3, RIMS1, RIMS2, STX1B, STXBP1, NAPB, NAPA, RAB3A, RAB3GAP1
GO:0045545	MF	5	0.1465	1	syndecan binding	SDCBP, TNC, SEMA5A, GPNMB, HPSE
GO:0050922	BP	46	0.1465	1	negative regulation of chemotaxis	ELANE, PTPN2, DUSP3, SLIT2, C5, MIF, DDT, SLAMF8, STAP1, C5AR2, GREM1, DUSP1, NBL1, PADI2, CCL2, KLRK1, ROBO2, ROBO1, ANGPT2, AIF1, CORO1B, SEMA5A, SEMA3G, SEMA4D, SEMA3A, SEMA6C, SEMA6A, SEMA3E, SEMA3F, SEMA6D, SEMA3B, SEMA4B, SEMA4C, SEMA7A, SEMA3D, SEMA6B, SEMA4A, SEMA3C, SEMA5B, SEMA4F, SEMA4G, PTPRO, CXCL13, HRG, THBS1, NOTCH1
GO:0045913	BP	51	0.1465	1	positive regulation of carbohydrate metabolic process	AKT1, AKT2, IRS1, GPLD1, PMAIP1, SLC45A3, IRS2, PTPN2, ARPP19, SIRT1, PPARGC1A, SUPT20H, PTH, INS, IGF2, IGF1, INSR, GCK, DYRK2, SORBS1, PPP1R3E, EPM2AIP1, PHKG2, ACTN3, SNCA, PTH1R, CD244, LHCGR, HRH1, P2RY6, GPER1, TIGAR, BAD, DUSP12, PRKCE, GAPDHS, PFKFB2, ENTPD5, ARNT, PRKAA2, PRKAA1, HIF1A, PFKFB3, PFKFB4, PRXL2C, P2RX7, ZBTB20, MLXIPL, PDGFB, EGF, NFKB1
GO:0016327	CC	5	0.1465	1	apicolateral plasma membrane	CLDN5, MPDZ, NEDD4, CXADR, MTCL1
GO:0015879	BP	5	0.1465	1	carnitine transport	SLC22A5, PDZK1, SLC22A16, SLC25A29, SLC22A4
GO:1902895	BP	22	0.1472	1	positive regulation of pri-miRNA transcription by RNA polymerase II	TERT, FOS, PDGFB, TGFB1, PRL, TP53, JUN, NGFR, SRF, SPI1, WT1, GATA2, TEAD1, STAT3, SMARCA4, TGFB2, SMAD3, RELA, KLF5, HIF1A, ATOH8, GNL3
GO:0008553	MF	13	0.1472	1	proton-exporting ATPase activity, phosphorylative mechanism	ATP2C2, ATP2C1, ATP6V1C1, ATP6V1G3, ATP2A1, ATP6V0D1, ATP6V0D2, ATP2A3, ATP6V1G2-DDX39B, ATP6V1G2, ATP6V1G1, ATP2A2, ATP6V1C2
GO:0038189	BP	4	0.1472	1	neuropilin signaling pathway	NRP1, ABL1, CDC42, VEGFA
GO:0015175	MF	28	0.1472	1	neutral amino acid transmembrane transporter activity	SLC43A1, SLC3A2, SLC7A9, SLC7A5, SLC1A5, SLC6A19, SLC38A1, SLC7A10, SLC43A2, SLC6A18, SLC7A8, SLC7A11, SLC6A9, SLC6A5, SLC38A3, SLC38A7, SLC1A4, SLC36A2, SLC36A3, SLC25A38, SLC36A1, SLC38A9, SLC36A4, SLC6A20, SLC6A7, SERINC3, SERINC5, SLC1A1
GO:0032922	BP	52	0.1474	1	circadian regulation of gene expression	ARNTL, BHLHE40, PRMT5, PER2, CLOCK, PER1, USP2, NGFR, TOP1, DRD2, EGR1, ATF4, NR1D1, KDM5A, PML, RORA, DRD3, AHR, PPP1CC, MC3R, NAMPT, NRIP1, CSNK1D, CSNK1E, RORC, PPP1CA, PPP1CB, HNRNPU, RELB, ID2, KMT2A, GFPT1, PPARA, MTA1, HDAC1, NCOA2, ZFHX3, CRY1, CARTPT, CRY2, RAI1, CIART, HDAC2, CAVIN3, SIRT1, NPAS2, RBM4B, MYBBP1A, LGR4, PPARGC1A, NOCT, PER3
GO:0007216	BP	15	0.1474	1	G protein-coupled glutamate receptor signaling pathway	GRM6, GRM5, GRIK3, GRM1, TRPM1, DAGLB, GRM2, HOMER3, GRM7, HOMER1, GRM4, HOMER2, DAGLA, GRM8, GRM3
GO:0001778	BP	6	0.1474	1	plasma membrane repair	SYT7, TRIM72, AHNAK2, SYT11, MYOF, ANXA6
GO:0031223	BP	9	0.1474	1	auditory behavior	TIFAB, DCANP1, NEUROG1, HTT, STRA6, SHANK3, NRXN2, CNTNAP2, NRXN1
GO:0098598	BP	9	0.1474	1	learned vocalization behavior or vocal learning	HTT, STRA6, SHANK3, NRXN2, CNTNAP2, NRXN1, TIFAB, DCANP1, NEUROG1
GO:0003916	MF	6	0.148	1	DNA topoisomerase activity	TOP3B, TOP3A, TOP1, TOP1MT, TOP2A, TOP2B
GO:0001991	BP	9	0.1481	1	regulation of systemic arterial blood pressure by circulatory renin-angiotensin	PCSK5, REN, CTSG, MME, ACE, CPA3, CMA1, ENPEP, CTSZ
GO:2001224	BP	11	0.1481	1	positive regulation of neuron migration	SHTN1, ZNF609, DAB2IP, NIPBL, NSMF, ARHGEF2, KIF20B, PLAA, RAPGEF2, SEMA6A, SEMA3A
GO:0061337	BP	62	0.1481	1	cardiac conduction	KCNK1, KCNK3, MEF2A, SCN1B, CACNA1C, SPTBN4, KCNK15, KCNK6, RNF207, PKP2, CACNA1G, ANK2, SCN5A, SCN3B, HCN4, CACNA1D, KCNA5, GJA1, GJC1, KCNQ1, KCNJ5, KCNJ3, CACNB2, KCNN2, SCN4B, SCN10A, TRPM4, CACNA2D1, CASQ2, RYR2, ATP1A1, ATP1B1, ATP1A3, ATP1B2, PRKACA, SLC8A1, GJA5, ATP1A2, FKBP1B, GJC3, CXADR, TNNI3K, JUP, DSP, DSC2, DSG2, CTNNA3, BIN1, SCN2B, KCNE1, YWHAE, KCNJ2, CAV1, KCNH2, CAMK2D, AKAP9…
GO:0016286	MF	3	0.1481	1	small conductance calcium-activated potassium channel activity	KCNN2, KCNN1, KCNN3
GO:0019827	BP	55	0.1481	1	stem cell population maintenance	KLF4, FZD7, ESRRB, KIT, CTNNB1, NOTCH2, TUT4, CDC73, CTR9, METTL3, DIS3L2, TET1, SETD6, LEO1, RTF1, GNL3, NANOG, LIN28A, METTL14, ZNF358, PADI4, MTF2, NANOS2, PIWIL2, FGF2, SKI, TDGF1, EPHA1, PBX1, STAT3, ZFP36L2, SOX2, SOX9, LIG4, POU5F1, NOG, SMAD4, SMAD2, DPPA4, ZSCAN10, PRDM14, FOXP1, SALL1, SALL4, FOXD3, SIX2, DLL1, CDH2, NOTCH1, JAG1, HES1, HES5, PROX1, SRRT, MMP24
GO:0045191	BP	18	0.1487	1	regulation of isotype switching	IL4, IL10, SUPT6H, PARP3, NDFIP1, THOC1, TFRC, TP53BP1, RIF1, SHLD3, PAXIP1, SHLD2, SHLD1, MAD2L2, CLCF1, TNFSF4, TNFSF13, TGFB1
[truncated: 7,313 more rows]
